# Supplementary material for: Broad metabolic sensitivity profiling of a prototrophic yeast deletion collection
Source: Genome Biol. 2014 Apr 10;15(4):R64. doi: 10.1186/gb-2014-15-4-r64 (PMC4053978; doi:10.1186/gb-2014-15-4-r64)
Supplement: Additional file 1 — Raw growth rates for all 28 conditions and all 4,772 strains. [file gb-2014-15-4-r64-S1.zip]

Archive with 1 entries (1 files):
- S1_raw_growth_rates.tsv
