# Supplementary material for: Broad metabolic sensitivity profiling of a prototrophic yeast deletion collection
Source: Genome Biol. 2014 Apr 10;15(4):R64. doi: 10.1186/gb-2014-15-4-r64 (PMC4053978; doi:10.1186/gb-2014-15-4-r64)
Supplement: Additional file 1 — Raw growth rates for all 28 conditions and all 4,772 strains. [file gb-2014-15-4-r64-S1.zip › S1_raw_growth_rates.tsv]

	glucose ammonium01	glucose ammonium02	glucose ammonium03	glucose ammonium04	glucose proline	glucose glutamate	glucose glutamine	glucose arginine	glucose urea	glucose allantoin	galactose ammonium	galactose proline	galactose glutamate	galactose glutamine	galactose arginine	galactose urea	galactose allantoin	glucose ammonium05	glucose ammonium06	glucose sertraline 20 uM	ribose ammonium	ribose proline	ribose glutamate	ribose glutamine	ribose arginine	ribose urea	ribose allantoin	glycerol ammonium	glycerol proline	glycerol glutamate	glycerol glutamine	glycerol arginine	glycerol urea	glycerol allantoin
YAL002W	0.00092998	0.00062235	0.00092766	0.00093385	0.00041292	0.00053002	0.00095072	0.00069468	0.00024652	0.00091079	0.0005298	0.00050182	0.00048513	0.00085843	0.000147	0.00014024	0.00060953	0.00050505	0.00084514	0.0004261	5.8918e-05	1.0799e-05	5.0602e-05	-2.1976e-06	2.9894e-05	4.1573e-05	0.00014533	-5.3776e-07	1.5599e-05	1.621e-05	2.6551e-05	2.7312e-05	6.9111e-07	3.6768e-06
YAL004W	0.0012286	0.00095606	0.0011678	0.0011538	0.0007411	0.0010659	0.0012317	0.00065912	0.00017352	0.0011587	0.00080423	0.00083122	0.00079106	0.0010974	0.00027714	0.00010461	0.00048208	0.00085821	0.0011216	0.00064237	0.00011136	0.00021187	0.00026668	9.9413e-05	8.3477e-05	8.915e-05	0.00022006	2.3412e-05	4.2769e-05	4.2986e-05	2.1299e-05	1.1556e-05	2.0348e-06	1.0544e-06
YAL005C	0.0011581	0.00078226	0.0009505	0.0011885	0.00050205	0.00085061	0.0011333	0.00067478	0.00017824	0.0011179	0.00063146	0.00080945	0.00061836	0.0010342	0.00021455	6.6042e-05	0.00055523	0.00079529	0.0010465	0.00059562	5.3325e-05	0.00017505	0.00018773	6.5296e-05	7.9899e-05	4.9628e-05	0.00020032	-5.3776e-07	4.8838e-05	3.9747e-05	6.1395e-05	3.9312e-06	3.79e-07	3.7209e-06
YAL007C	0.0011151	0.00067198	0.0011117	0.0011088	0.00072979	0.00091662	0.0012309	0.0007115	0.00022469	0.0010877	0.00084394	0.00087415	0.00076344	0.0011176	0.00020269	0.00011648	0.00058404	0.0010589	0.0011166	0.00063927	0.0001161	0.000229	0.00019167	1.5887e-05	5.3077e-05	0.00010727	0.00023734	-5.3776e-07	4.6437e-05	3.466e-05	1.1037e-05	-1.0875e-06	1.4526e-06	2.6852e-06
YAL008W	0.0011538	0.00082511	0.0011358	0.0012038	0.00069703	0.0010904	0.0015097	0.00074529	0.00025132	0.0011377	0.00083522	0.00094782	0.00070887	0.0011151	8.4211e-05	9.2267e-05	0.00055509	0.0010694	0.0011278	0.00068624	0.00013145	0.00016949	0.00024462	0.00011339	7.8576e-05	0.00016213	0.00018783	5.3655e-05	2.4325e-05	5.1018e-05	3.7513e-05	4.9433e-06	1.1836e-06	9.5404e-06
YAL009W	0.0012643	0.00084538	0.0011141	0.0012003	0.00078701	0.0010277	0.001455	0.00075345	0.00026349	0.0010598	0.00084804	0.00081867	0.0006499	0.001065	0.0001202	0.0001006	0.00065771	0.00093035	0.0012275	0.00063315	0.00015032	0.0001598	0.00019809	0.00016488	3.9289e-05	0.00018321	0.00011626	8.1147e-05	1.9453e-05	5.92e-05	6.8281e-05	2.6263e-05	-1.7453e-07	1.3279e-06
YAL010C	0.0012485	0.0009086	0.0011122	0.0012711	0.00076422	0.0010514	0.0014092	0.00082679	0.00019722	0.0010152	0.0010243	0.00083095	0.00081793	0.0011211	0.00011215	0.00020814	0.00070469	0.00090117	0.0012133	0.00067594	0.00023483	0.00022657	0.00032342	0.00022762	8.5031e-05	0.00011533	6.579e-05	4.2329e-05	4.475e-05	7.9942e-05	9.2654e-05	9.0602e-06	-2.4645e-06	-1.2292e-07
YAL011W	0.0013712	0.00081899	0.0013788	0.0013345	0.00091734	0.00096724	0.0013373	0.00073661	0.00023658	0.00091615	0.00092887	0.00087286	0.0007823	0.0012404	0.0001395	0.00010928	0.00074112	0.00086829	0.0010823	0.00069454	0.00019882	0.0002203	0.00025075	0.00021698	0.00012625	9.3086e-05	0.00018715	3.7476e-05	2.3238e-05	0.00010981	3.3938e-05	-2.6529e-06	-3.6568e-07	9.316e-06
YAL012W	0.0012114	0.0011546	0.0012493	0.0012063	0.00087166	0.0009306	0.0014678	0.00068931	0.0004067	0.0011924	0.0010982	0.00082552	0.0008425	0.001278	0.00052117	4.4996e-05	0.00093256	0.0012949	0.0012864	0.00083934	0.0003147	0.00015434	0.00029637	0.00029723	0.00013101	8.1298e-05	0.00032271	4.2388e-05	0.00012555	7.3593e-05	4.1305e-05	2.9453e-05	9.4124e-05	0.00014323
YAL013W	0.0011659	0.00059012	0.0010449	0.0011212	0.00038305	0.00059715	0.0011787	0.00045217	0.00028742	0.00091038	0.00070643	0.00037881	0.00044265	0.00099408	9.1646e-05	8.104e-05	0.00045345	0.00082669	0.0009496	0.00057657	0.00013467	7.0297e-05	0.00015878	0.00010881	2.5504e-05	0.0001257	0.00010296	1.6672e-05	2.3147e-05	4.9766e-05	2.3536e-06	7.2441e-07	-2.2174e-07	9.9803e-05
YAL014C	0.0012969	0.00078182	0.0011171	0.0013811	0.00083884	0.0009958	0.0013396	0.00041083	0.00024514	0.00095953	0.00077711	0.00090325	0.0008715	0.0010548	0.0002768	0.00021666	0.00064983	0.00099102	0.0010322	0.00067474	0.00011552	0.00011517	0.0002927	0.00011246	2.3779e-05	5.103e-05	0.00012911	-5.3776e-07	4.9062e-05	4.5309e-05	2.3986e-05	4.0431e-06	-4.768e-08	-4.2534e-07
YAL015C	0.0012251	0.00070081	0.0011754	0.0011094	0.0007362	0.0010268	0.0012229	0.00063844	0.00016996	0.00082164	0.00081591	0.00090103	0.00080707	0.0012071	0.00021059	0.00016254	0.00064726	0.001051	0.0008259	0.00064097	0.00017321	0.00016188	0.0002256	3.9816e-05	6.0501e-05	5.5073e-05	0.00016133	2.2937e-05	6.4559e-05	4.7404e-05	1.666e-05	1.5798e-05	1.0999e-05	-1.6116e-06
YAL016C-B	0.0010442	0.0013507	0.0011952	0.0013814	0.00071065	0.0012225	0.0013352	0.00092353	0.00038021	0.0012087	0.00083713	0.0009368	0.00053276	0.00097331	0.00030987	9.1885e-05	0.00054426	0.0009025	0.0013056	0.00095384	0.00018782	0.00026858	0.00033145	0.00025302	5.987e-05	0.00014329	0.00032177	0.00018025	4.4801e-05	6.0921e-05	2.8548e-05	5.8045e-06	1.413e-05	9.5424e-07
YAL016W	0.00039233	0.00031251	0.00034867	0.00036903	NaN	5.3819e-05	NaN	7.0514e-05	NaN	NaN	NaN	NaN	NaN	NaN	NaN	NaN	NaN	NaN	0.00088068	0.00060892	4.1688e-05	8.2802e-05	NaN	NaN	NaN	NaN	NaN	NaN	NaN	NaN	NaN	NaN	NaN	NaN
YAL017W	0.001312	0.00084641	0.0011894	0.0011449	0.00072489	0.00095612	0.0010923	0.00077318	0.00023265	0.0010682	0.00064297	0.00093495	0.00072684	0.0011875	0.00015088	0.00017159	0.00063415	0.00086228	0.0010019	0.00059933	0.00015434	0.00020595	0.0001931	9.8051e-05	7.125e-05	0.00011912	0.00017819	-5.3776e-07	5.293e-05	6.2403e-05	8.3322e-06	6.0627e-06	6.9111e-07	1.4981e-05
YAL018C	0.0011357	0.00071274	0.0010501	0.0010391	0.00066546	0.00086304	0.001232	0.00067602	0.00023262	0.0010753	0.00074931	0.00099512	0.00080536	0.0011428	0.00030508	0.00025437	0.00060268	0.00083804	0.0010855	0.00057254	0.00014764	0.00015599	0.00014862	0.00014336	6.3193e-05	9.4716e-05	0.00019654	6.2144e-06	1.4032e-05	4.7372e-05	-8.0835e-07	3.9312e-06	1.0792e-05	3.4994e-05
YAL019W	0.0011786	0.00066191	0.0010267	0.0010906	0.00071375	0.00082392	0.0011104	0.00066967	0.00022928	0.001005	0.00073	0.0008936	0.00069267	0.0011422	0.00020604	0.00020302	0.00063862	0.00096896	0.001078	0.00057309	0.00011212	0.00014293	0.00017328	0.00013324	4.8317e-05	9.9214e-05	0.00016231	1.3222e-05	4.0926e-05	2.829e-05	8.3861e-05	6.2175e-06	NaN	1.0544e-06
YAL020C	0.0010704	0.00071955	0.0010061	0.0011523	0.00068116	0.0010396	0.0013253	0.0004647	0.0002919	0.0010133	0.00078049	0.0008025	0.00052412	0.00094692	7.6301e-05	0.00011243	0.00056344	0.00088715	0.0010136	0.00062085	0.00014091	7.4987e-05	0.00024903	0.00019619	2.86e-05	6.9086e-05	0.00022392	1.8894e-05	6.7001e-05	2.3206e-05	-8.0835e-07	-3.0526e-06	1.1836e-06	2.5651e-06
YAL021C	0.00068287	0.00072843	0.00073784	0.00068069	0.0007184	0.00039375	0.00075632	0.00049726	0.00024264	0.00077784	0.00057281	0.00074189	0.00015039	0.00074382	0.00019122	1.0032e-05	0.00032366	0.0009082	0.00065946	0.00040258	0.00019372	0.00013554	0.00017612	0.00022133	5.6572e-06	2.7741e-05	0.00018936	7.6877e-05	4.906e-05	5.4041e-07	2.4439e-05	-4.3829e-07	8.8394e-06	2.7889e-06
YAL022C	0.00123	0.00089231	0.0011751	0.0011346	0.00079038	0.0010789	0.0013548	0.00070212	0.00029139	0.0010628	0.00082816	0.00089658	0.00073606	0.00092575	0.00010023	0.00012032	0.0006465	0.00093249	0.0011216	0.00067496	0.00022122	0.00024893	0.00028303	0.00025138	5.3463e-05	7.5273e-05	0.00011408	0.00010126	0.00012699	0.00010351	8.2728e-05	-4.6879e-06	1.5407e-05	1.2244e-05
YAL023C	0.0013515	0.0010097	0.0011468	0.0012943	0.00084474	0.001143	0.0012979	0.00077893	0.0003504	0.0012747	0.00069791	0.00088669	0.00062539	0.0011859	3.6832e-05	0.00015219	0.0005905	0.00098083	0.0012559	0.00057156	0.00031305	0.00022954	0.00022272	0.00024373	9.7551e-05	0.0001353	9.1012e-05	7.1644e-05	8.462e-05	5.1088e-05	4.4719e-05	3.6529e-05	1.4412e-05	-1.5428e-06
YAL024C	0.00092629	0.00093334	0.0010012	0.0010944	0.00046006	0.00074579	0.0012094	0.00052472	0.00032895	0.00094186	0.00081635	0.00051504	0.0005471	0.0012431	0.00023389	0.00022832	0.00064937	0.00082179	0.0011335	0.00070913	0.00018493	0.00021648	0.00032545	0.00012626	1.8983e-06	0.00012622	0.0001477	6.0329e-07	-2.9024e-07	4.4289e-05	5.2183e-05	1.0872e-05	6.3362e-10	6.0545e-05
YAL026C	0.0010394	0.00065639	0.0011021	0.0010274	0.00085032	0.00039149	0.0012743	0.00063762	0.00035543	0.00096476	0.00055796	0.00065052	0.00046497	0.00087587	0.00014639	0.00015789	0.00048356	0.00076833	0.00098341	0.00040996	0.00013268	0.00012353	0.00017117	0.00019505	5.3262e-05	8.4568e-05	7.4625e-05	2.8323e-05	5.5833e-05	3.0614e-06	2.8927e-05	4.5747e-05	-2.2174e-07	8.6805e-06
YAL027W	0.0011421	0.00089172	0.0012405	0.0012267	0.00081589	0.0010156	0.0013966	0.0007703	0.00029936	0.0010641	0.0008081	0.0007661	0.00088879	0.0011906	0.00024906	0.0002569	0.00069052	0.0010316	0.00078271	0.0007076	0.00016556	0.00017299	0.00027929	0.0001617	2.4686e-05	5.5288e-05	8.7482e-05	3.4504e-05	2.5475e-05	6.889e-06	6.0148e-05	1.7422e-05	8.2871e-05	4.7303e-05
YAL028W	0.0012297	0.00061274	0.001246	0.0012373	0.00083411	0.00093553	0.0012661	0.00063084	0.00032666	0.001001	0.00081535	0.00088183	0.00082733	0.0011131	0.00018305	0.00034189	0.00061892	0.00081819	0.00077884	0.0006627	0.00022922	0.00026796	0.000333	0.00013073	0.00011815	0.00010001	0.00029195	-5.3776e-07	6.823e-05	0.00013063	7.9802e-05	6.098e-06	3.6095e-07	1.4706e-05
YAL029C	0.0011262	0.00066451	0.0011665	0.0010855	0.00080962	0.00086821	0.0012608	0.00065238	0.00023646	0.0010915	0.00074413	0.00094041	0.00078719	0.0012081	0.00028478	0.00019433	0.00069238	0.00096415	0.0010818	0.00067707	0.00017243	0.00018572	0.00023789	7.4875e-05	9.4885e-05	0.00012657	0.00020934	3.4502e-05	1.1773e-05	4.177e-05	8.2859e-06	3.9312e-06	3.7914e-06	3.4645e-06
YAL030W	0.0011778	0.00067851	0.001251	0.0011734	0.00070125	0.0010133	0.001341	0.00061177	0.0002531	0.0010471	0.00078845	0.00083805	0.00074423	0.0010599	0.00010371	0.0001008	0.0006464	0.0010131	0.0011653	0.00062113	0.00019609	0.00018196	0.00026156	0.00015599	5.4708e-05	7.6208e-05	0.00014242	2.7733e-05	3.7511e-05	2.0883e-05	-8.0835e-07	1.1121e-06	1.1525e-05	1.0544e-06
YAL031C	0.0011466	0.00073971	0.0012289	0.0012948	0.00080322	0.0010173	0.0015116	0.00066572	0.00024521	0.0011232	0.00083892	0.00096299	0.00073654	0.0010781	0.00021796	0.00014493	0.00063791	0.0010613	0.0012109	0.00072675	0.00023604	0.00027687	0.00040549	0.00029557	0.00015939	0.00010185	0.00014745	1.7095e-05	4.1756e-05	3.5619e-05	7.0625e-05	-1.0875e-06	1.1574e-05	4.5294e-05
YAL034C	0.0011058	0.00070946	0.0010585	0.0011898	0.00083394	0.00092182	0.001468	0.00052977	0.00027958	0.0011225	0.00082743	0.00086083	0.0006292	0.00097125	6.0148e-05	0.00015195	0.0006432	0.00093522	0.0010551	0.00055575	0.00017085	0.00017067	0.00029316	0.00020853	9.6924e-05	7.574e-05	0.0001781	5.1133e-05	3.0215e-05	1.5505e-05	8.6313e-05	8.291e-06	1.1836e-06	2.5651e-06
YAL035W	0.0012374	0.00088673	0.0011725	0.0012257	0.00089068	0.0010333	0.0014673	0.0007311	0.00027684	0.0011468	0.00084319	0.00098204	0.0008616	0.0011277	0.0002577	0.00011207	0.00059564	0.0010707	0.0011069	0.00069561	0.00027811	0.00032667	0.00039355	0.00027932	0.00010991	0.00012492	0.00030698	5.246e-05	0.0001119	9.1796e-05	2.6214e-05	4.9162e-05	-1.7453e-07	2.3096e-05
YAL036C	0.0012752	0.0010215	0.0013152	0.0013126	0.00090147	0.0011688	0.0014731	0.00086316	0.00025679	0.0010639	0.00093299	0.00097237	0.00086939	0.0010553	0.00025368	0.00014044	0.00068475	0.0010194	0.0011367	0.00072651	0.00030409	0.00028536	0.00044935	0.00037025	0.00010849	0.00017125	0.00011626	7.4657e-05	0.00017697	0.00021285	3.6971e-05	5.5255e-05	NaN	5.02e-05
YAL037C-A	0.00094245	0.0011593	0.0011511	0.0012029	0.00052754	0.0010485	0.0010138	0.00077281	0.00023372	0.00084145	0.00088894	0.00081173	0.00071326	0.00086114	0.00017319	0.00011917	0.00061793	0.0011914	0.0010539	0.00093271	0.00032611	0.00025997	0.00042776	0.00028667	6.1798e-05	0.00014099	0.00027941	4.848e-05	6.8411e-05	0.00013149	1.8137e-05	-9.3448e-07	2.1805e-05	5.8206e-05
YAL037W	0.001482	0.0012026	0.0014577	0.0014612	0.00084272	0.0012656	0.0013383	0.0010192	0.00025667	0.0012861	0.00090129	0.0011598	0.00075456	0.0012932	0.0001982	0.00014345	0.00066968	0.0010672	0.0013504	0.00088353	0.00027873	0.00030899	0.00040261	0.00035927	0.00018874	0.0001346	0.00010501	0.00012642	0.0001438	0.00020357	4.8557e-05	0.00010058	1.0322e-05	-1.5428e-06
YAL039C	0.0010224	0.00074927	0.00090159	0.00090517	0.00033476	0.00077218	0.00079875	0.00055624	0.00042154	0.0010283	0.00049009	0.00036082	0.00030162	0.00065721	-1.8353e-06	-1.779e-06	0.00027304	0.00061649	0.0010565	0.00056297	0.00017781	0.00016598	0.00026169	0.00016576	NaN	1.0708e-05	6.9047e-05	NaN	3.4049e-05	0.00012562	7.5271e-05	1.2173e-05	-3.6568e-07	-2.1055e-06
YAL040C	0.0011183	0.0006646	0.0011253	0.001224	0.00093979	0.0010548	0.0013642	0.00071294	0.00026111	0.001112	0.00097267	0.00073166	0.00076292	0.00092102	0.00037585	0.00022266	0.00070398	0.00092469	0.00095468	0.0006306	0.00023236	0.00023915	0.00024036	0.00026887	9.9976e-05	0.00014594	4.2771e-05	0.00010922	8.3684e-05	0.00010359	-8.0835e-07	6.0097e-05	3.2253e-05	6.1901e-06
YAL042W	0.0012686	0.00084228	0.0012934	0.0012605	0.00085335	0.00090977	0.0014108	0.0005907	0.00038222	0.0011305	0.00084932	0.0009106	0.00070882	0.0012388	0.0001082	0.0002096	0.00082502	0.00096972	0.0010289	0.00062901	0.00018644	0.000243	0.0003851	0.00021191	7.3393e-05	0.00011356	0.00023173	2.0278e-05	0.00011403	8.9106e-05	7.1145e-05	6.0627e-06	6.9111e-07	6.601e-05
YAL043C-a	0.0012938	0.00066395	0.001211	0.0011875	0.00086888	0.00095316	0.0012624	0.00073338	0.00032686	0.0011312	0.00094342	0.00083184	0.00075508	0.0010175	0.0002693	0.00018511	0.00080354	0.0011471	0.0009302	0.00064932	0.00018483	NaN	0.00030552	0.00023838	3.0238e-05	6.7311e-05	0.00025801	3.4078e-05	7.2102e-06	6.8256e-05	4.3696e-05	6.098e-06	3.6095e-07	7.6311e-06
YAL044C	NaN	NaN	NaN	NaN	NaN	NaN	NaN	NaN	NaN	NaN	NaN	NaN	NaN	NaN	NaN	NaN	NaN	0.00086564	0.0010371	0.00064627	0.00021804	0.00016043	0.00030749	0.00029172	0.0001015	5.1806e-05	0.00014328	3.2974e-05	9.1395e-05	7.4703e-05	2.3384e-05	2.7896e-05	3.79e-07	5.6414e-06
YAL044W-A	0.0010433	0.001146	0.0011911	0.0011201	0.00092571	0.00087782	0.0012033	0.00065539	0.00026991	0.00096651	0.00092643	0.0007913	0.00080259	0.001188	0.00035276	0.00011845	0.00061501	0.001108	0.001318	0.00078247	0.00027537	0.00029673	0.00038336	0.00032863	8.5096e-05	9.611e-05	0.00031104	0.00014644	0.00019574	1.5721e-07	3.4219e-05	4.7159e-06	-5.0209e-07	4.6339e-05
YAL045C	0.0011669	0.00074574	0.0012204	0.0011733	0.00078296	0.00096671	0.0013959	0.00065486	0.00028005	0.0010393	0.00083524	0.00083715	0.0007363	0.0011319	0.00010371	0.00014302	0.00076516	0.0010458	0.0010589	0.00071137	0.00029659	0.00024445	0.00027348	0.00027711	0.00011313	7.6605e-05	0.00012851	4.5543e-06	0.00011801	8.5759e-05	7.1388e-06	4.7524e-06	8.7852e-07	3.0909e-05
YAL046C	0.0010633	0.00064544	0.0011614	0.0010633	0.0006111	0.00077996	0.0010749	0.0005291	0.00039328	0.00091746	0.00079532	0.000918	0.00062204	0.0011211	0.00010022	0.00015961	0.0007189	0.00089482	0.00089321	0.00060374	0.00027122	0.00024821	0.00037982	0.0002981	9.1753e-05	0.00013757	0.00013381	2.6505e-05	8.9634e-05	8.782e-05	3.2392e-05	6.5241e-06	1.2016e-05	6.0027e-05
YAL048C	0.0010525	0.00069037	0.0010736	0.001056	0.00068218	0.00081576	0.0011038	0.00055557	0.00028342	0.00099008	0.00075024	0.00073097	0.00057134	0.00096809	6.0754e-05	4.981e-05	0.00054074	0.0009018	0.00080767	0.00058081	0.00017945	0.00015531	0.00031851	0.00027202	3.9138e-05	6.1559e-05	5.8562e-05	5.456e-05	2.1014e-05	7.1209e-05	2.2203e-05	3.3625e-05	2.6284e-06	1.4123e-05
YAL049C	0.001244	0.001149	0.0011792	0.0012938	0.00086718	0.00090127	0.001499	0.00072017	0.00030799	0.0010041	0.00077065	0.00073511	0.00071113	0.0013171	0.0004382	0.00015478	0.00071809	0.00098316	0.0013511	0.0008683	0.00027515	0.00026471	0.00029522	0.00026904	6.0387e-05	0.0001171	0.00026526	6.953e-07	6.0514e-05	0.00011902	7.0365e-05	5.6479e-05	7.259e-06	-3.4101e-07
YAL051W	0.0012585	0.001029	0.0011962	0.0012933	0.00089	0.00099693	0.001408	0.00079225	0.00019385	0.0010262	0.00098886	0.00104	0.00085343	0.0011778	0.0001596	4.9611e-05	0.00071546	0.0011366	0.0011994	0.00077132	0.00035612	0.00040959	0.00052304	0.00042975	0.00020885	0.00016925	0.00031951	6.5363e-05	0.0001737	0.00035545	7.9744e-05	4.7076e-05	NaN	3.5652e-05
YAL053W	0.0012343	0.0010828	0.0011923	0.0013039	0.00085471	0.0011577	0.001354	0.00073599	0.00017341	0.00095291	0.00091706	0.00081012	0.00074735	0.0010353	4.1322e-05	0.00012068	0.00071546	0.0010045	0.0010439	0.00074634	0.00028906	0.00027138	0.00042745	0.00035254	3.5515e-05	7.9426e-05	0.00021783	0.00014811	0.00011958	0.00029684	0.00010937	5.7791e-05	-2.4645e-06	3.6625e-05
YAL054C	0.0010583	0.001198	0.0012968	0.0012883	0.00071455	0.0010917	0.0012715	0.00061711	0.0002663	0.0010706	0.00080032	0.00096631	0.00060339	0.001242	8.6601e-05	4.9124e-05	0.00055327	0.0011286	0.0013555	0.0008693	6.4067e-05	7.8276e-05	0.00027636	0.0004072	1.6075e-05	-7.3933e-07	0.00010773	-7.8492e-06	6.4025e-05	3.7665e-05	6.6619e-05	6.4493e-05	-9.1693e-07	7.8897e-05
YAL055W	0.0015802	0.0012251	0.0014298	0.0015956	0.00094367	0.001395	0.0013031	0.00091342	0.00027652	0.0014448	0.00092094	0.0010736	0.00075097	0.0014759	0.00018674	0.00019524	0.00073378	0.0011613	0.0013625	0.00098078	0.00028782	NaN	0.00048209	0.00036252	0.00019638	0.0001739	0.00012902	0.00016263	0.00025451	0.00039918	0.00014731	0.00013328	NaN	0.00011908
YAL056W	0.0019373	0.0016403	0.0023809	0.0019956	0.001282	0.0017106	0.0016731	0.0015245	0.00040629	0.0022336	0.0014891	0.0015395	0.0012668	0.0019065	0.00033191	0.00018009	0.00068366	0.0013421	0.0018068	0.0011714	0.00043892	0.00060027	0.00069745	0.00043735	0.00032569	0.00017424	0.00033673	9.5402e-05	0.00038027	0.00047167	0.00023095	3.8996e-06	4.3236e-05	0.00011393
YAL058C-A	0.0010702	0.00087217	0.0010775	0.0011314	0.00082227	0.0010385	0.0012528	0.00062491	0.00041428	0.0010748	0.00087116	0.00075975	0.00071754	0.00123	0.00035623	0.00016632	0.0006935	0.0010115	0.0011034	0.00073075	0.00027386	0.00012735	0.00036934	0.00028415	0.00011172	9.6364e-05	0.00025208	7.1061e-05	0.000178	7.7134e-05	0.00010802	7.6952e-05	9.9705e-05	0.00015559
YAL058W	0.0013959	0.0012302	0.0016576	0.0014785	0.00086905	0.0012252	0.0011916	0.0010987	0.00031937	0.0014481	0.0011208	0.0010192	0.00099001	0.0014852	0.00024912	0.0003269	0.00052871	0.0010932	0.0014336	0.00077371	0.00027377	0.00032452	0.00040954	0.00032427	6.9427e-05	0.00014073	0.00015449	7.0143e-05	0.00022395	0.00019558	0.00011738	6.0107e-05	4.7678e-05	4.6163e-05
YAL059W	0.0015426	0.0011091	0.0016018	0.0013842	0.0009121	0.0011389	0.0013128	0.0012317	0.00032297	0.0014531	0.00096364	0.0011138	0.0007851	0.0013565	0.00021381	0.00031651	0.00054677	0.001143	0.0015186	0.00089687	0.00028003	0.00027804	0.00032418	0.00043087	5.9956e-05	0.00015206	0.00018061	5.7882e-05	0.00010674	0.00020416	0.00013849	5.5458e-05	1.1489e-05	3.8438e-05
YAL060W	0.0015615	0.0011087	0.0016746	0.001476	0.00094316	0.0011862	0.0012886	0.0012387	0.00035805	0.0015319	0.0011067	0.00115	0.00073945	0.0013219	0.0001547	0.00030107	0.00049312	0.001214	0.0015313	0.00096705	0.00028542	0.00028749	0.00035086	0.00034824	9.3838e-05	0.00013447	0.00028996	2.722e-06	0.00013476	0.00020033	0.00012027	3.3038e-05	4.6851e-05	9.2798e-05
YAL061W	0.0016249	0.0011521	0.0016485	0.0015464	0.00099009	0.0012717	0.0012941	0.0010802	0.00038551	0.0015099	0.0010577	0.0012236	0.00072785	0.0013791	0.00019827	0.00028785	0.0003057	0.0011491	0.0014823	0.00093053	0.00025699	0.00011421	0.00028575	0.00025542	5.7709e-05	0.00016685	0.00023438	4.0866e-05	3.4373e-06	0.00011074	0.00015566	5.2312e-05	NaN	2.8548e-05
YAL062W	0.001604	0.0011767	0.0015345	0.0014802	0.00096376	0.0012481	0.0012855	0.0010523	0.00044151	0.0014324	0.00095286	0.0010743	0.00065363	0.0011328	0.00012649	0.00028504	0.00048534	0.0012522	0.0014581	0.00087256	0.00025557	0.00018951	0.00032031	0.00025395	4.9077e-05	0.00025524	9.3214e-05	3.952e-05	0.00012022	0.00019583	0.00019213	7.2788e-05	3.79e-07	3.9644e-05
YAL064C-A	0.001165	0.00097344	0.0011717	0.0011989	0.00082241	0.0010075	0.0015959	0.00061998	0.00033841	0.0010713	0.00083441	0.00080334	0.0007449	0.0010948	0.00026385	8.3625e-05	0.00059014	0.0010987	0.0014099	0.00072363	0.00021146	0.00030985	0.00028725	0.00022906	8.617e-05	0.00011695	0.00031038	7.4752e-05	0.00013622	6.8406e-05	-2.8637e-07	2.0837e-05	-4.679e-07	-3.0186e-07
YAL065C	0.0017297	0.0012577	0.0015483	0.0014982	0.00091717	0.0011901	0.001357	0.0010586	0.0003072	0.0014718	0.00089778	0.001	0.00063026	0.0011721	0.00017823	0.00022595	0.00050794	0.0012548	0.0013825	0.0008255	0.00023526	0.00011634	0.00034796	0.00034988	0.00016	7.2018e-05	8.1378e-05	2.2278e-05	0.00015975	0.00015229	0.00014425	6.0526e-05	2.2374e-05	7.2079e-06
YAL066W	0.0017034	0.0012025	0.0016773	0.0015434	0.00095954	0.0012619	0.0015257	0.00098763	0.00032773	0.0015131	0.00088273	0.001087	0.00069248	0.0012626	0.00017823	0.00025838	0.00046178	0.00129	0.0015267	0.00085337	0.0002851	0.00021546	0.00041278	0.00038007	0.00024081	0.00021706	0.00025391	7.2412e-05	0.00014513	0.00023337	0.00011897	0.00012069	NaN	1.1427e-05
YAL067C	0.0018094	0.0013122	0.0015634	0.0014394	0.00096461	0.0012981	0.0013934	0.0011141	0.00041761	0.0014458	0.00071387	0.000918	0.00068908	0.0012342	0.000277	0.00029718	0.00056389	0.0011818	0.001463	0.00097654	0.00030963	4.0636e-05	0.00045137	0.00036868	0.00031593	0.00018451	0.00033425	9.6241e-05	0.00021915	0.0003636	0.00017156	0.000107	4.0317e-05	3.8202e-05
YAL067W-A	0.0010698	0.0010659	0.0013309	0.0011884	0.00063655	0.0010951	0.0011235	0.00071341	0.0002701	0.00091428	0.00086075	0.00080162	0.00065042	0.0010718	0.00014736	0.00010233	0.00049892	0.0010117	0.0010201	0.0008566	0.0002572	0.00032529	0.00034685	0.00025242	8.1696e-05	0.00015228	0.00026626	2.8982e-05	2.6615e-05	6.4859e-05	4.313e-06	6.2586e-06	2.7749e-05	8.1055e-06
YAL068C	0.0017204	0.0012528	0.0016664	0.0016665	0.0011054	0.0014065	0.0013625	0.0010604	0.00033835	0.0013761	0.00078829	0.0011135	0.0008802	0.0013713	0.00026481	0.00029718	0.00073348	0.0012105	0.0013917	0.00099337	0.00031074	0.00030367	0.00051863	0.00030495	0.00023401	0.00017451	0.00029287	0.00014456	0.00016734	0.00031828	0.00010113	0.0001411	4.3323e-05	2.5606e-05
YAR002C-A	0.00088288	0.00097888	0.00076712	0.0010238	0.00049461	0.00081176	0.00087131	0.00055806	0.00015735	0.00076422	0.00070452	0.00057104	0.00037718	0.0010727	0.00018847	8.4722e-05	0.00021199	0.00098707	0.0011008	0.0007062	0.00015024	0.00026035	0.00025805	0.00021115	3.5332e-05	4.5089e-05	0.00021217	4.942e-06	2.4176e-05	4.668e-05	5.7983e-05	1.8906e-07	3.3609e-06	4.661e-05
YAR002W	0.00098321	0.00097427	0.0010742	0.0012048	0.00073855	0.00097538	0.001196	0.00055598	0.00060758	NaN	0.00080527	0.00073131	0.00057496	0.00097411	0.00013339	3.8768e-05	0.00037411	0.0010506	0.00090182	0.00067081	0.00016993	0.00030305	0.00017061	0.00023625	1.5544e-05	0.00014206	0.00014855	8.78e-06	1.8795e-05	3.4547e-05	2.2316e-05	5.4163e-05	3.863e-05	1.7873e-05
YAR003W	0.00084124	0.0010027	0.0010556	0.0011122	0.00074386	0.00089802	0.001164	0.00046012	0.00014423	0.00082286	0.00076053	0.0007818	0.00049562	0.00084475	0.00010266	9.2712e-05	0.0004457	0.0009044	0.0010781	0.0007036	0.00016747	0.00022046	0.00028732	0.0001758	3.6069e-05	9.3121e-05	0.00018125	1.1458e-05	4.3452e-05	4.3517e-05	1.0863e-05	4.4652e-07	1.7617e-05	3.9283e-05
YAR014C	0.00088503	0.00089622	0.0010321	0.0010676	0.00066356	0.00085568	0.00092006	0.00064033	0.00021085	0.00080717	0.00064434	0.00071552	0.00046479	0.00097729	0.00012347	3.6012e-05	0.00044257	0.00091013	0.0011218	0.000677	0.00014871	0.00031459	0.00024097	0.00016999	5.1917e-05	0.00015673	0.0002242	1.3153e-06	1.7805e-05	5.6325e-05	-2.7275e-07	5.4343e-07	2.3594e-05	4.2979e-06
YAR018C	0.0011155	0.00071909	0.0011274	0.0010469	0.00064284	0.0008584	0.0011814	0.00058318	0.0003311	0.00097261	0.00063219	0.00061574	0.00067614	0.00084198	9.9755e-05	0.00023012	0.00059292	0.00087185	0.00095633	0.00052423	1.9828e-05	0.00013043	0.00016383	9.4091e-06	4.7581e-05	4.7468e-05	8.8909e-05	-5.3776e-07	-9.1511e-07	4.2845e-05	2.3241e-05	6.098e-06	1.5441e-06	-1.6116e-06
YAR020C	0.0013356	0.00068264	0.0011798	0.0011727	0.00089708	0.00097596	0.0013175	0.00079109	0.0002216	0.0010505	0.00079641	0.00084552	0.00082625	0.0010804	0.00032076	0.00020326	0.00068261	0.0008664	0.0011587	0.00059208	0.00011649	0.00029489	0.00030269	6.1372e-05	8.3366e-05	8.1543e-05	0.00016371	1.3102e-05	0.00012044	8.3882e-05	3.5372e-05	4.0431e-06	-4.768e-08	1.4576e-05
YAR023C	0.0011288	0.000837	0.0012246	0.0012524	0.00081892	0.00086933	0.0013575	0.00070974	0.00028782	0.0010494	0.00091033	0.00063096	0.00081564	0.0010383	0.00034776	0.00023056	0.00051129	0.00076415	0.0011453	0.00057394	0.000126	0.00017819	0.00023809	0.00013799	5.4686e-05	0.00011681	0.00017724	2.4709e-05	2.2151e-05	4.1631e-05	3.761e-06	7.2441e-07	2.9124e-06	-1.1083e-06
YAR027W	0.0011941	0.00087353	0.0011747	0.0012872	0.00081081	0.00096874	0.0013845	0.0008477	0.00023963	0.0010476	0.001064	0.00078661	0.00091317	0.0011358	0.00029282	0.00017036	0.00069235	0.00090724	0.0011623	0.00075245	0.00021495	0.00017568	0.00028445	0.00021379	6.6575e-05	0.00015051	0.00022265	-5.3776e-07	3.4297e-05	0.00010509	9.4637e-05	1.9263e-05	-3.6568e-07	-2.1055e-06
YAR028W	0.0015894	0.0012081	0.0012191	0.0014782	0.00067813	0.0011538	0.0013879	0.0011754	0.00025996	0.0012699	0.00095991	0.00093062	0.00063413	0.0011788	0.00015062	0.00015989	0.00056379	0.0011605	0.001352	0.00088965	0.0002731	0.00030236	0.00037936	0.00026674	0.00010422	0.00010895	0.00029149	0.00012476	0.00010871	0.00019072	0.00013031	2.2869e-05	7.5557e-05	-1.5428e-06
YAR029W	0.0011722	0.001007	0.0012149	0.0012715	0.00077604	0.0010453	0.0013992	0.00076107	0.00020499	0.0011228	0.00094118	0.0008104	0.00065889	0.001028	0.00021039	0.00013783	0.00062473	0.00089812	0.0011426	0.00072812	0.00028078	0.00031437	0.00032881	0.00031598	0.00015382	0.00021063	9.6867e-05	6.824e-05	0.00012146	0.0001061	0.00014006	4.9455e-05	6.1258e-06	-1.2292e-07
YAR030C	0.0010862	0.0010704	0.0011721	0.0012006	0.00083512	0.0010073	0.0011908	0.00065197	0.00021807	0.00099508	0.00094616	0.00089571	0.00081215	0.00095519	0.00028804	2.91e-05	0.00068302	0.0011774	0.0012995	0.00074512	0.00026248	0.00035601	0.00039181	0.0001911	7.2164e-05	0.0002286	0.00033797	5.5152e-05	4.2921e-05	6.3251e-05	4.1249e-05	-1.8519e-07	5.0611e-06	3.3265e-05
YAR031W	0.0010907	0.0010489	0.0010885	0.0012601	0.00075309	0.0010412	0.0013229	0.00073435	0.00026658	0.0011105	0.00089554	0.00098321	0.0007202	0.0011601	0.00013574	0.00011699	0.00067316	0.0010516	0.0012561	0.00070353	0.00016085	0.00029271	0.00029022	0.00021443	0.00015517	0.000111	0.00024708	1.9758e-05	3.9565e-05	9.1094e-05	6.5429e-05	-3.0526e-06	1.1836e-06	2.5651e-06
YAR035C-A	0.0012157	0.0011172	0.0011905	0.0011678	0.00067994	0.0011157	0.001183	0.00067326	0.00024407	0.00089267	0.00093879	0.00081745	0.00076642	0.0011489	6.0633e-05	0.00012552	0.00058398	0.001034	0.0011004	0.00081052	0.00024889	0.00023842	0.00036208	0.00029472	4.8793e-05	0.00010476	0.00024466	4.1518e-05	3.2787e-05	7.0321e-05	-2.7275e-07	4.9772e-05	-1.5009e-06	5.6565e-05
YAR035W	0.00093067	0.0010441	0.0013007	0.0012483	0.0010402	0.0010744	0.0012419	0.00046597	0.00026389	0.0010179	0.0008147	0.00088036	0.00062764	0.00086183	0.0002078	6.1414e-05	0.00074565	0.0010883	0.0012661	0.00084517	0.00026228	0.00030463	0.00040603	0.00015282	9.6726e-05	0.0001683	0.00035729	0.00012038	5.689e-05	0.00026399	-2.7275e-07	-1.0008e-06	6.1683e-06	4.8575e-05
YAR037W	0.0011567	0.0014017	0.0012075	0.0015564	0.00059951	0.0012102	0.0012708	0.00078477	0.00030537	0.00091689	0.00097989	0.00099257	0.00064235	0.001004	0.00017717	0.00015915	0.00053289	0.0010455	0.0012116	0.0009736	0.00025844	0.00037395	0.0003639	0.00041691	7.3161e-05	0.00025394	0.00025301	6.5809e-05	5.5194e-05	0.00014611	3.4351e-05	-1.1845e-06	2.8565e-05	7.7484e-05
YAR040C	0.001053	0.0012646	0.0013557	0.0012238	0.0005952	0.0010685	0.0010801	0.00075692	0.00028893	0.0010102	0.00093468	0.00084288	0.00071488	0.0011412	0.00027613	0.00013036	0.00050191	0.0011836	0.001108	0.00093213	0.00030404	0.00036013	0.00045615	0.00033207	0.00010084	0.00017719	0.00033909	4.6821e-05	0.0001361	0.00013327	2.8544e-05	4.0007e-06	1.3892e-05	0.00010558
YAR042W	0.001071	0.0010711	0.0010711	0.0010818	0.0006754	0.00090572	0.0012882	0.00066576	0.00030176	0.00099657	0.00079631	0.00066768	0.00058723	0.0014889	0.00040144	0.00026744	0.0005789	0.00088148	0.0012122	0.00071767	0.0002278	0.00019697	0.00031107	0.00016296	7.422e-06	0.00011778	0.00016662	1.7807e-05	5.5547e-05	9.3841e-05	7.4133e-05	1.1622e-05	6.3362e-10	8.5785e-06
YAR043C	0.00086335	0.0014137	0.0011529	0.0011843	0.00079562	0.0010038	0.0013545	0.00077566	0.00021728	0.001025	0.00088307	0.00092498	0.00084655	0.0011725	0.00029275	0.00012818	0.00056802	0.0010564	0.0013179	0.00068495	0.00013525	0.00029277	0.00033845	7.6107e-05	0.00010967	0.00015631	0.00029855	4.4785e-05	5.9709e-05	3.8341e-05	2.264e-05	4.6095e-05	1.4526e-06	2.6852e-06
YAR044W	0.0011439	0.00099274	0.0011082	0.0010233	0.00064639	0.0010106	0.0012823	0.00067935	0.00018506	0.00093856	0.00078827	0.00090513	0.00082275	0.0010727	0.0002177	0.0002356	0.00058357	0.00084025	0.0010406	0.00055839	7.6542e-05	0.0001465	0.00028787	8.9796e-05	4.78e-05	0.00011612	0.00023851	7.5781e-05	5.3734e-05	3.8121e-05	3.9313e-05	4.0044e-05	8.7852e-07	1.0544e-06
YAR047C	0.0013999	0.00097951	0.0010963	0.0012713	0.00065146	0.0010108	0.0012385	0.0006728	0.00017063	0.0010154	0.00077674	0.00097769	0.00084134	0.0012012	0.00023814	0.0002654	0.00063432	0.0009979	0.0011618	0.00066306	9.6308e-05	0.00037991	0.00035539	6.4628e-05	0.00013748	0.00014315	0.00027205	-5.3776e-07	5.3112e-05	0.00012473	5.4616e-05	6.0627e-06	1.8002e-05	0.00010182
YAR050W	0.00095272	0.00084369	0.0010104	0.0011075	0.00079341	0.0008118	0.0012648	0.00054173	0.00040688	0.00088737	0.00085943	0.00065289	0.00074833	0.0011047	0.00036455	0.00014288	0.00067837	0.0010571	0.001212	0.00069493	0.00018957	9.6671e-05	0.00038633	0.0001837	9.7914e-05	2.9685e-05	0.00022491	6.6598e-05	0.00014722	5.8644e-05	0.0001559	5.1732e-05	7.779e-05	7.003e-05
YBL001C	0.0011544	0.0010444	0.0010585	0.0012586	0.0011374	0.0010668	0.0012832	0.00073007	0.00037446	0.0010604	0.00082494	0.00085254	0.00067127	0.0012724	0.0003882	0.00015251	0.00068059	0.00096185	0.0011437	0.00067995	0.0002472	0.00021413	0.00030702	0.00026881	0.00010395	0.00014187	0.00021856	5.119e-05	8.5626e-05	0.00012583	0.00015442	7.0546e-05	3.9234e-07	9.1539e-05
YBL002W	0.0011235	0.0010775	0.0010728	0.0012414	0.00062597	0.00095428	0.001239	0.00065586	0.00024474	0.00098136	0.00080855	0.00074612	0.00070196	0.0010458	0.00017269	8.557e-05	0.00052069	0.0010137	0.0012792	0.0007535	0.00016278	0.00013881	0.00030241	0.00021205	3.7089e-05	0.00014035	0.00016295	5.1081e-05	2.4936e-05	0.00010233	4.7248e-05	2.7754e-07	2.1732e-05	1.5276e-05
YBL003C	0.0012469	0.0011097	0.0012534	0.0012909	0.00087837	0.0010299	0.0014438	0.0010088	0.00034771	0.0011062	0.00075142	0.00076964	0.00069175	0.0012829	0.00039916	0.00013892	0.00079592	0.0011312	0.0012797	0.00093129	0.00022027	0.00035972	0.00029906	0.0002801	8.394e-05	0.00020128	0.0002466	2.6321e-05	9.5039e-05	0.00010068	5.1727e-05	6.8777e-05	2.9105e-05	6.5712e-05
YBL005W	0.0011544	0.0010828	0.0013357	0.0012275	0.00077043	0.00091355	0.0013471	0.00052902	0.0003426	0.0011812	0.00090319	0.00070032	0.0006643	0.0012557	0.00039061	0.00022519	0.00066336	0.00098862	0.0012944	0.00090587	0.00023608	0.00029099	0.00027718	0.0002414	0.00012431	0.00012727	0.00026555	1.2094e-05	5.3423e-05	0.00012465	3.6335e-05	8.9757e-05	1.1192e-06	6.689e-05
YBL007C	0.0010419	0.001056	0.00092084	0.0012935	0.00071538	0.00065641	0.0013007	0.00075489	0.00036286	0.0011771	0.00083754	0.00066864	0.0004463	0.0010878	0.0002236	6.1261e-05	0.00038721	0.001073	0.001211	0.00080277	0.00026806	0.00030706	0.00025685	0.00030257	2.3839e-05	0.00012139	0.00017999	8.146e-06	5.1969e-05	6.1177e-05	2.1001e-05	2.7495e-05	1.8712e-07	4.2852e-05
YBL008W	0.0011115	0.0010909	0.0011198	0.0012386	0.00088755	0.00098002	0.0012931	0.00082543	0.00033159	0.00097709	0.00086482	0.00066255	0.00074628	0.0011111	0.00030154	0.00018233	0.00053434	0.0011081	0.0012717	0.00084483	0.0001718	0.00020851	0.00014509	0.00023005	8.1863e-06	0.00015813	0.00011714	2.4134e-05	5.6204e-05	5.1595e-05	2.3603e-05	5.7644e-05	3.3253e-05	2.3548e-05
YBL008W-A	0.001295	0.0011224	0.0012686	0.001169	0.00083627	0.0010473	0.0013042	0.00075438	0.00037373	0.00092817	0.00094219	0.00083487	0.00080684	0.0011187	0.00012828	0.00013608	0.00072191	0.0010535	0.0012772	0.00076167	0.0002087	0.00024161	0.00042886	0.0002997	5.9486e-05	0.00010965	0.00022191	4.7342e-05	3.4261e-05	0.00010613	3.3034e-05	3.8492e-07	-1.306e-06	2.2683e-05
YBL009W	0.0011767	0.001266	0.0010107	0.0014974	0.00061424	0.0010234	0.0014599	0.00070488	0.00023054	0.0010005	0.00070881	0.00087944	0.00077355	0.001139	0.00042295	0.00017803	0.00073029	0.0011234	0.0012496	0.00089307	0.00027751	0.00030863	0.00026834	0.00027402	7.6493e-05	0.0001678	0.00025522	6.88e-07	4.9728e-05	0.00010934	6.5819e-05	0.00010786	4.9264e-05	3.3023e-05
YBL010C	0.0011193	0.0011493	0.00108	0.0014076	0.00049278	0.0010626	0.0014637	0.00069257	0.00023059	0.00098483	0.0007739	0.00088004	0.0007812	0.0011805	0.0004464	0.00015478	0.0007653	0.0011122	0.0012658	0.00091548	0.00028204	0.00039776	0.00029107	0.00028625	0.00026268	0.00028014	0.00035705	0.00011933	0.00030029	0.0002614	0.00018668	0.00011065	1.5964e-06	0.00020064
YBL011W	0.0013423	0.0015049	0.0012863	0.0015758	0.00064139	0.00092784	0.0016037	0.00073869	0.00031069	0.0011106	0.00089881	0.00085456	0.0009959	0.0012681	0.0003207	0.00025033	0.00098986	0.0011019	0.0014823	0.0010233	0.00024001	0.00036494	0.00029698	0.00022884	0.00010517	0.0002366	0.00032407	0.00013477	0.00011376	0.00024493	0.00016725	0.00015529	6.6149e-06	7.352e-05
YBL012C	0.0016282	0.0015017	0.0017471	0.0016376	0.0011134	0.0012015	0.0017988	0.00090202	0.00040735	0.001389	0.00081924	0.0011016	0.0012377	0.0016252	0.00049612	0.00036163	0.00093033	0.001541	0.0022468	0.0013126	0.00017089	0.00029305	0.00034256	0.00041367	1.2151e-05	0.00022496	0.00020246	1.6677e-05	8.3484e-05	0.00014616	0.00011192	8.131e-05	4.541e-05	2.1971e-05
YBL013W	0.0013446	0.0013045	0.0015713	0.0011539	0.0009103	0.0011188	0.0015706	0.00081871	0.00037796	0.0011458	NaN	0.00077839	0.00079627	0.0013526	0.00031687	0.00019022	0.00063647	0.0011786	0.0016079	0.0010698	8.2672e-05	0.00013446	0.00022427	0.00024784	2.399e-05	0.00012757	9.1375e-05	1.9415e-05	2.2528e-05	7.8527e-05	6.0472e-05	8.9793e-05	2.3473e-05	1.5921e-05
YBL015W	0.001083	0.0012971	0.0013913	0.0010522	0.00099602	0.0011892	0.0014419	0.00092747	0.0003038	0.0011931	0.00096364	0.00090999	0.00078921	0.0013358	0.00030154	0.00010046	0.0005617	0.0011515	0.0013023	0.00094041	5.4e-05	0.00020183	0.00014822	0.0002178	1.1679e-05	0.00012164	0.00010475	2.1796e-06	3.4935e-05	8.7336e-05	6.4046e-05	9.1601e-05	8.0947e-05	2.0883e-05
YBL017C	0.00095186	0.0010829	0.0011677	0.0012426	0.00086718	0.0010723	0.0013199	0.0009123	0.00039024	0.0011223	0.00074761	0.0008086	0.00060972	0.0014608	0.00021522	0.0001663	0.00042073	0.0011005	0.0011773	0.00075695	8.8905e-05	0.0001819	7.9198e-05	0.00031859	5.3351e-05	0.00015461	0.00018414	5.4566e-06	4.5969e-05	5.0229e-05	5.1641e-05	5.6497e-05	1.0714e-06	-3.4101e-07
YBL019W	0.0010767	0.0011147	0.001179	0.0012124	0.00059844	0.00094763	0.0011876	0.00055604	0.00020715	0.0007935	0.00099274	0.00067989	0.00065213	0.00088845	0.00030971	0.00015883	0.00052688	0.00099306	0.0013597	0.00085999	0.00021566	0.0003065	0.00033959	0.00016845	0.00013508	0.00015626	0.00030662	-1.0421e-06	0.00011238	0.00013064	5.2212e-05	5.832e-05	NaN	4.7676e-05
YBL021C	0.00084325	0.00082254	0.0008023	0.00099217	0.00034373	0.00085063	0.0010479	0.00058697	0.00024196	0.00069165	0.00052524	0.00031997	0.000329	0.00051465	0.00028194	0.00016701	0.00035013	0.00086737	0.0010178	0.00064524	-1.8937e-06	2.1226e-06	-2.7365e-06	-2.3674e-06	-5.1563e-07	0.00010032	2.8278e-05	-3.0238e-06	2.4564e-05	3.8821e-05	6.6432e-05	3.6608e-05	NaN	2.0753e-06
YBL022C	0.0010529	0.001394	0.0012337	0.0013298	0.00062542	0.0010452	0.001071	0.00076254	0.00021913	0.00077838	0.00074359	0.00090625	0.00043004	0.00070967	0.0001176	6.4923e-05	0.00046531	0.0011964	0.00083054	0.00083326	0.00010802	0.00024401	0.00022584	0.00037278	3.3048e-05	0.00015344	0.00015251	1.4439e-05	5.2818e-05	8.6521e-05	4.551e-05	6.8626e-05	NaN	2.4189e-05
YBL024W	0.0012748	0.0011599	0.0012619	0.0014586	0.00080497	0.00095214	0.001337	0.00069712	0.00023065	0.00095411	0.00058807	0.00092697	0.00065633	0.0012079	0.0003133	0.00013516	0.00067897	0.0010691	0.001033	0.00089576	0.00019259	0.00033125	0.00031718	0.0002438	0.0001343	0.00017046	0.00028567	3.2495e-05	0.00010004	0.00012795	4.3116e-05	8.7495e-05	3.562e-05	4.359e-06
YBL027W	0.00098627	0.00092374	0.00099114	0.0010787	0.00057129	0.00069453	0.0010636	0.00062325	0.00020347	0.0006125	0.00026976	0.00058375	0.00030995	0.00078089	0.00018439	6.4993e-05	0.00032966	0.0009108	0.0010879	0.00062591	0.00016598	0.00028494	0.0001787	0.00024757	-5.1563e-07	0.00011313	0.0001537	5.0101e-05	7.9085e-05	7.8006e-05	6.9475e-05	5.676e-05	-2.0292e-06	1.0703e-05
YBL028C	0.0012201	0.0011655	0.0013122	0.0012753	0.00087191	0.001042	0.001372	0.00059783	0.00023848	0.00093076	0.0007163	0.00079735	0.00061818	0.0012825	0.00022717	0.00018976	0.00065142	0.0010427	0.0012658	0.00095393	0.00023226	0.00026471	0.00026676	0.00022947	7.291e-05	0.00017957	0.0002211	2.3515e-06	0.00012487	6.0046e-05	9.899e-05	6.403e-05	1.0578e-05	1.0473e-06
YBL029C-A	0.0012364	0.00088525	0.0011047	0.0011514	0.00075645	0.0011579	0.0014767	0.00069273	0.00028896	0.00098	0.00085591	0.00089371	0.00085453	0.0011434	0.0001687	0.00018936	0.00064266	0.0011242	0.0012232	0.00073862	0.00016239	0.00017684	0.00036479	0.00022481	6.1837e-05	0.00018901	0.0002461	2.6147e-05	3.9393e-05	9.1041e-05	-2.7275e-07	2.5508e-07	-7.9685e-07	2.0379e-05
YBL029W	0.0013722	0.0011534	0.0014029	0.0015295	0.00098546	0.0010848	0.0015343	0.00086889	0.00029703	0.0010321	0.0009691	0.00082485	0.000696	0.0013682	0.00034478	0.00016662	0.00067146	0.0010345	0.0013991	0.00094485	0.00028581	0.0003386	0.00039893	0.00027359	0.00013659	0.00014759	0.00032009	1.6927e-05	0.00018027	0.0002486	0.00013293	7.4578e-05	1.1192e-06	2.7345e-05
YBL031W	0.0011582	0.0010551	0.0011715	0.0012667	0.00088746	0.00087777	0.0014381	0.00068878	0.00039777	0.00093795	0.00071625	0.00071914	0.00067959	0.0013253	0.00033238	0.00016302	0.00058139	0.0010125	0.0012196	0.000815	0.00022463	0.00028759	0.0002601	0.00029754	1.9755e-05	0.00012025	0.00019033	-1.0924e-07	3.1867e-05	9.7576e-05	5.9722e-05	5.7648e-05	6.0743e-07	1.0699e-05
YBL032W	0.0011843	0.0010837	0.0013477	0.0012994	0.00086768	0.00088936	0.0013357	0.0007085	0.00029678	0.0010357	0.00077681	0.0008204	0.00079313	0.0012126	0.00034455	0.00010797	0.00048343	0.0010006	0.0011454	0.00075031	0.00016697	0.00030017	0.00028629	0.00025172	8.3451e-06	8.0868e-05	0.00019909	2.6259e-05	9.3135e-05	0.00013604	7.9675e-05	3.1433e-05	1.8712e-07	3.303e-05
YBL036C	0.0011509	0.0010432	0.0010885	0.0012278	0.00068433	0.0010416	0.0013481	0.00063773	0.00033133	0.001106	0.00065807	0.00057891	0.00077817	0.0010796	0.00025839	0.0001589	0.0005539	0.00089744	0.00098589	0.00076334	0.00021027	0.0002768	0.0002703	0.00021639	2.7971e-05	0.00011907	0.00022551	2.9055e-05	8.7317e-05	8.6283e-05	6.2914e-05	4.2279e-05	NaN	5.7889e-05
YBL037W	0.0010382	0.001039	0.00090271	0.001109	0.00098828	0.0011244	0.0013773	0.00084702	0.00029555	0.000962	0.00086752	0.00071024	0.00065175	0.0011934	0.00042141	0.00018408	0.00059871	0.00088286	0.00094234	0.00067286	0.00020638	0.00013685	0.0001689	0.00013043	8.7415e-05	5.8969e-05	0.00018903	6.6078e-05	6.9693e-05	0.00010827	0.00018114	9.7121e-06	6.8866e-08	5.576e-05
YBL038W	0.00081982	0.00078413	0.00075178	0.00075452	0.00011672	0.00079565	0.00086895	0.00055595	0.00026393	0.00071821	-9.1048e-06	-7.9722e-06	-7.0544e-06	4.2585e-05	-3.2052e-06	0.00018705	-5.6603e-06	0.00070364	0.00085834	0.00041082	-2.1955e-06	-2.1553e-06	-2.713e-06	-2.5059e-06	-6.3819e-07	-9.5238e-07	-1.5026e-06	5.1961e-05	-6.5105e-07	-1.5754e-06	3.4539e-05	-7.4525e-07	3.6275e-06	1.7213e-05
YBL039W-A	0.0010972	0.0011855	0.0011859	0.0012677	0.00084498	0.0010377	0.0013073	0.00066257	0.00027766	0.00092296	0.00081719	0.00076113	0.00077457	0.001036	0.00022832	0.00019278	0.00067198	0.00099349	0.001225	0.00072499	0.00020421	0.00019535	0.00041945	0.00026833	4.3547e-05	0.00012925	0.00027673	5.1735e-05	7.3163e-05	9.6862e-05	3.862e-05	4.6026e-07	-1.4458e-06	3.6068e-06
YBL042C	0.0011042	0.0010347	0.0010528	0.0011053	0.0010509	0.0011167	0.001334	0.00082375	0.00025161	0.00093497	0.00078913	0.00084283	0.0007568	0.0013465	0.00037444	0.0001792	0.00055238	0.0010421	0.0012815	0.00066954	0.00016674	0.00013728	0.00018393	0.00017183	6.631e-05	8.7161e-05	6.0853e-05	7.9227e-06	6.1348e-05	0.00019195	0.00013761	8.7044e-05	1.5192e-06	-5.1485e-07
YBL043W	0.0012445	0.0010395	0.00091547	0.0011988	0.0010785	0.0009945	0.0012448	0.00086661	0.00027607	0.00095784	0.00077772	0.0008523	0.00078793	0.0013958	0.00033948	0.00016747	0.00065346	0.00094	0.0012699	0.00069842	0.00018841	0.00018744	0.00015561	0.00019311	4.3699e-05	7.5914e-05	0.00012349	3.8048e-05	3.6105e-05	0.00010119	0.00011471	5.0728e-05	6.6768e-06	-5.1485e-07
YBL044W	0.0011662	0.0011337	0.0010423	0.0012076	0.00060263	0.00093685	0.0011999	0.00047429	0.00023034	0.00094965	0.00068161	0.00054583	0.00059429	0.0011225	0.00021139	0.00014333	0.00051915	0.00090951	0.0011757	0.00072818	0.0001701	0.00021114	0.00023678	0.0001602	-5.1563e-07	9.0741e-05	0.0001965	8.7085e-07	8.5703e-05	5.2299e-05	6.2664e-05	1.885e-05	NaN	-3.4101e-07
YBL045C	0.00097495	0.00081048	0.00074238	0.00080662	6.6769e-05	0.00087801	0.00091126	0.00045372	0.00024022	0.00072951	-9.1048e-06	-7.9722e-06	-7.0544e-06	-1.2262e-05	-3.2052e-06	-1.7304e-06	-5.6603e-06	0.00071534	0.00094644	0.00050508	4.9469e-05	6.7729e-05	0.00010087	3.1866e-06	-6.3819e-07	-9.5238e-07	-1.5026e-06	1.8498e-05	3.4534e-06	3.3189e-05	8.9915e-06	-7.4525e-07	4.7558e-06	4.5141e-06
YBL046W	0.001226	0.001062	0.0011159	0.0010946	0.0012904	0.0011166	0.0013894	0.00071878	0.00031547	0.00092657	0.00088806	0.00078758	0.00061563	0.0012649	0.00022159	0.00012563	0.0006222	0.001059	0.0012567	0.00071893	0.00017021	0.00022775	0.00023474	0.00028927	3.1153e-05	0.00014973	0.00017399	3.5029e-06	-6.5105e-07	0.00016366	6.5435e-05	5.7795e-05	-1.7558e-06	-5.1485e-07
YBL047C	0.00106	0.0012151	0.0012612	0.0012048	0.00090673	0.0011969	0.0013754	0.00091896	0.0003669	0.0012663	0.0008058	0.00086723	0.00079291	0.0015007	0.00019584	9.1935e-05	0.00047167	0.0012339	0.0010838	0.00080946	0.00013867	0.00019563	0.00023369	0.00033513	-5.1563e-07	0.00017542	0.00022009	-7.0212e-07	9.0215e-05	0.00010768	6.0503e-05	8.2414e-05	2.716e-07	9.4207e-06
YBL048W	0.0012512	0.0012158	0.0012032	0.0013176	0.00052385	0.00099919	0.001282	0.00083026	0.000149	0.00093406	0.00085948	0.00081216	0.00067703	0.0010567	0.00032877	0.00011205	0.00063216	0.0010152	0.0011876	0.00091017	0.00026249	0.0004093	0.00028032	0.00031719	8.6906e-05	0.00015526	0.00027371	6.88e-07	6.5444e-05	0.0001228	5.3464e-05	5.3814e-05	6.8208e-05	4.7756e-05
YBL049W	0.0010797	0.0012933	0.00143	0.0012083	0.00088704	0.0012939	0.0013525	0.00090034	0.00040535	0.0011999	0.0011948	0.00089755	0.00074131	0.0013569	0.00024297	0.00017028	0.00078934	0.0012915	0.0010352	0.00090703	0.00013708	0.00026054	0.00031555	0.00039132	0.00010541	0.00018424	0.00026285	-9.8279e-07	5.7793e-05	7.6714e-05	8.2639e-05	5.1754e-05	4.9568e-05	-3.4101e-07
YBL051C	0.0011237	0.000959	0.0010409	0.0010661	0.0010326	0.0011242	0.0012675	0.00072948	0.00040722	0.00086808	0.0007942	0.00069785	0.0006507	0.0012746	0.00021709	9.7498e-05	0.00067332	0.00095731	0.0010981	0.00067962	0.00024949	0.00023276	0.00025029	0.00031818	6.5588e-05	0.00012599	7.9704e-05	8.8183e-05	5.8728e-05	0.00016599	7.9515e-05	6.196e-05	-1.5347e-06	-5.1485e-07
YBL052C	0.001279	0.0013992	0.001244	0.001577	0.0013594	0.0012837	0.0016911	0.00093773	0.00053998	0.0012623	0.0010637	0.00074472	0.00089078	0.0012551	0.00041323	0.00036486	0.00075985	0.0011547	0.0014939	0.0010176	0.0002195	0.00028442	0.00029783	0.00027518	6.2037e-05	9.2687e-05	0.00012723	6.2748e-05	7.5133e-05	0.0002241	7.8492e-05	0.00012465	6.7189e-06	7.2663e-05
YBL053W	0.0013195	0.0011547	0.0012051	0.0014732	0.0014022	0.0012173	0.0012777	0.00082437	0.00031993	0.0011943	0.0010175	0.00082185	0.00079273	0.001402	0.00042884	0.00027466	0.00066537	0.0011774	0.0012462	0.00093588	0.00031348	0.00019639	0.00043276	0.00033748	8.7691e-05	0.00015576	0.00030331	8.8717e-05	0.00013792	0.00016855	0.00028707	9.323e-05	1.3185e-05	0.00010589
YBL054W	0.0013158	0.0012024	0.0011063	0.0012294	0.0011875	0.0011054	0.0013098	0.00084772	0.00035499	0.0011314	0.00097051	0.00085889	0.000687	0.0011982	0.00037237	0.00018811	0.00074755	0.0010376	0.0011497	0.00088356	0.00024196	0.00019225	0.00038013	0.00024849	0.00011528	0.00018145	0.00026049	5.7955e-05	0.00014459	0.00010155	0.00027432	0.0001056	4.9062e-05	0.00011718
YBL055C	0.0010996	0.0013431	0.0012259	0.0014862	0.0008875	0.0013155	0.0013477	0.00099848	0.00038564	0.0010086	0.0010401	0.00090999	0.00074606	0.0014183	0.00031741	0.00021677	0.00081571	0.0013363	0.00094284	0.0007877	0.00011183	0.00016362	0.00025737	0.00029732	4.0419e-05	0.00018669	0.00024715	1.235e-06	7.0013e-05	5.8297e-05	5.6637e-05	6.5577e-05	3.619e-05	2.7124e-05
YBL056W	0.0012168	0.0013545	0.0013592	0.0016468	0.0009927	0.0012825	0.0013402	0.00094088	0.0004487	0.0011298	0.00079436	0.00098387	0.00070706	0.0013016	0.00040763	0.00024109	0.00096105	0.0013682	0.0010362	0.00090096	9.9535e-05	0.00016643	0.0002913	0.00039244	4.7543e-05	0.00022984	0.00038097	4.5795e-05	3.4195e-05	4.231e-05	4.3695e-05	0.00011256	NaN	4.1318e-06
YBL057C	0.0011492	0.0012539	0.0013047	0.0015093	0.00062173	0.0013259	0.0012196	0.00082204	0.00032785	0.0010358	0.00059969	0.0007272	0.00057076	0.0012047	0.00041465	0.00019243	0.00072588	0.0012314	0.0010397	0.00087242	0.00012686	0.00021565	0.00028805	0.00031941	4.6225e-05	0.00024911	0.00034566	3.5317e-05	0.00011588	9.2577e-05	0.00010398	8.7775e-05	2.2251e-05	3.3414e-05
YBL059W	0.0011421	0.0012025	0.0015544	0.0015213	0.00065651	0.0013024	0.0012663	0.00049401	0.00038251	0.00088681	0.00061197	0.00088172	0.00062454	0.0011308	0.00042182	0.00012357	0.0006989	0.0013091	0.0011203	0.00078429	7.5222e-05	0.00017268	0.0001851	0.000235	7.6843e-06	0.00023247	0.00021001	2.1444e-05	5.5224e-05	5.5588e-05	6.8442e-05	0.00010668	NaN	3.0414e-05
YBL060W	0.0018832	0.0021758	0.0024779	0.0023796	0.0010967	0.0019243	0.0020991	0.0013343	0.00047529	0.0014751	0.0014956	0.0015723	0.0011512	0.001887	0.00051872	0.00029228	0.0011446	0.001901	0.0019384	0.0013853	0.0002573	0.00040289	0.00051467	0.00080278	0.00010799	0.00066795	0.00049815	4.8186e-05	0.00013021	0.00027207	0.00015284	0.00012875	1.722e-05	0.00011321
YBL061C	0.0011592	0.0012391	0.00091745	0.0014585	0.00080504	0.00094803	0.0013989	0.00054437	0.00025419	0.0011765	NaN	0.00079452	0.00083219	0.0012773	0.00026623	0.00011977	0.00071097	0.0011145	0.0015042	0.0008937	0.00019195	0.00028951	0.0002284	0.00023528	3.8218e-05	0.00016207	0.00020301	1.9599e-05	5.496e-05	0.00010421	0.00012294	7.0942e-05	8.0434e-05	3.188e-05
YBL062W	0.0010379	0.0010129	0.0010897	0.0012395	0.00072652	0.00094114	0.0013132	0.00051298	0.00019584	0.0010833	0.00042806	0.00082904	0.00062952	0.001274	0.00024267	4.939e-05	0.00062845	0.0010149	0.0011735	0.00080547	0.00022774	0.0003071	0.00026801	0.000224	8.2256e-05	0.00015986	0.00023599	5.3804e-07	8.5327e-05	6.5811e-05	4.2976e-05	7.0076e-05	1.207e-05	6.8476e-06
YBL064C	0.001108	0.0010912	0.0011483	0.0011498	0.00080827	0.0010067	0.0012976	0.00073569	0.0002892	0.0011029	0.00061974	0.00084785	0.00069468	0.001197	0.00023116	0.00014252	0.00067887	0.0009279	0.0012011	0.00079501	0.00026015	0.0003398	0.00024012	0.00018268	4.5644e-05	0.00021639	0.00023658	2.1796e-06	7.0196e-05	5.8073e-05	9.7563e-05	5.8151e-05	5.3117e-05	1.4632e-05
YBL065W	0.0010455	0.0010362	0.00092924	0.0011727	0.00072259	0.00098665	0.0012043	0.00069298	0.00025419	0.0010879	0.00073579	0.00075804	0.00064828	0.001029	0.00016063	0.00011938	0.00051134	0.0010336	0.0011316	0.00078544	0.00020459	0.00025614	0.00027402	0.00024624	1.7252e-05	0.0001438	0.00022395	5.8394e-06	4.9139e-05	5.5208e-05	5.3544e-05	4.0265e-05	NaN	2.5902e-05
YBL066C	0.0010712	0.00098956	0.0011835	0.001161	0.0006796	0.00097933	0.0011723	0.00074823	0.00027303	0.0010126	0.0008523	0.00070335	0.00063745	0.00099009	0.00021536	4.5298e-05	0.00041854	0.0010202	0.0010517	0.00070026	0.00017796	0.00034325	0.00029512	0.00020606	3.2577e-07	0.00014233	0.00018175	2.1085e-06	7.448e-05	4.1236e-05	3.4167e-05	6.3973e-05	4.7941e-07	2.4193e-05
YBL067C	0.001173	0.0011369	0.0012887	0.0011811	0.00078564	0.00095571	0.0013285	0.00064233	0.00036296	0.0011696	0.00082436	0.00067694	0.00079679	0.0011187	7.4585e-05	7.6723e-05	0.00058505	0.0010469	0.0013439	0.00087293	0.0002188	0.00029767	0.00027467	0.00016219	3.3118e-05	0.00010217	0.00021282	2.1085e-06	2.496e-05	1.2531e-05	5.5383e-05	7.1169e-05	4.1944e-05	5.2065e-06
YBL068W	0.0010417	0.001091	0.0011836	0.0010947	0.00069565	0.00099011	0.0014065	0.00078237	0.00037489	0.0011688	0.00069675	0.00068455	0.00090625	0.00099093	0.00022249	0.00010406	0.00060089	0.0011451	0.0011928	0.00079875	0.00026744	0.00024338	0.00022462	0.00024074	3.0747e-05	0.00012826	0.00021547	1.4092e-05	5.0384e-05	5.469e-05	5.9299e-05	3.8474e-05	1.0714e-06	2.2056e-05
YBL069W	0.0011387	0.0011378	0.0013477	0.0010598	0.00079716	0.0010764	0.0014373	0.00082141	0.00037129	0.0012039	0.00075151	0.00078504	0.00092106	0.00099444	0.00030476	0.00015475	0.00056553	0.0012868	0.0011499	0.00078691	0.00027429	0.00023773	0.00017342	0.00025415	-5.1563e-07	0.00017643	0.0002201	5.6709e-06	5.6787e-05	5.2872e-05	4.3003e-05	5.0643e-05	2.716e-07	8.3076e-06
YBL070C	0.0012859	0.0011655	0.0013398	0.0012514	0.00080123	0.0010376	0.0014567	0.00072017	0.00019179	0.00094998	0.0010468	0.0008861	0.00081628	0.0012549	0.00048094	9.9759e-05	0.0006011	0.0012758	0.0012042	0.0008677	0.00025315	0.00039348	0.0002981	0.00031693	0.0001339	0.0001967	0.00032833	2.5454e-05	3.7585e-05	0.00010602	7.3034e-05	5.7745e-05	4.0679e-05	3.5557e-06
YBL071C	0.0011047	0.0012273	0.0010802	0.0013965	0.00063359	0.0010535	0.0013543	0.0006494	0.00028485	0.0008718	0.00088359	0.0009218	0.00076995	0.0011026	0.00047383	0.00011117	0.00077647	0.0010376	0.0011509	0.00082749	0.00021134	0.00029888	0.0002657	0.00020734	0.00015048	0.00012529	0.00032186	6.117e-05	0.0001093	0.00018375	7.2032e-05	0.00017935	3.439e-06	0.0001386
YBL071C-B	0.00084421	0.00088265	0.00090377	0.00092973	0.0006962	0.00088914	0.00094136	0.00058791	0.00018027	0.00070169	0.00051881	0.00063847	0.00047482	0.00075256	0.00013998	0.00011383	0.00039544	0.00052231	0.00087098	0.00058829	0.00015669	0.00016582	0.00029718	0.00022007	1.9981e-05	0.00012033	0.00016238	3.7634e-05	5.7264e-06	5.1488e-05	1.419e-05	2.7754e-07	-1.4996e-06	-4.1842e-07
YBL071W-A	NaN	0.00034138	0.00033229	0.00055429	NaN	0.00027953	NaN	0.00020901	NaN	NaN	NaN	0.00017953	NaN	NaN	NaN	-1.1835e-06	NaN	0.00063376	0.00084515	0.00049756	NaN	NaN	NaN	NaN	NaN	NaN	NaN	NaN	NaN	NaN	NaN	NaN	NaN	NaN
YBL075C	0.0012049	0.0010349	0.0011242	0.0012429	0.00080861	0.00099109	0.0012581	0.00085711	0.00037478	0.00086804	0.00058835	0.00083955	0.00081284	0.0010249	0.00044935	0.00011198	0.00063206	0.001151	0.0011502	0.00079146	0.00022646	0.00027467	0.00019605	0.00024887	3.2154e-05	0.0001745	0.00029589	1.5647e-05	5.1152e-05	6.1212e-05	4.6593e-05	9.7582e-05	3.099e-05	9.8868e-05
YBL078C	0.0010456	0.0010507	0.0011353	0.0011969	0.00076251	0.00088195	0.0011567	0.00060715	0.00022681	0.0010052	0.00037048	0.00066568	0.00066081	0.0010794	0.00024276	9.5988e-05	0.00059286	0.0011493	0.0010841	0.00079877	0.00020409	0.00027012	0.00028123	0.00020319	3.6555e-05	0.00020581	0.00026842	1.2427e-05	8.0008e-05	4.8102e-05	6.6351e-05	3.9855e-05	-8.4884e-07	2.9443e-05
YBL079W	0.00079875	0.00087637	0.00083434	0.0009348	0.00093009	0.00089724	0.00070971	0.00059899	0.00022501	0.00055156	0.00049591	0.00052151	0.00025922	0.00070214	0.00014327	-1.7304e-06	0.00019074	0.0005708	0.00067899	0.0005309	0.00010188	0.00012568	0.00017041	0.00024343	4.4595e-05	2.3177e-05	7.5058e-05	6.074e-05	4.9382e-05	7.715e-05	0.00010652	1.6737e-05	2.7686e-05	2.2933e-05
YBL080C	0.0011848	0.0011079	0.0012447	0.0012052	0.0009107	0.0009321	0.0015566	0.00081294	0.00040024	0.0010136	0.00098445	0.00081448	0.00062231	0.0013186	0.00048893	0.00014488	0.00084769	0.0010614	0.0013501	0.00068882	9.0855e-05	0.00018692	0.00028242	0.00017313	0.00011186	0.00014503	0.00015648	6.971e-05	5.6657e-05	4.8899e-05	5.0539e-05	1.6936e-05	1.1664e-07	3.5026e-05
YBL081W	0.0011291	0.0011258	0.0010261	0.0012822	0.0012706	0.0011058	0.0014212	0.00076934	0.00026364	0.0010449	0.00081702	0.00081514	0.00072226	0.0012606	0.00038761	0.00017615	0.00056349	0.00093062	0.0011525	0.00081684	0.00023555	0.00020786	0.00021853	0.00024124	8.0339e-05	9.3315e-05	0.00012318	8.1059e-05	8.9204e-05	0.00011323	0.00020633	2.6757e-05	6.8866e-08	9.9869e-05
YBL082C	0.00090122	0.00090377	0.0010022	0.00094991	0.00095725	0.00081099	0.0013528	0.00067676	0.00020362	0.00036229	0.00037419	0.00072274	0.00050428	0.00095138	9.0353e-05	3.7372e-05	0.00058179	0.0010393	0.00087983	0.00052338	0.00010061	0.00029408	0.00030293	0.00025392	4.3541e-06	0.00014831	0.00029084	7.4207e-05	6.6016e-05	5.2661e-05	3.5212e-05	2.6139e-05	2.4695e-06	3.9953e-05
YBL083C	0.0010427	0.0010336	0.00087918	0.001044	0.0012855	0.00092501	0.0012539	0.00079963	0.00043621	0.0009339	0.00065921	0.00075677	0.00052963	0.0010616	0.00017867	-1.34e-06	0.00041352	0.00076367	0.00092675	0.00046178	0.0002017	0.00017886	0.00012665	0.00020289	3.8899e-05	6.485e-05	5.0924e-05	4.619e-05	4.8185e-05	2.9598e-05	0.00012468	7.832e-05	8.861e-07	3.7061e-05
YBL085W	0.0013535	0.0013093	0.0014842	0.0011929	0.00073515	0.0011628	0.0014568	0.00067688	0.00021519	0.000707	0.00092214	0.0008865	0.00085164	0.0011067	0.00047719	0.00019768	0.00082745	0.0012195	0.0011114	0.00081369	0.00012472	0.00017464	0.00021728	0.0003018	2.8608e-05	0.00022798	0.00032082	3.3577e-05	2.0969e-05	7.7241e-05	4.3733e-05	9.6496e-05	4.5171e-06	1.7901e-05
YBL086C	0.0011328	0.0011619	0.00090544	0.0013843	0.00082382	0.0009754	0.0014372	0.00061905	0.00024252	0.0011137	NaN	0.00095402	0.00080052	0.0013092	0.00040655	0.00012321	0.00076082	0.0010367	0.0012788	0.00096022	0.00028352	0.00036041	0.00026222	0.00026437	8.228e-05	0.0002204	0.00030683	2.6982e-05	0.00010183	4.8465e-05	0.00010303	8.0637e-05	7.9495e-05	1.1835e-05
YBL088C	0.00093316	0.0010057	0.0011484	0.0012631	0.00070687	0.001018	0.001259	0.00045848	0.00019144	0.0010132	0.00090651	0.00081643	0.00070286	0.0012201	0.00045378	0.00012777	0.00052687	0.0010114	0.0012182	0.00082002	0.00021731	0.00030408	0.0002322	0.00020441	6.8467e-05	0.00023255	0.00024433	5.3804e-07	5.451e-05	5.0423e-05	3.6857e-05	7.2071e-05	5.0024e-05	2.0279e-05
YBL089W	0.0012273	0.0010774	0.00097742	0.0010456	0.00095069	0.00086996	0.0013381	0.00058511	0.00035501	0.00087527	0.00067963	0.00062343	0.00058113	0.0010613	0.00030976	0.00010097	0.00048471	0.00099916	0.0011494	0.00065372	0.00018929	0.0001449	7.9692e-05	0.00021983	7.3603e-05	0.00011297	5.8482e-05	5.7205e-05	4.1194e-05	3.6863e-05	0.0001544	9.1699e-05	1.5192e-06	6.6052e-06
YBL090W	0.0012511	0.001479	0.0013232	0.0016919	0.00059585	0.0012988	0.0013086	0.0011127	0.0003683	0.00094277	0.00086518	0.00093434	0.00038583	0.00095838	5.9044e-05	9.6237e-05	0.00046035	0.0013831	0.0011183	0.00081814	3.8505e-05	5.6151e-05	0.00012633	4.8137e-05	1.0484e-05	3.3234e-05	4.6349e-05	6.836e-06	1.4154e-05	1.7858e-05	1.3318e-05	6.1686e-05	NaN	1.781e-05
YBL091C	0.0010421	0.0011256	0.00098825	0.001134	0.00069539	0.00094745	0.0012123	0.0006928	0.00024595	0.0011227	0.00091448	0.00067643	0.00063647	0.0010908	0.00021559	0.00013878	0.00053478	0.001069	0.0011334	0.00080628	0.00021557	0.00020932	0.00027634	0.00022597	4.3834e-05	0.00022533	0.00024971	2.1796e-06	3.2575e-05	5.4216e-05	4.2377e-05	3.8686e-05	-1.2529e-06	2.5719e-05
YBL091C-A	0.00096302	0.0010352	0.0010636	0.0011712	0.0008573	0.001012	0.0013919	0.00069755	0.00043898	0.00084729	0.00084986	0.00072589	0.00076102	0.0012064	0.00029058	5.2796e-05	0.00065665	0.0010391	0.0012746	0.00074345	0.00015452	0.00018255	0.0001891	0.00019645	0.00012662	3.1092e-05	0.00016263	7.6775e-05	5.7821e-05	1.6803e-06	7.3707e-06	6.1228e-05	4.0067e-06	-3.0186e-07
YBL094C	0.0012765	0.0011522	0.0010456	0.0011991	0.0012857	0.0011359	0.0015047	0.00090159	0.00035519	0.0010604	0.00080758	0.00081262	0.00081212	0.0012469	0.00043332	0.00035642	0.00059385	0.0011491	0.0012793	0.00076907	0.00024968	0.0001655	0.00021864	0.00030075	6.1069e-05	0.00011316	9.0858e-05	1.0786e-05	6.3466e-05	8.6436e-05	8.901e-05	6.4714e-05	-5.4188e-07	5.7869e-05
YBL095W	0.0010222	0.0010631	0.0010045	0.0010425	0.00072823	0.00088071	0.0012698	0.00070235	0.00017502	0.00098686	0.00086859	0.00078889	0.00071195	0.0011912	0.00028745	0.00027153	0.00067172	0.0010901	0.0013381	0.00071731	0.00022571	0.00024261	0.00040915	0.00019471	1.2748e-05	9.7218e-05	0.0002241	2.5137e-05	8.1229e-05	0.00017811	3.6845e-05	4.7581e-05	3.0634e-05	-1.4659e-06
YBL096C	0.00096433	0.0010368	0.00092172	0.0010507	0.0005845	0.000925	0.001282	0.00063994	0.00019098	0.00095564	0.00080171	0.00066782	0.00062902	0.001062	0.00023628	0.00024851	0.00065217	0.0011844	0.0011475	0.00072725	0.00018524	0.00015647	0.00032356	0.00018631	4.8063e-05	7.6409e-05	0.00017308	-3.9232e-07	5.4633e-05	3.8196e-05	2.4841e-05	2.4824e-05	6.8336e-06	-6.9927e-07
YBL098W	0.00083973	0.00089951	0.00094963	0.00089729	0.00039711	0.00085391	0.0010521	0.0006165	0.00018292	0.00096319	0.0006195	0.0006671	0.0006645	0.0010771	0.00025234	0.00025596	0.00055439	0.0010527	0.0011807	0.0006902	0.00011546	0.00024575	0.00022335	0.00015638	8.8587e-06	0.00010264	9.9502e-05	9.7686e-06	2.7999e-05	6.6158e-05	-4.0477e-07	3.1707e-06	-2.0766e-07	1.4172e-05
YBL099W	0.00060092	0.00070055	0.00057215	0.0006651	NaN	0.00062298	0.00066981	0.00044363	6.1185e-05	0.00061136	NaN	-7.555e-06	-5.6882e-06	-1.1181e-05	NaN	9.0833e-06	NaN	0.00067045	0.00082797	0.00041933	4.3209e-05	1.3523e-05	-3.5298e-06	-2.9617e-06	NaN	-1.4503e-06	-2.2478e-06	1.1106e-05	4.8711e-06	7.1236e-06	4.0441e-06	-3.1088e-07	NaN	1.2303e-06
YBL100C	0.00037309	0.00046877	NaN	0.00052377	NaN	0.0003709	NaN	9.882e-05	NaN	NaN	NaN	7.5537e-05	NaN	-1.1181e-05	NaN	NaN	NaN	NaN	0.00048035	0.00025149	NaN	NaN	NaN	NaN	NaN	-1.4503e-06	NaN	NaN	NaN	NaN	NaN	NaN	NaN	1.6226e-06
YBL101C	0.00094846	0.00095045	0.00094543	0.00099945	0.00044244	0.00091705	0.0011726	0.00078133	0.00015161	0.00089723	0.00068586	0.00064066	0.00061043	0.0010618	0.00026013	0.0001815	0.00060929	0.00098751	0.0010514	0.00061428	0.00010425	0.00014443	0.00026052	0.0001586	5.4969e-05	0.00010028	9.9368e-05	2.1393e-05	6.1504e-05	6.5358e-05	3.4458e-05	1.7754e-06	2.7752e-05	1.7079e-05
YBL101W-C	0.0010234	0.0011123	0.0011511	0.0011607	0.00085035	0.0010654	0.001359	0.00078207	0.00026947	0.0010231	0.00090165	0.00090697	0.00075222	0.0010972	0.0002426	0.00013589	0.00068681	0.00095536	0.001286	0.00077678	0.00019295	0.00027788	0.00026795	0.0002261	5.2894e-05	9.7802e-05	0.00024389	2.8047e-05	2.7911e-05	8.6223e-05	3.1783e-05	3.2712e-07	1.2412e-05	4.0451e-06
YBL102W	0.00097971	0.00093693	0.00088243	0.00089375	0.00052905	0.00076813	0.0011729	0.00071326	0.00019889	0.00097126	0.0006582	0.00065239	0.00054053	0.00083324	0.00027627	0.00023271	0.00059342	0.00083984	0.0011239	0.0006659	0.0001346	0.00022111	0.00032036	0.00023896	9.4718e-05	0.000102	0.00011361	2.2019e-06	4.6318e-05	4.864e-05	1.368e-05	1.2788e-06	-2.0766e-07	9.9389e-07
YBL103C	NaN	NaN	NaN	NaN	NaN	NaN	NaN	NaN	NaN	NaN	NaN	NaN	NaN	NaN	NaN	NaN	NaN	NaN	NaN	NaN	NaN	NaN	NaN	NaN	NaN	NaN	NaN	NaN	NaN	NaN	NaN	NaN	NaN	NaN
YBL104C	0.0010403	0.0010433	0.0010361	0.0011249	0.00054627	0.00077363	0.0011661	0.00076399	0.00027414	0.0010045	0.00080813	0.00067369	0.00050912	0.0013679	0.000386	0.00018177	0.0006097	0.00092335	0.0010976	0.00072668	0.00029376	0.00019856	0.00026472	0.000201	9.8267e-06	7.0417e-05	0.00013619	-4.3329e-08	2.0345e-05	4.5067e-05	3.7548e-05	-5.5292e-07	6.3362e-10	8.8636e-06
YBL106C	0.0011514	0.0010775	0.0010793	0.0010786	0.00082679	0.00090157	0.0010947	0.00077347	0.00024184	0.00092466	0.00071683	0.00064826	0.00046207	0.00097083	0.00032269	0.00029912	0.00061299	0.0010093	0.0011637	0.00078224	0.00034128	0.00043947	0.00040022	0.00038361	0.0002038	0.00020596	0.00031815	2.4299e-05	0.00016452	0.00015953	4.8125e-05	4.7614e-05	1.2598e-05	2.7301e-05
YBL107C	0.00083089	0.0011251	0.0011897	0.0012786	0.00050064	0.00090911	0.0010289	0.00061667	0.00023771	0.00093599	0.00072382	0.00085562	0.0005829	0.0011236	0.00019319	0.00032355	0.00062864	0.0010667	0.00145	0.0010246	0.00032618	0.00032625	0.00036632	0.00051254	6.6271e-05	0.00016207	0.00030152	5.0631e-05	9.2112e-05	0.00011758	2.9496e-05	3.6075e-05	NaN	5.0189e-05
YBR001C	0.0010488	0.0011751	0.0010595	0.001117	0.00052906	0.0010074	0.0013636	0.00067929	0.00017889	0.00097896	0.00090366	0.00090648	0.00069273	0.0011865	0.0003575	0.00036605	0.00071079	0.0010492	0.0012384	0.00090123	0.00028026	0.00025779	0.00033616	0.00021887	5.9601e-05	0.00017186	0.00024755	9.5365e-05	3.2992e-05	0.00013423	2.7628e-05	-7.9476e-09	5.2977e-05	-1.0655e-06
YBR003W	0.00069842	0.00076175	0.00076429	0.000653	-6.5084e-06	0.00062675	0.00093128	0.00041598	0.000132	0.00067004	7.0766e-05	-7.555e-06	-5.6882e-06	-1.1181e-05	-2.4856e-06	2.0969e-05	NaN	0.0008726	0.00095121	0.00052351	-2.7175e-06	1.844e-05	-3.5298e-06	-2.9617e-06	-7.5927e-07	-1.4503e-06	-2.2478e-06	9.0081e-06	-7.697e-07	2.6682e-05	8.0575e-05	2.6855e-07	-2.0766e-07	-1.7023e-06
YBR005W	0.0010101	0.0011532	0.00090642	0.0010743	0.00060719	0.00092877	0.0012824	0.00068425	0.00015906	0.00081471	0.00074763	0.00066784	0.00064491	0.0010024	0.00022461	0.00026753	0.00069548	0.0010405	0.0012678	0.00071021	0.00018284	0.00022578	0.00032639	0.00013864	5.5157e-05	0.00011352	0.00018401	-3.9232e-07	5.4454e-05	2.2338e-05	2.6253e-05	4.5495e-05	-2.0766e-07	8.6431e-06
YBR006W	0.00098016	0.0009883	0.00092206	0.00099924	0.00054361	0.00088151	0.0011959	0.00065503	0.00021827	0.0011001	0.00075178	0.00067085	0.00065243	0.0010418	0.00020843	0.00033848	0.0006246	0.00089665	0.0012421	0.00070049	0.00016278	0.00013365	0.00034142	0.00010823	5.2565e-05	8.9323e-05	0.00021124	2.3461e-05	-7.697e-07	4.2079e-05	-4.0477e-07	6.0434e-06	-2.0766e-07	4.6517e-05
YBR007C	0.00097135	0.0011443	0.00089024	0.00097184	0.0004587	0.00096351	0.0013327	0.00070218	9.2465e-05	0.0010766	0.00076804	0.00058564	0.0006958	0.00112	0.00025217	0.00042089	0.00061666	0.0010484	0.0012738	0.00078706	9.9238e-05	0.00020668	0.00027593	0.0001332	8.8552e-05	9.3638e-05	0.00018273	4.2869e-06	-7.697e-07	5.1113e-05	7.77e-05	-3.1088e-07	-2.0766e-07	7.2862e-06
YBR008C	0.00099512	0.0010089	0.0010161	0.0010028	0.0004391	0.00093671	0.0012118	0.00067265	0.00023404	0.0010929	0.0007514	0.00067122	0.0006727	0.0010693	0.00016153	0.00024394	0.00060906	0.00099092	0.0012454	0.00072687	8.6466e-05	0.00016326	0.00027443	0.00014779	6.1517e-05	0.00013318	0.00011872	1.2147e-05	5.1972e-05	2.3454e-05	4.3851e-05	1.3801e-06	7.9697e-06	1.3746e-05
YBR009C	0.00095966	0.00099762	0.00092176	0.0010464	0.00045878	0.00094226	0.0011571	0.00052316	0.00017505	0.00087711	0.00070879	0.00057501	0.00056363	0.00105	0.00012976	0.00025588	0.00057376	0.00078965	0.0011573	0.00070247	0.00014684	0.00017698	0.00030763	0.00014453	2.6481e-05	0.00011498	0.00010602	1.5927e-05	3.382e-05	5.9971e-05	3.9368e-05	1.2788e-06	8.0917e-06	9.9389e-07
YBR010W	0.0010063	0.00099631	0.00093378	0.0010466	0.00063066	0.00091288	0.0012121	0.00062053	0.00027331	0.00092806	0.00071227	0.00058225	0.00054431	0.0010382	0.00017783	0.00028754	0.00061716	0.00086155	0.0012208	0.00073271	0.00023023	0.00017109	0.0003895	0.00024951	4.5545e-05	0.00013057	0.00012117	1.8312e-05	6.0964e-05	0.00011277	2.9815e-05	4.9911e-05	4.3239e-06	4.634e-05
YBR012C	0.0009984	0.0010663	0.0010399	0.0011412	0.00084606	0.00094763	0.0011883	0.000782	0.00024168	0.00092452	0.00078601	0.00069461	0.0005674	0.0011666	0.00025585	0.0002214	0.0006486	0.001036	0.0012593	0.00078971	0.00033856	0.00026379	0.00035479	0.00032517	5.994e-05	0.00017471	0.00022425	2.5953e-05	3.9605e-05	8.8919e-05	5.503e-05	8.3063e-07	-2.0766e-07	3.545e-05
YBR013C	0.00087336	0.0012924	0.001233	0.0013106	0.00065759	0.0011124	0.0011694	0.00098583	0.00023381	0.00105	0.00075171	0.00093744	0.00061459	0.0012876	0.00020533	0.00037784	0.00060893	0.0011313	0.0015235	0.0010341	0.00033194	0.00031662	0.00039812	0.00049303	4.7379e-05	0.00015841	0.00033321	8.7595e-05	5.915e-05	0.00016683	8.3215e-05	6.3063e-06	NaN	7.5024e-05
YBR014C	0.00090508	0.0010229	0.0011428	0.001094	0.00045034	0.0010074	0.0012938	0.00062439	0.00013577	0.00096314	0.00082565	0.00067986	0.00063829	0.0011321	0.00026372	0.00037418	0.00070766	0.0010133	0.0011954	0.0010178	0.00033357	0.00031084	0.00030467	0.00026066	3.2256e-05	0.00020849	0.00028662	8.7927e-05	8.433e-05	0.0001654	8.0598e-05	-7.9476e-09	5.5968e-05	2.1176e-05
YBR015C	0.0010838	0.0010037	0.001036	0.0011219	0.00047003	0.00090117	0.0013755	0.00063553	0.00016328	0.0010527	0.00083809	0.00072899	0.00050855	0.00095547	0.00013798	0.00026424	0.00069577	0.0011007	0.0011106	0.00083417	0.00031086	0.00027262	0.00023629	0.00020844	7.7172e-05	0.00011505	0.00028997	1.6101e-05	9.5734e-05	3.4359e-05	7.8627e-05	2.6855e-07	4.4627e-05	1.6765e-05
YBR016W	0.001018	0.0010668	0.00098896	0.0011414	0.00062357	0.00087694	0.0012587	0.00070679	0.00017128	0.001077	0.00081386	0.00072595	0.00065657	0.0011041	0.00027166	0.00027628	0.00073071	0.0011114	0.0013497	0.00081739	0.00027837	0.00023676	0.00036134	0.00021412	7.4603e-05	7.8684e-05	0.00024019	3.8105e-05	5.2906e-05	0.00011364	5.4464e-05	3.2557e-07	3.0679e-05	-1.4659e-06
YBR018C	0.0010484	0.0011178	0.00098102	0.001051	0.000653	0.00092837	0.0013482	0.00068677	0.00026122	0.00096331	-7.7884e-06	-7.555e-06	-5.6882e-06	-1.1181e-05	-2.4856e-06	2.0872e-05	-6.4768e-06	0.0010009	0.0012717	0.00081581	0.00022462	0.00027377	0.00043952	0.00019067	6.0449e-05	0.00017855	0.00023176	2.09e-05	1.8223e-05	7.6735e-05	2.0462e-05	1.3667e-05	3.252e-06	-6.9927e-07
YBR019C	0.0010968	0.0010939	0.0010324	0.0011925	0.00078369	0.00099946	0.0012155	0.00070294	0.00019876	0.0010412	0.00010148	-7.555e-06	-5.6882e-06	7.7182e-05	-2.4856e-06	-2.7058e-06	4.4467e-05	0.0010628	0.0012626	0.00081816	0.00022533	0.00027583	0.00040022	0.00012109	6.1686e-05	0.00010386	0.00012062	2.2379e-05	3.9136e-05	0.00011116	8.3844e-05	3.1744e-05	1.6494e-05	5.1818e-05
YBR020W	0.0011263	0.0011037	0.0010164	0.001196	0.00070056	0.0010066	0.0013051	0.00067517	0.00021043	0.0011076	0.00013199	0.00029267	0.00017328	0.00041496	-2.4856e-06	0.00011476	0.0001388	0.0010138	0.001313	0.00078099	0.00016176	0.00025807	0.00038731	0.0001884	3.1463e-05	7.8857e-05	0.00024182	7.3323e-06	3.9625e-06	8.2545e-05	0.00022321	8.5892e-06	1.8541e-05	3.8187e-06
YBR021W	0.001075	0.001084	0.00097681	0.0010782	0.00063444	0.0010078	0.0012154	0.00066084	0.00019889	0.0010609	0.00081051	0.00072216	0.00071955	0.00094622	0.00032279	0.00024386	0.00064074	0.00093011	0.0013239	0.00078936	0.00014707	0.00030035	0.00038467	0.00019864	9.6189e-05	0.00015928	0.00024897	1.3449e-05	8.329e-05	8.3829e-05	4.0952e-05	1.5725e-05	2.0589e-05	1.5996e-05
YBR022W	0.0010217	0.00099582	0.0010833	0.0011884	0.00069338	0.00097563	0.0012786	0.0007343	0.00015977	0.0010456	0.0008648	0.00081982	0.00063729	0.0011056	0.00037399	0.00025603	0.00064819	0.001042	0.0013517	0.0007361	0.00015486	0.00027693	0.00035429	0.00020717	2.54e-05	0.00021267	0.00019357	1.8176e-05	6.316e-05	5.5615e-05	8.2449e-06	1.3801e-06	4.1558e-05	2.0146e-05
YBR023C	0.00095682	0.0010715	0.00097703	0.0011298	0.00070093	0.00091745	0.0011846	0.00067566	0.00011997	0.0010187	0.00081851	0.00074963	0.00046141	0.0011323	0.00026809	0.00012694	0.00067206	0.0010828	0.0012203	0.00069512	0.00020569	0.00030381	0.00034779	0.00027333	3.2935e-05	0.00020622	0.00018668	3.1934e-05	6.4843e-05	8.9181e-05	5.3534e-05	1.2788e-06	7.7771e-06	1.7861e-06
YBR024W	0.0010063	0.00094574	0.00096887	0.0011376	0.00078657	0.00089739	0.001196	0.00077721	0.00028882	0.00097173	0.00078633	0.00081291	0.00044246	0.0010929	0.00027208	0.00020515	0.00069921	0.00095248	0.0011812	0.00069486	0.00029844	0.00026994	0.00029343	0.00024155	3.8798e-05	0.00015572	0.00020347	5.1263e-05	9.0632e-05	7.8691e-05	6.6355e-05	8.7028e-05	-2.0766e-07	1.4432e-05
YBR025C	0.000823	0.0010654	0.00093374	0.0012552	0.00050898	0.00082591	0.00088076	0.0005144	0.00019863	0.00080316	0.00059983	0.00069541	0.00041149	0.00079891	0.00011085	0.00014654	0.00034273	0.0011143	0.0010729	0.00097318	0.00033828	0.00028104	0.00039142	0.0004147	6.7051e-05	0.00019539	0.0002845	3.1222e-05	1.2859e-05	0.00010058	7.3461e-05	2.4157e-05	2.059e-05	5.3579e-05
YBR026C	0.00080202	0.00078907	0.00059828	0.00082901	0.00028221	0.00051948	NaN	0.00032916	NaN	NaN	NaN	0.00025365	NaN	0.00028459	NaN	NaN	NaN	0.00057492	0.00074608	0.00056497	NaN	NaN	8.3364e-05	2.863e-05	NaN	3.1639e-05	NaN	9.7156e-06	7.4404e-06	NaN	6.6682e-06	2.2946e-05	NaN	5.6473e-07
YBR027C	0.00099511	0.0010616	0.0010325	0.0010754	0.00053998	0.000925	0.0013283	0.0007108	0.00015948	0.00098717	0.0008485	0.00061464	0.00046617	0.0011397	0.00035071	0.00024064	0.00068757	0.0011743	0.0013493	0.00093071	0.0003248	0.00027918	0.00034155	0.00026262	7.3399e-05	0.00013282	0.00025752	6.688e-05	2.6208e-05	5.8337e-05	3.1402e-05	3.2557e-07	4.4819e-05	-1.4659e-06
YBR028C	0.00095592	0.001192	0.0010799	0.0012044	0.00059482	0.0010924	0.001329	0.00073096	0.00022604	0.0010339	0.00084894	0.00079302	0.00059868	0.0011088	0.00027535	0.00031091	0.00064012	0.0010884	0.0012818	0.00087216	0.00034434	0.00030416	0.00042341	0.00027655	8.9928e-05	7.5575e-05	0.00026407	4.7712e-05	1.9915e-05	0.00013754	0.00011161	5.8737e-06	2.0377e-05	7.3183e-06
YBR030W	0.00099797	0.0010477	0.0010381	0.0010708	0.0005513	0.0009131	0.001087	0.00049728	0.00023034	0.0007505	0.00081364	0.00072358	0.00064922	0.00076423	0.00027004	0.0001005	0.00044013	0.00087789	0.0012585	0.00088551	0.00018902	0.00028972	0.00037575	0.00018196	4.0552e-05	0.00021345	0.000301	7.7918e-06	7.6088e-05	7.1436e-05	5.2168e-05	7.2899e-05	NaN	3.2648e-05
YBR031W	0.0010646	0.001048	0.0011023	0.001153	0.00064622	0.0010614	0.0011688	0.00079784	0.0002262	0.0011511	0.00078986	0.00069947	0.00054298	0.00098327	0.00028287	0.00027996	0.0006953	0.0010203	0.001299	0.00086364	0.00034913	0.00034822	0.00042856	0.00033445	0.00010457	7.0476e-05	0.00029556	0.00011739	0.00011722	0.00023036	7.1613e-05	5.2064e-05	2.3213e-06	4.457e-07
YBR032W	0.0010572	0.001206	0.0011067	0.0011928	0.00069384	0.0010535	0.0012854	0.00077782	0.00025374	0.0010968	0.00074751	0.00087749	0.00053574	0.0010772	0.00035026	0.00027556	0.00068395	0.0011526	0.0012969	0.00095358	0.00037338	0.00028874	0.0004103	0.00026877	4.6861e-05	7.699e-05	0.00030349	-3.9232e-07	2.529e-05	0.00011525	2.4804e-05	5.95e-05	-2.0766e-07	2.8376e-05
YBR033W	0.0010059	0.0011364	0.0012287	0.00098374	0.00075254	0.0010271	0.0012743	0.00078215	0.00022568	0.0012056	0.00087597	0.00082235	0.00052848	0.001222	0.00029933	0.00023249	0.00080934	0.0011252	0.00133	0.00088779	0.00027799	0.0002653	0.00038709	0.0003107	4.6245e-05	6.4706e-05	0.00025057	4.1005e-05	5.5796e-05	6.8043e-05	-4.0477e-07	1.3801e-06	9.3305e-06	1.4725e-06
YBR034C	0.00083417	0.0011018	0.0011538	0.0011762	0.00070904	0.00089185	0.0011922	0.00080063	0.00019898	0.0012175	0.00080173	0.00085933	0.00047377	0.0011521	0.00030347	0.00019364	0.0008914	0.0010867	0.0013569	0.00091629	0.00039652	0.00042063	0.00040729	0.00036105	0.00014992	0.00017018	0.00038615	0.00013772	6.8422e-05	0.00032875	6.3517e-05	2.1408e-05	6.9531e-05	8.7586e-05
YBR035C	0.00062088	0.00045723	0.00050898	0.00065323	NaN	0.00056427	0.00073115	0.0004469	0.00016971	0.0006743	8.8479e-05	0.00039587	8.0462e-05	NaN	-1.8431e-06	6.7326e-05	NaN	0.00081998	0.00060587	0.0006467	8.1896e-05	2.0632e-05	6.3148e-05	8.6141e-05	NaN	5.2818e-05	7.0592e-05	2.4649e-05	-4.8366e-07	2.978e-05	-2.7275e-07	NaN	NaN	1.5334e-05
YBR036C	0.00036436	0.00053613	0.00039044	0.00055453	0.0005056	3.3858e-05	0.00081036	0.00060115	0.00015551	0.0010224	0.00031089	0.0003725	-5.6882e-06	0.00090462	2.0666e-05	0.00018167	0.00064056	0.00045937	0.00052806	0.00022969	0.00026605	0.00018605	-3.5298e-06	0.00028255	2.2202e-05	0.0001623	0.00022163	8.948e-05	5.6749e-05	4.5955e-05	3.1432e-05	4.818e-05	-2.0766e-07	1.864e-05
YBR037C	0.00097183	0.0013352	0.0015963	0.0015591	0.00020641	0.0011344	0.0013419	0.00081623	0.00030601	0.0010806	0.00015836	0.00015362	0.00011566	0.00022736	5.0541e-05	9.0559e-05	0.0001317	0.0012917	0.001712	0.0012042	0.00043485	0.00028959	0.00050643	0.00054604	3.5997e-05	0.00021284	0.00034002	5.126e-05	6.4523e-05	0.00018294	3.8491e-05	6.2787e-05	7.1962e-05	1.2525e-05
YBR040W	0.0013253	0.0013552	0.0014694	0.0014078	0.00095747	0.0010588	0.0015273	0.00061888	0.00030446	0.0010554	0.00077477	0.00089176	0.00069974	0.0012392	0.00024677	0.00013565	0.00086657	0.0010478	0.0012349	0.0010581	0.00016784	0.00039993	0.00030123	0.00028471	0.00012106	0.00019978	0.00033833	3.3097e-05	6.6096e-05	6.3879e-05	8.7718e-05	5.0031e-05	4.5171e-06	7.1996e-05
YBR041W	0.0010497	0.0015267	0.001278	0.001614	0.0010391	0.0014243	0.0019258	0.00077596	0.00026641	0.0017015	0.00090256	0.0010825	0.00076718	0.0014254	0.00010852	0.00022792	0.00086127	0.0013639	0.0018666	0.0012398	0.00024817	0.0001778	0.00038076	0.00038529	3.0191e-05	0.00020823	0.00022553	5.758e-05	0.00012307	0.00025136	8.0423e-05	8.8619e-05	6.9333e-05	0.00018827
YBR042C	0.0010296	0.0010411	0.0011188	0.00099999	0.00073609	0.00087893	0.0012544	0.00069055	0.00025793	0.0010684	0.00062384	0.00072668	0.00055947	0.0012464	0.00018993	0.00022119	0.00071066	0.0010806	0.0012903	0.00085964	0.00039359	0.00027041	0.00029232	0.0002947	4.877e-05	0.00019936	0.00026761	0.00012205	0.00012587	0.00027673	4.0089e-06	0.00010019	3.0125e-05	0.00010491
YBR043C	0.0010068	0.0009607	0.0011463	0.0010224	0.00047084	0.00070658	0.0013136	0.00068747	0.00019163	0.001053	0.00074314	0.0005912	0.00051713	0.0012156	0.00024052	0.00027242	0.00073078	0.0010768	0.0012623	0.00085309	0.00042693	0.00031131	0.00028361	0.0002912	4.6777e-05	0.00017014	0.00027993	5.1311e-05	6.501e-05	0.00014464	2.9473e-05	1.0143e-05	5.1982e-05	3.3496e-05
YBR044C	0.00095924	0.00082331	0.0010287	0.00091288	0.00066673	0.00083425	0.0011889	0.00067897	0.00025787	0.0010178	0.00052617	0.00085453	0.0002666	0.0010459	0.00030349	0.00022509	0.00071483	0.00094573	0.0011162	0.00071552	5.6196e-05	4.269e-05	-3.5298e-06	8.9756e-05	3.3223e-05	2.3563e-05	6.913e-05	4.1743e-05	4.7461e-05	1.7347e-05	2.5097e-05	9.9909e-06	1.7906e-05	1.1166e-05
YBR045C	0.0010207	0.0010626	0.0011115	0.0011133	0.00059563	0.0011045	0.001274	0.00068703	0.00023907	0.0011975	0.00094151	0.00081638	0.0006218	0.0012534	0.00036231	0.00040507	0.00076145	0.00095855	0.0012987	0.00077545	0.00032377	0.00024121	0.00033692	0.00025327	7.4049e-05	0.00011459	0.00027546	8.8897e-05	0.00012455	7.9595e-05	5.6583e-05	-7.8833e-07	4.2309e-05	9.1205e-07
YBR046C	0.001088	0.00096862	0.0011265	0.0011066	0.00053787	0.0010693	0.0013163	0.00066304	0.00014742	0.0012132	0.0009037	0.00084728	0.00064587	0.0011798	0.00040946	0.00035025	0.00072284	0.00099544	0.0012445	0.00079707	0.00028878	0.00026488	0.00034863	0.00031541	0.00012306	9.4528e-05	0.00026124	0.00010207	6.466e-05	7.8129e-05	4.2515e-05	5.1756e-07	2.2219e-05	1.0216e-05
YBR047W	0.0010585	0.001005	0.001123	0.0010429	0.00072899	0.0010457	0.001324	0.00073024	0.00021059	0.0011468	0.00091579	0.0008473	0.00065346	0.0012378	0.00040077	0.00042073	0.00073078	0.0009842	0.0011631	0.00083524	0.00030862	0.00027298	0.00033254	0.00033295	0.00014277	0.00012582	0.00026403	9.9918e-05	0.00020698	0.00015147	7.1574e-05	1.4584e-06	6.8453e-07	2.5113e-05
YBR048W	0.00084916	0.00077154	0.00091403	0.0009246	0.00057674	0.00092659	0.0010868	0.00073894	0.00023765	0.00098595	0.00066956	0.00081858	0.00040392	0.00098129	0.00030687	0.00033433	0.00063277	0.00088555	0.00097543	0.00065551	0.00036273	0.00027521	0.00028895	0.00032449	2.7804e-05	0.00021495	0.00023705	8.7137e-05	5.0113e-05	3.3769e-05	1.4202e-05	1.3462e-06	2.8221e-05	1.2882e-06
YBR050C	0.0011864	0.0010387	0.0011937	0.0010275	0.00061486	0.0010404	0.0013205	0.00078264	0.00012849	0.001225	0.0010049	0.00089511	0.00051649	0.0013276	0.00046817	0.00023612	0.00071858	0.0011635	0.0013692	0.00087872	0.00036539	0.0004215	0.00045187	0.00038702	0.00020801	0.00021219	0.00032208	0.00017465	0.00012666	0.00026009	4.6206e-05	7.9817e-05	1.5518e-05	6.7028e-07
YBR051W	0.0010035	0.0010397	0.0010877	0.0008515	0.00055218	0.00087556	0.0012971	0.00077733	0.00031679	0.0010728	0.00095752	0.00095701	0.00049308	0.0011901	0.00035757	0.00043225	0.00067177	0.0010314	0.0012106	0.00081807	0.00033439	0.00028831	0.00034897	0.00038028	0.00013014	0.00019772	0.00025807	3.3671e-05	8.9852e-05	9.2595e-05	4.093e-06	1.8445e-05	2.8997e-05	-3.5802e-07
YBR052C	0.0012711	0.0011101	0.0012433	0.0013247	0.00077458	0.0010306	0.0014678	0.00092173	0.00028358	0.001168	0.0010885	0.0009101	0.00056165	0.0013177	0.00027077	0.0002445	0.0008859	0.0010567	0.0013885	0.0010391	0.00039288	0.00029932	0.00042253	0.00041257	0.00012651	0.00019044	0.00025586	8.2534e-05	0.00010956	0.00022353	5.4232e-05	4.8472e-05	3.663e-05	9.7522e-07
YBR053C	0.00081177	0.0012681	0.001119	0.0013417	0.00076869	0.0012643	0.0014923	0.00069478	0.00022981	0.0012059	0.00074466	0.00097593	0.00072747	0.0013478	0.00018159	0.0002915	0.00074653	0.0010757	0.0015054	0.00098287	0.00019646	0.0001909	0.00034779	0.00041627	3.9189e-05	0.00017653	0.0002436	1.7706e-05	0.00013316	0.0001912	4.383e-06	5.8837e-05	3.7797e-05	1.4565e-05
YBR054W	0.0010922	0.00096071	0.0010124	0.0010472	0.00072443	0.0010078	0.001247	0.00068689	0.00017918	0.0010184	0.00071428	0.00069911	0.00061389	0.00121	0.00024416	0.00031496	0.00066776	0.00085014	0.0012322	0.00082621	0.00032861	0.0002594	0.0002804	0.00031071	4.6461e-05	0.00017372	0.00023493	5.4579e-05	0.00010944	0.00012127	3.6673e-05	3.7539e-06	3.2983e-05	2.7086e-05
YBR056W	0.0010222	0.00096733	0.00094754	0.001039	0.00057008	0.00085093	0.0012317	0.00058923	0.00015935	0.00093558	0.00071685	0.00068257	0.00040772	0.0010263	0.00017768	0.00018955	0.00052277	0.0010578	0.0012259	0.00073814	0.00028203	0.00025981	0.000219	0.00028803	5.4886e-05	0.00014016	0.00023058	2.1802e-05	7.0843e-05	5.1962e-05	1.7035e-05	1.3869e-05	4.1462e-05	3.4352e-06
YBR056W-A	0.0011044	0.0010056	0.0012147	0.0011083	0.00081197	0.0011696	0.001389	0.00083969	0.0003753	0.0010068	0.00094953	0.00082565	0.00091522	0.0010925	0.00015585	0.00019108	0.00071466	0.0010682	0.0012503	0.00081291	0.00020491	0.00020911	0.00035072	0.00018312	4.4826e-05	0.00015947	0.00027026	4.1364e-05	2.1734e-05	0.00015666	-2.7275e-07	4.4652e-07	2.1765e-07	4.734e-05
YBR057C	0.0011228	0.0010158	0.00095761	0.00096856	0.00075668	0.00086225	0.0012431	0.0005495	0.00019111	0.00099104	0.0007013	0.00066679	0.0004039	0.00099149	0.00031487	0.00025615	0.0005462	0.0010089	0.0011503	0.00078543	0.00028306	0.00031294	0.00045568	0.00028201	0.00016461	0.00016547	0.00024387	-3.9232e-07	0.00011556	0.0001632	6.4999e-05	6.5336e-06	-2.0766e-07	2.5921e-05
YBR058C	0.001031	0.00088228	0.00095761	0.0008896	0.00059561	0.0010221	0.0011614	0.00057257	0.00011694	0.0010654	0.00080673	0.00066404	0.00054019	0.0010574	0.00028713	0.00024832	0.00059748	0.00096079	0.0011178	0.00070368	0.00019956	0.00018212	0.0003791	0.00026454	5.2107e-05	0.00010872	0.0001656	-3.9232e-07	6.5392e-05	7.0987e-05	6.6213e-06	-2.9077e-07	2.5461e-05	3.7222e-05
YBR058C-A	0.00082195	0.0011024	0.00070837	0.0010425	0.00076675	0.00079625	0.00082005	0.00052643	0.0001831	0.00081463	0.00049676	0.00058213	0.00033364	0.00067638	NaN	5.3572e-05	0.00028087	0.0006645	0.0008711	0.00069129	0.00014004	0.00017841	0.00020376	NaN	NaN	NaN	NaN	NaN	NaN	NaN	NaN	5.5995e-07	NaN	-4.1842e-07
YBR059C	0.0010081	0.00089725	0.00094563	0.00098394	0.00065532	0.00087734	0.0012197	0.00059654	0.00016361	0.0010262	0.00086097	0.00072292	0.00059076	0.0011247	0.00026758	0.00023661	0.00060523	0.00086044	0.0012689	0.00074378	0.00023514	0.00022859	0.00039593	0.00031251	0.00012549	0.00014128	0.00023672	-3.9232e-07	5.3028e-05	8.6329e-05	4.6736e-05	-7.8833e-07	1.5659e-05	9.1205e-07
YBR061C	0.0010306	0.00091404	0.00092596	0.0010231	0.00070504	0.00092957	0.0011495	0.00066347	0.00016712	0.0010106	0.00069344	0.00066443	0.00050131	0.00091644	0.000134	0.0002131	0.00049549	0.00102	0.0012254	0.00070983	0.00021072	0.00019457	0.00031599	0.00026921	3.1048e-05	6.7447e-05	0.00011086	-3.9232e-07	3.4202e-05	4.0081e-05	1.2204e-05	8.0965e-06	2.0525e-05	1.3175e-05
YBR062C	0.0011936	0.001103	0.0013045	0.0012392	0.00092525	0.00091663	0.0014727	0.00079847	0.00039449	0.0011414	0.0007558	0.00078516	0.00072661	0.0012629	0.00037614	9.2467e-05	0.00069473	0.00097065	0.0012211	0.00082667	0.00019983	0.00028832	0.00030454	0.00025024	4.1387e-05	0.00012979	0.00023205	-7.0212e-07	5.4828e-05	0.00012151	7.181e-05	5.8079e-05	2.716e-07	2.5305e-05
YBR063C	0.0010436	0.00091782	0.00090218	0.00094049	0.00068419	0.00098357	0.0012194	0.00070639	0.00019121	0.001022	0.0007477	0.00071466	0.00076255	0.0011744	0.0002404	0.00028729	0.00064069	0.0010376	0.0010739	0.00074971	0.00018579	0.00014511	0.00034744	0.00024561	6.3213e-05	0.0001484	0.00017274	7.5858e-05	5.028e-05	6.1643e-05	5.3594e-05	1.1512e-05	5.8323e-06	1.0872e-05
YBR064W	0.0010753	0.00076635	0.00094534	0.00099961	0.00083726	0.00074945	0.0012822	0.00072757	0.00021488	0.0010415	0.00087258	0.00067055	0.00063696	0.0011437	0.00018824	0.00022867	0.00064485	0.0010989	0.0012148	0.00069892	0.00022941	0.00017792	0.00037058	0.00027397	3.1013e-05	0.00011797	0.00017504	5.3883e-05	4.4196e-05	3.2054e-05	1.7998e-05	7.3929e-06	-2.0766e-07	1.7606e-05
YBR065C	0.001066	0.0010107	0.0011263	0.0010706	0.00080646	0.00094962	0.0012274	0.00073807	0.00027325	0.0010303	0.00093823	0.00083527	0.00058702	0.0011796	0.00025987	0.00022057	0.00067986	0.0010572	0.0013292	0.00083246	0.00041575	0.00034948	0.0003853	0.00037799	0.00014163	0.00017633	0.00029381	-3.9232e-07	0.00015024	0.00030074	3.9715e-05	-1.1709e-06	1.91e-05	7.4651e-06
YBR066C	0.0010385	0.001034	0.00119	0.0010199	0.0007408	0.00092402	0.0012979	0.00082477	0.000242	0.0010455	0.0010163	0.00082459	0.0005829	0.0012533	0.00048349	0.00039723	0.00069926	0.0010014	0.0012549	0.00086054	0.00043094	0.0003048	0.00039122	0.00035894	0.00013803	0.00020523	0.00035309	6.3493e-05	0.00019629	0.00027163	4.3192e-05	1.3498e-06	2.0903e-05	2.8546e-05
YBR067C	0.00093588	0.001289	0.00126	0.0013021	0.00080333	0.0010606	0.0015669	0.00067876	0.00015951	0.0011976	0.00088851	0.0011272	0.00076259	0.0013828	0.00022479	0.00033887	0.00077749	0.001289	0.001511	0.0010389	0.00023002	0.00027347	0.0003571	0.00040957	7.2057e-05	0.00014218	0.00028676	4.4692e-05	0.00011059	0.00019858	4.4357e-05	4.0672e-05	2.6417e-05	2.6702e-05
YBR068C	0.0010063	0.00097663	0.0010281	0.0010387	0.00077124	0.00099449	0.0012666	0.00060054	0.00016738	0.0010342	0.00075182	0.00076922	0.00061834	0.0011564	0.00021683	0.00034637	0.00069887	0.0011051	0.0011631	0.00083183	0.00031157	0.00026115	0.00032672	0.00027921	4.4761e-05	0.00017099	0.00027559	8.6506e-05	0.00012666	0.00013218	5.412e-05	1.5382e-05	3.2791e-05	5.4898e-05
YBR069C	0.00091393	0.00085051	0.0007495	0.00084198	0.00061944	0.0010221	0.001118	0.00062332	0.00020288	0.00088939	0.00069722	0.00076204	0.00066136	0.00095562	0.00011834	0.00020913	0.00071488	0.00089499	0.0009945	0.00064226	0.00022777	0.00019687	0.0003793	0.0002264	4.964e-05	0.00011859	0.00020585	1.4638e-05	5.7815e-05	8.4264e-05	1.87e-05	3.2056e-07	4.7996e-05	2.7093e-06
YBR071W	0.0010497	0.00094994	0.00093815	0.00091699	0.00064543	0.00095934	0.0012122	0.00061653	0.00015158	0.00090498	0.00078354	0.00069576	0.00068822	0.0012221	0.0002246	0.00022123	0.00065227	0.00093812	0.0011592	0.00075599	0.00023465	0.00018585	0.00036658	0.00020805	6.5484e-05	0.00014869	0.00017938	2.4525e-05	0.00011473	6.2028e-05	4.0153e-05	1.238e-07	-2.0766e-07	2.6275e-05
YBR072C-A	0.00096547	0.0010387	0.0011794	0.0012748	0.0008456	0.00099568	0.001104	0.00076026	0.00029239	0.0010144	0.00096874	0.00089752	0.0007731	0.0010363	0.00027359	0.0001112	0.00070659	0.001035	0.0013789	0.00071225	0.00022186	0.00020363	0.00040014	0.0002393	6.1213e-05	0.00021948	0.00033593	-4.4961e-07	1.9183e-05	5.5376e-05	5.3499e-05	1.958e-07	1.4906e-05	4.246e-05
YBR072W	0.00096059	0.00088778	0.00090255	0.00087725	0.00063572	0.00095974	0.0011957	0.00067116	8.8984e-05	0.00092829	0.00078676	0.00060904	0.00065313	0.0010341	0.00020161	0.00020903	0.0005778	0.00096591	0.0012144	0.00071627	0.0001618	0.00019542	0.00033316	0.00025069	6.9986e-05	0.00013823	0.00014295	2.2653e-05	1.6682e-05	4.1715e-06	4.78e-05	3.5779e-06	6.4421e-06	-1.4804e-07
YBR073W	0.00092932	0.00091024	0.00084376	0.00087367	0.00062737	0.00090614	0.001153	0.00059256	0.00014761	0.00087685	0.00070549	0.00059772	0.00061356	0.0010266	0.00019336	0.00019755	0.00055419	0.0010667	0.001149	0.00066142	0.00016186	0.0001629	0.00029719	0.00018983	6.2788e-05	9.1249e-05	0.0001565	1.4929e-06	1.4486e-05	5.0321e-05	-4.0477e-07	-7.8833e-07	-2.0766e-07	9.1205e-07
YBR074W	0.0010436	0.0010818	0.0010395	0.0011715	0.00049202	0.00099071	0.0012839	0.00073608	0.00033644	0.001024	0.00085947	0.00075529	0.00052037	0.0013441	0.00031152	0.00015063	0.00048141	0.00092094	0.0010677	0.00066312	0.0002548	0.00021601	0.00031466	0.00024275	3.2845e-05	0.00010853	0.00012475	-2.2325e-07	-2.9024e-07	7.0634e-05	2.0973e-05	3.916e-06	6.3362e-10	7.2854e-06
YBR075W	0.00099511	0.00096498	0.00089474	0.00096398	0.00050143	0.0010221	0.0011305	0.00054541	0.00015164	0.00089697	0.00064671	0.00062627	0.00059359	0.0011753	0.00025221	0.00025601	0.00051922	0.00096917	0.0011417	0.00073334	0.00018068	0.00022678	0.00034508	0.00023137	6.1682e-05	9.2475e-05	0.0001827	4.1018e-05	2.7958e-05	8.4262e-05	2.9842e-05	8.6393e-07	3.804e-06	5.4894e-05
YBR076W	0.0010185	0.00098546	0.00089811	0.00096037	0.00054866	0.00091168	0.0012321	0.00061241	0.00017479	0.00085319	0.00075935	0.00058565	0.00062564	0.0010889	0.00018978	0.00018125	0.00054669	NaN	0.0011717	0.00065586	0.00016809	0.00013799	0.00033514	0.00022757	3.8964e-05	0.00010891	9.9509e-05	4.8308e-05	4.9924e-05	4.5727e-05	1.9726e-05	2.6918e-06	-2.0766e-07	1.2882e-06
YBR077C	0.00096386	0.00097706	0.0009221	0.00094822	0.0006692	0.00065018	0.0010047	0.00057254	0.00010823	0.00089296	0.00054988	0.00046498	0.00014993	0.00078784	0.00020924	0.00018532	0.00034674	0.0010203	0.0011935	0.00072427	0.0002602	0.00028899	0.00036386	0.00029249	0.00010468	0.00014556	0.00023881	7.8737e-06	4.6277e-05	5.5525e-05	9.8029e-06	6.3188e-06	2.1975e-05	2.0595e-05
YBR078W	0.0011585	0.001034	0.0013259	0.0012614	0.00074313	0.0010868	0.0015419	0.00070598	0.00033531	0.0010522	0.00088803	0.0010558	0.00078013	0.0013394	8.7696e-05	0.00013446	0.00068072	0.0011048	0.0011854	0.00076318	0.00024409	0.00028291	0.00026957	0.00029268	4.3972e-05	0.00012739	0.00020304	5.6015e-05	8.7691e-05	6.8379e-05	3.7398e-05	2.7754e-07	1.3075e-05	2.9121e-05
YBR082C	0.00095808	0.00096621	0.00098449	0.001036	0.00073418	0.00087438	0.0012863	0.00067197	0.0002554	0.0007488	0.00078838	0.00057606	0.00065902	0.0011823	0.00024903	0.00013178	0.00058091	0.00095199	0.0012597	0.00070873	0.00019812	0.00022153	0.00028189	0.00018481	4.3637e-05	0.00010231	0.00019061	1.7858e-05	-3.4648e-07	6.2918e-05	3.7252e-05	1.8906e-07	8.8091e-08	7.1129e-05
YBR083W	0.00073313	0.00094519	0.00097296	0.0010509	0.00048834	0.00075302	0.0010396	0.00069164	4.2821e-05	0.00064791	0.00055364	0.00061543	0.0004594	0.0010845	0.00024833	7.7162e-05	0.00030314	0.0010899	0.0012877	0.00074843	0.00015835	0.00029032	0.00024145	0.00018989	6.4201e-05	2.0323e-05	0.0002961	8.4679e-06	1.4549e-05	6.1855e-05	1.1307e-05	1.8906e-07	8.8091e-08	5.4358e-05
YBR084C-A	0.00077729	0.00089312	0.00078182	0.00093803	0.00039854	0.00081617	0.00078157	0.00070245	0.00016519	0.00062409	0.00062193	0.00061541	0.0004363	0.0010069	0.00032263	0.00012755	0.00032274	0.00074705	0.0010053	0.00054746	0.00011422	0.00039127	0.00024874	0.00020861	2.768e-05	6.1239e-05	0.00019618	1.9091e-05	1.2749e-05	0.00010315	4.7252e-05	1.8906e-07	8.8091e-08	7.3628e-05
YBR084W	0.0010653	0.0010886	0.0010784	0.0010475	0.00076651	0.00094097	0.0013221	0.00072687	0.00026675	0.00099895	0.00080387	0.0006351	0.00071473	0.001279	0.00036247	0.0001512	0.00064331	0.001113	0.0012446	0.0007123	0.00011554	0.00014111	0.00020974	0.00014889	2.3029e-05	4.2395e-05	0.00021735	1.2262e-05	-3.4648e-07	-1.0682e-06	4.8398e-05	1.8906e-07	8.8091e-08	5.9982e-05
YBR085C-A	0.0010219	0.0012795	0.0014645	0.0015351	0.00063642	0.0012636	0.0013043	0.0009223	0.00034427	0.001136	0.00083347	0.0012383	0.00065915	0.00096133	0.0004703	0.00011071	0.00069093	0.00096038	0.0012971	0.0010392	0.00017047	0.00035101	0.00035369	0.00039768	4.1183e-05	0.00016283	0.00037481	0.00017666	5.9372e-05	0.00010071	-2.7275e-07	2.6881e-06	5.3866e-06	7.7289e-05
YBR090C	0.0010003	0.0010492	0.0010784	0.0010664	0.00057137	0.00096462	0.0010944	0.00059142	0.00016538	0.00078403	0.00083953	0.00081189	0.00057345	0.0011553	0.00025261	0.00014355	0.00047939	0.0009301	0.0010818	0.00071616	0.0001358	0.00036435	0.00028373	0.00018162	5.8829e-05	7.8136e-05	0.00023628	1.2948e-05	6.2245e-05	0.00013338	2.9413e-05	1.8906e-07	8.8091e-08	2.7934e-05
YBR090C-A	0.0009566	0.00097563	0.001051	0.0011099	0.00067499	0.0008276	0.0014473	0.00062088	0.00021603	0.0010143	0.00087837	0.00063725	0.00075373	0.0013969	0.00029564	0.00015911	0.00059184	0.0011067	0.0010243	0.00071234	0.00011213	0.0001939	0.00031972	0.0001896	2.0443e-05	6.1803e-05	0.00020447	4.648e-06	2.5037e-05	3.1265e-05	6.7454e-05	1.8906e-07	8.8091e-08	0.0001003
YBR092C	0.0010003	0.00097565	0.0010864	0.00098535	0.00074583	0.00085936	0.0013607	0.00070977	0.00028631	0.00099136	0.00084743	0.00064685	0.00074535	0.0012678	0.00029259	0.00019859	0.00071277	0.00096398	0.0011597	0.0006563	0.00011459	0.00024855	0.00025978	0.00015316	-4.5223e-07	2.6307e-06	0.00021949	3.7411e-05	2.8296e-05	6.6241e-05	3.9218e-05	1.8906e-07	8.8091e-08	5.1387e-05
YBR093C	0.0010238	0.0011046	0.0011216	0.00098114	0.00064515	0.0009454	0.0013528	0.00067547	0.00024723	0.00092102	0.00083563	0.00072099	0.00074953	0.0013219	0.00036317	0.00018289	0.00074468	0.0010271	0.0010992	0.0006732	9.6877e-05	0.00020714	0.00020281	0.00020189	8.6804e-06	9.1029e-05	0.00021463	2.6187e-05	-3.4648e-07	7.9531e-05	3.7757e-05	5.8061e-05	8.8091e-08	7.1141e-05
YBR094W	0.0010749	0.00098312	0.0010744	0.001055	0.00066279	0.001051	0.0012038	0.00063108	0.00021997	0.00086238	0.0008034	0.0007461	0.00072605	0.0012561	0.00033461	0.00014786	0.00067116	0.00094445	0.0010729	0.00067008	0.00011594	0.00020575	0.00022756	0.00015833	2.2699e-06	1.2737e-05	0.00018298	5.8517e-06	-3.4648e-07	4.2429e-05	3.4177e-05	1.8906e-07	8.8091e-08	6.6397e-05
YBR095C	0.00081312	0.00099158	0.00098094	0.0010786	0.00021429	0.00058485	0.0010824	0.00046351	6.7684e-05	0.00077206	0.00058868	0.00045199	0.00047496	0.00105	0.0001233	-1.187e-06	0.00039315	0.00087172	0.0008827	0.00062649	0.00013979	8.1236e-05	0.00014922	0.00016521	2.5479e-05	2.9036e-05	0.00017675	3.1148e-05	2.1623e-06	6.0499e-05	3.9031e-05	1.8906e-07	8.8091e-08	4.0107e-05
YBR097W	0.0011391	0.001078	0.0013037	0.0012173	0.00084374	0.0010947	0.0013437	0.00074891	0.00022599	0.0009277	0.00082583	0.0009133	0.00084101	0.00096511	0.00023999	2.1511e-05	0.00068747	0.0011571	0.0012281	0.00085806	0.00033293	0.00027948	0.00051121	0.00027191	3.6164e-05	0.00019719	0.000316	7.6313e-05	0.00010108	0.00011249	7.9378e-05	-5.8105e-07	1.2814e-05	9.9975e-05
YBR099C	0.0010516	0.00094051	0.0011756	0.0011017	0.00082005	0.00095228	0.0012431	0.00067928	0.00022794	0.0009015	0.00088958	0.00071721	0.00058476	0.0012292	0.00031855	0.00016313	0.00065494	0.00094602	0.0010748	0.0006669	0.00017757	0.00022934	0.00021134	0.00018955	-4.5223e-07	3.1714e-05	0.00024663	7.622e-06	6.6343e-06	8.1922e-05	0.0001003	1.8906e-07	1.9923e-05	8.251e-05
YBR100W	0.0010005	0.00099579	0.001102	0.00102	0.00056088	0.00088188	0.0010668	0.00062851	9.1355e-05	0.00087034	0.00085157	0.00079558	0.00068671	0.0011592	0.00030349	3.4079e-05	0.00047518	0.00093559	0.0010935	0.00070196	0.00020616	0.00040798	0.00034471	0.00024367	9.7577e-05	5.2794e-05	0.0002602	6.5545e-07	6.7865e-05	0.0001868	3.7135e-05	1.8906e-07	8.8091e-08	3.4823e-05
YBR103W	0.00091292	0.001046	0.00067975	0.0010475	0.00039603	0.00069822	0.00096559	0.00046732	0.00016565	0.00066303	0.00043643	0.0003846	0.00014295	0.00062425	4.4439e-05	4.9866e-05	0.00019384	0.0011034	0.0012349	0.00087454	0.00029718	0.0004024	0.00028335	0.0003934	0.0001306	8.1211e-05	0.00031556	9.2677e-05	0.00011938	0.00025568	0.00017488	3.2209e-06	8.8091e-08	0.00012969
YBR104W	0.0010388	0.0010412	0.0010048	0.0013052	0.00063186	0.00087292	0.0010632	0.00047587	8.2842e-05	0.00069842	0.00069936	0.00060287	0.00038816	0.00088144	0.00019422	6.8973e-05	0.00039355	0.0011891	0.0011913	0.0009692	0.00035202	0.00021952	0.00034379	0.0003855	2.8554e-06	9.4003e-05	0.00034214	0.00019157	7.0207e-05	0.00012177	0.00012891	1.8906e-07	8.8091e-08	0.00012754
YBR105C	0.0012606	0.0010432	0.0010536	0.0013292	0.00085599	0.0009402	0.0014726	0.00077047	0.00024651	0.0011461	0.00084015	0.00070448	0.0008547	0.0013332	0.00030895	0.0001513	0.00060081	0.001035	0.0011681	0.00086719	0.00025939	0.00029312	0.00026949	0.0001741	5.3975e-05	0.00012088	0.00027276	-9.8279e-07	9.7129e-05	7.7937e-05	0.00013622	4.1811e-05	NaN	-3.4101e-07
YBR106W	0.00095235	0.00093007	0.0010317	0.0010242	0.00044296	0.00093233	0.0010553	0.00053838	0.00028258	0.00075293	0.00080435	0.00061501	0.00048669	0.00076843	0.00020957	0.00017103	0.00034587	0.00092483	0.0007557	0.00069998	0.00021107	0.00014333	0.00016844	0.00026405	2.715e-05	7.887e-05	0.00013108	3.3922e-05	-3.4648e-07	2.7472e-05	5.186e-05	1.8906e-07	2.6071e-06	5.0749e-05
YBR107C	0.0011427	0.0010943	0.0010783	0.000954	0.00090616	0.001038	0.0013171	0.00075797	0.00024339	0.00095576	0.0008432	0.00063092	0.00062037	0.0010769	0.0003111	0.00014357	0.00049082	0.00099186	0.0012442	0.00072002	0.0002634	0.0003664	0.00032092	0.00025797	0.00011212	0.00012732	0.00024389	1.8777e-05	1.4429e-05	9.9676e-06	5.939e-05	1.8906e-07	8.8091e-08	4.3408e-05
YBR108W	0.0010761	0.0011327	0.0010866	0.0010161	0.00083657	0.00096036	0.0013646	0.00063644	0.00023167	0.00098317	0.00095616	0.00078303	0.00082797	0.0012953	0.00037059	0.00016326	0.00063523	0.0010147	0.0011	0.00070268	0.0001525	0.00025594	0.00029305	0.00023244	1.3016e-05	2.047e-05	0.00023536	-3.722e-07	1.8204e-05	5.9625e-05	4.7773e-05	1.8906e-07	8.8091e-08	1.9131e-05
YBR111C	0.0010266	0.00098457	0.0010824	0.001001	0.00082436	0.00094785	0.0013686	0.00054251	0.00027889	0.0010612	0.00096413	0.00084248	0.00077342	0.0014003	0.00040227	0.00019026	0.00070165	0.001027	0.0010254	0.00068662	0.0001498	0.00026683	0.00025885	0.00018184	3.9054e-06	-7.7279e-07	0.00019582	1.1081e-05	2.5139e-05	3.7435e-05	4.5577e-05	1.8906e-07	8.8091e-08	5.1651e-05
YBR111W-A	0.0010453	0.0012839	0.0014503	0.0014975	0.00072437	0.0011162	0.0010602	0.00087915	0.00024749	0.0010222	0.0010347	0.0010336	0.00055864	0.0010139	0.00031338	0.00015189	0.00067014	0.0012298	0.0011549	0.0010819	0.00031249	0.0004306	0.000476	0.00035844	6.0448e-05	0.00022536	0.00030883	6.293e-05	8.5268e-05	0.00015084	6.3854e-05	-2.364e-07	4.8188e-05	0.0001032
YBR113W	0.0010629	0.0011599	0.0011759	0.0010516	0.0006784	0.00096418	0.0013256	0.00071482	0.00021253	0.00096035	0.00083482	0.00069337	0.00064048	0.0011118	0.00038175	NaN	0.0006552	0.0011088	0.00095633	0.00079892	0.00020737	0.00028708	0.00030062	0.00026998	5.8155e-05	0.00013194	0.00024449	5.3589e-05	-3.4648e-07	9.7141e-05	5.6294e-05	1.8906e-07	8.8091e-08	8.8464e-05
YBR114W	0.0010826	0.0010952	0.0012501	0.001075	0.00070302	0.00096827	0.0012945	0.00067928	0.00025939	0.0009132	0.00079593	0.00074447	0.00060825	0.0011821	0.00039763	0.0001715	0.00064772	0.001046	0.0009459	0.00077471	0.0002016	0.00038154	0.0002959	0.00028285	8.0681e-05	6.5611e-05	0.00027857	2.1355e-05	3.7227e-05	0.00011491	7.4009e-05	1.8906e-07	8.8091e-08	7.1899e-05
YBR115C	0.0011144	0.0010731	0.0011952	0.0011218	0.00070302	0.00087738	0.0011889	0.00055013	0.00019249	0.00090894	0.00096745	0.0008031	0.00054647	0.0012297	0.0003549	5.8068e-05	0.00062387	0.0010732	0.0010173	0.00073535	0.00020195	0.00028477	0.00035212	0.00025616	-4.5223e-07	1.5143e-05	0.00027595	3.7577e-05	5.2401e-05	7.0967e-05	5.9822e-05	1.8906e-07	8.8091e-08	4.1613e-05
YBR116C	0.0010526	0.0010956	0.0011596	0.0010279	0.00088316	0.00083372	0.0013142	0.00081194	0.00017708	0.00094077	0.00096099	0.00079638	0.00057225	0.0013376	0.0004643	0.00014772	0.00058078	0.00098245	0.001149	0.00075765	0.00022759	0.00023916	0.00031951	0.00026891	9.7078e-06	8.7966e-05	0.00025381	4.0272e-05	-3.4648e-07	0.00016538	7.5796e-05	1.8906e-07	8.8091e-08	0.00010339
YBR119W	0.0011161	0.0012906	0.0013163	0.0012812	0.00099625	0.0010403	0.0013916	0.00064025	0.00021632	0.00099904	0.00099561	0.00083197	0.00061964	0.0013385	0.00040939	0.00013961	0.00057286	0.0011244	0.0011229	0.00092445	0.00026	0.00029829	0.00035302	0.00035569	6.9646e-05	6.0126e-05	0.00035479	5.6438e-05	5.2149e-05	0.00018789	0.00011658	1.8906e-07	8.8091e-08	9.9004e-05
YBR120C	0.00096555	0.0011115	0.0010356	0.0011374	0.00012633	0.0008348	0.00096146	0.00061995	0.00019649	0.00063241	0.00066384	0.00037919	0.00037793	0.00061614	2.1398e-05	-1.187e-06	0.00024041	0.0010857	0.00085691	0.00079089	-2.2857e-06	-2.7296e-06	-3.0376e-06	-2.7579e-06	-4.5223e-07	-7.7279e-07	-2.3402e-06	3.0316e-05	-3.4648e-07	-1.0682e-06	4.8862e-05	-3.6084e-08	8.8091e-08	6.2699e-05
YBR121C	0.0010623	0.0010215	0.0011058	0.0010393	0.00049847	0.00094447	0.001071	0.00064787	0.00023568	0.00093268	0.00085071	0.00061502	0.00057719	0.00097146	0.00035872	9.6396e-05	0.00043198	0.0010338	0.0011733	0.00075	0.00026956	0.00037919	0.00040124	0.00034516	0.00014867	0.00015537	0.00021162	5.898e-05	2.8744e-05	0.00028371	9.7829e-05	1.0584e-05	-4.03e-08	0.00012392
YBR125C	0.0011018	0.0011983	0.0012857	0.0011874	0.0008911	0.00085543	0.001345	0.00058885	0.00026325	0.00096442	0.0010768	0.00079179	0.00059199	0.0012093	0.00028338	0.00014423	0.00063948	0.0011297	0.0012599	0.00084982	0.00023296	0.00030169	0.00027112	0.00029246	-4.5223e-07	-7.7279e-07	0.00020801	4.4903e-05	2.4176e-05	0.00012122	5.82e-05	1.8906e-07	8.8091e-08	3.2555e-05
YBR126C	0.0011487	0.001127	0.001227	0.0012272	0.00071396	0.00087776	0.0012934	0.00065137	0.00020438	0.00092469	0.0011132	0.00064264	0.00065186	0.0012448	0.00034767	0.00010437	0.00059246	0.00084716	0.00094385	0.00082165	0.00033507	0.0002923	0.00035555	0.00031309	3.9745e-05	0.00015944	0.00032247	2.3815e-05	-3.4648e-07	2.7136e-05	5.2607e-05	1.6274e-09	8.8091e-08	4.0623e-05
YBR127C	NaN	0.00049024	NaN	NaN	NaN	0.0004265	NaN	0.00021203	NaN	0.00040802	NaN	NaN	NaN	NaN	NaN	NaN	NaN	0.00093118	0.00066775	0.00040631	3.0865e-05	5.4152e-05	NaN	NaN	NaN	6.7852e-05	NaN	NaN	NaN	NaN	NaN	NaN	1.0714e-06	NaN
YBR129C	0.0010642	0.0011529	0.0011638	0.001172	0.00080081	0.00092303	0.00129	0.0007659	0.00032156	0.00096016	0.00087795	0.00070469	0.00063591	0.0011976	0.00025278	0.00016668	0.00050251	0.0010932	0.0011795	0.00075788	0.00029115	0.00030104	0.00033196	0.00023729	4.2019e-05	9.102e-05	0.00029471	1.4487e-05	1.3607e-06	9.738e-05	0.00015925	1.8906e-07	8.8091e-08	0.00011911
YBR130C	0.001157	0.0011449	0.0011874	0.0010788	0.00085937	0.0010217	0.0012388	0.00076116	0.00027493	0.0010185	0.00090807	0.00076794	0.00070329	0.0014043	0.00030798	0.00013961	0.00054582	0.0010698	0.0010071	0.00079146	0.00027281	0.00024944	0.00036504	0.00026002	2.2962e-05	8.5403e-05	0.00027258	3.4916e-05	1.9379e-06	4.643e-05	7.7667e-05	1.8906e-07	8.8091e-08	6.1874e-05
YBR131W	0.0012071	0.0013305	0.0015794	0.0014854	0.00072256	0.0010852	0.0013839	0.00070689	0.0002978	0.001046	0.001027	0.00076293	0.00051084	0.00093625	0.00025271	3.4079e-05	0.00057675	0.00075394	0.0010141	0.00094902	0.00036189	0.0003006	NaN	NaN	NaN	NaN	NaN	NaN	NaN	NaN	NaN	NaN	NaN	NaN
YBR132C	0.0011457	0.0011486	0.0012652	0.0010669	0.00093899	0.00092105	0.0013369	0.00075447	0.00030224	0.00099466	0.0010026	0.00079476	0.00066281	0.0013807	0.00029936	0.0001005	0.00071397	0.001103	0.0012148	0.00080541	0.00022893	0.00026471	0.00032571	0.00029648	2.865e-05	5.619e-05	0.00023005	3.1549e-06	4.8419e-07	7.5526e-05	3.76e-05	1.8906e-07	8.8091e-08	0.00010462
YBR133C	0.0011406	0.001201	0.0012114	0.0013032	0.00069048	0.0011391	0.0013188	0.00069667	0.00034458	0.0010946	0.00094027	0.00090073	0.00073663	0.0014652	0.00047542	0.0001971	0.00050456	0.0010804	0.0013686	0.00086546	0.00032159	0.0002086	0.00030803	0.00024357	4.2104e-05	0.00011957	0.00025347	2.7526e-06	5.8457e-05	7.3503e-05	4.9702e-05	2.0131e-05	6.3362e-10	-4.7607e-07
YBR134W	0.0010583	0.0012696	0.0013941	0.0010986	0.00092679	0.00096214	0.001438	0.00063263	0.00032954	0.0010778	0.0011704	0.00088226	0.00080412	0.0016082	0.00036703	0.00016676	0.00078474	0.0011537	0.0013141	0.00083343	0.00026933	0.00032284	0.00031969	0.00032723	4.207e-05	0.00016892	0.00024937	3.0078e-05	9.5364e-06	0.00010463	3.6429e-05	1.8906e-07	8.8091e-08	7.4254e-05
YBR137W	0.0010152	0.0011379	0.0013401	0.0010633	0.00091029	0.00088255	0.0014428	0.00063582	0.00023138	0.00093276	0.0010266	0.0007482	0.00066734	0.001265	0.00041294	0.0001827	0.00069799	0.0010404	0.001092	0.00075827	0.00022538	0.00032428	0.00029166	0.00027023	3.7467e-05	7.8863e-05	0.00024668	2.7136e-05	2.6786e-05	8.726e-05	3.6301e-05	1.8906e-07	8.8091e-08	6.1203e-05
YBR138C	0.00093732	0.0012536	0.0012302	0.0011138	0.00085545	0.00092093	0.0013256	0.00059678	0.00023962	0.00097221	0.0010026	0.00076748	0.00069876	0.0013356	0.00036617	0.00014745	0.00067859	0.00098088	0.0011156	0.00080683	0.00025548	0.00026114	0.00034888	0.0002819	3.059e-05	6.4017e-05	0.00032237	7.535e-05	7.6854e-05	0.00010979	7.8653e-05	1.8906e-07	8.8091e-08	8.9255e-05
YBR139W	NaN	NaN	NaN	NaN	NaN	NaN	NaN	NaN	NaN	NaN	NaN	NaN	NaN	NaN	NaN	NaN	NaN	NaN	0.00097886	0.00066902	0.00018929	0.00021341	0.00035667	0.00040462	NaN	8.0199e-05	0.0003207	1.7188e-05	2.2965e-05	0.00016656	1.4095e-05	1.8906e-07	8.8091e-08	9.0608e-05
YBR141C	0.0019105	0.0023539	0.002085	0.0023643	0.0011935	0.0015971	0.0020288	0.0012614	0.00040047	0.0012867	0.0017145	0.0015014	0.00096621	0.0017417	0.00051941	0.00013557	0.00090948	0.0015444	0.0016208	0.001683	0.00065382	0.00054033	0.0010554	0.00091369	0.00017495	0.00020457	0.00034455	0.00010358	9.797e-05	0.0002577	0.00015694	1.4088e-05	8.8091e-08	0.00015643
YBR144C	0.0012861	0.0014289	0.0015089	0.0013723	0.00055454	0.0010811	0.0011642	0.00073356	0.00027872	0.00089332	0.0010927	0.00054505	0.00056507	0.00097527	0.00019051	4.6048e-05	0.0005572	0.0013584	0.0013963	0.0010182	0.00034398	0.00017319	0.00051875	0.00041592	5.6986e-05	0.00013856	0.00019829	1.4961e-06	4.1845e-05	0.00012508	0.00010735	1.6274e-09	8.8091e-08	9.0675e-05
YBR145W	0.0012115	0.0010924	0.0012744	0.0011651	0.00078442	0.00079295	0.0012737	0.00037751	0.0001341	0.0004992	0.00076868	0.00058696	0.0004048	0.0011548	0.00022227	9.6845e-05	0.00038089	0.0012197	0.0014335	0.0010693	0.00035131	0.00027699	0.00042195	0.0003868	8.5874e-05	0.00010875	0.00025441	8.9304e-05	2.2148e-05	0.00010329	0.00012136	1.8906e-07	8.8091e-08	9.916e-05
YBR146W	0.0012498	0.0013314	0.0014689	0.0014618	0.00089876	0.0010267	0.0011492	0.00093471	0.00034925	0.00097159	0.001078	0.00082617	0.00057647	0.0014753	0.00025648	0.00013915	0.00056821	0.0011947	0.00097463	0.001039	0.0003637	0.00020739	0.00027555	0.00025258	-4.5223e-07	3.1813e-05	0.00021176	1.8346e-06	2.3986e-05	9.0052e-05	3.0088e-05	1.8906e-07	NaN	2.6207e-05
YBR147W	0.0011725	0.0010455	0.0012078	0.0011332	0.00066357	0.00091626	0.0011103	0.00067578	0.00025567	0.00071398	0.00086666	0.00054465	0.00035709	0.0010377	0.00020093	0.00010798	0.00039291	0.0013213	0.0013707	0.001061	0.00035336	0.00030958	0.00032026	0.00034873	4.0914e-05	9.0247e-05	0.00019811	5.4456e-05	1.114e-05	9.4787e-05	8.9279e-05	1.8906e-07	8.8091e-08	0.00011376
YBR148W	0.0011555	0.0011345	0.0012223	0.0015127	0.00065577	0.0010344	0.0011691	0.00064056	0.00022823	0.00084694	0.00093332	0.00069378	0.00053363	0.0012375	0.00034688	8.9002e-05	0.0004983	0.0013653	0.0016327	0.0011401	0.00038013	0.00040945	0.0003131	0.00037159	0.00014105	0.00012101	0.00021593	0.00013554	0.00013832	0.00012651	7.8631e-05	1.8906e-07	8.8091e-08	8.7317e-05
YBR149W	0.001125	0.00099957	0.0011448	0.0010122	0.0007495	0.00088196	0.0011027	0.00060502	0.00017339	0.00069419	0.00079923	0.00058861	0.00045556	0.00099882	0.00020207	1.1856e-05	0.00042986	0.001163	0.0015318	0.0011238	0.00020902	0.00029782	0.00031106	0.00041179	0.00012589	7.0514e-05	0.00021495	0.00011024	0.00012006	0.00011886	0.0001499	1.8906e-07	8.8091e-08	0.00012347
YBR150C	0.0010594	0.0010609	0.0013563	0.0011024	0.00058055	0.00096325	0.0012707	0.00060883	0.00022039	0.00087727	0.0010035	0.00072517	0.00073361	0.0012256	0.00033195	0.00018663	0.00073232	0.0010809	0.0010489	0.00079889	0.0002948	0.00030544	0.00036866	0.0003728	6.4031e-05	0.00012604	0.00023697	4.1454e-05	3.6477e-05	7.6718e-05	0.00011189	1.8906e-07	-4.03e-08	0.00010352
YBR151W	0.0010148	0.00091754	0.0009879	0.0010437	0.00060861	0.00088126	0.0011099	0.00047237	0.00023607	0.00069823	0.00079556	0.00043192	0.00047421	0.0010406	0.00023302	0.00010863	0.00039355	0.0011021	0.0012452	0.0010047	0.0001492	0.00020137	0.00027622	0.00023247	2.0183e-05	0.0001075	0.00017081	3.4593e-05	3.8015e-05	0.00017272	2.3345e-05	1.8906e-07	1.068e-05	0.0001146
YBR156C	0.0014187	0.0015103	0.0016072	0.0020285	0.00083404	0.0012817	0.0017298	0.00098082	0.00039241	0.0010954	0.0009796	0.0010398	0.00070904	0.0017646	0.00030787	0.00010195	0.00047905	0.0013687	0.0015103	0.0013135	0.00024764	0.0002554	0.00046094	0.00039519	5.9021e-05	9.922e-05	0.00020181	5.4553e-05	3.7238e-05	0.00020974	2.6271e-05	1.8906e-07	NaN	8.0239e-05
YBR157C	0.0012226	0.0011115	0.001218	0.001342	0.00094117	0.0010084	0.0015849	0.00073625	0.00044173	0.00086813	0.0010198	0.00078765	0.00080746	0.0013605	0.00040753	0.00016826	0.0007381	0.0011571	0.0012848	0.00065545	0.00015708	0.00023046	0.000201	0.00018867	8.4337e-05	0.00014747	0.00022731	4.3026e-05	6.9949e-05	1.3527e-06	4.6868e-06	9.4736e-05	7.7524e-07	-3.0186e-07
YBR158W	0.0012179	0.0013536	0.0014637	0.0013673	0.0008599	0.0011332	0.0016141	0.00081527	0.00038821	0.0011845	0.00089311	0.00083078	0.00090995	0.0014265	0.00034889	1.1475e-05	0.00089764	0.0010556	0.0013676	0.00098616	0.00035959	0.00035307	0.00031948	0.00039535	5.2745e-05	9.7969e-05	0.00025006	8.8189e-05	4.9256e-05	0.00017458	0.00016101	2.1082e-05	-4.8367e-07	0.00013952
YBR159W	0.00074421	0.00060065	0.0010595	0.00098107	NaN	0.00058456	NaN	0.00035402	NaN	NaN	0.00068622	0.00061461	0.00044358	0.0010572	0.00011106	-1.187e-06	0.0002483	0.0011881	0.0011898	0.00083567	0.0002987	0.00035571	0.0003244	0.00030472	7.3623e-05	0.00016321	0.00030956	0.00012388	0.00011198	0.00019274	0.0001056	5.623e-05	-7.8994e-07	0.00012617
YBR161W	0.0010087	0.0012063	0.0012662	0.0011837	0.00066701	0.00096444	0.0014515	0.00064468	0.00029011	0.0010607	0.00098345	0.00076834	0.00086666	0.0012756	0.00022079	6.9588e-05	0.00071277	0.00099316	0.001238	0.00081688	0.00027547	0.00029053	0.00026235	0.00032638	8.5496e-05	9.4588e-05	0.00029982	9.8704e-05	0.00013034	0.00010048	6.7674e-05	1.8906e-07	-7.239e-08	5.1331e-05
YBR162C	0.0010679	0.0010863	0.0013087	0.0011103	0.00075046	0.00098507	0.001466	0.00079794	0.00038819	0.0011363	0.0011014	0.00079394	0.00079133	0.0014789	0.00044286	0.00015095	0.00065808	0.00091973	0.0012711	0.00083566	0.00035541	0.00037481	0.00030716	0.00035338	0.00015175	5.9504e-05	0.00017355	8.5112e-05	6.7263e-05	0.00015529	8.5958e-05	1.8906e-07	1.5646e-05	0.00011202
YBR162W-A	0.0012007	0.001217	0.0013755	0.0010486	0.00084457	0.0010863	0.0014704	0.00060564	0.00031763	0.0010455	0.00098289	0.00080985	0.00080824	0.0013108	0.00043712	0.00018265	0.00072869	0.0010492	0.0013175	0.00074859	0.000238	0.00034686	0.00029545	0.00028794	2.955e-05	8.5425e-05	0.00012192	4.9986e-05	2.4134e-05	0.00012366	0.00011551	1.8906e-07	-1.9779e-07	0.00013703
YBR163W	0.0011384	0.0010248	0.0012546	0.0010708	0.00086757	0.0010646	0.0013608	0.00082585	0.00041163	0.00101	0.0010734	0.00081821	0.00068252	0.001159	0.00046829	0.00021739	0.00063126	0.00074575	0.00070458	0.0005105	0.00013545	2.808e-05	4.7846e-05	9.6981e-05	-4.5223e-07	8.131e-06	6.9591e-05	1.9807e-05	-3.4648e-07	4.4221e-05	2.1593e-05	1.8906e-07	8.8091e-08	3.0971e-05
YBR164C	0.00093079	0.00092974	0.0011207	0.0010665	0.00065864	0.00080051	0.0012034	0.00067485	0.00026333	0.0011512	0.00078004	0.00077129	0.00044424	0.00095645	0.00025215	8.0698e-05	0.00036562	0.0010418	0.0013205	0.00065213	0.00022198	0.00023855	0.00030855	0.00035834	7.6816e-05	9.6526e-05	0.00024386	2.2539e-05	6.4067e-05	0.00013284	4.7741e-05	1.8906e-07	-8.2102e-09	5.9277e-05
YBR165W	0.0011463	0.0010881	0.0012682	0.0010714	0.00081647	0.0010499	0.0014935	0.00082842	0.00035323	0.0011865	0.0009721	0.00076034	0.00080753	0.0013622	0.00042939	0.00026504	0.0007642	0.0010687	0.00099918	0.00076748	0.00024826	0.00011469	0.00036903	0.00029896	3.6236e-05	0.00012827	0.00029214	2.0954e-05	7.8486e-05	0.00016858	3.5155e-05	1.8906e-07	-8.2102e-09	0.00012038
YBR166C	0.0011684	0.0011753	0.0012307	0.001176	0.00095353	0.0010489	0.0014737	0.00086014	0.00034504	0.0012606	0.0010469	0.00099497	0.00082804	0.0013853	0.00055109	0.000226	0.00077217	0.00098365	0.0014124	0.00084284	0.0002672	0.0002872	0.00041778	0.00035863	6.2174e-05	7.6004e-05	0.00029008	0.00010688	0.000191	0.00032223	0.0001089	-1.469e-07	NaN	0.0002043
YBR168W	0.00094267	0.00093624	0.00092986	0.00092209	0.0007374	0.00096039	0.00094159	0.00046094	0.00023985	0.00077596	0.0007757	0.00057603	0.00041621	0.00103	9.1851e-05	0.00012004	0.00015753	0.00088787	0.0011664	0.0006964	0.00019508	0.00017893	0.00022637	0.00020113	1.7091e-05	8.9245e-05	9.9351e-05	7.5124e-06	1.6547e-05	4.4624e-05	4.3365e-05	1.3561e-06	8.8091e-08	6.074e-05
YBR169C	0.00098909	0.0011247	0.0010118	0.00095371	0.00075005	0.00090906	0.00099238	0.0005733	0.00017733	0.00084282	0.00075238	0.00071642	0.0006279	0.0012052	0.00017812	0.00010034	0.00046336	0.0010272	0.0012046	0.00072305	0.00014616	0.00020669	0.00030518	0.00024433	2.7017e-05	1.5386e-05	0.00024908	4.7377e-06	-3.4648e-07	2.5498e-05	4.1821e-05	1.8906e-07	8.8091e-08	8.8826e-05
YBR170C	0.0011937	0.0010098	0.0013044	0.0011796	0.00080038	0.0010682	0.0015208	0.00077383	0.00020805	0.0011551	0.0011327	0.00089481	0.00079619	0.0013539	0.00038242	0.00030756	0.0007329	0.0010466	0.0013516	0.0008573	0.00017452	0.00035521	0.00041528	0.00034462	7.2801e-05	5.2734e-05	0.00022184	7.8683e-06	4.3847e-05	0.00028227	8.8653e-05	8.5036e-06	8.8091e-08	0.00016397
YBR171W	0.0013311	0.0016942	0.0017908	0.0016649	0.00096734	0.0014233	0.0015925	0.0011341	0.00035308	0.0012643	0.0011713	0.0011344	0.00094041	0.0017294	0.00053595	0.00024314	0.00086191	0.0014909	0.0017923	0.0012696	0.00034878	0.00039723	0.00039148	0.00049475	5.2199e-05	0.00015134	0.00035717	5.8877e-05	7.3761e-05	0.0001876	0.00017033	6.5621e-05	NaN	0.0002486
YBR172C	0.0009181	0.0011364	0.0012193	0.0011371	0.0007066	0.00094759	0.0014354	0.00056506	0.00027063	0.0010188	0.000834	0.00060286	0.00075747	0.0012406	0.00025275	8.5004e-05	0.00071742	0.0010167	0.0011669	0.00084806	0.00030455	0.00023643	0.00021589	0.00033293	7.1228e-05	0.00011349	0.00022461	2.9838e-05	3.3485e-05	0.00014506	0.0001194	-1.469e-07	-4.03e-08	8.3391e-05
YBR173C	0.00088489	0.00092214	0.0010241	0.001082	0.00044118	0.00079263	0.0010843	0.00066536	0.00027392	0.00079661	0.00076137	0.00083286	0.00076367	0.0014336	0.00035822	0.00017357	0.00051261	0.00082869	0.0011931	0.00067609	0.0001941	0.00026698	0.00027584	0.00015417	8.4093e-07	4.9694e-05	0.0001177	-2.1496e-07	-2.9024e-07	7.3446e-05	6.3812e-05	9.1742e-06	6.3362e-10	4.8429e-06
YBR174C	0.0010896	0.0011766	0.0010633	0.00088036	0.0010206	0.0008497	0.0014992	0.00046798	0.00034848	0.0010686	0.00084807	0.00056694	0.00076968	0.0011004	0.00022979	0.00022429	0.00078238	0.0010964	0.0013912	0.00099209	0.00024022	0.00029796	0.00023891	0.00033891	0.00010899	0.00017608	0.00026101	3.9774e-05	5.834e-05	5.8317e-05	1.709e-05	-3.5636e-07	3.5046e-09	1.9793e-05
YBR175W	0.0011143	0.0010002	0.00097043	0.0009598	0.0010805	0.00071271	0.0012646	0.00043932	0.00017606	0.00093267	0.00078814	0.00039425	0.0006098	0.0009158	6.1643e-05	0.00015544	0.0005218	0.0009269	0.0010538	0.00061774	0.00025159	0.00021629	0.00021773	0.00022941	6.4714e-05	7.9705e-05	0.00021936	7.1272e-05	7.2299e-05	7.788e-05	7.7989e-05	2.8708e-06	3.5046e-09	-3.8303e-06
YBR176W	0.0013493	0.0011613	0.0010597	0.001145	0.0010607	0.00087443	0.001435	0.0007284	0.00016808	0.0010568	0.0008107	0.00058312	0.00069629	0.00098928	5.7445e-05	0.00017271	0.00061678	0.0010016	0.0010294	0.00065639	0.0001497	0.00019057	0.00025872	0.00011808	8.2802e-05	0.00010153	0.00018322	4.9602e-05	3.7516e-05	0.00012987	-5.0093e-07	1.2363e-05	3.5046e-09	-2.693e-06
YBR177C	0.0012105	0.0010664	0.00099756	0.0011447	0.001183	0.00096346	0.0013977	0.00067321	0.00019848	0.0011205	0.00089378	0.00059423	0.00060606	0.00099196	0.00010884	0.00012853	0.00056851	0.00097643	0.0011232	0.00069101	0.00018428	0.00021737	0.0002687	0.00011131	7.4308e-05	7.4747e-05	0.00020733	0.00011838	0.00014736	0.00011408	6.7946e-05	1.4162e-05	3.5046e-09	2.6638e-05
YBR178W	0.0012935	0.0011575	0.001083	0.0009355	0.0010287	0.00091506	0.0012964	0.00057907	0.00018714	0.0010843	0.00072844	0.00054688	0.00075104	0.00097907	7.698e-05	0.00017919	0.00054218	0.00098674	0.0011606	0.0007244	0.00011294	0.00017875	0.00020212	7.1995e-05	2.4886e-05	9.7158e-05	0.00017268	0.00010745	9.1815e-05	9.2689e-05	2.2134e-05	2.4429e-07	3.5046e-09	8.1213e-07
YBR179C	0.00085793	0.00060953	0.00068656	0.00058694	0.00016155	0.00064253	0.00083611	0.00052795	0.00028922	0.00071353	6.8127e-05	NaN	0.00018128	0.00018462	-1.4496e-06	1.0046e-05	1.4087e-05	0.0006743	0.00086691	0.00041032	-2.0944e-06	NaN	0.00014869	3.9971e-05	-9.2597e-07	-1.0876e-06	NaN	-6.3748e-07	-7.1583e-07	NaN	1.0115e-06	2.4407e-05	NaN	2.3371e-06
YBR180W	0.0012385	0.00098481	0.00108	0.00096726	0.0010714	0.00098983	0.0012572	0.00070092	0.00013578	0.0010876	0.00086679	0.0006224	0.00069374	0.0010197	9.2518e-05	0.0001053	0.00062084	0.00091291	0.0011847	0.00070843	8.7576e-05	0.00021833	0.00026212	4.1607e-05	5.0148e-05	7.3621e-05	0.00017234	4.3826e-05	0.00010733	9.032e-05	-5.0093e-07	2.2124e-05	3.5046e-09	2.4807e-06
YBR181C	0.0010842	0.00075624	0.00080704	0.00077841	0.0010761	0.00091444	0.0011384	0.00074093	0.000128	0.00095859	0.00067529	0.00041775	0.00061708	0.00092144	0.00015779	0.00025271	0.00055527	0.00081819	0.00090605	0.00051204	7.5382e-05	0.00020146	0.00022227	3.6097e-05	4.8105e-05	6.929e-05	0.00012225	2.9733e-05	3.432e-05	6.2774e-05	6.0942e-05	2.4471e-06	3.5046e-09	2.0183e-06
YBR182C	0.0011655	0.0010159	0.00094062	0.00099886	0.0010637	0.00094997	0.0012802	0.00078376	0.00015948	0.00099763	0.00093334	0.00062714	0.00068313	0.0010019	0.00015852	0.00016522	0.000591	0.00093181	0.0011029	0.00063105	0.00014333	0.00020192	0.00025035	7.2861e-05	3.2495e-05	7.1576e-05	0.0001736	3.136e-05	-7.1583e-07	0.00010751	2.9872e-05	2.42e-06	4.3132e-06	2.0275e-05
YBR182C-A	0.0012045	0.0011118	0.0013221	0.0013502	0.00086105	0.0011249	0.0012924	0.0007478	0.00038173	0.0011132	0.0009257	0.00079094	0.00078741	0.0011265	0.00019356	0.00014002	0.00085442	0.0012133	0.0012014	0.00089642	0.0002498	0.0003319	0.00036768	0.00028958	6.5466e-05	0.00012147	0.00021721	-4.4961e-07	5.6257e-05	0.00017911	2.4913e-05	7.4772e-08	-1.5009e-06	6.9744e-05
YBR183W	0.001327	0.00098962	0.0010446	0.0010195	0.0012228	0.0010606	0.0013356	0.00073687	0.00026837	0.00098504	0.00097291	0.00064751	0.00064033	0.00098072	9.5279e-05	0.00019518	0.00062917	0.00098747	0.001187	0.00072061	0.00016739	0.00024851	0.00032812	6.4866e-05	8.3599e-05	0.0001222	0.00013372	-6.3748e-07	7.8175e-05	5.0021e-05	6.1532e-05	1.6672e-06	3.5046e-09	1.2731e-06
YBR184W	0.0013275	0.001137	0.0011621	0.001117	0.0011847	0.0010636	0.0012696	0.00092531	0.00031018	0.00089895	0.00087122	0.00073227	0.0006606	0.00095046	0.0003595	0.00025177	0.00053245	0.0010755	0.0012604	0.00081638	0.00032797	0.00041072	0.0004305	0.0002059	0.0002492	0.00024295	0.00031628	5.6646e-06	0.00011506	0.00010286	5.0326e-05	1.6451e-05	3.5046e-09	5.2163e-05
YBR185C	0.0012385	0.0013207	0.001048	0.0009522	0.0010541	0.00091785	0.0012801	0.00075608	0.00039323	0.0011635	0.00084364	0.0006331	0.00066422	0.00097066	0.00010437	0.00035658	0.00067048	0.0012525	0.0013586	0.00083713	0.00022128	0.00025659	0.00018258	0.00028629	6.6119e-05	7.3453e-05	0.00025425	-6.3748e-07	1.7219e-06	4.5404e-05	2.5852e-05	-3.5636e-07	3.5046e-09	4.235e-05
YBR186W	0.0011121	0.0013119	0.0010714	0.0011378	0.0012614	0.0009975	0.0014462	0.00076085	0.00021035	0.0011747	0.00098743	0.00073761	0.00081401	0.0011412	0.0001718	0.0002551	0.00071649	0.0010889	0.0011797	0.00079243	0.00025272	0.00025527	0.00031994	0.00023853	8.2012e-05	0.00015154	0.0002372	0.00020384	6.315e-05	0.00012409	0.00013886	1.9679e-05	3.5046e-09	4.5828e-05
YBR187W	0.0012013	0.0011153	0.001001	0.0010544	0.0010144	0.00076117	0.001313	0.00061864	0.00021474	0.00092653	0.00084979	0.00038595	0.00059369	0.00078636	3.4474e-05	0.00015304	0.00044526	0.001032	0.0012225	0.00064415	0.00024189	0.00017079	0.00019285	0.00012304	5.5762e-05	0.00012451	0.00016071	8.5864e-05	3.3781e-05	6.6623e-05	2.7204e-05	1.0964e-05	3.5046e-09	-3.6431e-06
YBR188C	0.0011079	0.0011623	0.0010245	0.0011291	0.0011118	0.0009572	0.0013883	0.00066882	0.0002466	0.001057	0.00086656	0.00058296	0.00067643	0.0010629	5.6627e-05	0.00022045	0.00056765	0.00108	0.001136	0.00071449	0.00012123	0.00018417	0.00028428	0.00012978	5.9251e-05	0.00012465	0.00016373	3.7835e-05	6.6378e-05	7.068e-05	-5.0093e-07	-9.7561e-07	3.5046e-09	6.8235e-05
YBR189W	0.00058131	0.00087011	0.00073324	0.00082623	0.00062705	0.00083128	0.00067772	0.00071042	0.00022578	0.00081117	0.00044808	0.00060144	0.00028656	0.00078328	0.00022889	0.00016579	0.00031912	0.00079918	0.00083484	0.00055154	0.00021075	0.00017256	0.00023817	0.00023718	2.831e-05	0.00013722	0.00014422	4.2096e-06	3.268e-05	3.6057e-05	4.1183e-05	9.5466e-06	2.1801e-06	9.9389e-07
YBR191W	0.00097676	0.0010455	0.001094	0.0011215	0.00058869	0.0010885	0.0012787	0.00044002	0.00029065	0.00086625	0.00074206	0.00048475	0.00044008	0.0011551	0.00023295	4.9392e-05	0.00035853	0.00059957	0.00064477	0.00043744	0.00015389	0.00018899	0.00020523	0.00021551	NaN	9.6493e-06	NaN	5.3608e-06	NaN	NaN	4.3529e-05	1.8906e-07	NaN	4.8966e-05
YBR194W	0.0013182	0.0011541	0.00094878	0.0010101	0.00089932	0.00089843	0.0013792	0.00075186	0.0001786	0.0010335	0.00089413	0.00047686	0.00053353	0.0010344	0.00012757	0.00019339	0.00048124	0.00099912	0.001071	0.00071531	0.00016966	0.00013124	0.00024268	0.00016273	4.6976e-05	5.0963e-05	0.00018537	6.25e-05	9.7084e-05	9.2257e-05	-5.0093e-07	2.4429e-07	3.5046e-09	3.8085e-05
YBR195C	0.0012747	0.0011709	0.00094668	0.001058	0.0010404	0.0010328	0.001355	0.00075608	0.00030498	0.0011404	0.00088462	0.00055114	0.00074317	0.00096799	0.00019461	0.00021662	0.00060417	0.0010025	0.0011137	0.00072673	0.00012991	0.00020392	0.00025787	8.994e-05	7.9729e-05	8.4757e-05	0.00014607	-6.3748e-07	4.9196e-05	0.0001029	-5.0093e-07	1.1145e-06	3.5046e-09	2.3371e-06
YBR196C-A	0.00074119	0.00089514	0.00093684	0.0011304	0.00039973	0.00082317	0.00082582	0.00060164	0.00019456	0.00072851	0.00052779	0.00043795	0.0001161	0.00054765	-1.8431e-06	-9.6103e-07	0.00022108	0.00090333	0.0009113	0.00073855	9.1122e-05	0.00010463	0.00023478	0.00026538	3.4926e-05	5.6201e-05	8.2014e-05	-4.4961e-07	2.9862e-05	8.078e-05	-2.7275e-07	3.8492e-07	2.5396e-05	2.1426e-05
YBR196C-B	0.0011338	0.0012286	0.0012159	0.0013435	0.00086325	0.0010311	0.0011922	0.00084101	0.00039895	0.0010765	0.00092151	0.00089761	0.00074434	0.0011892	0.00027408	0.00013773	0.00075223	0.0011145	0.0011944	0.00086318	0.00025478	0.00029134	0.00041903	0.00031892	6.1268e-05	0.0001485	0.00032312	6.8911e-05	5.9638e-05	0.00014548	2.5221e-05	4.6026e-07	-1.4458e-06	-4.1842e-07
YBR197C	0.0013366	0.0011456	0.0010126	0.0010222	0.0010845	0.0011597	0.0014569	0.00074142	0.00030117	0.0011718	0.00094929	0.0006696	0.00076978	0.0011133	3.2095e-05	0.00018326	0.00070391	0.00099705	0.0010027	0.00069026	2.4104e-05	0.00022391	0.00025714	1.234e-05	9.0367e-05	2.2657e-05	0.00011208	-6.3748e-07	-3.2646e-07	5.0907e-05	-5.0093e-07	3.8626e-05	3.5046e-09	2.0183e-06
YBR199W	0.0013621	0.0011816	0.0011107	0.0011055	0.0012886	0.0010822	0.0013249	0.00068941	0.0001817	0.0010853	0.0010487	0.00065003	0.00076711	0.0010428	0.00015143	0.00017678	0.00056182	0.0010177	0.0010565	0.00071724	0.00018303	0.0003065	0.00024483	5.8935e-05	8.4609e-05	6.5516e-06	0.00013878	-6.3748e-07	8.5059e-05	8.9686e-05	4.3604e-05	2.42e-06	3.5046e-09	2.0523e-05
YBR200W	0.0010741	0.00083484	0.00094981	0.00086483	0.0010771	0.00050164	0.0014309	0.00052044	0.00013945	0.00099653	0.00067376	0.00050835	0.00032697	0.00081781	-1.4496e-06	1.346e-05	0.00052648	0.00083538	0.00079657	0.00048191	0.00011978	0.00017258	0.00011229	0.00015803	3.9099e-06	7.3006e-06	4.4134e-05	2.9407e-05	2.1761e-05	3.705e-05	-5.0093e-07	4.6219e-05	3.5046e-09	1.2731e-06
YBR200W-A	0.0010831	0.0010426	0.001183	0.0012982	0.00079601	0.0010037	0.0013011	0.00076631	0.00026951	0.0012298	0.00090361	0.00088609	0.00066924	0.0012467	0.0002087	0.00022193	0.0006776	0.0010443	0.0011309	0.00086062	0.00029602	0.00027043	0.00050663	0.00031747	4.4011e-05	0.00013737	0.0003341	8.6757e-05	3.9046e-05	0.00016061	9.2033e-05	4.0508e-05	-1.1193e-06	-4.1842e-07
YBR201W	0.0010849	0.00093139	0.0011022	0.0011314	0.00082592	0.00096179	0.0015144	0.00082354	0.00047267	0.001102	0.0010578	0.0008794	0.00059865	0.0013378	0.00031882	0.00011819	0.00088245	0.0011188	0.0013626	0.00071225	0.00014173	0.00020617	0.00030819	0.00018725	9.0014e-05	9.891e-05	0.00017936	2.2527e-05	7.7384e-05	1.3524e-06	0.00018227	5.5049e-05	1.1664e-07	-3.0186e-07
YBR203W	0.0013137	0.0011264	0.0011749	0.0012089	0.0012021	0.0010846	0.0013385	0.00079175	0.00032406	0.0010413	0.00096222	0.00072035	0.00071617	0.00094711	0.00016601	0.00022812	0.00076891	0.0010227	0.0010403	0.00077202	0.00026399	0.00035093	0.00036076	0.00022985	0.00017461	5.9647e-05	0.00024147	-6.3748e-07	5.1277e-05	0.0001148	4.2368e-05	7.513e-07	3.5046e-09	9.2444e-07
YBR204C	0.001308	0.0014216	0.0011023	0.0010455	0.0012887	0.00066355	0.0015305	0.00077106	0.00034326	0.0013125	0.00094078	0.00083934	0.0007275	0.0010284	0.00019486	0.00038046	0.00082271	0.0011388	0.0013131	0.00093138	0.00030747	0.00026831	0.00030588	0.00031001	9.9821e-05	0.00010997	0.0003105	-6.3748e-07	2.432e-05	7.5422e-05	5.1604e-05	-3.5636e-07	3.5046e-09	2.5214e-05
YBR205W	0.0013173	0.0012915	0.001071	0.0010505	0.0012303	0.00096175	0.0014412	0.00079552	0.00018726	0.0010297	0.00091008	0.00062637	0.00075547	0.0010586	0.00019512	0.00019594	0.00071418	0.0011048	0.0012086	0.00082611	0.00021556	0.00030916	0.00034422	0.00026787	0.0001021	0.0001763	0.00031069	0.00011036	9.7116e-05	0.00018966	0.00015125	2.4245e-05	3.5046e-09	4.1345e-05
YBR206W	0.0013607	0.0011742	0.0010787	0.0010775	0.0012395	0.00083919	0.0013436	0.00070332	0.00023385	0.00098254	0.00094291	0.00065488	0.00067698	0.00093668	0.00021491	0.00020777	0.00062324	0.0010706	0.0013069	0.00075407	0.00024229	0.00023262	0.00031435	0.00015901	0.00010175	0.00014111	0.00023932	8.6778e-05	9.5962e-05	9.9319e-05	6.0081e-05	2.1405e-05	3.5046e-09	0.00011183
YBR207W	0.0011327	0.001167	0.0010192	0.0011843	0.0011743	0.00079281	0.0013717	0.000644	0.00021106	0.0011199	0.00084713	0.00059501	0.0007079	0.00097242	7.6598e-05	0.00014828	0.00070827	0.0010295	0.0012358	0.00072925	0.00022297	0.00023265	0.00034198	0.00011742	4.7932e-05	6.5754e-05	0.00023274	0.0001175	5.9464e-05	0.00014486	7.178e-05	1.6225e-05	3.5046e-09	9.6185e-05
YBR208C	0.0013472	0.0013236	0.0010712	0.0011453	0.0011195	0.00082338	0.0013723	0.00034192	0.00023043	0.0010075	0.00092194	0.00052791	0.00076635	0.0010529	6.6422e-05	0.00015977	0.00077825	0.00099059	0.0011835	0.00067484	0.00022114	0.00024539	0.00029714	0.00011404	0.0001146	1.7457e-05	0.00017792	-6.3748e-07	4.3185e-05	0.00010639	9.6509e-05	-9.7561e-07	3.5046e-09	5.1605e-05
YBR209W	0.0013193	0.001284	0.0011103	0.0011933	0.0013235	0.0010119	0.0014037	0.00068049	0.00029875	0.00098372	0.00096694	0.0005309	0.00077424	0.001142	0.00013991	0.00022829	0.00082076	0.0010556	0.0011954	0.00073355	0.00016283	0.00028109	0.00034643	0.00011633	6.0066e-05	7.7181e-05	0.00016347	0.0001062	8.8399e-05	0.00018751	4.0389e-05	6.6092e-05	3.5046e-09	4.6781e-06
YBR210W	0.0013647	0.001158	0.0010875	0.0011089	0.0011067	0.00091067	0.0012936	0.00077255	0.00031866	0.0011248	0.00097408	0.00057136	0.0007223	0.001248	0.00010862	0.00020921	0.00086094	0.00098614	0.0010572	0.00070336	0.0001018	0.00023719	0.00029371	0.00018149	9.8805e-05	7.6636e-05	0.00015892	3.4748e-05	3.5028e-05	7.0073e-05	-2.7675e-07	1.1145e-06	3.5046e-09	2.1014e-05
YBR212W	0.0013416	0.0012996	0.0010573	0.0011166	0.0013832	0.0010633	0.0013864	0.00092759	0.00030197	0.0011914	0.00096417	0.00077096	0.00080321	0.0011923	0.00029328	0.0002031	0.0006174	0.00099927	0.0010767	0.00074746	0.0001046	0.0003329	0.00026617	0.0001655	7.2917e-05	7.3478e-05	0.00021072	0.00013396	0.00016517	0.00018596	3.3635e-05	1.8108e-06	3.5046e-09	7.0409e-05
YBR214W	0.0013382	0.001234	0.0010814	0.0010587	0.001104	0.00099249	0.0014582	0.00067663	0.0003156	0.0010575	0.00094279	0.00061867	0.00085387	0.0010239	7.0314e-05	0.00016018	0.00066794	0.00098467	0.0010948	0.00070897	0.00015557	0.00018191	0.00024758	0.00019158	3.2275e-05	8.5648e-05	0.00013845	9.8142e-05	3.7241e-05	7.4082e-05	-5.0093e-07	2.4471e-06	3.5046e-09	1.6955e-05
YBR215W	0.0011337	0.0011303	0.00099329	0.0010475	0.0011428	0.00095052	0.0012934	0.0003833	0.00025797	0.000931	0.00087748	0.00054754	0.00065276	0.00092446	-1.4496e-06	0.00016129	0.00054055	0.00080439	0.0010533	0.0006642	5.9295e-05	5.4287e-07	0.00016868	0.00012632	4.5283e-05	3.7188e-05	6.5384e-05	4.6184e-05	2.6909e-05	4.2554e-05	5.031e-05	2.42e-06	3.5046e-09	4.396e-05
YBR216C	0.0011751	0.0011313	0.0011313	0.001122	0.0012324	0.0010094	0.0012455	0.00072237	0.0003164	0.0010372	0.0009536	0.00067398	0.00075921	0.0011331	0.00013946	0.00020862	0.00066194	0.00090112	0.00099914	0.00071567	0.00016941	0.00025172	0.00026723	0.00018844	5.8274e-05	0.00014364	0.00018802	1.4383e-07	6.1301e-05	0.00010941	2.8137e-06	1.6672e-06	3.5046e-09	1.2731e-06
YBR217W	0.0013803	0.0014654	0.0010462	0.0010576	0.0013436	0.0010205	0.0015122	0.00096764	0.00024996	0.0010648	0.0008747	0.0006472	0.00079888	0.0012556	0.00018618	0.00038184	0.00091294	0.0010601	0.0012756	0.00090159	0.00023042	0.00029083	0.00027389	0.00026781	5.2395e-05	8.29e-05	0.00027628	-6.3748e-07	6.7304e-05	8.7157e-05	5.0294e-05	-3.5636e-07	3.5046e-09	1.7963e-05
YBR218C	0.0014952	0.0014797	0.001265	0.0012362	0.0013815	0.0010323	0.0014408	0.00079049	0.00024841	0.0010541	0.001054	0.00068134	0.00083671	0.0011602	0.0002493	0.00030871	0.0009149	0.0013606	0.0015004	0.001034	0.00026008	0.00033269	0.00038235	0.0003726	0.00014223	0.00015879	0.00032797	0.00012151	9.8327e-05	0.00020264	0.00016706	2.3152e-05	-5.6494e-08	6.8951e-05
YBR219C	0.0013756	0.0013484	0.0011021	0.00096794	0.0012995	0.00086726	0.0014533	0.00075543	0.00026201	0.0010883	0.00094137	0.00063013	0.00071267	0.00096368	9.9966e-05	0.00020437	0.00070795	0.0011039	0.001232	0.00075161	0.00021753	0.00026883	0.00038401	0.00023504	0.00013285	0.00010816	0.00030631	0.00019397	5.5628e-05	8.1514e-05	8.4881e-05	2.4968e-06	3.5046e-09	-2.693e-06
YBR220C	0.0013803	0.0013535	0.0010507	0.0010778	0.001536	0.00081992	0.0015754	0.00079159	0.00033187	0.0010856	0.0010042	0.00060706	0.00073475	0.0010933	0.00011683	0.00019287	0.00075723	0.0010072	0.0012441	0.00073148	0.00025137	0.00030331	0.00035144	0.00022889	0.00010531	0.00010049	0.00026202	9.0194e-05	2.0681e-05	6.9368e-05	5.3052e-06	8.0812e-06	3.5046e-09	3.4506e-05
YBR221C	0.00082514	0.0007032	0.00067187	0.0004649	0.00093097	0.00051701	0.00058696	0.00030318	0.00016678	0.00064586	0.0006065	0.00024995	0.00040463	0.00042582	1.7867e-05	NaN	0.00034233	0.00040938	0.00048281	0.00044263	NaN	NaN	-2.9854e-06	-2.3743e-06	NaN	1.7687e-05	NaN	9.8642e-06	3.4973e-05	NaN	-5.0093e-07	2.4429e-07	NaN	1.4933e-05
YBR221W-A	0.00090407	0.00085896	0.00087474	0.00091413	0.00074265	0.0010044	0.0009631	0.00062344	0.00030429	0.00075261	0.00058961	0.00085854	0.00067371	0.00079521	0.00022761	8.5799e-05	0.00044932	0.00081361	0.00089263	0.00053737	0.0002467	0.00019033	0.0003355	0.0002384	3.3028e-06	0.00014653	0.00025043	5.475e-05	4.0794e-06	6.3733e-05	5.7606e-06	-1.8519e-07	3.1182e-06	2.8407e-05
YBR222C	0.0013522	0.0012921	0.0011742	0.0011369	0.0012635	0.00092273	0.0014586	0.00077155	0.00026201	0.0011916	0.00097999	0.00062634	0.00079525	0.0011258	0.00012385	0.00016794	0.00075793	0.0010769	0.0011724	0.00082068	0.00018759	0.00024954	0.00027548	0.00025432	4.0466e-05	0.00011419	0.00022711	8.1492e-05	6.6431e-07	4.1472e-05	1.8305e-06	1.8108e-06	3.5046e-09	2.4807e-06
YBR223C	0.0012859	0.0012958	0.0011394	0.0011611	0.0013669	0.00099686	0.0016099	0.00082303	0.00029431	0.0011129	0.0010312	0.00066818	0.00086272	0.001135	-1.4496e-06	0.0002671	0.00078184	0.0011191	0.0012544	0.00080418	0.000216	0.00029032	0.00031952	0.0003012	4.1413e-05	0.00011924	0.00026353	4.6703e-05	2.59e-06	5.5685e-05	3.8675e-05	2.4471e-06	3.5046e-09	2.0183e-06
YBR224W	0.0013452	0.001272	0.0012025	0.0012203	0.0012946	0.00093985	0.0014345	0.00081586	0.00031005	0.0010565	0.00095112	0.0006044	0.00078727	0.00092278	0.00020687	0.00023067	0.00068973	0.00097912	0.0010704	0.00085326	0.00024817	0.00030733	0.00037225	0.00040059	0.00016861	0.00020482	0.00027628	1.9744e-05	0.00013183	9.4818e-05	3.8e-05	1.4506e-05	3.5046e-09	1.2731e-06
YBR225W	0.0011435	0.0011383	0.001147	0.0010985	0.0014086	0.0010179	0.0014808	0.00083167	0.00018691	0.0010266	0.00098046	0.00056073	0.00063709	0.00090743	-1.4496e-06	9.4127e-05	0.00069239	0.00093395	0.00097743	0.00074471	0.00017227	0.00021098	0.00032052	0.0002526	5.8993e-05	0.00011008	0.00023741	8.8207e-06	6.9562e-05	4.8596e-05	4.1439e-05	7.513e-07	3.5046e-09	1.9515e-05
YBR226C	0.0017697	0.0017747	0.0013956	0.0012626	0.0017507	0.0014331	0.0018384	0.0010403	0.00042417	0.0015247	0.0011818	0.00080923	0.00098468	0.0013274	0.00041369	0.00032986	0.001133	0.0013602	0.0017291	0.0012171	0.00032644	0.00037667	0.00047487	0.00050542	0.00014124	0.0002036	0.00037531	1.2962e-05	2.8889e-05	0.00010143	4.5487e-05	2.1519e-06	3.5046e-09	4.5572e-05
YBR227C	0.0013648	0.0013381	0.0012653	0.0012888	0.0016476	0.0013071	0.0018379	0.00076381	0.00046729	0.0014135	0.00099675	0.00065371	0.0012332	0.0015416	0.00025708	0.00032864	0.00076883	0.0014445	0.0015789	0.0010527	0.00021859	0.00018809	0.00029091	0.00042946	7.4627e-05	0.00017604	0.0003075	7.2243e-05	7.7938e-05	0.00016402	7.2942e-05	4.5738e-05	1.0753e-05	1.1686e-05
YBR228W	0.0012858	0.0012528	0.0011421	0.0011059	0.0012445	0.0010514	0.0014579	0.00074776	0.00029358	0.0010996	0.00094114	0.00065754	0.00086187	0.0011214	0.0001669	0.00020479	0.00054889	0.0010771	0.0012672	0.0008325	0.00026794	0.00023577	0.00034625	0.00028572	6.8114e-05	0.00011128	0.0002545	0.00015869	9.8708e-05	0.00013275	4.3655e-05	1.6042e-05	6.6549e-06	6.2313e-05
YBR229C	0.0010436	0.0010693	0.0010031	0.0009431	0.0012658	0.00071301	0.0013631	0.00067009	0.00030608	0.0010012	0.0007282	0.00033894	0.00050824	0.00090396	-1.4496e-06	0.00013686	0.00054547	0.0010096	0.00093221	0.00052036	0.00020744	0.00020622	0.00023935	0.00019975	2.9094e-05	8.0777e-05	0.00022361	0.00011586	5.2348e-05	7.6156e-05	-5.0093e-07	3.121e-05	3.5046e-09	4.2804e-05
YBR230C	0.00127	0.001261	0.0011693	0.0012932	0.0012615	0.0010222	0.0014307	0.00078246	0.00027004	0.0010367	0.00094321	0.00057918	0.00071909	0.0010686	8.0542e-05	0.00017534	0.00061553	0.0011548	0.0011914	0.0007544	0.00033004	0.00028607	0.00033078	0.00018244	0.00014752	6.506e-05	0.00025698	2.3238e-05	4.4519e-05	0.00011959	1.2008e-05	1.8851e-05	3.5046e-09	1.3433e-05
YBR230W-A	0.0010719	0.0010706	0.0010396	0.0011827	0.00044531	0.000976	0.0012097	0.00083821	0.00028572	0.00099279	0.000793	0.00070941	0.00058835	0.0013409	0.00021828	0.00014661	0.00052844	0.00097952	0.001198	0.00071829	0.00025954	0.00023595	0.00030334	0.00019255	2.6809e-05	9.6089e-05	0.00012568	1.5329e-07	2.9111e-05	3.1777e-05	4.3426e-05	5.1107e-06	6.3362e-10	4.3998e-05
YBR231C	0.0013102	0.0010948	0.0010379	0.0010604	0.001179	0.0008751	0.0014143	0.00061926	0.00035736	0.00094213	0.00088156	0.00040634	0.00066103	0.00083854	-1.4496e-06	2.1298e-05	0.00051947	0.0010662	0.0011134	0.0007951	0.0002302	0.00027905	0.00031675	0.00025695	0.00010441	9.6323e-05	0.00023756	5.0263e-05	3.4946e-05	5.56e-05	2.6938e-05	1.5613e-06	3.5046e-09	1.7294e-06
YBR232C	0.0012297	0.0015382	0.0011276	0.0014652	0.00071793	0.0012655	0.0016683	0.00091886	0.00025762	0.0010908	0.0010358	0.00060348	0.00075953	0.0012394	0.00038531	6.1892e-05	0.00055637	0.0012515	0.001337	0.00097421	0.00027514	0.00031488	0.00036971	0.00046666	0.00012251	0.00010829	0.00016458	0.00015379	0.00016658	0.00026489	6.1495e-05	0.00023295	5.5863e-05	0.00013804
YBR233W	0.0012267	0.0012393	0.0011274	0.0011727	0.0012338	0.0010845	0.0015991	0.00075185	0.00037038	0.0011395	0.00096977	0.0006589	0.00069195	0.0010481	0.00023371	0.00013023	0.00065804	0.0011674	0.0012045	0.00074477	0.00027937	0.00023861	0.00034481	0.00025086	7.752e-05	5.9683e-05	0.00026331	7.7335e-06	1.7919e-05	0.00010472	0.00010991	4.5248e-05	2.3756e-05	2.5631e-06
YBR235W	0.0013321	0.0011626	0.0012299	0.0011639	0.0013161	0.0010608	0.0015329	0.00072776	0.00027897	0.001206	0.0010524	0.00068825	0.00073088	0.0010372	0.0001545	0.00011569	0.00068303	0.0012241	0.0012763	0.00084625	0.00031883	0.00031617	0.00037042	0.00023148	8.8032e-05	7.5281e-05	0.00017431	5.2246e-06	2.679e-05	7.7147e-05	0.00013101	2.168e-06	3.5046e-09	3.0818e-05
YBR238C	0.0013752	0.0011733	0.0011021	0.0011135	0.0012259	0.0010375	0.0014859	0.00072822	0.00033444	0.0012616	0.00098058	0.0006022	0.0006687	0.0010435	6.2279e-05	0.00024821	0.00061491	0.0010616	0.0011502	0.00076389	0.00030658	0.0002871	0.00031467	0.00031683	6.6086e-05	7.6208e-05	0.00021698	8.4703e-06	8.765e-05	9.6941e-05	9.0444e-05	8.9783e-05	3.5046e-09	1.8723e-06
YBR239C	0.0012603	0.0012403	0.00099844	0.0012788	0.0013285	0.00099108	0.0015734	0.00083457	0.00037423	0.0014108	0.001078	0.00060706	0.00071787	0.0011914	0.00023352	0.00046772	0.00077475	0.0010707	0.001224	0.00080447	0.00039605	0.00035151	0.00040999	0.00030869	0.00013342	7.5246e-05	0.00025579	9.6971e-05	0.00011865	9.5048e-05	5.0617e-05	2.1158e-06	3.5046e-09	2.1903e-05
YBR240C	0.0015576	0.0015756	0.0014387	0.0011922	0.0014802	0.0012999	0.0016759	0.00063069	0.00043565	0.0013712	0.0010797	0.00093332	0.00085527	0.001342	0.00020211	0.00034472	0.00078822	0.0013718	0.0014812	0.00091518	0.00040125	0.00031513	0.00048839	0.00032187	0.00014209	0.0001861	0.00024626	6.4191e-05	6.8022e-05	0.00013783	9.7542e-05	7.0227e-05	3.5046e-09	1.8449e-05
YBR241C	0.0011734	0.0013096	0.001193	0.001259	0.0014015	0.001011	0.0015432	0.00068019	0.00031746	0.0010532	0.00089496	0.0006964	0.00080926	0.0013876	0.00021794	0.00030642	0.00078144	0.0012667	0.001323	0.00085745	0.00017368	0.00016125	0.00025042	0.00034331	2.607e-05	0.00011	0.00021562	0.00014898	0.00011085	0.00016095	5.7211e-05	4.0779e-06	-6.3293e-08	6.0413e-06
YBR242W	0.0011764	0.0011342	0.0011783	0.0010906	0.0011679	0.00096959	0.0013758	0.00076064	0.0003847	0.0010018	0.00094173	0.00066553	0.00068455	0.0010991	0.00021067	0.00021288	0.00053729	0.00095751	0.0011363	0.00069648	0.00032229	0.00018892	0.00029978	0.00022182	0.00010336	0.00014803	0.00022115	0.00013387	9.5361e-05	0.00013125	-5.0093e-07	-3.6833e-06	9.6488e-06	2.9969e-05
YBR244W	0.0012751	0.0012368	0.0011569	0.0011335	0.0012634	0.00093888	0.0015084	0.00059941	0.00032644	0.0011078	0.00092484	0.00057935	0.00062129	0.0010938	0.00013984	0.00012053	0.00051394	0.0011796	0.00134	0.0007899	0.00030172	0.00028107	0.00038189	0.00024918	0.00016931	0.00015281	0.0002523	0.00017843	0.00010876	0.00013159	-5.0093e-07	8.4537e-06	3.5046e-09	-5.9371e-08
YBR245C	0.0013131	0.0011301	0.0011535	0.0011178	0.0012511	0.00089045	0.0014032	0.00077596	0.00024675	0.0010703	0.00087117	0.00059124	0.00057454	0.0010428	7.916e-05	0.00014139	0.00050179	0.0010476	0.0010885	0.00074105	0.00022135	0.00034783	0.00029073	0.00018718	0.00012077	0.00015332	0.00028022	7.1555e-05	0.00011099	8.8957e-05	-5.0093e-07	7.0298e-06	3.5046e-09	3.5721e-05
YBR246W	0.0011232	0.0010387	0.0010385	0.0010111	0.0012777	0.0008395	0.001442	0.00065752	0.00030147	0.0010639	0.00090482	0.00052353	0.00059719	0.00092068	6.5587e-05	0.0001167	0.00047274	0.0010224	0.0011623	0.00069508	0.00019938	0.00027064	0.00022634	0.00019938	0.00012465	0.00013214	0.00023399	8.9713e-05	6.7229e-05	9.1536e-05	4.3191e-05	1.312e-05	3.5046e-09	-2.3151e-07
YBR248C	0.00086449	0.00072813	0.00070001	0.00062521	0.00098483	0.00028195	0.00097657	0.00041682	0.00013558	0.0006534	0.00055743	0.00044367	0.00012769	0.00060583	8.4395e-05	NaN	0.00032039	0.00068208	0.00086379	0.00054383	7.0813e-05	0.00014116	0.00013909	0.00023169	7.1906e-05	5.801e-05	9.8338e-05	2.136e-05	5.7245e-05	2.4268e-05	4.0498e-06	1.0368e-05	3.5046e-09	1.4685e-05
YBR249C	0.0012986	0.0012131	0.0010495	0.0010817	0.0010615	0.00097101	0.0013357	0.00071683	0.00031793	0.0010631	0.00082782	0.00051257	0.00068789	0.0009366	0.00012773	0.00014929	0.00046535	0.0011227	0.0011031	0.00068568	0.00016195	0.00023132	0.00032655	0.00017677	3.0385e-05	9.7322e-05	0.00021	-6.3748e-07	7.2196e-05	0.00011098	0.00013545	1.463e-06	3.5046e-09	2.5631e-06
YBR250W	0.0011755	0.0010668	0.001102	0.001055	0.0012024	0.00081256	0.0015006	0.00077154	0.0002763	0.0010604	0.00076942	0.00057008	0.00061332	0.00097825	-1.4496e-06	0.00012172	0.00049392	0.001042	0.0010684	0.00068785	0.00018933	0.00017252	0.00029682	0.00013368	0.00010147	6.0401e-05	0.00021817	7.4903e-05	3.2749e-05	3.1686e-05	9.7701e-05	2.168e-06	3.5046e-09	2.2119e-06
YBR251W	0.00082976	0.00072223	0.00070851	0.00050959	3.0993e-05	0.0005126	0.00096201	0.00023231	0.0002779	0.00081091	4.6147e-05	-6.2708e-06	1.9404e-05	0.00013682	-1.4496e-06	-2.0342e-06	-6.5991e-06	0.00088739	0.0011105	0.00063569	0.00021784	0.00012395	0.00022129	0.00016746	-9.2597e-07	-1.0876e-06	3.2497e-05	3.0089e-05	5.2808e-05	2.9863e-05	4.5429e-05	4.5523e-05	3.5046e-09	8.7722e-06
YBR255W	0.0012516	0.0012827	0.0010084	0.0011264	0.0013288	0.001024	0.0012717	0.00079142	0.00030513	0.0010847	0.0010357	0.00073651	0.0006571	0.0010264	0.00010798	0.00029238	0.00057807	0.0009808	0.0011091	0.00077579	0.00029655	0.00034586	0.00033907	0.0002119	8.7221e-05	0.00010025	0.00022601	3.7874e-05	6.1553e-06	5.1803e-05	0.0001109	1.2333e-06	3.5046e-09	2.5418e-05
YBR258C	0.0013298	0.0012142	0.0011	0.0012003	0.0013755	0.0010613	0.0015288	0.00081048	0.00042782	0.0010367	0.00088262	0.00074137	0.00070833	0.0011808	0.00028921	0.00029331	0.00071239	0.00094001	0.0013235	0.00083769	0.00037452	0.00036879	0.00041458	0.00028948	0.00013329	9.7749e-05	0.00024139	-6.3748e-07	8.7629e-05	0.00010008	0.00014522	2.1675e-07	3.5046e-09	4.9336e-05
YBR259W	0.0012377	0.0013694	0.0011919	0.0012634	0.0012366	0.0010606	0.001464	0.00082122	0.00028176	0.0011195	0.00090205	0.00067256	0.00085849	0.0011607	0.00023479	0.00031527	0.00085252	0.0013175	0.0013848	0.000909	0.00017474	0.00017341	0.00012337	0.00039455	3.7796e-05	0.00012256	0.00020531	9.3215e-05	6.2408e-06	0.00013092	3.5607e-05	2.7274e-05	3.5046e-09	3.4984e-06
YBR260C	0.00085051	0.00094495	0.0008126	0.00082268	0.0013069	0.00069113	0.0015044	0.0006628	0.00027765	0.0011516	0.00079805	0.00057966	0.00064985	0.0011052	0.00018245	0.00023195	0.00057131	0.00095159	0.00081363	0.00037742	0.00021467	0.00021229	0.00016316	0.00021029	6.7318e-05	0.00010514	0.00024429	0.00013454	6.7089e-05	0.00011191	-5.0093e-07	-3.6833e-06	3.5046e-09	6.4491e-07
YBR261C	0.0011573	0.0010503	0.0010546	0.0010668	0.0011444	0.00084688	0.001248	0.00068103	0.00030995	0.0010421	0.00073788	0.00048827	0.00056586	0.00093208	3.8383e-05	0.00012188	0.00053721	0.0010004	0.0009804	0.00062489	0.00015523	0.0001515	0.00026134	0.00016093	9.7338e-05	4.348e-05	0.00016544	0.00013941	9.8692e-05	6.271e-05	1.4208e-05	2.7476e-05	3.5046e-09	-3.3279e-06
YBR262C	0.0012202	0.0010278	0.00098909	0.0010616	0.0011043	0.00098824	0.0012449	0.00072563	0.00021889	0.0011121	0.00083455	0.00053514	0.00071138	0.0010062	2.995e-05	0.00013262	0.00052982	0.0010039	0.00097543	0.00062643	0.00017501	0.00015897	0.00022341	0.00015134	7.8782e-05	2.5305e-05	0.00016675	0.00016037	0.00014744	9.9762e-05	7.4563e-05	-1.5775e-06	3.5046e-09	-1.9227e-06
YBR263W	0.0013426	0.0010751	0.0011183	0.0010382	0.0012224	0.00099275	0.0013833	0.0007051	0.0001902	0.0011972	0.00084795	0.00056712	0.00073115	0.00093548	3.731e-05	0.00010538	0.0005566	0.00093633	0.0011812	0.00067146	0.00016298	0.00019461	0.00024181	0.00010851	0.00011304	0.00010739	0.00016329	0.00012505	3.1239e-05	0.00013532	-5.0093e-07	5.991e-08	3.5046e-09	2.782e-05
YBR264C	0.0012667	0.0011337	0.0010875	0.0010229	0.0011519	0.0010652	0.0013702	0.00077937	0.00028106	0.001158	0.00089567	0.00070534	0.00066134	0.00096294	6.1425e-05	9.262e-05	0.00052656	0.00088954	0.0010284	0.00071258	0.00015894	0.00016087	0.00021509	0.00014712	0.00011306	0.0001234	0.00019221	0.00011377	8.7651e-05	0.00010039	0.000108	7.1376e-07	3.5046e-09	2.4536e-05
YBR266C	0.00088885	0.00068431	0.00080638	0.00069828	0.0012218	0.00069003	0.00098052	0.00067367	0.00022617	0.00089482	0.00065923	0.00039129	0.00046426	0.00071288	0.00016733	0.00010878	0.00042737	0.00064527	0.00089427	0.00051122	0.00017716	0.00027954	0.00027208	0.00025141	5.6776e-05	9.6652e-05	0.00018661	6.4781e-05	5.257e-05	8.3343e-05	1.2386e-05	1.463e-06	3.5046e-09	1.1628e-05
YBR267W	0.00094707	0.00077157	0.00063857	0.00073311	0.00128	0.0006858	0.0010519	0.00042025	0.00019512	0.00096053	0.00064164	0.00033991	0.00049589	0.00061393	7.738e-05	0.00011279	0.00037122	0.00064147	0.00084505	0.00051501	0.0001773	0.00023938	0.00028788	0.00010244	4.2476e-05	0.00014336	0.00015349	2.4401e-06	1.7362e-05	3.7888e-05	7.3006e-05	2.5541e-06	3.5046e-09	1.8723e-06
YBR268W	0.00091378	0.00084722	0.00070572	0.00075815	8.2726e-05	0.00069706	0.0010964	0.00051049	0.00030594	0.0010094	-9.0975e-06	-6.2708e-06	-7.2194e-06	-1.0669e-05	-1.4496e-06	-2.0342e-06	-6.5991e-06	0.00087252	0.00083237	0.0004421	-2.0944e-06	-2.6011e-06	3.7745e-05	7.9624e-05	-9.2597e-07	2.3069e-05	5.7933e-05	1.4546e-05	-7.1583e-07	3.9299e-05	2.8254e-05	1.8111e-05	3.5046e-09	2.4162e-05
YBR269C	0.0010853	0.00096981	0.001141	0.0011172	0.00091131	0.00087056	0.0012457	0.00073958	0.00028915	0.0010062	0.00081138	0.00088792	0.00081896	0.0010834	0.0003106	4.4695e-05	0.00062085	0.0010554	0.0013922	0.00074394	0.00018662	0.00015912	0.00016182	0.00018869	7.4166e-05	7.5464e-05	0.00017871	7.958e-05	0.00012365	3.3728e-07	4.0182e-05	1.9242e-05	-5.0165e-07	3.4279e-05
YBR270C	0.0009918	0.00109	0.0010703	0.0011298	0.00076509	0.00086566	0.0014197	0.00059009	0.00030654	0.00093286	0.00095619	0.00072435	0.00083177	0.0014556	0.00029212	0.00017861	0.00071346	0.0010493	0.0010724	0.00069185	0.0001248	0.00028315	0.00028644	0.00020162	1.305e-05	6.0251e-06	0.00016155	2.9992e-05	3.6232e-05	6.5556e-05	4.6627e-05	1.8906e-07	8.8091e-08	0.00011048
YBR271W	0.0011622	0.001086	0.0015899	0.001439	0.00093041	0.00099348	0.0016194	0.00052876	0.00026114	0.0011476	0.0011771	0.00081858	0.00073343	0.0012731	0.00032938	0.00023411	0.00080417	0.0014254	0.0013513	0.00095555	0.00017205	0.00016287	0.0003936	0.00031969	3.8526e-05	0.0001048	0.00028096	0.00012311	0.00010178	-2.6719e-09	3.4275e-05	8.3801e-06	7.8551e-06	7.12e-05
YBR272C	0.00097632	0.0011008	0.0010394	0.00098908	0.00060027	0.00098793	0.0012906	0.00044095	0.000228	0.00092538	0.00074904	0.00073275	0.00065143	0.0011374	0.00017063	0.00015582	0.00066342	0.00098274	0.00094253	0.00072674	0.00010684	0.00017095	0.0002457	0.00020716	7.4973e-07	9.3635e-05	0.00018385	4.4704e-05	-3.4648e-07	7.8527e-05	5.7235e-06	1.8906e-07	8.8091e-08	6.7851e-05
YBR273C	0.0010508	0.0010576	0.0011299	0.0011762	0.0007646	0.0009437	0.0014303	0.00067501	0.00026619	0.00082705	0.00092304	0.0007793	0.00060656	0.0011837	0.00024834	0.00010973	0.00079606	0.0010924	0.0012583	0.0007267	0.00033066	0.00027382	0.00030079	0.00028082	0.00010591	8.4599e-05	0.00023829	0.00015203	9.5968e-05	3.0771e-05	6.0831e-05	3.4382e-05	-8.6999e-07	-3.0186e-07
YBR274W	0.0011804	0.0011994	0.00123	0.0013438	0.00088319	0.001058	0.0014257	0.00078272	0.00027344	0.0010593	0.00097699	0.00077022	0.00077748	0.001209	0.00027414	0.00017433	0.00066399	0.001234	0.0013106	0.00090955	0.00024387	0.00030191	0.00024347	0.00028173	3.3311e-05	0.00015436	0.00018938	5.4808e-05	4.5229e-05	8.9162e-05	3.6107e-05	6.4552e-05	NaN	1.8391e-06
YBR275C	0.0010835	0.00096863	0.0011602	0.00092627	0.00065518	0.00097218	0.0012825	0.00056537	0.00023547	0.00086617	0.00084274	0.00076915	0.00074191	0.0012557	0.0003743	0.00015133	0.00073	0.0010071	0.0009147	0.00067441	0.00013027	0.00020827	0.00024781	0.00021102	-4.5223e-07	1.6055e-05	0.00018409	3.0274e-05	-3.4648e-07	4.7151e-05	5.1066e-05	1.8906e-07	8.8091e-08	6.6585e-05
YBR276C	0.001059	0.00099484	0.0011602	0.0011099	0.00067109	0.00094006	0.0012865	0.00056537	0.00010215	0.00090482	0.00076022	0.0008077	0.00064004	0.0012771	0.0002878	0.00011275	0.00069015	0.0010386	0.00097318	0.00071027	0.00017988	0.00022949	0.00026434	0.00022859	1.7482e-05	4.3623e-05	0.00023998	4.7484e-05	2.0498e-05	4.7232e-05	7.183e-05	1.8906e-07	8.8091e-08	6.0355e-05
YBR277C	0.00097768	0.0011346	0.0011561	0.0011786	0.0008611	0.00098937	0.0013688	0.00064328	0.00031261	0.00075489	0.00080749	0.00073345	0.00070353	0.0012994	0.00021729	0.00012639	0.00075024	0.0010459	0.0013324	0.0007015	0.00014304	0.00021362	0.00033199	0.00028407	8.7389e-05	9.2014e-05	0.00023171	-9.7551e-08	5.4918e-05	-1.8083e-07	2.0406e-05	2.7217e-05	5.8956e-06	2.1626e-05
YBR278W	0.00094362	0.0011349	0.0010373	0.0011552	0.00081859	0.0010054	0.0013876	0.00052871	0.00027752	0.00070877	0.00071508	0.00074571	0.0006416	0.0011143	0.00015512	2.5943e-05	0.00043234	0.0010594	0.0014313	0.00071971	8.0949e-05	0.00014505	0.00013197	0.00022231	3.7064e-05	7.1078e-05	0.0001888	0.00016701	6.763e-05	1.398e-06	-2.8637e-07	3.3606e-05	1.1133e-06	1.4397e-05
YBR279W	0.00074393	0.00079007	0.00092346	0.00099875	0.00032215	0.00057185	0.0010807	0.00052475	0.00019515	0.00070093	0.00056223	0.00062088	0.00031386	0.0005418	-1.8431e-06	2.9222e-05	0.00028271	NaN	0.00040601	0.00030118	NaN	NaN	3.1822e-05	8.1306e-06	NaN	-1.2905e-06	NaN	7.1143e-05	-4.8366e-07	NaN	-2.7275e-07	5.4343e-07	NaN	-4.1842e-07
YBR280C	0.0010724	0.001015	0.0012149	0.0010315	0.00087931	0.00086096	0.0013371	0.00073356	0.00023979	0.00091378	0.00088214	0.00080769	0.00058819	0.0012606	0.0004012	0.00012433	0.00070567	0.0011086	0.0010901	0.00073467	0.00019794	0.00025599	0.0003052	0.00024229	-4.5223e-07	7.804e-05	0.00023861	-3.722e-07	-3.4648e-07	0.00014529	0.00010412	1.8906e-07	7.043e-06	5.3236e-05
YBR281C	0.0011024	0.0014212	0.0015249	0.0015942	0.00090444	0.0013936	0.0013921	0.00095984	0.00037485	0.0010147	0.00097126	0.0010419	0.00090255	0.0010703	0.00031147	0.00022001	0.00070855	0.00091494	0.0012665	0.00097772	0.00019164	0.00015	0.00051214	0.00039968	6.736e-05	0.0001764	0.00019475	9.2333e-05	6.6752e-05	0.0001503	0.00011479	3.1421e-05	2.7449e-05	9.786e-05
YBR282W	0.0006022	0.00071321	0.00050286	0.00071833	-8.41e-06	0.00057428	0.00068632	0.00029312	0.00016597	0.00054285	NaN	-8.022e-06	4.9693e-05	-1.2163e-05	NaN	-1.2255e-06	NaN	0.0010795	0.0011259	0.00063377	7.9019e-05	0.00011454	0.00012287	0.00014695	3.6637e-06	5.5347e-05	8.8934e-05	8.4792e-05	4.3059e-05	1.9583e-06	4.0096e-05	2.5218e-05	1.3724e-05	7.1003e-06
YBR283C	0.0010354	0.00098881	0.00099009	0.0011004	0.00083712	0.00099291	0.0014875	0.00078542	0.00022715	0.00087469	0.0008693	0.00068421	0.00081481	0.001288	0.00026794	5.2824e-05	0.00052507	0.0010378	0.0012485	0.00066924	9.3572e-05	0.00019673	0.00010431	9.251e-05	7.7195e-05	0.00012502	0.00014791	6.3932e-05	3.3396e-05	2.7622e-05	2.3521e-06	0.00012133	9.1606e-07	5.23e-06
YBR284W	0.0010274	0.00097744	0.001071	0.0012297	0.00076431	0.0010123	0.0014215	0.00086223	0.00022752	0.00097148	0.00083087	0.00080227	0.00069588	0.001307	0.00023377	0.00017186	0.00050173	0.0010898	0.0012408	0.00064447	7.0383e-05	0.00019609	0.00013959	0.00012366	6.6143e-05	0.00014072	0.00014927	6.4623e-05	3.4309e-05	1.1851e-06	-2.8637e-07	3.2207e-05	6.3876e-07	1.9255e-05
YBR285W	0.0012156	0.0011153	0.0011529	0.0011693	0.00083679	0.0009314	0.0013292	0.00087073	0.00026129	0.0010404	0.00081936	0.00070651	0.00066075	0.0011492	0.00030718	6.0435e-05	0.00062914	0.0010419	0.0013078	0.00069599	8.8521e-05	0.00021987	0.0002163	0.00017397	3.9348e-05	0.00011047	0.00015729	6.3244e-05	8.3817e-05	5.354e-05	1.7218e-05	6.0143e-05	3.4809e-07	4.7292e-05
YBR286W	0.0011005	0.0010542	0.0012448	0.0010936	0.00081846	0.00090878	0.0014339	0.00084379	0.00029718	0.0011007	0.0008038	0.00078343	0.00065634	0.0012834	0.00034141	0.00015705	0.00066123	0.0010965	0.0014181	0.00069001	9.8277e-05	0.00021375	0.00031743	0.00010732	9.9183e-05	0.00013226	0.00017453	6.4408e-05	0.00010974	1.1066e-06	3.5409e-05	4.5905e-05	-1.8537e-07	2.8591e-05
YBR287W	0.0011721	0.0012382	0.0013752	0.0012501	0.0010037	0.00097218	0.0013134	0.00040799	0.00014594	0.000882	0.00078049	0.00067948	0.00044388	0.0011474	0.00018958	3.8359e-05	0.00047089	NaN	NaN	NaN	NaN	NaN	NaN	NaN	NaN	NaN	NaN	NaN	NaN	NaN	2.6158e-05	1.8906e-07	1.1172e-05	4.7942e-05
YBR288C	0.00096781	0.0012766	0.0012238	0.001325	0.00059236	0.00090372	0.0010753	0.0007659	0.00024267	0.00076163	0.00079971	0.00062555	0.0004988	0.00095971	0.00030393	8.4799e-05	0.00043583	NaN	NaN	NaN	NaN	NaN	NaN	NaN	NaN	NaN	NaN	NaN	NaN	NaN	NaN	NaN	NaN	NaN
YBR289W	0.00074331	0.00087426	0.00085588	0.00099285	0.00013766	0.00040548	0.00065607	0.00036195	8.3382e-05	0.0006202	0.00049832	0.00029367	9.1212e-05	0.00051098	6.862e-05	3.4207e-05	3.0439e-05	0.00079255	0.0006727	0.00067904	7.6167e-05	5.9002e-05	0.0001014	0.00020357	2.6498e-05	1.7821e-05	6.9147e-05	1.2907e-05	-3.4648e-07	-1.0682e-06	4.0544e-05	1.8906e-07	8.8091e-08	5.5315e-05
YBR290W	0.0010238	0.00097366	0.0011564	0.0010561	0.00073839	0.00086635	0.0013002	0.00060926	0.00034719	0.00091644	0.00074229	0.00062197	0.00056437	0.0010377	0.00012118	7.2411e-05	0.0005214	0.0010109	0.0014368	0.00065441	0.00020602	0.00011739	0.00023618	0.00018381	5.5211e-05	6.7135e-05	0.00019988	6.4508e-05	0.00010606	3.3728e-07	-2.8637e-07	-4.3829e-07	1.7145e-05	3.6392e-05
YBR291C	0.0011733	0.0011773	0.0013666	0.001353	0.00098718	0.0010046	0.0015311	0.00066283	0.00025017	0.0011014	0.0010616	0.00085288	0.00059104	0.0012838	0.00019467	0.00022281	0.00065743	0.0013496	0.0013245	0.00098012	0.00016348	0.00014742	0.0003578	0.00027977	2.7734e-05	0.00013325	0.00019781	9.3318e-05	7.5451e-05	2.3963e-05	3.5635e-05	3.3583e-05	-4.8948e-07	4.266e-06
YBR292C	0.0011889	0.0012498	0.0012064	0.0012172	0.00084213	0.0010356	0.0013537	0.00067097	0.00030106	0.0010716	0.0009533	0.00092103	0.0007181	0.0012452	0.00024315	0.0001529	0.00068392	0.001153	0.0011774	0.00086448	0.00029081	0.00021802	0.00029293	0.00032746	9.625e-05	0.00015599	0.00024839	5.6958e-05	7.8395e-05	1.9381e-05	3.4931e-05	7.438e-05	6.4613e-06	2.0725e-06
YBR294W	0.0010004	0.001104	0.0012576	0.0011377	0.00065477	0.00087059	0.001192	0.00068371	0.00021626	0.00083873	0.00089009	0.00058023	0.00058063	0.001018	0.0002802	0.00012836	0.00047134	0.0010829	0.00095955	0.00081047	0.00028366	0.00029166	0.00037901	0.00028377	4.3285e-05	0.00013856	0.00026566	2.4213e-05	1.3242e-05	1.6753e-05	3.7397e-05	1.8906e-07	8.8091e-08	4.9361e-05
YBR295W	0.0010733	0.0011078	0.0011444	0.0011679	0.00079849	0.00092431	0.0013265	0.00073999	0.00030142	0.0008644	0.0009191	0.00095178	0.00069431	0.0012374	0.00021333	0.00014872	0.00061031	0.0011055	0.0010468	0.00081601	0.00023512	0.00025753	0.00028569	0.00025601	0.00010692	9.8127e-05	0.00023555	8.8278e-05	0.00012919	-3.6423e-06	4.265e-05	2.2094e-05	-8.6999e-07	3.3387e-05
YBR296C	0.0011046	0.0010581	0.0010758	0.0012295	0.00089192	0.0010049	0.0013839	0.00055112	0.00028504	0.00091315	0.00076906	0.00078011	0.00060731	0.0013263	0.00011674	0.0001491	0.00063363	0.0011523	0.0014281	0.0007497	0.00015149	0.00021026	0.00018239	0.00023952	5.3166e-05	7.8019e-05	0.0001948	5.2759e-05	7.2881e-05	1.398e-06	5.8634e-06	-4.1067e-07	1.1133e-06	-3.0186e-07
YBR296C-A	0.0010793	0.0012224	0.0012432	0.0012473	0.00089483	0.0010472	0.0014564	0.0006281	0.0002797	0.00092423	0.00092967	0.00089328	0.00085144	0.0010288	0.00027974	7.9564e-05	0.00065995	0.0012125	0.0012716	0.00084973	0.00031723	0.00029542	0.00045205	0.00021743	4.8535e-05	0.00013237	0.0003245	0.0001001	7.1353e-05	0.00011048	0.00011261	8.5563e-06	4.6153e-06	6.9056e-05
YBR297W	0.0012501	0.0013367	0.0012083	0.0011805	0.00071497	0.00081947	0.0015142	0.00061461	0.0002136	0.00075566	0.00079398	0.00083048	0.00048278	0.00083555	4.1637e-05	0.00017109	0.00037315	0.0011319	0.0013679	0.00091006	0.0002134	0.00029171	0.00042361	0.00044451	4.6824e-05	0.00014412	0.00028027	5.4307e-05	6.0429e-05	0.00021094	0.00011219	3.9535e-07	1.0042e-05	4.1538e-05
YBR298C	0.0012079	0.0010084	0.0011136	0.0011917	0.0010265	0.00085482	0.001414	0.00058233	0.00027312	0.00092484	0.00081906	0.00062595	0.00063405	0.001273	9.0315e-05	0.00016492	0.00052493	0.0011386	0.0013572	0.00068733	0.00016	0.00017299	0.00016888	0.00017996	6.8187e-05	0.00011558	0.00022227	9.9515e-05	0.00010972	2.9704e-05	1.0574e-05	-4.3829e-07	1.0145e-06	7.0599e-06
YBR299W	0.00096636	0.001032	0.0010679	0.0010939	0.00059779	0.00094429	0.0011905	0.00069672	0.00025011	0.00085982	0.0007774	0.00055257	0.00071416	0.0012464	0.00031531	0.00021683	0.00056704	0.00093619	0.0012408	0.00073769	0.00018582	6.8862e-05	0.00028941	0.00010646	-2.2871e-06	8.2583e-05	0.00013897	5.4134e-07	-2.9024e-07	6.1781e-05	7.3608e-05	3.3299e-05	6.3362e-10	3.7461e-05
YBR300C	0.0010162	0.0010193	0.0010674	0.0011673	0.00087569	0.00093162	0.0014792	0.00073677	0.0001504	0.0010136	0.00081906	0.00072563	0.00066853	0.0012832	0.00022502	9.8673e-05	0.0004552	0.0010664	0.0013397	0.00070445	0.00013215	0.00022696	0.00016841	0.00015532	6.3617e-05	0.00012019	0.00021623	0.00012214	0.00012846	3.8914e-05	-2.8637e-07	5.0886e-05	9.9413e-05	-3.0186e-07
YBR301W	0.0012398	0.0010793	0.0010904	0.0010317	0.00080038	0.00094012	0.0012346	0.00069133	0.00025522	0.0009753	0.00087885	0.00061504	0.00059275	0.0012017	0.00028781	7.6957e-05	0.0005848	0.0010929	0.0012008	0.00074969	0.00024496	0.0002612	0.00034404	0.00028066	4.0479e-05	9.1204e-05	0.00030323	3.0556e-05	2.3773e-05	2.9513e-05	4.6668e-05	1.8906e-07	8.8091e-08	1.8942e-05
YCL001W	0.0011893	0.0010939	0.0011481	0.0013177	0.00083986	0.00091652	0.0012976	0.0006145	0.00024247	0.00085233	0.0004828	0.00085539	0.00061768	0.0011076	0.00026219	0.00015467	0.00070208	0.0010397	0.0010858	0.00081422	0.00022422	0.0002773	0.00033335	0.00016673	0.00015506	0.00017123	0.00023913	1.9151e-05	7.385e-05	0.00011962	1.925e-05	8.6344e-05	NaN	2.7792e-05
YCL001W-A	0.00096282	0.00099663	0.0010239	0.0011403	0.0007342	0.00091646	0.0012762	0.00082834	0.00023944	0.00097829	0.00077285	0.00074473	0.00069899	0.0012725	0.00025354	9.481e-05	0.00054467	0.00097545	0.0012348	0.00068758	8.5009e-05	0.00021983	0.00015899	0.00014364	5.9927e-05	0.00013187	0.00020923	5.8641e-05	7.8745e-05	5.0607e-06	1.2359e-05	3.5262e-05	6.696e-06	1.0482e-06
YCL001W-B	0.0010932	0.0014085	0.0014321	0.0014422	0.00081746	0.0013573	0.0012535	0.00063569	0.00028502	0.0012501	0.0008721	0.0010541	0.00060212	0.001219	0.00029316	0.00010158	0.00068714	0.0011907	0.0013139	0.00094169	0.0002707	0.0002157	0.00024088	0.00029411	6.2397e-05	0.00019075	0.00023595	0.00021958	2.9065e-05	0.00018785	3.2505e-05	-1.1845e-06	3.2869e-05	7.6502e-05
YCL002C	0.0011704	0.0010939	0.0011495	0.0012068	0.00043398	0.00094901	0.001249	0.00077143	0.00028554	0.0010046	0.00085947	0.00064421	0.00067061	0.0013444	0.0003743	0.00013393	0.00061777	0.00096463	0.0010361	0.00079052	0.00026201	0.00021449	0.00029984	0.00021403	1.112e-05	9.9228e-05	0.00017602	2.1453e-07	-2.9024e-07	6.4248e-05	4.4324e-05	3.4686e-06	6.3362e-10	1.2627e-05
YCL005W	0.00059828	0.00081526	0.00077214	0.00092697	0.00069594	0.00055467	0.00089965	0.00057874	0.00016067	0.00048354	0.00030065	0.00049368	NaN	0.00091268	4.7037e-06	NaN	NaN	0.00093268	0.0010015	0.00066375	6.2404e-05	0.00012732	0.00020353	0.00022025	-5.1563e-07	7.7013e-05	7.1463e-05	2.3515e-06	1.7046e-05	2.0318e-05	NaN	2.8326e-05	-4.2403e-07	4.0729e-06
YCL006C	0.00097571	0.00091648	0.00097103	0.0010612	0.00079629	0.00090464	0.0012217	0.00053058	0.00031734	0.0009768	0.00074883	0.00064164	0.00073309	0.0012732	0.00036459	0.00016254	0.00062769	0.0010131	0.0012088	0.00074615	0.00016687	8.5789e-05	0.00035183	0.00011569	0.00010049	3.1164e-05	0.0001596	1.426e-05	5.8435e-05	9.0351e-06	7.3382e-05	1.2304e-05	9.1559e-05	0.00010675
YCL007C	NaN	0.00011338	NaN	NaN	NaN	NaN	NaN	NaN	NaN	NaN	NaN	4.1047e-05	NaN	NaN	NaN	NaN	NaN	NaN	NaN	0.00051242	NaN	NaN	NaN	NaN	NaN	-1.2905e-06	NaN	NaN	NaN	NaN	NaN	NaN	NaN	1.2271e-05
YCL008C	0.0010604	0.00087664	0.0010816	0.0011144	0.00068442	0.00076497	0.001235	0.00061836	0.00026929	0.00073826	0.00073591	0.00039746	0.00034403	0.00099819	0.00017653	0.00010413	0.00042159	0.00089647	0.0010019	0.00067044	0.0001095	8.1493e-05	0.00023002	0.00020778	1.4982e-06	6.1589e-05	0.00011533	1.5045e-06	7.4191e-05	6.5118e-05	0.00011921	4.4558e-05	1.1192e-06	4.7103e-05
YCL009C	0.0010631	0.0012349	0.0010777	0.0010348	0.00064828	0.00087081	0.0010349	0.00080935	0.00021084	0.0010092	0.00073688	0.00055114	0.00070945	0.00098765	0.00035206	0.00024515	0.00046998	0.00095402	0.0011305	0.00095605	0.00016826	0.00023037	0.00030708	0.00045486	7.1379e-05	0.00011098	0.00015142	-1.7849e-06	3.1938e-05	4.2255e-05	3.5549e-05	2.6197e-07	-4.6621e-07	6.8048e-07
YCL010C	0.0011519	0.0012043	0.0010624	0.0011887	0.0005833	0.00097388	0.00094916	0.00078238	0.00016753	0.0011168	0.00072181	0.00063754	0.00040579	0.00092019	0.0003349	0.00023238	0.00054921	0.00093533	0.0011766	0.00092978	0.00017906	0.00024743	0.00031347	0.00036367	6.2537e-05	0.00012965	0.00014178	1.7255e-06	9.9908e-06	-9.2793e-07	2.0381e-05	2.6197e-07	1.0379e-05	-3.7795e-07
YCL011C	0.0011551	0.0012518	0.0011482	0.0011255	0.00070424	0.00097436	0.0011321	0.0009254	0.00024236	0.001135	0.00078085	0.00079499	0.00057106	0.00082913	0.00023413	8.6753e-05	0.00061593	0.0009798	0.0011657	0.00098274	0.0002576	0.00029559	0.00036989	0.0005379	7.384e-05	0.00011877	0.00019781	3.2831e-06	5.6448e-05	0.00014322	1.8232e-05	2.6197e-07	2.1751e-05	9.0079e-06
YCL012C	0.0010994	0.0011377	0.0010783	0.0011673	0.00056961	0.00096918	0.0012215	0.00071678	0.00020689	0.0010006	0.00089408	0.00072228	0.00066247	0.0013795	0.00037781	0.00013826	0.0006141	0.00094685	0.0012597	0.00078847	0.00029749	0.00023194	0.00035267	0.00026924	1.8638e-05	0.00017768	0.00017396	-3.2294e-07	1.1299e-05	5.0048e-05	4.1776e-05	5.4316e-05	6.3362e-10	3.0079e-05
YCL012W	0.00088098	0.0012569	0.0010784	0.0013391	0.00069234	0.001134	0.0011762	0.00085981	0.00019862	0.00098218	0.00074801	0.00059356	0.00064732	0.0010158	5.7143e-05	0.00014119	0.00061539	0.00095804	0.0011728	0.00095809	0.00017917	0.00013953	0.00033431	0.00034231	8.5092e-05	0.00015302	0.00020988	1.4725e-06	4.0537e-05	7.0294e-05	2.1372e-05	2.6197e-07	1.695e-05	2.5906e-05
YCL013W	0.001023	0.0011751	0.0011526	0.0011927	0.00061704	0.0011309	0.0011022	0.00085751	0.0002665	0.0010414	0.00078942	0.00071204	0.00047894	0.00092301	0.00024341	0.00014163	0.00043487	0.00090327	0.0012399	0.0009024	0.00018225	0.00014054	0.00034466	0.00036905	5.1387e-05	0.00012093	0.00019824	2.3058e-05	4.0861e-05	7.7083e-05	-2.9992e-07	2.6197e-07	4.429e-06	5.5436e-05
YCL014W	0.0011233	0.0011676	0.0012498	0.001249	0.00065922	0.00094071	0.0012529	0.00074381	0.00030891	0.00098913	0.00092514	0.00084518	0.00070191	0.001371	0.00045572	0.00016596	0.00058679	0.00095386	0.0012778	0.0008287	0.00035645	0.00028698	0.00026753	0.00029705	2.1496e-06	0.00022132	0.00024043	-1.0643e-06	4.5017e-07	8.2757e-05	5.7539e-05	7.6983e-06	2.2353e-06	5.6539e-05
YCL016C	0.00091673	0.00089993	0.00084588	0.0011138	0.00075883	0.00080767	0.0011144	0.00048217	0.00032754	0.00091046	0.00051436	0.00065422	0.00045722	0.0010877	0.00021148	0.00015911	0.00022981	0.0010324	0.00094017	0.00065056	0.00023098	0.00028147	0.00025652	0.00029253	2.6072e-05	0.00010481	0.00019602	1.9235e-05	-6.9611e-07	5.0308e-05	9.5787e-06	2.9419e-05	6.0743e-07	-3.4101e-07
YCL022C	0.0010119	0.0010577	0.00093596	0.0011041	0.00060086	0.00084316	0.0010917	0.00052743	0.00015298	0.00087174	0.00050726	0.00056313	0.00032239	0.00093984	0.0003051	2.9649e-05	0.00040023	0.0010076	0.0011942	0.00069846	0.00018536	0.0001268	0.0004212	0.00024977	0.00015308	7.9675e-05	0.00023049	3.3669e-06	0.00011316	9.1325e-05	4.4913e-05	2.4976e-05	5.6311e-05	6.2479e-05
YCL023C	0.00090474	0.0012524	0.0011063	0.0012247	0.00069911	0.0010403	0.0011431	0.00087215	0.0002974	0.00093392	0.00075299	0.00067742	0.00051645	0.00097843	0.00024619	0.00015759	0.00038146	0.00090328	0.0013594	0.0011303	0.00017233	0.00017983	0.00040454	0.00030021	6.2233e-05	0.00012784	0.00028122	1.3195e-05	9.8862e-06	0.00011847	5.6329e-05	2.6197e-07	2.5511e-05	4.3928e-05
YCL024W	0.0010926	0.0010769	0.0010142	0.0012823	0.00069577	0.00097111	0.0012657	0.00081014	0.00029289	0.0010596	0.00045155	0.0005977	0.00070397	0.0011776	0.00026639	0.0001471	0.00042488	0.0010597	0.0011032	0.00079955	0.000137	0.0003205	0.00024416	0.00022693	5.3281e-05	0.00014909	0.00022693	3.5976e-05	0.00014112	0.00013139	4.5316e-05	2.2824e-05	-4.161e-07	4.4591e-05
YCL025C	0.00099872	0.0011286	0.001054	0.0013265	0.00061232	0.0010948	0.001112	0.00089392	0.00019182	0.00083529	0.0010444	0.00068457	0.00076546	0.00089276	0.00021796	0.00015351	0.00036464	0.00068347	0.001059	0.0010457	0.00025599	0.00032686	0.00046013	0.00027786	7.4704e-05	0.00021643	0.00023766	1.04e-06	2.8401e-05	0.00010536	5.524e-06	-5.2014e-07	6.7995e-05	-3.7795e-07
YCL026C	0.0012596	0.0013108	0.0012221	0.0013172	0.00075447	0.0010771	0.0012426	0.00067734	0.00021094	0.0010755	0.00079467	0.00081248	0.00073068	0.0013097	0.00037552	0.00014326	0.00051482	0.00098812	0.0011448	0.00081232	0.00027637	0.0004465	0.0003572	0.0002858	0.00011174	0.00017416	0.0002875	8.7085e-07	0.000117	0.00024311	9.7308e-05	3.167e-05	NaN	2.0566e-05
YCL026C-A	0.0010916	0.0011885	0.0012149	0.0011175	0.00075725	0.00088888	0.0011607	0.00076147	0.00018853	0.0010071	0.0008784	0.00068082	0.00063969	0.0010455	0.00029181	7.6675e-05	0.00042045	0.0010632	0.0011705	0.00074436	0.00024524	0.00031023	0.00031142	0.00026401	3.0756e-05	8.3346e-05	0.00026867	7.7116e-06	1.036e-05	4.6375e-05	8.3156e-05	1.8906e-07	8.8091e-08	9.4867e-05
YCL027W	0.0014727	0.0017903	0.0016227	0.0019668	0.00093707	0.0015499	0.0019702	0.0010683	0.00038177	0.001338	0.00127	0.0012368	0.0010203	0.0017535	0.00041776	0.00032649	0.00062056	0.0012003	0.0017087	0.0014307	0.00035198	0.00026176	0.00089271	0.00029593	0.00011928	0.0001325	0.00026094	6.7361e-06	7.9768e-05	0.00017566	6.8558e-05	-1.2909e-07	5.6293e-05	1.5748e-05
YCL028W	0.0020806	0.0018933	0.0017158	0.0018931	0.0012849	0.0015617	0.0021142	0.0010874	0.00061969	0.001422	0.0011888	0.0015014	0.0011999	0.002154	0.00045457	0.00033553	0.0008135	0.001879	0.0020174	0.0014878	0.00046029	0.00038752	0.00054042	0.0010806	3.3385e-05	0.00014356	0.00034559	8.9203e-05	0.00010831	0.0001733	9.4895e-05	0.00014341	1.9061e-05	0.00010478
YCL029C	0.0013331	0.0012212	0.001289	0.0012441	0.00087353	0.001099	0.0014998	0.00063185	0.00041311	0.0008958	0.00072769	0.00085078	0.00080705	0.0015068	0.0002262	0.00018468	0.00047779	0.0012573	0.0013811	0.00098627	0.00030746	0.00018957	0.00031663	0.0006797	2.088e-05	0.00015553	0.00016706	4.3573e-05	3.0716e-05	0.00011306	3.3352e-05	0.00011888	2.277e-05	0.00012024
YCL033C	0.0016485	0.0014874	0.0013402	0.0014346	0.0010011	0.0011273	0.0016818	0.00062433	0.00039041	0.00092361	0.0006968	0.00081679	0.00080697	0.0017389	0.00019417	0.0001848	0.00043475	0.0014335	0.0012936	0.0010245	0.00037399	0.00038495	0.00043674	0.00082454	6.2969e-05	0.00015265	0.00018834	5.0858e-05	0.00012596	0.00020006	0.00013586	5.014e-05	1.4789e-05	0.00013544
YCL034W	NaN	0.00090118	0.001179	0.0013988	0.00087345	0.0011756	0.0016137	0.00076625	0.00044454	0.00096408	0.00063386	0.00067509	0.00058633	0.0012941	0.00028846	0.00019677	0.00039428	0.0013179	0.0013331	0.00097084	0.00033852	0.00020969	0.00033567	0.0003734	-2.7227e-07	0.00018087	0.00011197	3.3165e-05	8.1158e-05	7.9689e-05	3.5156e-05	8.5169e-05	8.7079e-06	6.8177e-05
YCL035C	0.00098525	0.0010375	0.0012001	0.0010633	0.00058513	0.00093604	0.0012592	0.00040099	0.00029036	0.00091266	0.00073312	0.00049352	0.00051088	0.0010338	0.0001934	-1.187e-06	0.00038468	0.0011056	0.0014079	0.00098234	0.00025045	0.00028689	0.00030736	0.00039649	3.2093e-05	0.00010903	0.00021807	4.2369e-05	1.957e-05	8.709e-05	7.5191e-05	1.8906e-07	-7.239e-08	8.4556e-05
YCL036W	NaN	0.0010922	0.0014041	0.0014412	0.00089036	0.0011706	0.0017977	0.00069902	0.00048986	0.0010805	0.00077199	0.00078188	0.00061868	0.0013101	0.00030802	0.00019282	0.00046152	0.0013453	0.0013928	0.001001	0.00034668	0.00036108	0.00045166	0.00052844	5.2841e-05	0.00016467	9.9926e-05	1.2056e-05	0.00014123	0.00017522	3.6783e-05	7.8476e-05	1.717e-06	6.6465e-05
YCL037C	NaN	0.00039866	0.0013321	0.0014304	0.00078727	0.0010634	0.0014525	0.00081454	0.00046404	0.0010248	0.0006569	0.00079792	0.00055514	0.0010654	0.00025691	0.0001772	0.00048138	0.0011572	0.0013252	0.00096716	0.0002551	0.00014644	0.00030113	0.00027599	-2.7227e-07	8.7925e-05	8.6076e-05	5.1889e-05	6.6608e-05	8.7964e-05	2.147e-05	9.9665e-05	1.5474e-05	3.131e-05
YCL038C	0.00095765	0.00091944	0.0010303	0.0010726	0.00062731	0.00085947	0.0011624	0.00053097	0.00019135	0.0010162	0.00063713	0.00071533	0.00069759	0.00093994	0.00026235	9.3545e-05	0.00058092	0.0009155	0.0010945	0.00066904	0.00012395	2.7985e-05	0.0003544	0.00016197	0.00010526	7.8363e-05	0.00015465	1.4613e-05	2.3839e-05	4.5533e-05	1.2929e-05	4.0415e-05	5.8681e-05	7.4909e-05
YCL039W	NaN	0.001121	0.0013725	0.0014696	0.00068846	0.0012825	0.0014382	0.00085492	0.00041649	0.0010924	0.00069595	0.00076536	0.00062314	0.0010773	0.00023268	0.00019667	0.00046197	0.0011525	0.0014968	0.0010378	0.00023417	0.00026886	0.00028759	0.00036177	2.7663e-05	8.9423e-05	0.00011955	9.4868e-05	3.594e-05	4.6691e-05	1.1971e-05	4.3566e-05	1.4392e-05	9.8348e-06
YCL040W	0.00073588	0.0012584	0.0013055	0.0015688	0.00078665	0.0012971	0.0014027	0.00073789	0.00040915	0.0010647	0.00076331	0.00088335	0.00071703	0.0012703	0.00043799	0.00021242	0.00058311	0.0013499	0.0014952	0.0010723	0.00031815	0.00036854	0.00042388	0.00043158	2.0963e-05	0.00019752	0.00018445	7.2963e-05	0.0001345	0.00025532	0.00012018	5.0845e-05	9.714e-07	4.0104e-05
YCL042W	NaN	0.0011523	0.0013457	0.0015694	0.00070789	0.0011505	0.0013353	0.00080494	0.00050022	0.0011398	0.00080247	0.00084501	0.00063781	0.001279	0.00050889	0.00022375	0.00062658	0.0014531	0.0015644	0.00098783	0.00027623	0.00033587	0.00043558	0.00033079	9.5646e-06	0.00019087	0.00017391	0.00017529	9.9943e-05	0.00023301	0.0001074	4.3134e-05	3.1243e-05	3.7393e-05
YCL044C	0.00094718	0.00094291	0.001036	0.0011473	0.00080639	0.00089275	0.0013945	0.00081721	0.00025032	0.00099019	0.00079637	0.00062986	0.00069879	0.0012029	0.00030693	0.00013324	0.00046687	0.0010606	0.0012027	0.00063093	8.2409e-05	0.00019268	0.00014649	9.8906e-05	3.4854e-05	0.00014322	0.00018093	0.00010606	8.4192e-05	4.7849e-05	4.6297e-06	2.5148e-05	2.3239e-05	1.7945e-05
YCL045C	0.00096662	0.00093532	0.0011525	0.001191	0.00087189	0.00092755	0.0013146	0.00082787	0.00026589	0.0009779	0.00074987	0.00065736	0.00073438	0.00123	0.00018834	9.5098e-05	0.00052137	0.00099239	0.0013368	0.00063699	9.2019e-05	0.00018593	0.00012228	0.0001117	5.6419e-05	0.00010949	0.00015829	7.3657e-05	5.2909e-05	1.3114e-06	2.0403e-05	7.0139e-06	5.0174e-07	7.4992e-06
YCL046W	0.0014621	0.0015578	0.0012617	0.0012916	0.00076478	0.00096017	0.0015092	0.00061512	0.00039366	0.00097436	0.00069639	0.00089146	0.00082288	0.0014628	0.00018676	0.0002277	0.00045384	0.001257	0.001262	0.00090332	0.00023883	0.00028935	0.0003337	0.00069172	6.2655e-05	0.00011776	0.00017438	3.3228e-05	9.9212e-05	0.00010619	5.0769e-05	8.2877e-05	9.115e-06	8.9987e-05
YCL047C	0.00097724	0.00087113	0.0010332	0.00095947	0.00071648	0.00088941	0.001099	0.00049012	0.00027828	0.00087989	0.00076998	0.00078906	0.00068873	0.0010151	0.00014725	0.00019645	0.00058831	0.0011541	0.0011637	0.00072921	0.00049196	0.00027672	0.0003763	0.00041	2.7718e-05	0.00017511	0.00023818	2.1956e-05	7.0678e-05	0.00011465	6.7641e-05	5.0618e-05	5.5627e-05	3.2037e-05
YCL048W	NaN	0.00089331	0.0011985	0.00095289	0.00079543	0.00097221	0.0011775	0.00053377	0.00024214	0.00086276	0.00056235	0.00076639	0.00058384	0.0010902	0.00022198	0.00017631	0.00064328	0.0011909	0.0011219	0.00069637	0.00040252	0.00031798	0.00037696	0.00033752	3.3279e-05	0.00014588	0.00016552	4.491e-05	0.00015425	9.2409e-05	2.9093e-05	4.9064e-05	1.613e-05	4.2479e-05
YCL049C	NaN	NaN	0.0012542	0.0011803	0.00082749	0.00087843	0.001138	0.00060303	0.00028571	0.00090669	0.00071802	0.00084129	0.00044257	0.0010898	0.00020624	7.7739e-05	0.00050854	0.0011197	0.0011293	0.00068045	0.0003749	0.00036305	0.00039059	0.00025838	4.4636e-05	0.00014781	0.0001295	5.2576e-05	0.00011402	0.00021264	8.7512e-05	1.905e-05	-7.6752e-07	2.4969e-05
YCL050C	0.0011111	0.0010414	0.0011678	0.0011017	0.00072724	0.00089248	0.0014372	0.00058905	0.00017155	0.0009116	0.00085436	0.00083752	0.00055928	0.0012159	0.00035958	0.00013266	0.00054488	0.0012147	0.0012477	0.00079241	0.0003861	0.00043033	0.00037477	0.00012287	0.0001025	0.00014067	8.6483e-05	4.9601e-05	0.00013748	0.0002612	3.168e-05	0.00010972	1.717e-06	4.3721e-05
YCL051W	0.0012342	0.0010733	0.0011203	0.0010821	0.00087671	0.00094155	0.0014294	0.00070424	0.00029002	0.0010688	0.00087245	0.00091517	0.00063404	0.0012193	0.00039482	0.00016028	0.00062404	0.0010929	0.0012221	0.00080208	0.00025142	0.00026559	0.0003462	9.145e-05	3.5512e-05	0.00012306	0.00012021	5.5595e-05	0.00011834	0.00024999	4.6966e-05	2.9724e-05	2.4593e-06	0.00012376
YCL055W	0.0011866	0.001139	0.0010645	0.0010864	0.00075408	0.00089641	0.0011732	0.00063969	0.00045651	0.0010599	0.00085135	0.00081561	0.00048473	0.0012233	0.00037089	0.00038523	0.0005215	0.0011057	0.0011974	0.00075271	0.00022932	0.00013412	0.00028794	-1.665e-06	8.9487e-06	7.9805e-05	8.4698e-05	9.4697e-05	0.00013373	0.00010853	7.3269e-05	2.638e-06	1.8357e-06	6.1308e-05
YCL056C	0.0012087	0.0011501	0.0011077	0.0011116	0.0007148	0.00093658	0.001138	0.00064831	0.0003862	0.0010366	0.00089631	0.00091938	0.00048545	0.0012198	0.00037618	0.00027889	0.00065883	0.0012945	0.00113	0.00071724	0.00023761	0.00019497	0.00031166	6.3795e-05	1.2509e-05	6.9413e-05	0.00013061	0.00010464	0.00016773	8.2444e-05	3.6679e-05	2.6513e-06	9.714e-07	0.00010081
YCL057C-A	0.00089949	0.0010589	0.0010172	0.0010136	0.00040885	0.0010195	0.00090919	0.00065586	0.00033263	0.00084512	0.00062548	0.00073337	0.00061419	0.00094574	6.0454e-05	5.2393e-06	0.00056783	0.0010595	0.0010153	0.00071241	0.00011063	8.9429e-05	0.00021391	0.00025409	2.2621e-05	8.4425e-05	0.00016138	6.705e-06	1.2424e-05	7.0668e-05	-2.7275e-07	-6.8511e-07	-1.8688e-06	6.2494e-05
YCL057W	0.001136	0.0012181	0.0009141	0.0011069	0.00058693	0.00099652	0.0009361	0.00073143	0.00028309	0.0008168	0.00072703	0.00083213	0.00060299	0.0010894	0.00038824	0.00024881	0.00070835	0.0010384	0.0012024	0.00067463	0.00026197	0.00018677	0.00037045	0.00012988	-2.7227e-07	0.00014142	0.000163	7.9906e-05	0.00016514	0.00012709	3.5034e-05	0.00010077	3.1202e-06	0.00013311
YCL058C	0.00049135	0.0004129	0.00051378	0.00059419	0.00028184	0.00041482	NaN	0.00025548	6.3302e-05	NaN	NaN	0.00020647	NaN	0.00060895	NaN	NaN	NaN	0.00080249	0.00066775	0.00041083	NaN	0.00010983	NaN	4.4607e-05	NaN	5.5357e-06	NaN	-9.8279e-07	NaN	NaN	NaN	NaN	NaN	NaN
YCL060C	0.0011196	0.00090942	0.00088303	0.001217	0.00061684	0.0010013	0.0011895	0.00066197	0.00019882	0.00056833	0.00070037	0.00081776	0.00053311	0.0011182	0.00035898	0.00026652	0.00063591	0.0011295	0.0012759	0.00084683	0.00037974	0.00040527	0.00052844	0.00029439	9.8795e-05	0.00018249	0.00026013	0.00012491	0.0002704	0.00031273	0.00011092	7.7405e-05	5.9619e-06	0.00010526
YCL061C	0.0010851	0.00085093	0.00091639	0.0010274	0.00065361	0.00086945	0.0013956	0.00078584	0.00036295	0.00086637	0.00069613	0.00075289	0.00060293	0.0011488	0.00022158	8.3625e-05	0.00071093	0.00094879	0.0012002	0.00060979	9.9235e-05	0.00018694	0.00026064	0.00018016	8.0725e-05	0.00014547	0.00022893	5.8166e-05	0.00011801	8.9226e-07	-2.8637e-07	7.3849e-05	1.3459e-05	-3.0186e-07
YCL062W	0.0012354	0.0010753	0.0011952	0.0012103	0.00080367	0.00073129	0.0014352	0.00064001	0.00038523	0.00076515	0.00079432	0.00092727	0.00046918	0.0013966	0.00019763	0.0002479	0.00068267	0.0012535	0.0010723	0.00085762	0.00021144	0.00026376	0.00027903	0.00046436	-2.7227e-07	9.8375e-05	0.00020149	8.5353e-05	2.8656e-05	4.1263e-05	4.4538e-05	0.00014984	4.4616e-05	8.5288e-05
YCL063W	0.00089238	0.00079896	0.001021	0.00095172	0.00063367	0.00055127	0.0010441	0.00046627	0.00027063	0.00082016	0.00078234	0.00072384	0.0003166	0.00088885	0.00024889	0.00024326	0.00061094	0.0011744	0.00096131	0.00065131	0.00037517	0.00038065	0.00029565	0.00039224	1.0299e-07	0.00013877	0.00017938	7.3916e-05	0.00019552	0.00011654	0.00011058	5.5786e-05	-3.3293e-06	7.4254e-05
YCL064C	NaN	0.00071759	0.0010414	0.0010643	0.00069798	0.00088176	0.0010434	0.0005765	0.000203	0.00082866	0.0007517	0.0008003	0.00055547	0.0010234	0.00023705	0.00020387	0.00066298	0.0011369	0.0010922	0.0006944	0.00039679	0.0003112	0.00030744	0.00022775	3.0008e-05	0.00010801	0.00016055	0.00011513	0.00016562	0.00010587	0.00012872	2.2907e-05	1.0389e-05	5.2457e-05
YCL069W	0.001188	0.00084046	0.0011276	0.0010713	0.00071655	0.0010037	0.0011526	0.00058055	0.00017217	0.00078089	0.00084137	0.00081396	0.00062725	0.001192	0.00044562	7.4649e-05	0.00054556	0.0012331	0.0011972	0.00068393	0.00035047	0.00035609	0.00037735	0.00015296	7.1969e-05	0.00016723	0.00015294	-5.8156e-07	0.0001096	0.00021443	5.0397e-05	-1.9071e-06	-1.3088e-06	1.6658e-05
YCL074W	0.0010747	0.00095568	0.0010733	0.0010058	0.00074163	0.00090173	0.0010641	0.00056255	0.00020005	0.0010325	0.00057101	0.00076668	0.00067762	0.0011405	0.00026257	0.00010024	0.00057694	0.00094338	0.0011353	0.00070339	0.00015943	6.5313e-05	0.00033584	0.00018138	0.00014015	6.3937e-05	0.00014748	2.7198e-05	1.1631e-05	1.3824e-06	5.2099e-05	3.8171e-05	4.5452e-05	6.8609e-05
YCL075W	0.001028	0.00099872	0.0010501	0.0010919	0.00075381	0.00087033	0.0011894	0.00061789	0.00021884	0.0010281	0.00074638	0.00073516	0.00072897	0.0010937	0.00033678	8.0163e-05	0.0006669	0.00087917	0.00098473	0.00066982	0.00019023	2.9686e-05	0.00025842	0.00016144	0.0001366	2.2867e-05	0.00018164	2.1746e-06	3.1601e-06	1.5588e-05	-6.0361e-07	2.3742e-05	7.5739e-05	1.349e-05
YCL076W	0.0010828	0.00094745	0.0010376	0.0010847	0.00077003	0.0009649	0.0012518	0.00062199	0.00026232	0.0011026	0.00074926	0.00073248	0.00079526	0.0010538	0.00036797	5.2406e-05	0.00060025	0.0010164	0.0010337	0.00070751	0.00013649	6.7714e-05	0.00035192	0.00018489	0.0001446	8.9234e-05	0.00022346	1.889e-06	6.3642e-05	4.8389e-05	-6.0361e-07	3.2767e-05	7.1744e-05	7.1243e-05
YCR001W	0.0011676	0.00084561	0.0010423	0.0010759	0.00070346	0.00094934	0.0011803	0.00065779	0.00023124	0.00096282	0.0008927	0.00064247	0.00046126	0.0010505	0.00022973	6.947e-05	0.00050445	0.001058	0.0012629	0.00066412	0.00027544	0.00017702	0.00019599	1.3259e-05	3.5797e-06	0.00013501	5.0871e-05	4.0663e-05	8.9155e-05	9.2326e-05	2.3073e-05	4.196e-05	1.8524e-05	1.9684e-05
YCR003W	0.00075229	0.00070756	0.00075766	0.00069082	-7.2579e-06	0.00062378	0.00097239	0.00052501	0.00025832	0.00080338	-7.7814e-06	-7.2027e-06	-5.6317e-06	-1.1414e-05	-2.8725e-06	-1.374e-06	NaN	0.00068043	0.00092685	0.00042571	2.5413e-05	-2.3118e-06	-2.7105e-06	-2.0332e-06	2.2769e-05	-9.0888e-07	-1.4516e-06	-5.8156e-07	-9.4613e-07	-1.2764e-06	-5.0098e-07	-5.9289e-07	1.717e-06	2.7666e-06
YCR004C	0.0010844	0.0011771	0.0010691	0.00099111	0.00062497	0.0008459	0.0012517	0.00064616	0.00028633	0.0010648	0.00065024	0.00061396	0.00053995	0.00099064	0.00030025	0.0001135	0.00052105	0.00087161	0.0012168	0.00069269	0.00015408	0.00012853	0.00019122	2.2006e-05	3.6288e-05	6.6852e-05	7.4756e-05	2.3792e-05	3.5e-05	5.0278e-05	2.263e-05	2.4643e-05	2.4593e-06	8.8455e-05
YCR005C	NaN	0.0010961	0.00099737	0.0010871	0.00077825	0.00082584	0.0008463	0.00069222	0.00027477	0.00089292	0.00088164	0.00077364	0.00059899	0.0012555	0.00039904	0.00019288	0.00060374	0.0012369	0.0010786	0.0006732	5.4347e-05	0.00012008	0.0002113	1.9826e-05	-2.7227e-07	4.446e-05	1.6816e-05	7.8627e-07	3.9263e-05	8.0665e-05	1.526e-06	2.6513e-06	9.714e-07	7.0424e-05
YCR006C	NaN	0.0010434	0.00091902	0.0010872	0.00067315	0.00090914	0.00098416	0.00073071	0.00020709	0.00093531	0.00077965	0.00073155	0.00053175	0.0011098	0.00042608	0.00027539	0.00069811	0.0010536	0.0010401	0.00071846	0.00015847	0.00014664	0.00028435	6.6028e-05	3.673e-05	0.00010391	0.00013426	6.2139e-05	9.709e-05	0.00010483	1.5357e-05	5.1283e-05	1.5485e-05	7.1486e-05
YCR007C	0.0010361	0.000984	0.00087994	0.0010032	0.00066001	0.00091698	0.0011929	0.00065896	0.00018208	0.00083622	0.00076216	0.0007831	0.00066128	0.0010513	0.00034775	0.00031042	0.00076575	0.0010767	0.0012645	0.00070698	0.00024514	0.00016529	0.00033142	9.1507e-05	3.5957e-06	8.0503e-05	0.00011203	7.2252e-05	6.8476e-05	6.2521e-05	-5.0098e-07	-5.068e-07	2.9829e-06	7.2612e-05
YCR008W	NaN	0.0011142	0.001216	0.0012059	0.00097013	0.00094804	0.0015509	0.00063577	0.00034001	0.00096201	0.00081692	0.00092586	0.00067724	0.0013382	0.0001504	0.00019582	0.00063832	0.0012601	0.0012398	0.00086786	0.00025347	0.00034089	0.0003011	0.00039926	2.0562e-05	0.00011291	0.00014199	4.6801e-05	1.9426e-05	6.5894e-05	7.5902e-05	6.4692e-05	2.9685e-05	0.00011521
YCR009C	NaN	0.00082304	0.0010302	0.0012293	0.00061875	0.0010544	0.0010008	0.0004549	0.0001004	0.00080052	0.00048433	0.00056703	0.00024922	0.00076072	0.00019754	8.5884e-05	0.00027334	0.0011936	0.0012121	0.00074671	0.00034795	0.00038381	0.00035856	0.00025817	3.4533e-05	0.00011446	0.00015003	4.5805e-06	0.000111	0.00018358	4.8213e-05	1.111e-05	4.6363e-06	3.5475e-05
YCR010C	0.0014129	0.0008949	0.001101	0.0011386	0.00073916	0.0010073	0.0011765	0.00058114	0.00033422	0.00082802	0.00085365	0.00080275	0.00052439	0.001074	0.00029539	0.00016663	0.00060312	0.0011349	0.0011523	0.00067267	0.00025678	0.00014784	0.00010673	8.7991e-05	5.7796e-05	0.00011389	5.117e-05	5.3863e-06	5.2184e-05	3.839e-05	1.817e-05	-9.5321e-07	-1.3088e-06	1.1631e-05
YCR011C	0.0010839	0.001155	0.0010939	0.0011236	0.00074379	0.00092149	0.0012036	0.0005965	0.0002274	0.0010407	0.00080247	0.0007799	0.00054794	0.0012586	0.00030095	0.00011716	0.00050173	0.0011042	0.0012457	0.00075994	0.00018177	0.00031114	0.00021799	4.5537e-05	7.0086e-05	0.00010351	8.0973e-05	3.199e-05	0.00013648	0.00017555	3.2301e-05	-5.9289e-07	1.717e-06	-4.5858e-07
YCR014C	0.0010909	0.001156	0.0010976	0.0010083	0.00069941	0.0008847	0.0012789	0.00056402	0.00024705	0.0010416	0.00078986	0.00079147	0.00047263	0.0011463	0.00035281	0.00016848	0.00052561	0.0009013	0.0011038	0.00071362	0.00011282	0.00026578	0.00022688	0.00010202	4.9069e-05	0.00013308	6.2085e-05	-5.8156e-07	8.7935e-05	0.00022014	6.0617e-05	1.5853e-06	2.4593e-06	-4.5858e-07
YCR015C	0.00106	0.0010332	0.0010807	0.0011027	0.00069211	0.00095555	0.0011812	0.00054011	0.00017539	0.0010215	0.00077106	0.0006051	0.00061843	0.0011023	0.00017103	6.6221e-05	0.00054488	0.00083092	0.0010578	0.00070983	7.2822e-05	0.00013452	3.5144e-05	4.3407e-05	2.5184e-05	5.1018e-05	6.318e-05	3.0626e-05	2.3753e-05	5.0188e-05	-5.0098e-07	2.638e-06	1.8357e-06	-4.5858e-07
YCR016W	0.0010165	0.0014865	0.00098551	0.0010561	0.00064984	0.00099924	0.0010913	0.00053338	0.00016751	0.00075376	0.000743	0.00070426	0.00061482	0.0009229	0.0002174	0.00013771	0.00044997	0.0010275	0.0010542	0.00071963	9.6439e-05	0.00013529	0.00017325	1.0619e-05	3.013e-05	7.3273e-05	7.6058e-05	1.8221e-05	3.246e-05	6.6184e-05	-5.0098e-07	2.6513e-06	9.714e-07	1.2616e-05
YCR017C	0.00096907	0.00093734	0.00088378	0.0010163	0.00069215	0.00095563	0.00099151	0.00055167	0.00014746	0.00087318	0.00070357	0.00077834	0.00062326	0.001113	0.00038351	0.00014064	0.00062071	0.0010235	0.0011132	0.00063642	7.6704e-05	6.3928e-05	0.00010144	5.1119e-05	-2.7227e-07	6.4393e-05	9.7873e-05	3.8107e-05	8.9155e-05	5.9066e-05	2.8417e-05	4.5794e-06	3.6375e-07	2.3514e-05
YCR019W	0.00077253	0.00088126	0.00094284	0.0010043	0.00063651	0.00095625	0.00089708	0.00054932	0.0001428	0.00057961	0.0007938	0.00081905	0.00068913	0.0010383	0.00016584	0.00024587	0.00072587	0.0010392	0.0012313	0.00074259	0.00015214	0.0001523	0.00034734	7.2665e-05	4.3931e-05	8.8998e-09	8.675e-05	8.4752e-05	0.00014743	4.5944e-05	3.9367e-05	-5.068e-07	2.1774e-06	-4.5858e-07
YCR020C	0.001311	0.0013695	0.0010967	0.0010789	0.00067575	0.00090452	0.00090907	0.0005324	0.00018711	0.00049014	0.00070376	0.00077949	0.0005156	0.0012792	0.00030991	0.00012944	0.00075629	0.0010685	0.0012457	0.00075216	0.00022151	0.00019878	0.00033514	3.6133e-05	4.3306e-05	9.2436e-05	0.0001939	6.9611e-05	9.9561e-05	0.00010652	3.0565e-05	6.1638e-05	6.3086e-07	3.5546e-05
YCR020C-A	0.0011848	0.00095754	0.0008365	0.00098397	0.00054384	0.00080553	0.0011776	0.00052874	0.00022291	0.00081856	0.0007347	0.00070814	0.00039828	0.0010621	0.00025401	0.00021712	0.00069772	0.001054	0.0011443	0.000779	0.00032499	0.00033348	0.00027791	0.00028199	5.8729e-07	4.9788e-05	9.3353e-05	-5.8156e-07	4.557e-05	9.1808e-05	9.7561e-05	5.0939e-05	-3.3293e-06	3.5069e-05
YCR021C	0.0010922	0.0010162	0.0010099	0.0011229	0.0006451	0.00098739	0.0012749	0.00066942	0.00019899	0.00088435	0.00078636	0.00075693	0.00054446	0.0010196	0.00034829	0.00020936	0.00076569	0.0010544	0.0012173	0.00061694	0.00024721	0.00026491	0.00023179	0.0001637	1.6864e-05	7.1396e-05	5.7821e-05	7.8853e-05	8.4637e-05	7.2322e-05	5.1489e-05	2.5354e-05	2.3065e-05	5.142e-06
YCR022C	0.0010811	0.0010001	0.0010469	0.0010767	0.0006301	0.00096775	0.0013183	0.00039877	0.00021469	0.00093143	0.00074701	0.00068967	0.00053167	0.001034	0.00034775	0.00018547	0.00047981	0.001201	0.0010403	0.00065321	0.00014781	0.0001907	8.1832e-05	4.3341e-05	8.2463e-07	0.00011529	-1.4516e-06	3.8724e-05	1.4016e-05	5.8596e-05	1.2451e-05	1.1534e-05	-1.3088e-06	9.1138e-06
YCR023C	0.0012281	0.00092427	0.0010556	0.0010597	0.00066561	0.0010038	0.0011182	0.00065628	0.00026755	0.00090797	0.00080724	0.00077938	0.00053255	0.0011569	0.00029679	8.9985e-05	0.00061912	0.00085791	0.0011308	0.0007021	0.00017322	0.00018641	2.6679e-05	5.7752e-05	-2.7227e-07	6.7127e-05	3.1867e-05	5.2669e-05	2.5502e-05	7.9785e-05	9.7643e-06	2.9569e-05	1.9379e-07	-4.5858e-07
YCR024C-A	0.0010126	0.00099685	0.0010503	0.0011087	0.00075381	0.0008625	0.0013636	0.00078999	0.00035091	0.00098931	0.00071547	0.00074892	0.00070719	0.0012305	0.00028259	0.00011786	0.0006381	0.0010173	0.0014391	0.00072195	0.00020172	0.00023069	0.0003207	8.6313e-05	8.3784e-05	0.00013624	0.00016589	9.5445e-05	7.4028e-05	1.1066e-06	1.9195e-05	-4.3829e-07	-1.8537e-07	-3.0186e-07
YCR025C	0.001158	0.0010309	0.0011988	0.0011134	0.00076086	0.00087031	0.0013029	0.00041319	0.00031612	0.00099042	0.00081148	0.00077144	0.00072686	0.0012063	0.00018233	9.5142e-05	0.00063354	0.00094394	0.0014359	0.00070969	0.00022666	0.00018015	0.00028695	0.00013798	5.1532e-05	6.3021e-05	0.0001973	5.5293e-05	9.3314e-05	7.4421e-07	-2.8637e-07	9.1839e-05	-4.679e-07	4.9198e-05
YCR026C	0.001058	0.0011504	0.0012341	0.0011182	0.00080336	0.00088943	0.001377	0.0006931	0.0002974	0.0010368	0.0008692	0.00076774	0.00066045	0.0011413	0.00024812	0.00014543	0.00066089	0.0010474	0.0016158	0.00078247	0.00025073	0.00023399	0.00029306	0.00020045	5.5951e-05	8.0005e-05	0.00025231	8.6409e-05	0.00010949	3.3728e-07	2.3694e-06	3.5525e-05	1.234e-05	3.9296e-05
YCR027C	0.0012121	0.0014302	0.0014439	0.0014	0.0010844	0.0010745	0.0016622	0.00079028	0.0002854	0.0011634	0.0009537	0.0008715	0.00066389	0.0014569	0.00021424	0.00012271	0.00073415	0.0011863	0.0014532	0.00099453	0.00021104	0.00024145	0.00033625	0.00031783	7.1478e-05	0.00016991	0.00022997	0.00015157	6.4675e-05	-2.6719e-09	2.0445e-05	2.3581e-05	-4.8948e-07	4.7794e-05
YCR028C	0.001208	0.0012383	0.0012457	0.0012905	0.00087645	0.00041252	0.0011992	0.00058596	0.00033147	0.00099422	0.00096187	0.00074488	0.00029305	0.0011714	0.00029078	0.00014095	0.00061031	0.0012398	0.0013135	0.00086953	0.00029179	0.00026613	0.00028777	0.00033174	7.2566e-05	0.00015246	0.00029772	0.00011528	0.0001095	9.5203e-05	8.7535e-05	0.00013236	5.3845e-05	6.0174e-05
YCR028C-A	0.0010506	0.0010751	0.0011683	0.0010323	0.00075711	0.00086872	0.0011684	0.00063232	0.00028254	0.00097503	0.0009056	0.0008417	0.00072755	0.0013767	0.00032314	4.5932e-05	0.00049851	0.00064318	0.00069064	0.00047088	-2.2857e-06	6.3423e-05	-3.0376e-06	-2.7579e-06	NaN	-7.7279e-07	NaN	1.0334e-05	NaN	NaN	2.8184e-05	1.8906e-07	8.8091e-08	4.8368e-05
YCR030C	0.0012719	0.001181	0.0011675	0.0010826	0.00084872	0.001077	0.0013883	0.00079475	0.00024761	0.0010459	0.00099134	0.00083035	0.00073406	0.0013493	0.00036577	NaN	0.00066318	0.0010035	0.0012062	0.00078952	0.00023835	0.00045335	0.00040468	0.00034931	6.3354e-05	7.1103e-05	0.00026896	5.1091e-05	8.3069e-05	0.00020675	6.2095e-05	1.8906e-07	8.8091e-08	0.00010445
YCR031C	0.00099692	0.0010733	0.0010869	0.0011752	0.00083727	0.00091641	0.0010775	0.0006441	0.00020376	0.00090504	0.00093047	0.00078279	0.00062646	0.0010557	0.00029502	0.00011814	0.00055607	0.0011372	0.0010094	0.0007143	0.00030653	0.00051573	0.00036501	0.00039539	0.000175	0.00015579	0.00033564	6.7415e-05	0.00016559	8.2446e-05	5.3839e-05	6.3426e-05	-8.6999e-07	2.2119e-05
YCR032W	0.00093745	0.0011257	0.001152	0.00097308	0.0007283	0.0008747	0.0012701	0.00065961	0.00022819	0.0010428	0.00086122	0.00065819	0.00054235	0.0012644	0.00025671	NaN	0.0006591	0.00091756	0.0010326	0.00071217	0.00019898	0.00023648	0.00011289	0.00020999	1.9113e-05	0.00018912	0.00018575	7.9476e-06	-3.4648e-07	4.213e-05	6.5318e-05	1.8906e-07	8.8091e-08	5.6779e-05
YCR033W	0.00085794	0.0011833	0.0011092	0.0010785	0.00063186	0.00080751	0.0010905	0.00048318	0.00022767	0.00083097	0.00071859	0.00069338	0.00054992	0.0010185	0.00028319	NaN	0.00040886	0.0010597	0.0011037	0.00073396	0.00023728	0.00035118	0.00034957	0.00026895	3.2857e-05	4.7727e-05	0.00028364	3.789e-05	2.5319e-05	0.00019115	3.0243e-05	1.8906e-07	8.8091e-08	8.1122e-05
YCR034W	0.00059798	0.00074732	0.00052583	0.00062256	0.00021434	0.00065131	0.00058068	0.00027807	7.8697e-06	0.00052449	0.00022272	0.00045249	NaN	0.00047351	NaN	NaN	NaN	0.00041618	0.00050812	0.00044748	0.00018346	0.00033404	0.00035274	0.00028323	9.0425e-05	6.0165e-05	0.00012304	1.8126e-05	4.5305e-05	4.4003e-05	3.4675e-05	8.0878e-06	1.2801e-05	2.9165e-05
YCR036W	0.0010203	0.0011041	0.0012524	0.0011923	0.00087562	0.0010235	0.0014032	0.00065498	0.00025887	0.00098126	0.00089203	0.0007525	0.00068444	0.0011991	0.00017112	0.00011458	0.00058016	0.0012803	0.0013369	0.00073716	0.00023468	0.00025268	0.00035111	0.00025619	9.9388e-05	0.00012855	0.00026765	6.7832e-05	9.1555e-05	1.398e-06	-2.8637e-07	1.771e-05	6.9309e-06	4.6318e-05
YCR037C	0.0011922	0.0011234	0.0012172	0.0013061	0.00087969	0.00097358	0.0014728	0.00075469	0.00018117	0.0010082	0.00098041	0.00095276	0.00045632	0.0013021	0.00038511	0.00013123	0.0007148	0.0010921	0.0013542	0.0007262	0.00032412	0.00039526	0.00037698	0.00037569	0.00017671	0.00021488	0.00030836	0.00010009	0.00019581	0.00018493	3.0821e-05	3.5431e-05	1.0145e-06	3.3406e-05
YCR043C	0.0011541	0.0011423	0.0011752	0.0013371	0.00090305	0.0010854	0.0015541	0.00079005	0.00021932	0.0011009	0.0010118	0.00087872	0.00062251	0.0012907	0.00029832	0.00016076	0.00067299	0.001171	0.0015846	0.000697	0.00024405	0.00027064	0.00027868	0.00022774	6.6669e-05	0.00012801	0.00025628	0.00010677	0.00011196	6.0744e-05	4.4374e-05	-4.3294e-08	4.8835e-05	3.7696e-05
YCR044C	0.00097508	0.00086805	0.00088296	0.00096468	0.00088464	0.0010182	0.0010834	0.0003733	0.00025214	0.00075674	0.00067541	0.00071555	0.0005493	0.00094897	5.4097e-05	5.1419e-05	0.00047389	0.00089495	0.0009863	0.00071623	0.00012901	0.00011621	0.00028299	0.00029287	1.178e-05	4.4783e-05	0.00015561	3.4164e-05	5.4029e-05	0.00012066	4.6213e-05	3.1861e-06	3.967e-05	3.5252e-05
YCR045C	0.00096174	0.0009476	0.0011004	0.001143	0.00074549	0.00093979	0.001139	0.00058682	0.00021121	0.00097376	0.0006948	0.00078623	0.0006665	0.0011485	0.00037227	0.00010752	0.00061983	0.00087705	0.001162	0.0006783	0.00014729	1.6021e-05	0.00028072	0.0001091	7.1372e-05	-6.9641e-07	0.00018637	1.1433e-06	1.5859e-05	5.9599e-05	1.9452e-05	-5.663e-07	5.5687e-05	6.06e-05
YCR046C	0.00064734	0.0007787	0.00073444	0.00088693	8.4607e-05	0.00063654	0.00073423	0.00033816	0.00011854	0.00063974	7.273e-05	-3.7758e-06	2.5262e-05	0.00053068	-3.116e-06	-1.187e-06	NaN	0.00071223	0.00084435	0.00047457	-2.2857e-06	8.6869e-06	-3.0376e-06	NaN	-4.5223e-07	-7.7279e-07	5.3759e-06	2.726e-05	-3.4648e-07	2.4119e-05	4.0098e-05	1.8906e-07	3.5601e-05	3.4395e-05
YCR047C	0.00058759	0.00086918	0.00066445	0.00083257	0.00056035	0.00087602	0.00077749	0.00055775	0.00019687	0.00070203	0.00038146	0.00054545	0.00027077	0.00083884	0.00018909	0.00012017	0.00017773	0.00070894	0.00098861	0.00065853	0.00014837	0.00021501	NaN	NaN	NaN	NaN	NaN	NaN	NaN	NaN	NaN	NaN	NaN	NaN
YCR048W	0.0015352	0.0016579	0.0014746	0.0016621	0.00091286	0.0013042	0.0014364	0.0007879	0.00031033	0.00092071	0.0012885	0.00080561	0.00073292	0.0012922	0.00026024	7.1384e-05	0.00057704	0.0010982	0.0011971	0.0012128	0.00037097	0.00026439	0.00051905	0.00046294	3.1045e-05	0.00011268	0.00024231	7.8145e-05	4.6438e-05	0.00022855	9.893e-05	-3.6084e-08	8.8091e-08	9.2917e-05
YCR049C	0.0010199	0.0010733	0.0012216	0.0012408	0.00076133	0.0010586	0.0014496	0.00067401	0.0002656	0.001004	0.00093076	0.00076436	0.0006999	0.0011839	0.00029414	0.00010719	0.00064494	0.0011011	0.0013498	0.00073165	0.00026904	0.0002591	0.00028954	0.00019759	8.3342e-05	0.00012212	0.0002511	0.0001173	7.3955e-05	3.248e-05	3.6816e-05	4.9986e-05	1.1255e-05	1.2567e-05
YCR050C	0.0010585	0.0010007	0.0012137	0.0013291	0.00082614	0.00096299	0.0014955	0.00062413	0.00028907	0.00095026	0.00089238	0.00080274	0.00077272	0.0011723	0.00025309	0.00012601	0.00072663	0.0011361	0.0014	0.00079998	0.00023702	0.00022783	0.00029681	0.00017971	3.6967e-05	0.00015229	0.00021918	0.00011917	5.8057e-05	1.4397e-06	1.579e-05	-4.3829e-07	2.5244e-05	4.3591e-05
YCR051W	0.0010315	0.0010928	0.0011979	0.0011362	0.0007766	0.00095009	0.0013374	0.00072389	0.00016948	0.00098924	0.0008038	0.00088699	0.00058346	0.0011912	0.00034166	9.1754e-05	0.0006451	0.0011596	0.0015531	0.00080918	0.00029109	0.00037447	0.00037142	0.00025416	0.00013901	0.00011676	0.00032492	5.5971e-05	3.9871e-05	0.00010447	3.4021e-05	-4.3829e-07	-1.8537e-07	-3.0186e-07
YCR059C	0.0010467	0.0010926	0.0012758	0.0012021	0.00078439	0.00096608	0.0015531	0.00063965	0.0002887	0.00099325	0.0010346	0.00086761	0.00055313	0.0011556	0.00028793	8.4215e-05	0.00071927	0.001148	0.0014475	0.00075873	0.00024027	0.00031029	0.00037282	0.00028207	7.3045e-05	6.8814e-05	0.00027068	6.0743e-05	0.00013631	8.4713e-05	2.8141e-06	4.4368e-05	1.5209e-05	3.3565e-05
YCR060W	0.0012511	0.0010928	0.0013604	0.0011606	0.00070261	0.0009844	0.0012388	0.00068721	0.00036885	0.0010263	0.00098349	0.00060747	0.00068288	0.0012603	0.00032404	0.00010465	0.00069806	0.0011364	0.001374	0.00097945	0.00031281	0.00029056	0.00042028	0.00026397	7.9494e-05	0.0001777	0.00031025	-3.722e-07	5.3906e-05	0.00013846	0.00016408	1.6274e-09	8.8091e-08	0.00015969
YCR061W	0.0010597	0.001252	0.0013442	0.0014556	0.00043531	0.0012052	0.0014203	0.00092419	0.00047321	0.0012436	0.00091002	0.00088902	0.0005506	0.0015423	0.00031927	0.00030253	0.00067612	0.00095013	0.0015651	0.0010182	0.00026997	0.00017983	0.00025084	0.00029784	3.1261e-05	0.00015101	0.00019372	1.3018e-05	1.9414e-05	6.9499e-05	7.1585e-05	-3.0382e-06	6.3362e-10	5.5589e-05
YCR062W	0.0010042	0.001218	NaN	NaN	0.00055377	0.00084262	0.0011118	0.00057742	8.3227e-05	0.00065567	NaN	NaN	NaN	0.001043	NaN	NaN	NaN	0.0010858	0.0011618	0.00084474	0.00030471	0.00030921	0.00036584	0.00034853	6.0669e-05	0.00011706	0.0003283	1.9361e-05	3.5149e-05	6.6863e-05	9.0843e-05	1.8906e-07	8.8091e-08	4.8592e-05
YCR063W	0.00075525	0.00088074	0.00092345	0.0011034	0.00054523	0.00071934	0.00099089	0.00050286	0.00030477	0.00062035	0.00061545	0.00065247	0.00043037	0.00056035	0.00010732	3.8567e-05	0.00025618	0.00088601	0.00092112	0.00080272	0.00013784	8.7893e-05	0.0002047	0.00026751	1.755e-05	5.313e-05	0.00010538	NaN	2.5191e-05	8.668e-05	3.2465e-05	4.6026e-07	-1.4458e-06	6.9136e-05
YCR065W	0.0012923	0.0014727	0.0014015	0.0014079	0.00096858	0.00098178	0.0016079	0.00068649	0.00043482	0.0010812	0.00082294	0.00095281	0.00055283	0.0013845	9.424e-05	9.1969e-05	0.00061802	0.0012049	0.0014275	0.00093845	0.00021532	0.00022478	0.00029933	0.00037869	7.9113e-05	0.00013569	0.00019882	0.00017024	9.0707e-05	-2.6719e-09	3.4633e-06	7.604e-05	1.6481e-05	1.9802e-05
YCR066W	0.0010474	0.0013961	0.0015814	0.0014824	0.00083974	0.0011823	0.0014828	0.00071666	0.00019492	0.00094108	0.00098812	0.00089224	0.00084381	0.0013014	0.00033867	7.7629e-05	0.00074719	0.001263	0.0014751	0.0011091	0.00030585	0.00031883	0.00043604	0.00040602	0.00011196	0.00012597	0.00025721	8.2092e-05	8.4726e-05	4.6014e-05	0.00013375	0.00012089	2.6627e-05	0.00010418
YCR067C	0.001118	0.0011608	0.0012263	0.0012503	0.00077674	0.0010105	0.0013761	0.00074654	0.00034898	0.0010614	0.00090942	0.00072815	0.00060407	0.0013035	0.00022953	0.00012039	0.00042406	0.0011234	0.0014266	0.0008986	0.00029137	0.00032618	0.00039572	0.00025575	3.0729e-05	0.000113	0.00033317	1.8043e-05	3.7088e-05	0.00014679	0.00012305	1.8906e-07	8.8091e-08	0.00010734
YCR068W	0.0011356	0.0012039	0.0013412	0.0012957	0.00082678	0.0011431	0.0016006	0.00062858	0.00012329	0.00093413	0.00098854	0.00068005	0.00084216	0.0012803	0.00026757	2.5584e-05	0.00075842	0.0011345	0.0012654	0.00091214	0.00016005	0.00014457	0.00034643	0.00029702	4.0568e-05	8.2687e-05	0.00018414	5.0883e-05	7.8338e-05	-1.8083e-07	-2.8637e-07	2.8201e-05	6.5632e-07	2.9509e-05
YCR069W	0.00098787	0.00081858	0.00082791	0.0010353	0.00059261	0.00079954	0.0011452	0.00042066	7.9382e-05	0.00057304	0.00088747	0.00058402	0.00043446	0.00098686	6.7764e-05	6.5423e-05	0.00046617	NaN	NaN	NaN	NaN	NaN	NaN	NaN	NaN	NaN	NaN	NaN	NaN	NaN	NaN	NaN	NaN	NaN
YCR071C	0.00068672	0.00089316	0.00064665	0.00076579	-5.8282e-07	0.00073616	0.00068259	0.00043995	0.00022013	0.00040294	-9.0084e-06	-8.022e-06	1.955e-05	-1.2163e-05	-2.6606e-06	-1.2255e-06	NaN	0.00048034	0.00069485	0.00049635	-2.1557e-06	NaN	0.00028969	0.00013669	4.2141e-06	-1.2679e-06	8.3878e-05	1.9891e-05	3.804e-05	1.1217e-05	1.2513e-05	-4.3829e-07	1.1133e-06	2.6012e-05
YCR073C	0.0010189	0.0012724	0.0013985	0.0012167	0.00074211	0.00095383	0.0012861	0.00051078	0.00039238	0.0010896	0.0009404	0.00067029	0.00067005	0.0016241	0.00023684	0.00013599	0.00077255	0.001166	0.0012571	0.00091462	0.00025466	0.00029395	0.00032418	0.00031508	8.5941e-06	0.00012292	0.00025048	2.9957e-05	4.3053e-05	6.8045e-05	5.2165e-05	1.8906e-07	8.8091e-08	6.7672e-05
YCR073W-A	0.001315	0.0011272	0.0013191	0.001257	0.00098277	0.0010311	0.0016035	0.00073256	0.00032014	0.0010511	0.00089632	0.00077538	0.00069617	0.0013026	0.00011493	0.00013035	0.00071913	0.0012472	0.0013016	0.00087975	0.0002541	0.00029906	0.00037922	0.00029704	8.8989e-05	0.00017712	0.0002798	3.1335e-05	8.2218e-05	4.2221e-06	2.7391e-05	-4.3829e-07	1.0145e-06	3.5117e-05
YCR075C	0.00094431	0.0012382	0.001293	0.0010865	0.00089511	0.00107	0.0012583	0.0007418	0.00032583	0.0010422	0.00079133	0.00078003	0.00057714	0.0012892	0.0002957	0.00012386	0.00070945	0.00065782	0.0011929	0.00072484	9.1368e-05	0.00015662	0.00019491	0.00036994	1.074e-05	7.8896e-05	0.00014502	2.9638e-05	5.6287e-07	7.1139e-05	3.7187e-05	1.8906e-07	4.1449e-06	2.7616e-05
YCR075W-A	0.0010581	0.00097153	0.0010447	0.00104	0.00064492	0.00093118	0.0011706	0.00067759	0.0002248	0.00091997	0.00077253	0.00075846	0.00075015	0.0010759	0.00016875	7.7606e-05	0.00056238	0.0010652	0.00096093	0.00078918	0.00013708	0.00017805	0.00031801	0.00027539	1.4865e-05	0.00011631	0.00024938	-4.4961e-07	3.2115e-05	2.4407e-05	2.8809e-05	3.5126e-06	1.2305e-05	4.1964e-05
YCR076C	0.0012842	0.001311	0.0014428	0.0013107	0.00097688	0.0010694	0.0017083	0.00053936	0.00031962	0.0011118	0.00093057	0.00092685	0.00059591	0.0013023	0.00024818	0.00014877	0.00070363	0.0012259	0.0015473	0.00086369	0.00028503	0.00037553	0.00044417	0.0002851	0.00011404	0.00018786	0.00023116	0.00015463	0.00011639	4.3901e-05	3.3553e-05	3.7646e-05	6.3876e-07	1.9673e-05
YCR077C	0.00096079	0.00091994	0.00091654	0.00099442	0.00059722	0.0008494	0.0010362	0.0003511	0.00024223	0.0010052	-8.1114e-06	-8.0545e-06	-6.7717e-06	-1.1944e-05	3.9751e-05	-1.1589e-06	-6.6276e-06	0.00094785	0.0011426	0.00070237	0.00011302	5.3755e-05	0.00024035	6.5683e-05	7.9135e-05	1.9476e-05	0.00018182	4.3461e-06	9.4062e-06	6.8661e-05	-6.0361e-07	6.6332e-05	6.1419e-05	-7.8426e-07
YCR079W	0.00096332	0.00094395	0.00090065	0.00090042	0.00063206	0.00086994	0.00095471	0.00050781	0.00014519	0.0010371	0.00065968	0.0009267	0.00072928	0.001238	0.00039197	0.00010762	0.00057706	0.00092053	0.0010484	0.00069541	0.00013156	0.00011077	0.00030307	9.6972e-05	0.00012954	5.3889e-05	0.00024624	1.5257e-06	5.9676e-05	9.3e-05	6.6638e-05	-5.663e-07	9.7096e-05	5.2002e-05
YCR081W	0.00045085	0.00057915	NaN	0.00066343	0.00018725	0.00029884	0.0010214	0.00026022	NaN	0.00051687	NaN	0.00033601	NaN	NaN	NaN	NaN	NaN	0.00057135	0.00067371	0.00041764	9.4989e-05	NaN	0.00016001	0.00018011	NaN	5.5325e-05	0.00017279	5.0985e-05	8.6846e-05	1.4397e-06	NaN	-4.3829e-07	NaN	-3.0186e-07
YCR082W	0.0013149	0.0013142	0.0014741	0.0012374	0.00094582	0.00099688	0.0016305	0.0008558	0.00033095	0.0010774	0.001027	0.00083983	0.00054509	0.0013494	0.00027983	0.000134	0.00076547	0.0011257	0.0014527	0.0008918	0.00032876	0.00028239	0.00037531	0.00031295	0.00011499	5.9347e-05	0.00030684	0.00026731	0.00010909	2.0161e-05	-2.8637e-07	-4.3829e-07	3.028e-05	6.4083e-05
YCR083W	NaN	0.00071735	0.00089042	0.00083613	0.00063709	0.00059252	0.0011187	0.00033984	-2.5771e-06	0.00077101	0.000608	0.00038418	0.00050797	0.00094001	0.00017393	4.9956e-05	0.00030277	NaN	0.0008555	0.00062191	0.00021323	NaN	0.00019843	0.00026084	NaN	2.6478e-05	0.00024892	-3.722e-07	NaN	NaN	NaN	1.8906e-07	NaN	6.599e-05
YCR084C	0.001076	0.001076	0.0010738	0.0012903	0.00062567	0.00086177	0.0012041	0.00059565	0.0001684	0.00073472	0.00042833	0.00057242	0.00050465	0.00092842	0.0001924	8.0667e-05	0.00052255	0.00099318	0.0010014	0.00073135	0.00013604	0.00015189	0.00019748	0.00011417	0.0001096	7.2585e-05	0.00015554	3.7314e-05	0.00010065	8.2822e-05	3.0011e-06	7.7099e-05	NaN	5.9751e-05
YCR085W	0.00097245	0.00087679	0.0010338	0.00098267	0.00059258	0.00092893	0.00093945	0.00058654	0.00024695	0.0010125	0.00069063	0.00080243	0.00078735	0.0010777	0.00034039	0.00010774	0.00058482	0.00093278	0.001041	0.00067645	0.00011703	9.123e-05	0.00023881	0.00013994	7.7302e-05	6.3457e-05	0.00018495	1.9753e-06	1.0248e-05	2.8323e-05	3.3732e-05	-5.663e-07	8.0968e-05	0.00010425
YCR086W	0.0011426	0.0011575	0.0013152	0.0010885	0.0008884	0.00096244	0.0014532	0.00044341	0.00030063	0.0010503	0.00088052	0.00080638	0.00061111	0.0011372	0.00017222	0.00019554	0.00074174	0.0010209	0.0013887	0.00081846	0.00025089	0.00028401	0.00037579	0.00028687	6.0035e-05	8.9868e-05	0.00020167	0.00016088	0.00013692	0.00012159	4.0206e-05	4.3386e-05	-5.0165e-07	4.6743e-05
YCR087W	0.0013421	0.001788	0.0016952	0.0018741	0.00119	0.0013932	0.0016122	NaN	0.00040479	0.0013174	0.0011807	0.0012545	0.00087847	0.0014865	0.00024796	0.00016396	0.00087171	0.0015083	0.0017988	0.0012734	0.0003446	0.0003513	0.00036685	0.00043016	7.9723e-05	0.00015845	0.00025538	0.00026073	0.00011872	9.3918e-05	6.3312e-05	6.761e-05	1.4714e-05	6.316e-05
YCR088W	0.0011146	0.0014314	0.001468	0.0013328	0.00087795	0.0010564	0.0015471	0.00091239	0.00037593	0.0011728	0.0010056	0.0009141	0.0007092	0.0015279	0.00025007	0.00019092	0.00070177	0.001273	0.0013508	0.0010181	0.00029142	0.00031872	0.00034934	0.00043939	3.1976e-05	5.7865e-05	0.00029649	7.9758e-05	4.8987e-05	0.00013297	9.7287e-05	1.8906e-07	8.8091e-08	0.00018327
YCR089W	0.0012987	0.001276	0.0016266	0.0015207	0.00086247	0.0013577	0.0017842	0.00063908	0.00046223	0.0013537	0.0010706	0.0010293	0.00099157	0.0019914	0.00044478	0.00017297	0.0009761	NaN	0.0016389	0.0011668	0.00030572	0.00040037	0.00040352	0.00046707	3.6055e-05	6.764e-05	0.00035724	7.69e-05	8.355e-06	0.00026157	0.00015471	1.0117e-05	4.6701e-06	0.00010956
YCR090C	0.001029	0.0010016	0.0011259	0.0011502	0.00081888	0.00097692	0.001325	0.00068001	0.00019032	0.0010673	0.00085398	0.00075955	0.00068706	0.0010399	0.00021832	0.00010463	0.00066852	0.0011647	0.0012648	0.00077749	0.00013799	0.00025578	0.00037278	0.00014868	4.4243e-05	6.9689e-05	0.00025132	2.2557e-05	3.0761e-05	0.00014239	7.8033e-06	3.2712e-07	4.5638e-06	1.6815e-05
YCR091W	0.0011775	0.0013613	0.0013174	0.0015399	0.0010499	0.0011246	0.0012657	0.00081388	0.00028513	0.0012326	0.00091506	0.00090325	0.00053702	0.0012221	0.00024442	0.00013042	0.00044686	0.0013665	0.0013931	0.0011596	0.00023055	0.00029627	0.0003134	0.00037951	9.9739e-05	0.00017684	0.00021488	6.2834e-05	5.8619e-05	4.9008e-05	-2.8637e-07	4.767e-05	6.3876e-07	4.6634e-05
YCR092C	0.0012351	0.0014568	0.0011932	0.0017058	0.0010218	0.0011278	0.0013542	0.0011597	0.00021604	0.0013055	0.00083067	0.0011208	0.00051773	0.0013613	0.0002567	6.0838e-05	0.00044743	0.0015264	0.0015231	0.0011065	0.00026447	0.00032714	0.00032132	0.00039083	9.5436e-05	0.00017407	0.00019379	0.00011736	0.00018828	2.8518e-05	2.0312e-05	6.2221e-05	1.6157e-05	6.5751e-05
YCR094W	0.00088642	0.0011155	0.0010022	0.0012755	0.00084214	0.00083598	0.00099497	0.00075568	0.00022424	0.0010296	0.00055701	0.0008559	0.00018958	0.00099179	0.00021746	4.1236e-05	0.00036613	0.00084621	0.00088496	0.00067916	0.00019634	9.8952e-05	0.00019341	0.00017891	6.3927e-05	8.6454e-05	0.00010231	0.00010524	1.0355e-05	7.4421e-07	1.8367e-05	-4.3829e-07	2.2982e-05	3.6407e-05
YCR095C	0.0010096	0.00094202	0.001087	0.0011373	0.00085684	0.00094048	0.0012037	0.0007775	0.00032427	0.0010342	0.00083305	0.00082387	0.0004855	0.0012067	0.00027203	0.0001898	0.00078144	0.00099654	0.0011501	0.00073125	0.00032864	0.00027003	0.00030816	0.00026081	7.5738e-05	0.00015349	0.00026459	9.3486e-05	0.00010745	0.00011159	5.3244e-05	0.00010568	6.1661e-06	9.0024e-05
YCR095W-A	0.0011813	0.0012371	0.00089323	0.0014463	0.00063368	0.0010809	0.0014254	0.0005991	0.00025747	0.0010165	0.00068567	0.00081151	0.00070011	0.0012239	0.00024689	0.00016277	0.00074594	0.0010965	0.0011773	0.00097261	0.00025316	0.00031173	0.00026568	0.00011212	7.5906e-05	0.00017975	0.00025806	-1.7916e-07	5.5754e-05	8.0104e-05	4.8602e-05	2.9462e-05	NaN	4.7319e-05
YCR098C	0.001193	0.0016217	0.0015145	0.0016667	0.0010569	0.0011668	0.0013003	0.00087079	0.00021583	0.0011087	0.00097284	0.0010075	0.00061879	0.0014343	0.00020681	0.0001766	0.00059541	0.0010924	0.0012664	0.00097753	0.00026629	0.00016507	0.00031267	0.00033847	6.1646e-05	0.00022176	0.00015968	0.00013055	6.3234e-05	2.8929e-05	1.0419e-05	-4.3829e-07	5.7261e-06	0.00011281
YCR099C	0.0016833	0.0021762	0.0020046	0.0026792	0.0013236	0.0018551	0.0022296	0.0012307	0.00044822	0.001748	0.0016423	0.0020382	0.001128	0.002266	0.00037064	0.00018294	0.00095018	0.0018663	0.0020891	0.0015872	0.00044659	0.00035132	0.00049122	0.00051514	0.00011254	0.0002703	0.00026159	0.00028436	0.00012138	6.6535e-05	7.6155e-05	6.8966e-05	6.923e-06	0.00015698
YCR100C	0.0014608	0.0016776	0.0015798	0.0018177	0.0015248	0.0018484	0.0018961	0.0010876	0.00047974	0.0014697	0.0012583	0.0011818	0.00090675	0.0014901	0.00032158	0.00016238	0.0005116	0.001307	0.0015718	0.0012453	0.00029451	0.00031833	0.00034344	0.00041821	7.872e-05	0.00010119	0.00015608	5.0264e-05	8.1172e-05	0.00024571	0.0001574	0.00013718	1.277e-05	8.6753e-05
YCR101C	0.0010498	0.00096909	0.0012527	0.0012181	0.00076109	0.001035	0.0013239	0.00066908	0.00023016	0.00096689	0.00083102	0.00083437	0.00066958	0.0010082	0.00022226	3.4805e-05	0.00061082	0.001063	0.0011887	0.00078915	0.00013739	0.00027278	0.00032104	0.00018214	6.5085e-05	0.00016836	0.00027108	-4.4961e-07	5.7898e-05	9.8888e-05	-2.7275e-07	5.5995e-07	2.7708e-05	2.6161e-05
YCR102C	0.0011544	0.001285	0.0013732	0.0015017	0.001297	0.0015336	0.0015103	0.0008224	0.00041083	0.0011124	0.0010559	0.001063	0.00081172	0.0013611	0.00018689	0.00017192	0.00036296	0.0010477	0.0011949	0.0010077	0.00020811	0.00014179	0.00028356	0.0002538	5.2774e-05	6.5612e-05	0.00012654	4.1839e-05	2.6659e-05	0.0001594	0.00011974	9.9303e-05	3.9234e-07	3.048e-05
YCR102W-A	0.0011668	0.0014882	0.0015161	0.0017474	0.00074449	0.0011605	0.0014192	0.00091643	0.00022652	0.0011435	0.00087229	0.001184	0.00057882	0.0013974	0.00026394	0.00024816	0.00069551	0.0012178	0.001521	0.0011206	0.00049835	0.00056225	0.00052971	0.00067764	0.00020317	0.00028344	0.00042158	5.6252e-05	0.00011425	0.00032667	0.00010728	1.1705e-05	2.8066e-05	0.00012033
YCR105W	0.001098	0.0010839	0.0012638	0.0012796	0.00081956	0.00099282	0.0013236	0.00066788	0.00030087	0.0010079	0.00090003	0.00091529	0.00077027	0.0011168	6.8586e-05	0.00011154	0.0006021	0.0010679	0.001194	0.00074246	0.00020268	0.00021628	0.00037809	0.0001102	6.667e-05	0.00017678	0.00032432	1.7463e-05	4.8979e-05	4.7007e-05	1.8201e-05	2.4286e-05	2.4053e-06	4.0477e-05
YCR106W	0.001143	0.0011507	0.0013566	0.0014616	0.0012114	0.0013267	0.0012783	0.00060713	0.00036301	0.0010872	0.00090359	0.0010994	0.00057591	0.0012947	0.00028843	0.0001321	0.00035215	0.00086191	0.0011993	0.00099458	0.00020508	0.0001299	0.00030308	0.00024738	4.024e-05	4.9477e-05	0.00015149	6.0341e-06	3.3931e-05	0.00016344	0.00011832	9.1316e-05	2.8397e-05	7.296e-05
YCR107W	0.0008645	0.00099957	0.00094213	0.0010505	0.00038658	0.00085881	0.001174	0.00070504	0.00028563	0.00084771	0.0005595	0.00060707	0.00063893	0.0012625	0.00030736	0.00013904	0.00054802	0.00086094	0.0011894	0.00064177	0.00013922	0.00017152	0.00026821	0.00011925	1.5145e-07	6.7542e-05	0.00014153	7.746e-06	3.9462e-06	8.3446e-07	2.4185e-05	6.4534e-06	6.3362e-10	-4.7607e-07
YDL001W	0.0010272	0.0010113	0.0011958	0.0010241	0.00083614	0.00098075	0.0013218	0.00061326	0.0002787	0.00096734	0.00090812	0.00063051	0.00068022	0.0012606	0.00035534	4.9828e-05	0.00085037	0.0010601	0.0010381	0.00081314	0.00025014	0.00021106	0.00023724	0.00029106	3.897e-05	8.3549e-05	0.00022046	-3.722e-07	1.2126e-05	9.9069e-05	9.1032e-05	1.8906e-07	-1.9779e-07	3.5397e-05
YDL002C	0.00091977	0.00088758	0.0010632	0.00082442	0.00069511	0.00080007	0.0011493	0.00064756	0.00031407	0.00083445	0.0008039	0.00063135	0.00061551	0.0011628	0.00027263	0.00010819	0.00052553	0.00088104	0.00097203	0.00066889	0.0002077	0.00014347	0.00021439	0.00025847	4.3016e-05	5.9592e-05	0.00020071	5.6875e-05	6.8303e-06	5.1772e-06	8.7188e-05	-4.8286e-07	8.8091e-08	6.4042e-05
YDL009C	0.00098818	0.0010778	0.0011017	0.00097693	0.00071905	0.00089197	0.0013138	0.00070214	0.0002792	0.00096358	0.00092192	0.00075576	0.00077653	0.0012141	0.00039806	0.00013981	0.00059211	0.00091732	0.0010129	0.00072993	0.00017621	0.00021157	0.00024543	0.00023706	3.4148e-05	6.273e-05	0.00017915	1.3101e-05	4.2102e-05	0.00011745	0.00015306	1.8906e-07	-2.931e-07	4.6511e-05
YDL010W	0.0010259	0.0010202	0.0010905	0.0010048	0.00072283	0.00093318	0.0012626	0.00062088	0.00020807	0.0009361	0.00093749	0.00073483	0.00076508	0.0012839	0.00042135	0.00011221	0.00063869	0.0010267	0.0010979	0.00068947	0.0001866	0.00025212	0.00026392	0.00016682	3.215e-05	2.8223e-05	0.00017118	1.3496e-05	-1.2463e-07	6.4869e-05	3.5576e-05	1.8906e-07	8.8091e-08	4.2793e-05
YDL011C	0.001132	0.0010182	0.0011918	0.0009768	0.00079757	0.0010338	0.0012789	0.00069771	0.00020906	0.0010777	0.00090982	0.00073908	0.00084384	0.0013931	0.0003477	0.00010037	0.00059238	0.00092678	0.0012532	0.00076613	0.00016295	0.00021403	0.00025232	0.00021879	3.2966e-05	-7.7279e-07	0.00017873	3.3836e-05	2.5409e-05	6.8282e-05	6.335e-05	1.8906e-07	8.8091e-08	6.6463e-05
YDL012C	0.0010564	0.00092877	0.0010976	0.0011535	0.00088273	0.00098434	0.001251	0.00069988	0.0002084	0.0010771	0.00086377	0.00054089	0.00083178	0.0012995	0.00034306	0.00018222	0.00061129	0.00097802	0.0011472	0.00074489	0.00015106	0.00015519	0.00030742	0.00011138	4.9004e-05	9.3037e-05	0.0002641	2.1499e-05	2.4861e-06	7.7059e-05	9.2358e-05	1.8906e-07	-1.0451e-07	3.8439e-06
YDL013W	0.001029	0.00099581	0.0009103	0.00095323	0.00080913	0.00088051	0.0011724	0.00071451	0.00018907	0.00098294	0.00079719	0.00063727	0.00055712	0.0010458	0.00028762	4.2575e-05	0.00031519	0.00072713	0.00099987	0.00055924	0.00015103	0.00010108	0.00023988	0.00021023	-4.5223e-07	6.8599e-06	0.00016329	4.1016e-05	1.716e-06	3.8627e-05	1.7336e-05	1.8906e-07	8.9724e-06	-8.6549e-07
YDL018C	0.0010484	0.00090907	0.001141	0.00096938	0.00087585	0.00094458	0.0013566	0.00072625	0.00029044	0.00098362	0.0009572	0.00077249	0.00066736	0.0012018	0.00038676	0.0001709	0.00063136	0.0009576	0.0012929	0.00078487	0.00019623	0.00032936	0.00039196	0.00027142	3.6347e-05	7.2606e-05	0.00022678	-3.722e-07	8.0162e-05	0.00014099	7.8661e-05	2.3949e-05	8.8091e-08	0.00011811
YDL019C	0.0010856	0.0011627	0.0011926	0.0012776	0.00061287	0.00070545	0.0011608	0.00040892	0.00012219	0.00075731	0.00070555	0.0008572	0.00037755	0.00091714	7.8934e-05	1.6929e-05	0.00026378	0.0011953	0.0009949	0.00099967	0.0003484	0.00024387	0.00024837	0.00015775	-4.5223e-07	-7.7279e-07	NaN	2.4408e-05	NaN	NaN	2.991e-05	1.0813e-05	8.8091e-08	6.0389e-05
YDL020C	0.00083905	0.0007118	0.00081105	0.00093028	0.00062584	0.00093596	0.00088357	0.00072017	0.00032401	0.00071494	NaN	0.00059645	0.00037946	0.00070241	0.00032894	0.00012773	0.00019357	0.00085443	0.00086424	0.00061384	0.00025275	0.00034285	0.00022173	0.00033327	5.8878e-05	0.00015267	0.00019409	4.4366e-05	7.3052e-05	0.00013012	5.1823e-05	2.1753e-05	8.5005e-06	4.9179e-05
YDL022W	0.0011006	0.00092877	0.0011137	0.00098084	0.00074638	0.00094881	0.0012222	0.0006044	0.00024381	0.0009641	0.00094921	0.00062337	0.00059763	0.001228	0.00027227	8.0865e-05	0.00070169	0.0010001	0.001208	0.0007445	0.00024624	0.00025385	0.00030599	0.00029357	3.6369e-05	9.8215e-05	0.000173	7.0824e-06	-3.4648e-07	8.8425e-05	3.0617e-05	1.8906e-07	8.8091e-08	0.00014149
YDL023C	0.00098054	0.0010183	0.0011253	0.00092204	0.00084838	0.00086304	0.0013378	0.00066373	0.00025545	0.0009244	0.00093648	0.00068998	0.00076504	0.001256	0.00027279	0.00011622	0.00070567	0.00094154	0.0011406	0.00069227	0.00025096	0.00023051	0.0003065	0.00025386	6.1054e-05	8.2478e-05	0.00019798	3.0784e-05	-3.4648e-07	2.1469e-05	8.4189e-05	-9.6855e-07	1.8791e-05	4.8646e-05
YDL024C	0.0010403	0.0010976	0.0011651	0.00092956	0.00094601	0.00088981	0.0013921	0.00069833	0.00028629	0.0010071	0.00088999	0.00078691	0.00085948	0.0013496	0.00036389	0.00010798	0.00067417	0.0010004	0.0011345	0.0006984	0.00022431	0.00020162	0.00025915	0.00019465	7.5119e-06	7.1436e-05	0.00025698	3.1188e-05	2.0102e-05	2.3489e-05	4.3909e-05	-1.4907e-06	8.8091e-08	2.9354e-05
YDL025C	0.0011177	0.00097891	0.0011525	0.0008675	0.00077699	0.00092618	0.0013645	0.0006282	0.00023564	0.00093676	0.00089332	0.00081023	0.00062373	0.0014312	0.00045327	0.00015094	0.00070579	0.00098391	0.0010091	0.00071364	0.00015837	0.00027874	0.00027295	0.00018693	2.0297e-05	8.492e-05	0.00023876	3.694e-05	5.0997e-05	0.0001303	4.756e-05	1.8906e-07	8.8091e-08	5.1211e-05
YDL026W	0.0012206	0.0011051	0.0011713	0.0012772	0.00082156	0.001058	0.001453	0.00079082	0.00031608	0.0010668	0.00085233	0.00064583	0.00083245	0.0011467	0.00036377	0.0001509	0.00062856	0.0010957	0.0011866	0.00084588	0.00024612	0.00031683	0.00025212	0.00025012	1.1798e-05	0.00016958	0.00022951	1.3653e-05	5.1156e-05	7.4014e-05	1.9931e-05	4.6044e-05	-9.7895e-07	4.2885e-05
YDL027C	0.0010638	0.0010145	0.0010314	0.0010192	0.00070309	0.00090562	0.0013511	0.00065456	0.00021226	0.00083103	0.00090557	0.00077842	0.00079236	0.0013021	0.00041399	0.00016252	0.00070976	0.00098339	0.0011698	0.00069869	0.00014023	0.00022563	0.00021554	0.00015842	4.7305e-05	8.8598e-05	0.00026899	7.317e-05	-3.4648e-07	5.4804e-05	8.7507e-05	1.8906e-07	8.8091e-08	9.9217e-05
YDL032W	0.0008676	0.00088938	0.0008126	0.00069186	0.00019302	0.00075591	0.0008757	0.00061583	0.00022396	0.00077214	0.00035906	0.00019984	0.00037728	0.00078058	0.00019351	-1.187e-06	0.00033029	0.00085209	0.00082863	0.0005683	8.0253e-05	2.5389e-05	1.0881e-05	2.4601e-05	-4.5223e-07	-7.7279e-07	5.244e-05	8.7444e-06	9.7498e-07	3.9025e-05	3.5545e-05	1.8906e-07	8.8091e-08	2.5381e-05
YDL033C	0.0010268	0.001023	0.0011253	0.00093023	0.00079267	0.00091274	0.0012974	0.00064725	0.0002436	0.0009997	0.00088212	0.0007206	0.00063054	0.0012918	0.00042908	0.00015133	0.0006395	0.0009751	0.00095915	0.00065574	0.00012222	0.00029111	0.00025579	0.00015596	-4.5223e-07	3.5523e-05	0.00023807	5.6248e-05	5.3524e-05	0.000128	4.9496e-05	1.8906e-07	8.8091e-08	4.694e-05
YDL034W	0.00097745	0.00087488	0.0010113	0.0009538	0.00075312	0.00084988	0.0012118	0.00067166	0.00019232	0.00097203	0.00083178	0.00068917	0.00066279	0.0012368	0.00033891	5.7786e-05	0.00048266	0.00098471	0.0010189	0.0006899	0.00017004	0.00032119	0.0003535	0.00024654	3.3991e-05	4.8965e-05	0.00028245	3.1538e-05	4.7199e-05	0.00022949	5.979e-05	-4.8286e-07	8.8091e-08	4.2483e-05
YDL035C	0.0010371	0.0010769	0.0014494	0.00109	0.00082725	0.0010434	0.0013021	0.00070658	0.00020064	0.00099541	0.0010831	0.00076037	0.00069475	0.0012876	0.00040123	0.00016299	0.00054514	0.0010255	0.001071	0.00078562	0.00027037	0.0003725	0.00042919	0.00029476	0.00010104	0.00010972	0.00028908	2.0282e-05	9.3408e-05	0.00026374	0.00010217	-8.1882e-07	8.8091e-08	0.00015784
YDL036C	0.001147	0.0012429	0.00105	0.0013995	0.00061377	0.0010275	0.0014021	0.00084993	0.0002113	0.00092996	0.0009385	0.0008394	0.00081277	0.0011078	0.00036742	0.00019427	0.0006444	0.0010668	0.0011636	0.00085948	0.00028693	0.00030863	0.00023189	0.00019989	3.5168e-05	0.0001767	0.00021674	4.3916e-06	6.2003e-05	7.7154e-05	5.7598e-05	1.926e-05	1.7714e-05	3.6197e-05
YDL037C	0.0011576	0.00118	0.0013411	0.0011886	0.00068679	0.0010417	0.0013249	0.00068083	0.00030527	0.00098767	0.00097641	0.00067868	0.00069083	0.0011358	0.00036656	0.00012026	0.00067041	0.0011057	0.0013265	0.00079641	0.00027981	0.00034653	0.00036245	0.00028595	3.9794e-05	0.00011045	0.00024375	5.7391e-05	2.0574e-05	8.9254e-05	0.00010429	1.8906e-07	-1.3558e-07	0.00010564
YDL039C	0.00094263	0.0010066	0.0010435	0.00096941	0.00073861	0.00083932	0.0013214	0.00065961	0.00029814	0.00081848	0.00088587	0.00063644	0.00071813	0.0013139	0.00030932	0.00014772	0.00068661	0.001018	0.001109	0.00069026	0.00018423	0.00024036	0.00025548	0.00015922	2.8282e-05	5.8957e-06	0.00023956	3.9885e-06	4.071e-05	4.7493e-05	4.4253e-05	-1.469e-07	8.8091e-08	6.3118e-05
YDL040C	0.0011679	0.0011082	0.0010529	0.0011499	0.00065567	0.00097016	0.0014377	0.00042713	0.00026586	0.0010033	0.00070532	0.0007352	0.00071737	0.0010392	9.953e-05	0.00011841	0.00071516	NaN	NaN	0.00015014	NaN	NaN	0.00022573	9.9378e-05	NaN	7.2312e-05	7.0592e-05	NaN	-4.8366e-07	NaN	NaN	NaN	NaN	NaN
YDL044C	0.00060038	0.00067418	0.00058558	0.00064833	NaN	0.00059704	0.00063733	0.00046794	7.9382e-05	0.00055425	NaN	-7.1452e-06	NaN	-1.2302e-05	NaN	2.5943e-05	NaN	0.00059939	0.00090907	0.00048163	-2.2857e-06	-2.7296e-06	-3.0376e-06	-2.7579e-06	-4.5223e-07	-7.7279e-07	2.1584e-05	1.4215e-05	-3.4648e-07	5.5332e-07	1.081e-05	1.8906e-07	8.8091e-08	2.7593e-05
YDL045W-A	0.00056462	0.00067045	0.00067982	0.00069527	NaN	0.00056067	0.00060882	0.00048699	7.68e-05	0.00055332	NaN	-7.1452e-06	4.5886e-05	0.00015994	-3.116e-06	-5.54e-07	NaN	0.00059204	0.00076896	0.00044756	-2.2857e-06	-2.7296e-06	-3.0376e-06	-2.7579e-06	-4.5223e-07	-7.7279e-07	NaN	1.1796e-05	-3.4648e-07	-1.0682e-06	1.8656e-05	1.8906e-07	NaN	2.7407e-05
YDL046W	0.0010483	0.00097465	0.0010508	0.0010587	0.00068294	0.00094079	0.0012197	0.00068278	0.00015353	0.00090953	0.00092149	0.00086677	0.00067911	0.0012367	0.0003201	3.8795e-05	0.00062775	0.0010504	0.0010142	0.00071469	0.00011296	0.00022221	0.00023989	0.00012915	-4.5223e-07	4.849e-05	0.00018639	1.5522e-05	6.8772e-05	8.7337e-05	1.1658e-05	1.8906e-07	8.8091e-08	3.1071e-05
YDL047W	NaN	NaN	NaN	NaN	NaN	6.2997e-05	NaN	NaN	NaN	NaN	NaN	NaN	NaN	NaN	NaN	NaN	NaN	0.00096012	0.001011	0.00064213	NaN	0.00019912	0.00024632	0.00024916	1.2171e-05	7.4756e-05	9.7553e-05	5.3804e-07	2.8013e-05	5.916e-05	7.1495e-05	NaN	NaN	NaN
YDL048C	0.0010308	0.00090628	0.0010351	0.00097718	0.00077599	0.00081115	0.001149	0.00069926	0.00020089	0.00088187	0.00084745	0.00067366	0.00065524	0.0011856	0.0004023	0.00011636	0.0005176	0.00097812	0.0010529	0.00068324	0.00011091	0.00024099	0.00028827	0.00020763	1.664e-05	4.6228e-05	0.00021648	2.7541e-05	1.5193e-05	7.7595e-05	3.5258e-05	1.8906e-07	8.8091e-08	8.1804e-05
YDL049C	0.0010624	0.0010145	0.0011718	0.0011014	0.00074127	0.0010028	0.0012507	0.00069864	0.00017689	0.0010311	0.0010425	0.00076414	0.00064693	0.0012639	0.00035513	0.00013164	0.00059273	0.0010397	0.0012388	0.00075209	0.00018348	0.00023737	0.00033822	0.00023931	3.7659e-05	3.5922e-05	0.00022509	5.1525e-05	3.5984e-05	0.00015804	5.0986e-05	1.8906e-07	8.8091e-08	0.00011946
YDL050C	0.0011954	0.0012649	0.0010475	0.0014341	0.00064818	0.00097159	0.0011102	0.0006558	0.00020052	0.0006828	0.00076539	0.00051658	0.0004749	0.00087366	0.00010553	8.5196e-05	0.00030277	0.0012948	0.0014019	0.001122	0.00030089	0.0003699	0.00027867	0.00034374	2.4582e-05	3.1867e-05	0.00030095	9.042e-05	8.7004e-05	9.9072e-05	9.1807e-05	1.8906e-07	8.8091e-08	0.0001409
YDL051W	0.0011736	0.0010619	0.0011175	0.0011253	0.00081725	0.001089	0.00149	0.0006009	0.00027493	0.0010575	0.0010148	0.00072518	0.00071088	0.0012604	0.00035461	NaN	0.00063148	0.0010643	0.0012582	0.00080394	0.00028268	0.00030613	0.00034585	0.00027353	6.6813e-05	0.00011928	0.00021181	3.087e-05	2.9182e-05	3.2619e-05	0.00011443	1.8906e-07	8.8091e-08	7.4344e-05
YDL052C	0.00084243	0.00097093	0.00084033	0.00087115	0.00080551	0.00082051	0.0013091	0.00057618	0.00028281	0.00091693	0.00082397	0.00062674	0.00069839	0.0012487	0.00028795	0.00011713	0.00056156	0.00080917	0.0011067	0.00067345	0.00019037	0.00019046	0.00030694	0.00026308	3.1017e-05	0.00012137	0.00018399	5.6485e-05	1.8764e-05	3.4998e-05	3.8634e-05	1.8906e-07	8.8091e-08	6.1423e-05
YDL054C	0.001036	0.0010534	0.0010237	0.001075	0.00078073	0.00084306	0.001329	0.00068309	0.00027499	0.0009829	0.00082269	0.00066152	0.00076961	0.0013731	0.00033536	0.00014717	0.00067456	0.0010006	0.0010969	0.00068637	0.00013608	0.00022047	0.00027485	0.00017323	6.3937e-06	9.7727e-05	0.00022498	-3.722e-07	-3.4648e-07	4.5978e-05	5.6885e-05	1.8906e-07	8.8091e-08	8.6801e-05
YDL056W	0.0009032	0.0010071	0.00086769	0.0010001	0.00058814	0.00087791	0.0011887	0.00063294	0.0002119	0.00087847	0.00061684	0.00061461	0.00067909	0.0011507	0.00023703	6.5769e-05	0.00038509	0.0010387	0.0010532	0.00067153	9.4119e-05	0.00019056	0.00027075	0.00014215	1.4561e-05	2.1565e-05	0.00018462	3.4903e-05	-3.4648e-07	-1.0682e-06	9.854e-05	1.8906e-07	8.8091e-08	9.4383e-05
YDL057W	0.001028	0.0010202	0.0010783	0.00097737	0.00060863	0.00087009	0.0012628	0.00065487	0.00022788	0.00085009	0.0006796	0.00060666	0.00060442	0.0011702	0.00031522	0.00017477	0.00059239	0.0010103	0.0011024	0.00065667	0.00010137	0.00018305	0.00022969	0.00016909	2.6032e-05	-7.7279e-07	0.00020106	4.6966e-05	-3.4648e-07	0.0001546	3.0911e-05	1.8906e-07	8.8091e-08	4.6798e-05
YDL059C	0.0011466	0.0011161	0.0010148	0.0012589	0.00070365	0.00095844	0.0012226	0.00077082	0.00028859	0.00099318	0.00061548	0.00071908	0.00078114	0.0011228	0.00029324	0.00018584	0.00059725	0.00093996	0.0010518	0.00079441	0.00016775	0.00029443	0.0003081	0.00017306	7.8974e-05	0.0001813	0.00024736	3.0011e-07	0.00015549	0.00017473	8.3087e-05	2.1993e-05	NaN	4.6436e-05
YDL061C	0.00078526	0.00085719	0.00061518	0.00098026	0.00058252	0.00080425	0.00078645	0.0006736	0.00022635	0.00067951	0.0004667	0.00061015	0.0004265	0.00080309	0.000329	0.0001787	0.0003036	0.00091972	0.0008183	0.00058503	0.00016978	0.0003012	0.00021945	0.00024037	4.9147e-05	0.00011558	0.00018991	9.8797e-07	2.121e-05	3.6652e-05	4.8945e-05	3.774e-05	NaN	-3.4101e-07
YDL062W	0.00087548	0.00089687	0.00096914	0.00092578	0.00043909	0.00099166	0.00098853	0.00068247	0.00023186	0.0007916	0.00062431	0.00060747	0.00063588	0.0010495	0.00028828	0.00010484	0.00051439	0.00080372	0.00094458	0.00062757	0.00011426	0.00017384	0.00019701	0.00016835	-4.5223e-07	8.3623e-05	0.00018185	1.2665e-05	-3.4648e-07	6.4801e-05	3.83e-05	1.8906e-07	NaN	9.3118e-05
YDL063C	0.00081685	0.00082654	0.00096165	0.00089539	0.00053398	0.00098743	0.00094986	0.00063932	0.00021232	0.00081533	0.00065901	0.00065144	0.00055746	0.00094803	0.00037409	0.00011628	0.00049537	0.00078143	0.00092361	0.00060675	0.00014812	0.00017397	0.00022326	0.00016981	-4.5223e-07	4.7481e-05	0.00015637	2.8177e-05	-3.4648e-07	3.6814e-05	1.8547e-05	1.8906e-07	8.8091e-08	5.4094e-05
YDL065C	0.00098594	0.0010905	0.0011058	0.0010946	0.00072731	0.00089366	0.0012429	0.00057804	0.00018083	0.00089385	0.00086706	0.00064643	0.0006674	0.0012684	0.00036221	0.00013606	0.00060798	0.0009968	0.0010146	0.00068313	0.00018317	0.00020767	0.00025853	0.00017756	2.1398e-05	5.1042e-05	0.00020901	-3.722e-07	1.2201e-06	0.00014373	8.3817e-05	1.8906e-07	8.8091e-08	5.5007e-05
YDL066W	0.0011652	0.0010474	0.0011175	0.001188	0.00083224	0.00099545	0.0013216	0.00067897	0.00025928	0.00091743	0.00094457	0.000646	0.00057639	0.0011665	0.00032223	-1.187e-06	0.00061188	0.0010508	0.0011791	0.00079779	0.00019382	0.00026426	0.0003158	0.00024295	2.4554e-06	3.2386e-05	0.00023689	5.4092e-05	7.136e-06	0.00013182	9.9783e-05	1.8906e-07	8.8091e-08	0.00010726
YDL067C	0.00090743	0.00090543	0.00085268	0.00080924	0.00018777	0.00078881	0.0010494	0.00054354	0.00029769	0.00087547	4.1944e-05	3.1273e-05	-6.4266e-06	0.00036454	-3.5718e-06	-2.1096e-06	5.1541e-06	0.00082997	0.001291	0.00069229	0.00019568	0.00024791	0.00035148	0.00021987	1.3746e-06	8.9781e-05	0.00020294	-2.5058e-08	-2.9024e-07	5.4237e-05	7.914e-05	5.0319e-06	6.3362e-10	1.5007e-05
YDL068W	0.0013335	0.001038	0.00093464	0.0012894	0.00073407	0.00070954	0.0012178	0.00038863	0.00025635	0.0007251	0.00067922	0.00048261	0.00056309	0.00081892	0.00011707	8.9143e-05	0.00030277	0.0010035	0.0010703	0.00082435	8.6255e-05	0.00011901	7.2826e-05	0.00028925	-4.5223e-07	-7.7279e-07	9.0584e-05	8.1735e-05	2.0171e-07	0.00016213	4.992e-05	1.8906e-07	8.8091e-08	2.1981e-05
YDL069C	0.00085886	0.00083728	0.00078019	0.00096903	-7.3816e-06	0.00074176	0.0010551	0.00047389	0.00021913	0.00076943	-7.3255e-06	-7.5184e-06	-6.5683e-06	-1.1072e-05	-2.9038e-06	5.3584e-05	4.9556e-05	0.00098248	0.00093198	0.00059596	-1.8937e-06	3.9668e-05	0.00012153	1.3906e-05	-5.1563e-07	-1.6345e-06	2.4723e-05	-1.7916e-07	2.2107e-05	4.993e-05	8.2949e-06	2.5961e-06	7.7003e-07	-3.4101e-07
YDL070W	0.00095287	0.0011275	0.00087381	0.0010715	0.00052618	0.00090877	0.0010869	0.00058978	0.00013005	0.00073731	NaN	0.00047424	NaN	0.00069019	8.0693e-05	6.6669e-05	NaN	0.0011222	0.0012724	0.00086748	0.00030139	0.00035158	0.00032682	0.00039997	3.5039e-05	0.00010339	0.00026379	0.00011501	2.3065e-05	0.00013794	0.00014881	4.5605e-06	8.8091e-08	9.1466e-05
YDL071C	0.0012052	0.0011083	0.0012659	0.0012734	0.00073503	0.00098798	0.0013366	0.00064849	0.0003529	0.00093251	0.0010659	0.00085085	0.00069881	0.0013265	0.0003075	0.00010123	0.00060748	0.0011837	0.00096148	0.00080384	0.00034055	0.00043777	0.00043274	0.00041353	0.00014801	0.00018766	0.00030946	5.351e-05	5.4996e-05	0.00021576	6.6362e-05	1.3307e-05	8.8091e-08	6.2107e-05
YDL072C	0.0010086	0.0010588	0.0010988	0.0011064	0.00070797	0.00086974	0.0013317	0.00077825	0.00026225	0.00096337	0.00080287	0.00069613	0.00079452	0.0010692	0.00014546	0.00013063	0.00074731	0.0010028	0.0012204	0.00073483	0.0001223	0.00018265	0.00022359	7.8811e-05	2.6822e-05	9.0386e-05	0.00013398	7.5065e-06	3.6813e-05	8.3333e-05	2.8826e-05	4.4652e-07	2.1765e-07	1.6198e-06
YDL074C	0.00087393	0.00078724	0.00090873	0.00089095	0.00042217	0.0004658	0.00087622	0.00072	0.00021493	0.00055802	NaN	0.00057647	0.00020017	0.00069011	0.00010196	2.8327e-05	0.00019357	0.0010036	0.00073837	0.00059868	0.00010282	0.00034868	0.00018596	0.00032879	3.7201e-05	0.00012624	0.00011771	2.1796e-06	4.2023e-05	3.1991e-05	8.9256e-05	2.5179e-05	4.0141e-05	-3.4101e-07
YDL075W	0.00058412	0.00078152	0.00065881	0.00074371	0.00036736	0.00081622	0.00081164	0.00067684	0.00014881	0.00043232	0.00041184	0.00044503	0.00022638	0.00068897	0.0001133	7.1878e-05	0.00021079	0.0007927	0.0012393	0.00076495	0.00026726	0.00024959	0.0003337	0.00025506	1.1363e-06	0.00012329	0.00016065	2.5622e-07	2.4304e-05	6.6851e-05	4.8356e-05	4.5497e-06	6.3362e-10	3.3456e-05
YDL076C	0.0012295	0.0011805	0.0011958	0.0011101	0.00086416	0.0011125	0.0014193	0.00074211	0.00022018	0.00099092	0.0010817	0.00078342	0.00082006	0.0014241	0.00038269	0.00015115	0.00061164	0.0011009	0.0013265	0.00076916	0.0002456	0.00027862	0.0002911	0.0002476	4.9965e-05	6.5154e-05	0.00028253	3.4517e-05	4.9513e-05	5.9676e-05	5.3343e-05	8.1217e-07	8.8091e-08	6.2413e-05
YDL077C	0.0011153	0.0011258	0.00095917	0.0013842	0.00048837	0.00087507	0.0013864	0.00065342	0.0002501	0.00093407	0.00061459	0.00068202	0.00063794	0.00098221	0.00023475	0.00010424	0.00057762	0.00077125	0.000946	0.00065476	-1.8937e-06	7.6859e-05	0.00010525	0.00019775	4.2205e-05	0.00014269	9.0308e-05	4.4189e-05	7.0888e-05	0.00014677	4.1275e-05	6.3725e-05	NaN	4.6993e-05
YDL078C	0.0010004	0.0010309	0.001055	0.0009812	0.00086007	0.00088474	0.0013409	0.00054313	0.00022798	0.00092417	0.00086617	0.00074448	0.000726	0.0012638	0.00031952	0.00010054	0.00052578	0.0010049	0.0010174	0.00072407	0.00012691	0.00026211	0.0002694	0.00021656	1.921e-05	3.0827e-05	0.00024632	-3.722e-07	3.8301e-05	6.2019e-05	2.1147e-05	1.2905e-06	8.8091e-08	3.2381e-05
YDL079C	0.0010394	0.0010342	0.0010121	0.00099282	0.00083192	0.00093236	0.0012784	0.00053426	0.00025937	0.0010461	0.00084689	0.00076792	0.00055788	0.0012483	0.00033929	7.3125e-05	0.00044784	0.0010051	0.0010765	0.00071041	0.00019453	0.00032756	0.00026775	0.00024811	6.0866e-05	1.3252e-05	0.00025872	2.9321e-05	2.4004e-05	8.0396e-05	7.5539e-05	1.8906e-07	8.8091e-08	4.343e-05
YDL080C	0.00087026	0.0010633	0.001113	0.0010595	0.00059233	0.00087077	0.0011027	0.00047937	0.00018133	0.00087816	0.00080387	0.00068581	0.00062421	0.001287	0.00037033	5.7974e-05	0.00056166	0.0010741	0.00089373	0.00071406	0.00017992	0.00023526	0.00025038	0.00023417	1.7064e-05	9.1755e-05	0.00020001	1.2747e-05	1.5182e-05	3.1256e-05	7.1369e-06	1.8906e-07	8.8091e-08	6.8565e-05
YDL081C	0.00066245	0.00084998	0.00079688	0.00097653	0.00048834	0.00063578	0.00067643	0.00038163	0.00010653	0.0004754	0.00060088	0.00069754	0.00035409	0.00083539	0.00019722	0.00013579	0.00027657	0.00067448	0.00078923	0.00060378	0.00018158	0.0003264	0.00027958	0.00028176	-4.5223e-07	9.7379e-08	0.00021845	2.1395e-05	4.8401e-06	9.558e-05	5.7708e-05	NaN	8.8091e-08	1.7083e-05
YDL082W	0.00065189	0.00091182	0.00097296	0.00082175	0.00057268	0.00079575	0.00089478	0.0006593	0.0001341	0.00072929	0.00058788	0.00064562	0.00044797	0.0010732	0.00035004	0.00015529	0.00041257	0.0008162	0.00092696	0.00063028	0.00021371	0.00026055	0.00038617	0.00023077	1.1062e-05	5.3702e-05	0.00022981	4.8599e-05	4.3046e-05	0.000122	5.356e-05	1.8906e-07	8.8091e-08	5.4281e-05
YDL083C	0.00054916	0.00086823	0.00077348	0.00094526	0.00068248	0.00069784	0.00082851	0.00056156	0.00016177	0.00056168	0.00056995	0.00066275	0.00035712	0.00094415	0.00034206	0.00013216	0.00033407	0.0008306	0.00085148	0.00062864	0.00025429	0.00031885	0.00032995	0.00033434	3.7379e-05	8.6838e-05	0.00032078	-3.722e-07	8.4484e-06	0.00012082	6.8795e-05	1.8906e-07	8.8091e-08	8.3862e-05
YDL085C-A	0.00098581	0.0011213	0.001323	0.0013839	0.00082317	0.0011514	0.0012254	0.00078104	0.00031184	0.0012089	0.0010612	0.0010175	0.00063501	0.0012191	0.0001769	0.0003345	0.00066603	0.0010136	0.0013624	0.0008752	0.00019828	0.00031485	0.00043483	0.0003482	3.4303e-05	0.00018012	0.0003114	0.00010791	2.357e-05	0.00010672	0.00011963	2.7881e-05	-3.6051e-07	1.4022e-05
YDL085W	0.0011166	0.0014135	0.0015201	0.0014226	0.00082009	0.001039	0.0012782	0.00080113	0.00025513	0.0009913	0.00084752	0.00087352	0.00054159	0.0012879	0.00018773	0.00019066	0.00057644	0.0011303	0.0012929	0.0010778	0.00029568	0.00033627	0.00027199	0.00038408	7.6237e-05	0.00010278	0.00031231	2.5515e-05	8.8823e-05	9.5211e-05	0.00012068	1.8906e-07	8.8091e-08	0.00013378
YDL086W	0.0012313	0.0011772	0.0014228	0.0011686	0.00062727	0.0011121	0.0013726	0.00074211	0.00039225	0.0010312	0.0010496	0.00066948	0.00073362	0.0012445	0.000398	0.00021415	0.00063949	0.0011776	0.0013689	0.00094274	0.00028565	0.00033747	0.00041011	0.00035171	0.00011045	0.00012257	0.00023931	2.7418e-05	3.3071e-05	0.00020454	0.00018078	-2.6123e-07	-4.03e-08	0.00015566
YDL088C	0.0012078	0.0010754	0.0012076	0.001165	0.00072577	0.00089001	0.0013683	0.00067166	0.00029451	0.00095209	0.00099234	0.00070509	0.00065143	0.0012723	0.00033521	6.2092e-05	0.00057662	0.0011248	0.0012115	0.00083018	0.00029025	0.00033662	0.00040291	0.00027211	7.1692e-05	0.00018204	0.00023847	2.3497e-05	5.219e-05	0.00015786	7.0895e-05	-2.2352e-07	-4.03e-08	7.158e-05
YDL089W	0.0012158	0.0011224	0.0011606	0.0011455	0.00078825	0.00088987	0.0013882	0.00078939	0.00031741	0.00096379	0.0010269	0.00066234	0.00070227	0.0012917	0.00034726	0.00013915	0.00060344	0.0011094	0.0011027	0.00083886	0.00026886	0.00028679	0.00036045	0.00031044	7.3358e-05	0.00012302	0.00027115	4.0901e-05	2.2671e-05	1.1335e-05	5.0529e-05	1.8906e-07	8.8091e-08	0.00011645
YDL091C	0.001188	0.0011651	0.0012188	0.0011919	0.00084022	0.00099778	0.0014582	0.00075416	0.00030229	0.001038	0.00091317	0.00068501	0.00058098	0.0012096	0.00026039	0.00013202	0.00044778	0.0011383	0.0010476	0.00076204	0.00024875	0.00030976	0.00034559	0.00026399	3.4132e-05	0.00011299	0.00030505	3.1531e-05	2.0385e-06	8.1947e-05	0.00014665	1.8906e-07	8.8091e-08	9.3381e-05
YDL093W	0.0011058	0.0011359	0.0012576	0.0009967	0.0008911	0.0010066	0.0014345	0.00076147	0.00040401	0.00097574	0.00099895	0.00079013	0.00088334	0.0015794	0.00041407	0.00012026	0.00074833	NaN	0.001061	0.0007804	0.00029159	0.00034216	0.00034987	0.00028154	3.0769e-05	0.00010858	0.00030188	2.857e-05	-3.4648e-07	9.8959e-05	0.00013956	1.8906e-07	8.8091e-08	0.00011383
YDL094C	0.0010857	0.0011257	0.0012647	0.001106	0.00086308	0.00097871	0.0012435	0.00073068	0.00030241	0.00097132	0.00095114	0.00081863	0.00067187	0.0013528	0.00029517	NaN	0.00061982	0.0011178	0.0011506	0.00081199	0.00022641	0.00031847	0.00032118	0.00029602	4.3897e-05	6.531e-05	0.00029462	5.4781e-05	-3.4648e-07	6.8513e-05	8.6513e-05	1.8906e-07	8.8091e-08	7.9769e-05
YDL095W	0.0010397	0.0011838	0.0012531	0.001094	0.00089527	0.0010071	0.0012664	0.0007383	0.00032566	0.0010619	0.0010651	0.00089278	0.00061924	0.0014827	0.00025667	0.00010804	0.0006789	0.0010485	0.0011531	0.00064704	0.00022735	0.00033737	0.00037246	0.00034834	1.0994e-05	0.00010598	0.00027834	3.2975e-05	4.9652e-06	9.3947e-05	6.8382e-05	1.8906e-07	8.8091e-08	0.00014376
YDL096C	0.0011898	0.001268	0.0012491	0.0011861	0.00072485	0.0012085	0.0013419	0.00083799	0.00047279	0.0010093	0.00084636	0.00092577	0.00048288	0.0012456	0.00028993	8.8561e-05	0.00059248	0.0010883	0.0011079	0.00086361	0.000167	0.00011242	0.00026482	0.00043394	6.7196e-05	1.6758e-05	0.00023408	3.9776e-05	6.6089e-05	5.5852e-05	7.3859e-05	9.2257e-05	0.00010714	8.9781e-05
YDL099W	0.0013679	0.0012878	0.0013238	0.0013153	0.00067272	0.0011289	0.0013498	0.0009313	0.00053544	0.0010324	0.0009364	0.0010963	0.00058024	0.00134	0.00037205	0.00010369	0.00051356	0.0012442	0.0011642	0.00094409	0.00025621	8.4549e-05	0.00033391	0.00042969	9.1406e-05	0.00011705	0.00028241	0.00015853	3.2672e-05	0.00012489	4.4003e-05	0.00010588	8.5528e-05	5.2578e-05
YDL100C	0.0011009	0.0012581	0.001245	0.0012915	0.00074117	0.0010595	0.0012287	0.00066527	0.00047682	0.0010091	0.00088154	0.00087608	0.00050101	0.0012095	0.00035983	0.00012747	0.00048303	0.0012921	0.0010338	0.0010615	0.00021289	0.00011482	0.0002649	0.00043426	9.0394e-05	0.00012301	0.00023451	1.1433e-06	8.6409e-05	5.0645e-05	5.9048e-05	8.4088e-05	7.4506e-05	6.1472e-05
YDL101C	0.0010263	0.0012912	0.0013711	0.0013666	0.00067843	0.0010833	0.0011463	0.00074743	0.00044171	0.00083731	0.00090304	0.0010058	0.00058346	0.0011912	0.00037974	0.00013151	0.00050554	0.0011215	0.0011158	0.00092748	0.00020502	4.9606e-05	0.0002859	0.00039914	8.3626e-05	6.472e-05	0.00020058	1.9144e-05	3.9495e-05	8.6405e-05	3.2469e-05	5.9724e-05	6.228e-05	8.4893e-07
YDL104C	0.0012512	0.0012309	0.0014372	0.0013859	0.00073844	0.00094482	0.0011545	0.0008297	0.00047284	0.00092317	0.00082051	0.00087308	0.00057994	0.0013172	0.00028181	9.592e-05	0.00049062	0.0011008	0.0012456	0.00084969	0.00011677	6.9061e-05	0.00021523	0.00031684	8.5604e-05	2.4354e-05	0.00012147	4.745e-05	7.2854e-05	2.3176e-05	3.3831e-05	8.3726e-05	5.9462e-05	5.5978e-05
YDL106C	0.00092006	0.0010583	0.0011279	0.0013154	0.00071621	0.00099212	0.00096583	0.00044496	0.00033642	0.0007319	0.0005608	0.00080538	0.00034526	0.000897	2.3833e-05	6.0611e-05	0.0004239	0.001065	0.00090656	0.00086713	0.00023497	5.2698e-05	0.00081285	0.00045337	8.1043e-05	0.00012867	0.00019298	0.00010323	2.8416e-05	5.7545e-05	4.7803e-05	4.8949e-05	0.00012764	2.4957e-05
YDL107W	0.0012347	0.0012737	0.0015859	0.0016685	0.00082638	0.0011214	0.0014044	0.00079962	0.00038308	0.0011927	0.00087448	0.0013967	0.00057203	0.0014731	0.00035243	6.0727e-05	0.00054153	0.0010828	0.0014313	0.001095	0.00033337	0.00011779	0.00092682	0.00056479	7.9819e-05	0.00017792	0.00024071	3.9898e-05	2.9605e-05	0.00010984	4.4195e-05	9.4064e-05	9.3275e-05	-7.8426e-07
YDL109C	0.0017711	0.0020005	0.0025027	0.0027176	0.0014306	0.0018827	0.0023211	0.0015613	0.00079398	0.0016728	0.001378	0.0019471	0.0010458	0.0018802	0.00060869	0.00015734	0.00078127	0.0016172	0.0020994	0.0017176	0.00047785	0.00017707	0.0012974	0.00081018	0.00016827	0.00022481	0.00037449	4.9168e-05	7.55e-05	0.00024406	8.3895e-05	0.00015335	0.0001152	0.00010416
YDL110C	0.0013698	0.0017063	0.0015401	0.0022876	0.0011931	0.0019156	0.0024533	0.00095839	0.00031513	0.0023154	0.0010959	0.0015002	0.0010242	0.0019194	0.00018473	0.00035242	0.00085453	0.0015097	0.0023925	0.0016696	0.0012679	0.00021659	0.00068654	0.00068127	6.0085e-05	0.00031601	0.00024386	0.00014973	0.00019494	0.00028112	0.00011695	2.1818e-05	6.506e-05	7.8997e-06
YDL112W	0.00085048	0.0013621	0.0011265	0.0013226	0.00079881	0.001284	0.0014933	0.0008483	0.00026961	0.0012169	0.00069754	0.0010586	0.00066824	0.0013634	0.00019705	0.00027222	0.00067562	0.0010723	0.001738	0.0010989	0.0002845	0.00023985	0.00033254	0.00039174	7.3355e-05	0.00024316	0.00025957	7.443e-05	8.5919e-05	0.00032258	4.4814e-05	2.4217e-05	5.4896e-05	7.9993e-05
YDL113C	0.00083089	0.0012621	0.00098472	0.0011684	0.00074862	0.0011778	0.0013642	0.00076958	0.00026957	0.0012032	0.00072876	0.00080888	0.00059046	0.00136	9.897e-05	0.00022904	0.00060125	0.0010851	0.0014863	0.0010326	0.00025075	0.00016728	0.0003228	0.0003948	4.0814e-05	0.0002041	0.00017101	4.0055e-05	7.7402e-05	0.00014713	6.2652e-06	2.2045e-05	4.7143e-05	5.3189e-05
YDL114W	0.001147	0.0011468	0.0013403	0.0013975	0.00085287	0.0010897	0.001554	0.00067507	0.00024206	0.0011134	0.00097358	0.00093028	0.00064111	0.0012263	0.0002602	0.00022693	0.00060398	0.0013051	0.0014754	0.0009314	0.00021979	0.00022686	0.00041293	0.00037273	8.0796e-05	0.00029293	0.0001453	7.612e-05	8.2064e-05	3.6113e-05	7.9996e-05	9.4462e-05	4.2331e-05	4.256e-05
YDL115C	0.0013017	0.0012323	0.0012669	0.0012749	0.0007551	0.00089404	0.0013701	0.00057687	0.00028271	0.00078946	NaN	0.00062542	NaN	0.00090949	NaN	NaN	NaN	0.0011158	0.0016603	0.0012109	0.00025959	0.00035667	0.00027126	0.00040355	NaN	1.5713e-05	NaN	6.7875e-05	6.9579e-05	0.00030908	0.00023422	1.8906e-07	8.8091e-08	0.00021761
YDL116W	0.00070249	0.00082456	0.00095609	0.00084364	0.00058422	0.0008285	0.0010842	0.00018955	0.00017007	0.00086278	0.00053408	0.00062242	0.00036736	0.00077893	2.4726e-05	5.6644e-05	0.00035092	0.0008714	0.00096298	0.00063411	0.00026141	0.00015841	0.00033166	0.00030631	6.3363e-05	8.4849e-05	0.00017537	7.0854e-05	1.2701e-05	-5.3704e-06	-2.8637e-07	6.1153e-05	1.2639e-06	-3.0186e-07
YDL117W	0.00085933	0.0009315	0.0010835	0.0010098	0.00075365	0.0010089	0.0012304	0.00047467	0.00017343	0.0009945	0.0007731	0.00060644	0.00055666	0.0010488	0.00017152	0.0001298	0.00059137	0.00096078	0.0011791	0.00065195	0.00026471	0.00023226	0.0002963	0.00019976	9.8427e-05	0.00010471	0.00018399	7.5173e-05	7.7942e-05	1.6217e-05	6.8234e-06	2.3608e-05	-1.076e-07	1.5663e-05
YDL119C	0.00081223	0.0011275	0.00096181	0.0011691	0.00054581	0.0011994	0.0010913	0.00089078	0.0002183	0.00097648	0.00056003	0.0009258	0.00051171	0.0013246	0.00027914	0.00023674	0.00064415	0.0010317	0.0013974	0.00097402	0.00020102	0.00018286	0.00027751	0.00037206	7.7274e-05	0.00014744	0.00017468	2.6549e-05	5.0007e-05	6.8384e-05	7.4353e-05	9.2595e-06	2.7598e-05	3.0168e-05
YDL121C	0.00080712	0.0013784	0.00098535	0.0014401	0.00060318	0.0012342	0.0012007	0.00093543	0.00029728	0.0012715	0.00064125	0.0009722	0.00050414	0.0014932	0.00023253	0.00034662	0.00065181	0.0011029	0.0014326	0.0010139	0.0003428	9.3651e-05	0.00031555	0.00034249	2.5279e-05	0.00016173	0.00020227	5.9287e-05	6.3331e-05	6.926e-05	5.0738e-05	4.3051e-05	4.1308e-05	8.6875e-06
YDL122W	0.00090044	0.0012686	0.001076	0.0014365	0.00064	0.0013388	0.0012819	0.00084696	0.00028937	0.0012325	0.00073219	0.0010612	0.00048928	0.0013444	0.00022825	0.00029896	0.00075791	0.0010981	0.0011984	0.00096595	0.00032768	0.00011866	0.00034051	0.00035959	5.4573e-05	0.00015189	0.00019426	2.2421e-05	4.0774e-05	8.0584e-05	6.5963e-05	1.0681e-05	4.3612e-05	1.4557e-06
YDL123W	0.000926	0.0014017	0.0011939	0.0015702	0.00065796	0.0011484	0.0012132	0.00098955	0.00025384	0.0010136	0.00074464	0.0011042	0.0005908	0.0015057	0.00024006	0.00038969	0.00067534	0.0010953	0.0013301	0.0010668	0.00034471	0.0002118	0.00031799	0.0004029	7.1661e-05	0.00017564	0.00017555	4.0174e-05	9.0803e-05	8.8127e-05	5.2446e-05	1.4584e-06	4.1931e-05	1.1632e-05
YDL124W	0.00088086	0.0013738	0.0012609	0.0014522	0.00061938	0.0012062	0.0012588	0.0010564	0.0003162	0.0012797	0.00085268	0.0010431	0.00055472	0.0015116	0.00028718	0.00041685	0.00082458	0.0011637	0.0013768	0.0010911	0.00039295	0.00029713	0.00035374	0.0004144	3.9219e-05	0.00020639	0.00021256	5.379e-05	9.731e-05	8.8918e-05	-4.0477e-07	7.7431e-06	4.0782e-05	1.441e-05
YDL125C	0.0009284	0.0014134	0.0012137	0.0014483	0.00068965	0.0011359	0.0011729	0.00098229	0.00030485	0.00099421	0.00081813	0.0010702	0.00054748	0.0014529	0.00025209	0.0002521	0.00074627	0.0011937	0.0012952	0.0010612	0.00037572	0.00031811	0.00034307	0.00045674	8.0774e-05	0.00020471	0.00024921	7.1066e-05	5.9285e-05	0.00011245	2.9502e-05	4.8045e-05	5.2566e-05	1.0093e-05
YDL127W	0.00090926	0.0014055	0.0012292	0.0013818	0.00066215	0.0011325	0.0011928	0.001048	0.00033233	0.0010857	0.00088066	0.0011878	0.00043838	0.0014572	0.00025199	0.00037813	0.00049587	0.0010621	0.0014626	0.0011177	0.00038035	0.00031643	0.00041024	0.00049532	0.00014752	0.00022026	0.00029697	2.2968e-05	0.00013687	0.0001304	1.5681e-05	6.0856e-05	7.6431e-05	1.4663e-05
YDL128W	0.0013646	0.0017271	0.0014667	0.0018552	0.0008988	0.0013899	0.0014469	0.0012198	0.00041172	0.0013266	0.0013238	0.0015602	0.00069223	0.0019778	0.00040029	0.00042829	0.00073151	0.0012762	0.0017477	0.0013659	0.00045846	0.00042332	0.00056562	0.00066453	0.00011321	0.0002669	0.00026237	5.8566e-05	0.00011428	0.00016929	5.2344e-05	5.652e-05	5.009e-05	3.7001e-05
YDL129W	0.0008584	0.0013227	0.0011266	0.0014832	0.00088129	0.0012455	0.0014266	0.00080788	0.00023355	0.0012242	0.00076383	0.00096464	0.00068409	0.0011903	0.00014963	0.0003348	0.0007622	0.0010864	0.0014842	0.001051	0.00027653	0.000259	0.00034451	0.00042322	4.4667e-05	0.0001601	0.00023795	5.562e-05	0.00010117	0.0003028	4.0328e-05	4.61e-05	7.0609e-05	7.6981e-05
YDL130W	0.0007959	0.00089807	0.00093748	0.00097205	0.00068558	0.000897	0.0010014	0.00049452	0.0002182	0.00089215	0.00060044	0.00058224	0.00046207	0.00098762	0.00012251	0.00023639	0.00056187	0.00090408	0.0010746	0.00076778	0.000349	0.00027248	0.00028386	0.00033764	1.287e-05	0.00014513	0.00019418	8.1523e-05	7.137e-05	0.00014279	2.9764e-06	1.5227e-05	3.3593e-05	5.2665e-05
YDL130W-A	0.00089938	0.00095278	0.0010885	0.0011065	0.00083643	0.0008072	0.00099139	0.0005444	0.00021699	0.00086188	0.00078978	0.00080179	0.00061625	0.00089249	0.00018149	9.5232e-05	0.00070346	0.001039	0.0011975	0.00070475	0.00026405	0.0003344	0.00045761	0.00018049	8.9131e-05	0.0001646	0.00037769	9.3075e-05	1.7579e-05	0.00030238	1.088e-05	-5.8105e-07	3.8541e-06	2.4449e-05
YDL131W	0.0010959	0.00090142	0.00086937	0.0009399	0.00061198	0.00088608	0.0011534	0.00049113	0.00020685	0.00097786	0.00076739	0.00067161	0.00054436	0.00095995	0.00016226	0.00019352	0.00058951	0.0010171	0.0011503	0.00077382	0.00034621	0.00025296	0.00025663	0.00025035	2.1958e-05	0.00015217	0.00022914	4.766e-05	5.2129e-05	2.6646e-05	1.1047e-05	3.2056e-07	2.6943e-05	-6.1131e-07
YDL133C-A	0.0013809	0.0018145	0.0014826	0.001831	0.0007431	0.0013377	0.0017585	0.0010145	0.00024719	0.00094007	0.001409	0.0011107	0.00060021	0.0013822	0.00027387	0.00048208	0.00064553	NaN	0.0021587	0.0015674	0.00040251	0.00061808	0.0005975	0.00075501	0.00013765	0.00024928	0.00035843	5.6832e-05	0.00017647	0.00029169	6.1589e-05	5.3401e-05	2.6502e-05	2.6968e-05
YDL133W	0.0010735	0.0010598	0.00097374	0.00096082	0.00068565	0.00093374	0.0012703	0.00056549	0.00019121	0.0010492	0.00075521	0.00075547	0.00056328	0.0011319	0.0002322	0.00023306	0.0006207	0.00094422	0.0012033	0.00076581	0.00031308	0.0002243	0.00042845	0.00026372	9.4685e-05	9.9715e-05	0.00024132	2.9514e-05	7.1761e-05	5.8068e-05	2.7083e-05	2.5282e-05	-2.0766e-07	5.6622e-05
YDL134C	0.0010385	0.0010266	0.001056	0.0010901	0.00071278	0.0010409	0.0013214	0.00059247	0.00013249	0.0010482	0.00087267	0.00072212	0.00064897	0.0011902	0.00019344	0.00022096	0.00065597	0.00098421	0.0012086	0.00079831	0.00026353	0.00024558	0.00037395	0.00023244	0.00011271	8.7843e-05	0.0001791	3.7873e-05	5.508e-05	4.8271e-05	2.0889e-06	7.3326e-06	7.4562e-06	1.3927e-05
YDL134C-A	0.0011532	0.00093645	0.00097752	0.0010074	0.00076007	0.0010413	0.0013482	0.00062428	0.00021091	0.0010763	0.00081349	0.00064069	0.00059836	0.0011761	0.00026022	0.00025646	0.00067174	0.00092685	0.0012234	0.00076929	0.00026871	0.00021505	0.0003938	0.00027024	0.00010771	9.9931e-05	0.00024003	2.2688e-05	0.00011086	8.8793e-05	7.7236e-05	-7.8833e-07	-2.0766e-07	9.1205e-07
YDL135C	0.0010693	0.0010659	0.0010444	0.0010938	0.00082237	0.001058	0.0012702	0.00052612	0.00015197	0.0011308	0.00094999	0.00089781	0.00068889	0.0012098	0.00033102	0.0003346	0.00064441	0.0010645	0.0012719	0.00086616	0.00030427	0.00030131	0.00045659	0.00030895	0.00013646	0.00016597	0.00025351	3.6803e-05	3.1075e-05	0.00011486	2.312e-05	1.7886e-05	4.003e-06	5.4996e-05
YDL136W	0.00086309	0.00076214	0.00074925	0.00079886	0.00065006	0.00096511	0.0010083	0.00061186	0.00019882	0.0008767	0.00061584	0.00064933	0.00055125	0.0010065	0.00016982	0.00022051	0.00046794	0.00086262	0.0010522	0.00069375	0.00026021	0.0001891	0.00037501	0.00026356	5.7819e-05	0.00012656	0.00019644	3.8282e-05	5.937e-06	3.6465e-05	3.5316e-05	1.1512e-05	-2.0766e-07	1.4522e-05
YDL137W	0.0010339	0.00082528	0.0010399	0.0010939	0.00065418	0.00092917	0.0012697	0.00040266	0.00017538	0.0010444	0.00075471	0.000649	0.0005206	0.0011197	0.00016919	0.00024033	0.00066422	0.0011001	0.0012009	0.00074676	0.00028625	0.00019433	0.00034718	0.00028573	2.3048e-05	0.00016516	0.00023294	5.4531e-05	2.9804e-05	5.3643e-05	4.5691e-06	1.3462e-06	-2.0766e-07	9.8687e-06
YDL138W	0.00094517	0.0010415	0.0010794	0.00099612	0.00079033	0.00087139	0.00134	0.00064099	0.00028902	0.0011467	0.00089535	0.00085863	0.00052094	0.0010889	0.0002835	0.00026744	0.00072698	0.0010265	0.0013287	0.00081848	0.00040503	0.0002517	0.00041464	0.00036085	0.00014051	0.00017108	0.00029346	-3.2464e-07	6.0858e-05	8.1089e-05	-4.0477e-07	-1.1709e-06	5.1989e-05	-3.5802e-07
YDL142C	0.0010143	0.00099857	0.001099	0.0011336	0.00057257	0.00086881	0.0011615	0.00070256	0.00028489	0.00095832	0.00088066	0.00070125	0.00036434	0.001144	0.00033434	0.0002329	0.00052277	0.00093341	0.0012687	0.00087849	0.00034731	0.00022527	0.00023978	0.00025111	8.7134e-05	0.00019589	0.00024511	4.1631e-05	9.0449e-05	0.0001286	4.4335e-05	2.9041e-05	NaN	-1.5103e-06
YDL144C	0.00083045	0.0012013	0.0010673	0.0012707	0.00084574	0.0011974	0.001489	0.00056958	0.00019456	0.0012412	0.00072838	0.00094429	0.00069267	0.001304	0.00018151	0.00027199	0.00079732	0.0011303	0.0014096	0.0010051	0.00016609	0.00017415	0.00030927	0.00036837	6.8933e-06	0.00016541	0.00024701	4.0126e-05	0.00015839	0.000124	1.5707e-05	1.3714e-05	4.3561e-05	2.0901e-05
YDL146W	0.001018	0.0010117	0.0010042	0.00097637	0.0006031	0.00087774	0.0011419	0.00056886	0.00021462	0.00096348	0.00067092	0.0007421	0.00053576	0.0010343	0.00019365	0.00034253	0.00066375	0.0010573	0.0012267	0.00076804	0.00028633	0.00026562	0.00026671	0.00030652	1.406e-05	0.00011086	0.0002209	8.018e-05	0.00010561	0.00016692	2.4612e-05	1.6659e-07	2.3034e-05	3.1767e-05
YDL149W	0.00097509	0.00099114	0.00088713	0.00095609	0.00065505	0.00091825	0.0012591	0.00043547	0.00013994	0.00098317	0.00072805	0.00071494	0.00053608	0.0010808	5.1615e-05	0.00022893	0.00071141	0.0010372	0.0012148	0.00079592	0.0001616	0.0001472	0.00033566	0.00021725	4.8048e-05	3.3448e-05	0.0001691	2.1795e-05	5.5597e-05	4.1897e-05	2.8933e-05	2.7419e-06	3.0332e-05	1.8993e-05
YDL151C	0.00061345	0.00078553	0.00059586	0.00073637	0.00040776	0.00080745	0.00075953	0.00047525	0.00013203	0.00044717	0.0005024	0.00065241	0.00034884	0.00094384	0.00013476	8.8053e-05	0.00020416	0.00068734	0.00082313	0.00058128	0.00022494	0.00013108	0.0002832	0.00019114	1.6293e-05	0.0001473	0.000117	2.7277e-05	6.4714e-05	-1.1338e-06	4.1512e-05	1.238e-07	-2.0766e-07	1.0889e-05
YDL154W	0.00099184	0.00087523	0.00090638	0.00096823	0.00066588	0.00098277	0.0011842	0.00061966	0.00011246	0.00094046	0.00073217	0.00069913	0.00066892	0.0011084	0.00023265	0.00025983	0.00054589	0.0009687	0.0012198	0.0007071	0.00018316	0.00017108	0.00034582	0.00028196	6.1121e-05	0.00015447	0.00018274	6.6298e-06	3.0173e-05	2.6528e-05	2.9013e-05	-2.9077e-07	8.7464e-06	1.2356e-05
YDL155W	0.00089432	0.00093785	0.00085116	0.00099189	0.00070892	0.00098734	0.0011531	0.00044722	0.00011256	0.00085754	0.00069714	0.00064035	0.00059459	0.00091264	0.00010237	0.00024824	0.000562	0.0010102	0.0011931	0.00069598	0.0001775	0.00014488	0.00033652	0.00022307	0.00010805	0.00011501	0.00012747	2.3791e-06	1.4355e-05	3.7643e-05	1.225e-05	-7.8833e-07	1.8021e-05	9.1205e-07
YDL156W	0.00095263	0.0009416	0.00089058	0.0010226	0.00064653	0.0009802	0.0010602	0.00045512	0.00021836	0.00091218	0.00063915	0.00058259	0.00065689	0.0011671	0.00015762	0.00020921	0.00054239	0.0010784	0.0011071	0.00069305	0.00017012	0.00013664	0.0002953	0.00023058	5.7171e-05	0.00011482	0.00016887	3.6746e-06	6.4165e-05	5.6345e-05	6.283e-05	6.5727e-07	-2.0766e-07	1.9138e-05
YDL157C	0.0010152	0.00081728	0.00081919	0.00097604	0.00059588	0.00087855	0.0010365	0.0006167	0.00023781	0.00085374	0.00069718	0.00053549	0.00041495	0.00083449	0.00023672	0.00025574	0.00043686	0.0011131	0.0011184	0.00069026	0.00020326	0.00023621	0.00036304	0.00028219	9.4208e-05	0.00014122	0.00019527	2.3088e-05	0.00011735	6.8948e-05	2.2672e-05	9.8632e-06	-2.0766e-07	2.4631e-05
YDL159W-A	0.0011387	0.00088086	0.0010648	0.0010988	0.00074979	0.00099649	0.0012136	0.00065103	0.00028796	0.0010025	0.00082046	0.00069147	0.00071034	0.0011183	5.6318e-05	9.2149e-05	0.000494	0.0010827	0.0011786	0.00072638	4.7245e-05	0.00018755	0.00032755	0.00028497	7.1254e-05	7.9188e-05	0.00021048	1.6921e-05	-4.8366e-07	8.3697e-05	-2.7275e-07	2.5524e-07	-1.3392e-06	6.6007e-05
YDL160C	0.00060818	0.00065744	0.00072653	0.00082036	NaN	0.00073622	0.00071259	0.00057019	0.00022089	0.00053652	-8.1194e-06	-7.8291e-06	-6.3492e-06	NaN	NaN	-1.1835e-06	NaN	0.00078934	0.00065476	0.00051016	-1.9861e-06	NaN	-3.3598e-06	-2.5079e-06	NaN	-1.2905e-06	NaN	-4.4961e-07	-4.8366e-07	NaN	9.4098e-06	-6.8511e-07	NaN	6.864e-06
YDL161W	0.00096013	0.00092616	0.00094971	0.0009407	0.00074364	0.00078322	0.0011767	0.00072574	0.00017138	0.00096708	0.00077095	0.00069159	0.00056706	0.0011011	0.00026022	0.00020126	0.00064071	0.0010159	0.001212	0.00066755	0.00025842	0.0002041	0.00038813	0.00023351	6.7959e-05	0.00016906	0.00017681	7.279e-05	0.00010819	9.1376e-05	2.6617e-05	2.9173e-05	3.9049e-05	3.9577e-05
YDL162C	0.0010077	0.00094625	0.0010159	0.00097961	0.00076376	0.00090614	0.0012083	0.00050218	0.00026532	0.00091247	0.00073926	0.00063613	0.00059428	0.0011123	0.00017715	0.0001854	0.00058969	0.00091797	0.0011647	0.00068631	0.00031203	0.0002138	0.00031036	0.00034923	0.00012798	0.00019861	0.00025286	2.5518e-05	0.00010674	6.9917e-05	1.103e-05	2.588e-05	-2.0766e-07	-3.5802e-07
YDL167C	0.00088395	0.0009148	0.0011198	0.0011475	0.0005228	0.00093	0.00089551	0.00054346	0.00033594	0.00092098	0.00065792	0.00064638	0.00057755	0.0010085	4.3412e-05	0.00012055	0.00056338	0.0010312	0.00096093	0.00067062	0.00019745	0.00017208	0.00026383	0.00022819	4.9076e-05	8.5465e-05	0.000138	6.1422e-05	-4.8366e-07	3.4375e-05	5.6972e-06	3.8492e-07	1.1099e-06	3.0689e-05
YDL168W	0.0010427	0.0010808	0.00095332	0.0010505	0.00073669	0.00097523	0.0012857	0.00067502	0.00017928	0.0009868	0.00081056	0.00071117	0.00068096	0.0010888	0.00021292	0.00023253	0.00071902	0.0010317	0.0011987	0.00077089	0.00027086	0.0003027	0.00038124	0.00025108	6.2255e-05	0.0001396	0.00025656	2.0458e-05	0.00018823	0.00021001	8.331e-05	3.2056e-07	5.6225e-05	3.1078e-05
YDL169C	0.00094428	0.001091	0.00089491	0.0010784	0.00066959	0.00088488	0.0012389	0.00057704	0.00018689	0.00092798	0.00077226	0.00063278	0.0006727	0.0012256	0.00020509	0.00018615	0.00066812	0.00083515	0.0012929	0.0006935	0.00016317	0.00013661	0.00032084	0.00018159	6.3371e-05	0.00011247	0.00020151	3.6326e-05	1.177e-05	2.1002e-05	1.4675e-05	1.8835e-05	3.254e-05	1.93e-07
YDL170W	0.00087801	0.0008855	0.00090306	0.00075958	0.00040884	0.00090494	0.0011221	0.00053439	0.0001203	0.00083809	0.00067872	0.00044538	0.00064998	0.0010656	0.00017753	0.00025243	0.00056577	0.00096526	0.001023	0.00063191	0.00011213	0.00016169	0.00024725	0.00017218	5.2884e-05	7.0191e-05	0.00013049	1.0316e-05	2.6869e-05	4.4396e-05	5.096e-06	-7.8833e-07	-2.0766e-07	9.1205e-07
YDL171C	0.00097551	0.0009799	0.00092588	0.00096029	0.00039183	0.00092837	0.0011921	0.00061627	0.00013197	0.00090077	0.00064332	0.00066063	0.00061737	0.0010772	0.00015799	0.00028347	0.0005349	0.0010997	0.0010359	0.00071879	9.1205e-05	0.00015189	0.00025055	0.00016192	3.6104e-05	6.4847e-05	0.00010657	-3.9232e-07	2.3912e-05	4.4886e-05	-4.0477e-07	5.1756e-07	7.8863e-06	1.4557e-06
YDL172C	0.0009993	0.00096954	0.00095341	0.00099172	0.00041944	0.00095854	0.001146	0.00067177	0.00012807	0.00095936	0.00049826	0.00063648	0.00064553	0.0010774	0.00019321	0.00025982	0.00056999	0.00096917	0.001135	0.0006672	0.00012261	0.00011572	0.00022524	0.00016628	4.1495e-05	8.986e-05	-2.2478e-06	-3.9232e-07	3.7531e-05	7.7551e-05	-4.0477e-07	1.4584e-06	1.806e-05	5.4972e-06
YDL173W	0.00099093	0.0010784	0.00088293	0.0010037	0.00048929	0.00093968	0.0011378	0.00054579	0.00019063	0.00081774	0.00065836	0.00062381	0.00051233	0.00085397	0.00018145	0.00020093	0.000578	0.00090354	0.0010733	0.0007158	0.00014693	0.00020026	0.00032033	0.00017319	7.3775e-05	6.9863e-05	9.2727e-05	2.3532e-05	2.3341e-05	6.404e-05	2.6469e-05	1.775e-06	-2.0766e-07	1.2882e-06
YDL174C	0.00092095	0.0009453	0.00096118	0.00091346	0.00055214	0.00091288	0.0011572	0.00048689	0.00019846	0.00090809	0.00077141	0.00068675	0.00064521	0.0010261	0.00010721	0.00020068	0.00060544	0.00096059	0.0011434	0.00070681	0.000196	0.00013178	0.00032146	0.00016239	6.8897e-05	0.00013222	0.00015807	2.0365e-05	1.8647e-05	4.9096e-05	1.3456e-05	8.8308e-07	-2.0766e-07	6.7028e-07
YDL175C	0.0010889	0.00097242	0.0011421	0.0011175	0.00077993	0.00094922	0.0012932	0.00069075	0.00018699	0.0010023	0.0008409	0.00080358	0.00068823	0.0010465	0.00028341	0.00019736	0.00057402	0.0009425	0.0012281	0.00075956	0.00029313	0.00031924	0.00038866	0.00033944	0.00012865	0.00021992	0.00024999	-3.9232e-07	8.163e-05	0.00010237	4.7087e-05	-1.1709e-06	1.1012e-05	-3.5802e-07
YDL176W	0.0010838	0.0009173	0.0010986	0.001094	0.00061446	0.00088945	0.0011571	0.00075281	0.00022613	0.0010334	0.00075939	0.00071934	0.00047	0.0010652	0.00022465	0.00028347	0.00069934	0.00089781	0.0012679	0.00076922	0.00036908	0.00027631	0.00038365	0.00041	9.5858e-05	0.00016964	0.00029956	5.2291e-05	0.0001331	0.00016149	3.8804e-05	3.0939e-07	1.0184e-05	3.2172e-05
YDL177C	0.0010255	0.0010084	0.0010519	0.0010236	0.00066134	0.0010024	0.0012234	0.00066701	0.00019456	0.0010341	0.00087986	0.00077715	0.00065313	0.0012065	0.00030751	0.00031562	0.00071868	0.0010711	0.0011768	0.00077905	0.00031495	0.00026	0.00039527	0.00023594	6.6476e-05	0.00013952	0.0002263	6.0151e-05	8.0192e-05	0.00013074	4.6565e-05	7.6316e-06	2.4652e-05	1.7066e-05
YDL178W	0.0010385	0.00092107	0.00095728	0.0010386	0.0006346	0.00092837	0.0013835	0.00056964	0.00016341	0.00099882	0.00081401	0.00072327	0.00072363	0.0011337	0.00022037	0.00022835	0.0006643	0.0010406	0.0013387	0.00073177	0.00025399	0.00027505	0.00037154	0.00016437	3.4061e-05	6.407e-05	0.00019851	-3.9232e-07	2.6911e-05	5.6998e-05	2.8173e-05	3.2056e-07	1.8548e-05	-1.5954e-06
YDL179W	0.0010189	0.0010677	0.0010162	0.0010194	0.0006658	0.00082214	0.0012779	0.00058934	0.00018305	0.00090469	0.00067414	0.00057323	0.00060975	0.00089346	0.00031064	0.00024039	0.00055041	0.0011252	0.001176	0.00076676	0.00023508	0.00029274	0.00039556	0.00022572	0.00012294	0.00014065	0.0002321	1.1154e-05	0.00010521	8.7868e-05	3.3075e-05	2.5741e-05	-1.7557e-07	9.6301e-06
YDL180W	0.00087429	0.00095699	0.00090198	0.0010743	0.00047834	0.00088905	0.0011573	0.00035818	0.00015932	0.00094743	0.00068126	0.00069986	0.00056673	0.00097993	0.00014303	0.00023705	0.00058566	0.0010785	0.0011623	0.00064045	0.00015367	0.00014028	0.00029887	0.00015842	9.0762e-05	0.00011235	0.00013937	-3.9232e-07	3.7265e-05	3.0428e-05	-4.0477e-07	2.0896e-05	-2.0766e-07	1.9665e-05
YDL182W	0.00089386	0.00078318	0.0011023	0.0010837	0.0006917	0.00096665	0.0014005	0.00051694	0.00027079	0.00098295	0.00090075	0.00075677	0.00065291	0.001107	7.4815e-05	0.00012979	0.0006105	0.0010974	0.0012915	0.0006475	0.00018184	0.00024238	0.00033007	0.00024653	8.9565e-05	0.00010105	0.00023402	8.4859e-05	5.3914e-05	9.0212e-07	-2.8637e-07	7.5467e-05	1.0101e-06	5.2006e-05
YDL183C	0.00095921	0.0010023	0.00086006	0.00092843	0.00033785	0.00079156	0.0011261	0.00064337	0.00015171	0.00096706	0.00053733	0.00053885	0.00055541	0.00081482	0.00027145	0.00024807	0.00040544	0.0009301	0.0011758	0.00067426	0.00011911	0.00025055	0.00028507	0.00018524	5.7825e-05	0.00014002	0.00019266	2.3152e-05	2.5983e-05	6.0226e-05	2.0271e-05	4.4465e-06	-2.0766e-07	9.1205e-07
YDL184C	0.00096295	0.00098594	0.00087053	0.0009681	0.00036889	0.00095974	0.0011769	0.00070238	0.00013961	0.00095953	0.00061166	0.00059016	0.0006177	0.00098253	0.00023652	0.00027944	0.00047971	0.0010393	0.00098201	0.00071964	9.0414e-05	0.00013153	0.00022344	0.00013165	2.7708e-05	4.3869e-05	0.00010834	1.7219e-05	3.8321e-05	4.8052e-05	3.9657e-05	5.1756e-07	5.4472e-06	1.4557e-06
YDL185W	0.0012816	0.0010887	0.0011435	0.0013554	0.00073171	0.0010307	0.0015344	0.00076065	0.00016242	0.0010428	0.0010798	0.00096011	0.00069598	0.00128	0.00014567	7.5166e-05	0.00067231	0.0011301	0.0011671	0.0007989	0.00021219	0.00024391	0.00037091	0.00032157	4.608e-05	0.0001321	0.0002475	-4.4961e-07	-4.8366e-07	9.2729e-05	1.4173e-05	-1.7387e-07	3.1623e-05	1.6473e-05
YDL186W	0.0010434	0.0011388	0.0011529	0.0010975	0.00076145	0.0010128	0.0014192	0.0006513	0.00031917	0.00097894	0.001004	0.00079935	0.0007417	0.0010993	0.00021757	7.9087e-05	0.00065389	0.00097688	0.0012292	0.00073182	0.00022864	0.00024796	0.00027	0.00019317	0.00017886	9.2266e-05	0.00020659	3.3978e-05	4.3481e-05	1.6803e-06	4.324e-06	1.2288e-05	NaN	4.8093e-05
YDL187C	0.00097972	0.00092943	0.00098505	0.00097201	0.00038808	0.0010028	0.001196	0.00060872	0.00017905	0.0010261	0.0006659	0.00063993	0.00063349	0.0010928	0.00017386	0.00021691	0.00058209	0.0010551	0.0011211	0.00066502	8.666e-05	0.00014436	0.00020298	0.0001332	5.2369e-05	8.9178e-05	3.8443e-05	9.7686e-06	4.3416e-05	4.6648e-05	1.1004e-05	1.4584e-06	5.6654e-06	1.6207e-06
YDL188C	0.00099093	0.0010822	0.00092147	0.00099209	0.00049769	0.0010028	0.001286	0.00057698	0.00017544	0.0010104	0.00070959	0.00065203	0.00064552	0.00096319	0.00015827	0.00022482	0.00065248	0.00091735	0.0011697	0.00069505	9.2056e-05	0.00012069	0.00022015	0.00015734	5.3186e-05	0.00011357	0.00011104	-3.9232e-07	3.7191e-05	4.4804e-05	2.6113e-06	1.3462e-06	1.9838e-05	1.2882e-06
YDL189W	0.00097972	0.00096123	0.0009258	0.00098007	0.00056796	0.00091288	0.0011846	0.00064337	0.00021024	0.00096316	0.00074837	0.000761	0.00057531	0.0010375	0.00016572	0.00018167	0.00060906	0.0010209	0.0012606	0.00066889	0.00015048	0.00017479	0.0003499	0.00022791	5.9665e-05	0.00011824	9.0669e-05	7.6288e-06	3.3534e-05	5.7138e-05	4.1808e-05	8.8308e-07	6.0377e-06	6.7028e-07
YDL190C	0.0010189	0.00096069	0.0010125	0.0010513	0.00072429	0.00097146	0.0011333	0.00073357	0.00023017	0.0009127	0.00069754	0.00057738	0.00042286	0.00094784	0.00016168	0.00014625	0.00053058	0.00096686	0.0011798	0.0006528	0.00023687	0.00033214	0.00038995	0.00034365	0.00014205	0.00021487	0.00028077	5.1785e-05	-7.697e-07	2.1088e-05	3.1699e-05	7.6808e-06	2.4434e-05	2.4336e-05
YDL191W	0.0015513	0.0021123	0.001701	0.0019329	0.00089678	0.0012794	0.0019571	0.00071531	0.00032933	0.0010242	0.0012782	0.0013409	0.00092402	0.0016312	0.00026865	0.00014558	0.00070665	0.001753	0.0023636	0.0013606	0.00029196	0.0001781	0.00046135	0.00049255	0.00011238	6.3174e-05	0.00019435	4.5762e-05	0.0001082	0.00013601	0.00011902	0.00011683	8.5038e-05	9.3293e-05
YDL192W	0.00095489	0.0012354	0.0010923	0.001049	0.00063127	0.00096537	0.0013026	0.00070377	0.00034422	0.00079075	0.00067846	0.00081542	0.00036554	0.0010413	0.00028644	6.0727e-05	0.00049832	0.00084404	0.0010639	0.00076786	0.00016581	7.0316e-05	0.00020798	0.00041292	7.5323e-05	6.3389e-05	0.00016168	1.6249e-05	6.1189e-05	3.844e-05	5.7308e-05	7.3759e-05	9.2621e-05	4.6049e-05
YDL194W	0.0010194	0.00099296	0.0010441	0.00097176	0.00074905	0.00088528	0.0012395	0.0006982	0.00025729	0.00093587	0.00084854	0.0006871	0.00064109	0.0010494	0.00027927	0.00021702	0.00062122	0.00095187	0.0011428	0.00072118	0.00025757	0.00024147	0.00036912	0.00022167	0.00010812	0.00014235	0.00021526	5.301e-05	6.3552e-05	7.062e-05	3.3144e-05	-1.0837e-07	3.8747e-05	1.5383e-07
YDL197C	0.0011909	0.0012936	0.0012925	0.001327	0.00060971	0.0011482	0.0013346	0.00087295	0.000461	0.00089962	0.00098329	0.0011743	0.00061955	0.0013711	0.00038784	0.00014634	0.00059212	0.0012229	0.0012255	0.00098521	0.00024216	0.00011574	0.00031591	0.00043865	6.2437e-05	6.7402e-05	0.00026764	3.1618e-05	8.2619e-05	0.00013165	6.6119e-05	4.7941e-05	6.5381e-05	7.8975e-05
YDL199C	0.0012778	0.0012259	0.0013979	0.001331	0.00072837	0.0011147	0.0012522	0.00087731	0.0004688	0.00098107	0.00098838	0.0010137	0.00055205	0.0014343	0.00043861	9.2125e-05	0.00055704	0.0012653	0.0011447	0.00094012	0.0002363	0.00011693	0.00028266	0.00042683	8.8104e-05	0.00042185	0.00035345	3.6081e-05	5.2925e-05	0.00010754	4.2763e-05	0.00010299	0.00010011	6.1526e-05
YDL200C	0.0011601	0.0013231	0.0014102	0.0015116	0.00068953	0.0011252	0.0012208	0.0008895	0.00053948	0.0010907	0.00094856	0.00098163	0.00057233	0.001324	0.00047383	0.00015047	0.00074493	0.0011421	0.0012066	0.0009806	0.00023059	0.00010261	0.00024828	0.00039816	0.00010172	0.00010159	0.00023506	1.2398e-05	5.3359e-05	6.2161e-05	3.9921e-05	5.2712e-05	0.00011867	6.9338e-07
YDL201W	0.0014192	0.0014057	0.0014802	0.0015703	0.00079393	0.0010825	0.0013311	0.00089663	0.00052354	0.00113	0.00095697	0.0010373	0.00063068	0.0014578	0.00050926	0.00018558	0.00064693	0.0010417	0.0012986	0.00099942	0.00022361	8.4138e-05	0.0003571	0.00046491	0.00010228	-7.3933e-07	0.00020769	8.4856e-05	8.1439e-05	0.00010473	1.1119e-05	0.00011995	9.929e-05	-7.8426e-07
YDL202W	NaN	0.00093009	0.0010518	0.0010357	NaN	NaN	NaN	NaN	NaN	NaN	NaN	0.00047346	0.00036971	NaN	NaN	-1.1835e-06	NaN	NaN	NaN	0.00047836	NaN	NaN	0.00052052	NaN	NaN	6.8509e-05	NaN	NaN	4.8383e-05	NaN	NaN	NaN	NaN	NaN
YDL203C	0.00098855	0.00082817	0.0010339	0.0010141	0.00071983	0.00036279	0.0012052	0.00078343	0.00036363	0.0010482	0.00060437	0.00094705	0.0001188	0.0015152	0.00022388	7.656e-05	0.00049055	0.00097426	0.00089329	0.0005049	0.00018738	5.5037e-05	0.00018958	0.00053675	6.9706e-05	0.00010795	0.00019851	1.1715e-05	4.7886e-05	1.2217e-05	5.3467e-05	-5.663e-07	0.00010609	3.065e-05
YDL204W	0.0013131	0.0012339	0.0015076	0.0015582	0.00098725	0.0011775	0.0012525	0.00082348	0.00047306	0.0011496	0.00087358	0.0011824	0.00047372	0.0015117	0.00033661	0.00013896	0.00046743	0.0010388	0.0014882	0.001079	0.00028239	9.0128e-05	0.00087009	0.00044907	8.1985e-05	9.1453e-05	0.00021385	8.1051e-05	5.8141e-05	7.4118e-05	4.8565e-05	3.8445e-05	0.00014687	2.8501e-05
YDL206W	0.0014235	0.001367	0.0017584	0.0018323	0.0010122	0.001337	0.0016593	0.001126	0.00050268	0.0013974	0.00086034	0.0013045	0.00066161	0.0014652	0.00033826	9.7604e-05	0.00061622	0.0012836	0.0016399	0.0012592	0.000288	9.31e-05	0.00092209	0.00049518	0.00010589	0.00014044	0.00027179	5.4051e-06	4.423e-05	0.00010891	7.0752e-05	9.197e-05	0.00013736	3.9396e-05
YDL210W	0.0012015	0.0012211	0.001387	0.0014251	0.00092732	0.0011499	0.0013663	0.00074095	0.0003883	0.0011414	0.00089112	0.00099029	0.00078214	0.0013919	0.00043123	0.00030766	0.00086286	0.0011928	0.0013889	0.00091775	0.00032174	0.00026788	0.00054946	0.00036521	0.00018991	0.00012041	0.00028567	9.1813e-05	0.00011446	0.00025684	6.5576e-05	0.00014678	5.5169e-05	0.00011102
YDL211C	0.0011676	0.00094421	0.0012493	0.0012562	0.00085625	0.00097201	0.0012839	0.00060694	0.0003174	0.0010752	0.00088663	0.00098772	0.00078856	0.0012057	0.00037612	0.00016227	0.00072909	0.0010884	0.0013515	0.00077023	0.00030496	0.00021458	0.00040654	0.00028905	9.1498e-05	6.1447e-05	0.00023866	3.5333e-05	7.4063e-05	0.00021719	9.5171e-05	0.00011574	7.2432e-05	6.7568e-05
YDL213C	0.001107	0.00091852	0.0011197	0.0011035	0.00098222	0.00086746	0.0012645	0.000594	0.00040777	0.00102	0.00085897	0.00071572	0.00060021	0.0011431	0.00043477	9.2163e-05	0.00076837	0.00099359	0.0012043	0.00078106	0.00025556	0.00012808	0.00031461	0.00027707	7.9595e-05	0.00014724	0.00019062	1.2529e-05	4.9929e-05	7.869e-05	7.1248e-05	0.00017152	-9.1693e-07	5.764e-05
YDL214C	0.0011293	0.00090714	0.0012179	0.0011626	0.00078337	0.00080048	0.0013536	0.00062971	0.00048888	0.0010239	0.0010503	0.00081396	0.00065095	0.0012134	0.00036822	6.006e-05	0.00069021	0.0011333	0.0014202	0.00084672	0.00017736	0.0001829	0.00033058	0.00034687	9.2133e-05	1.2012e-05	0.00021007	3.6153e-05	4.8677e-05	5.0015e-05	2.091e-05	4.2569e-05	4.2946e-05	6.1725e-05
YDL215C	0.0012374	0.00091486	0.0012299	0.0012837	0.00014627	0.00064481	0.0014757	0.00064136	0.00050431	0.0011764	0.00098237	0.00043219	0.00052949	0.0012434	0.00051724	0.00019316	0.0006942	0.0012156	0.0013398	0.00095172	0.00023285	0.00010102	0.00025258	0.00030365	0.00013136	0.00010044	0.00022667	3.3136e-05	1.5959e-05	2.6165e-05	7.108e-06	0.000121	8.3949e-06	6.5918e-05
YDL216C	0.0010748	0.00096171	0.0012617	0.0012018	0.00076807	0.00095364	0.0013698	0.00057908	0.00042964	0.001133	0.00099593	0.00068443	0.00078765	0.0012304	0.00044301	0.00020167	0.0007569	0.0011659	0.0014041	0.00083915	0.00024039	2.099e-05	0.00038522	0.00032671	9.5852e-05	0.00016031	0.00023187	1.1682e-05	-1.7016e-07	6.9965e-05	3.2629e-05	5.2715e-05	7.5369e-05	0.00012161
YDL218W	0.0010204	0.00094324	0.0011825	0.0011863	0.00086619	0.00086699	0.0013704	0.00055917	0.00045747	0.0011612	0.0010231	0.00087358	0.00075243	0.001218	0.00057588	0.00020929	0.00078409	0.0011157	0.0012423	0.00085217	0.00021521	0.00011599	0.00031476	0.00023785	6.8117e-05	0.00012835	0.00025192	5.111e-05	3.2687e-05	8.97e-05	4.2071e-05	0.00012532	0.00011973	0.00010612
YDL219W	0.0010153	0.00092379	0.0011239	0.0011666	0.00087824	0.000967	0.0012883	0.00061461	0.00046123	0.0012544	0.0010147	0.00082621	0.0007331	0.001107	0.00050551	0.00018169	0.00074184	0.0010377	0.0011995	0.0008392	0.00026037	0.00015338	0.00033242	0.00017358	0.00013651	0.00012123	0.00026903	7.1949e-05	4.2548e-05	8.7224e-05	0.00012926	4.9791e-05	0.00013809	0.00012739
YDL222C	0.0010711	0.0010218	0.001218	0.0011626	0.00075681	0.0011315	0.0012043	0.0006371	0.00033984	0.001149	0.00093819	0.0008138	0.00070107	0.0013937	0.0004701	0.00018958	0.0008113	0.0010957	0.0012546	0.00082945	0.00026881	0.00011806	0.00031974	0.00021165	0.00021588	5.67e-05	0.00025143	8.4558e-05	8.8016e-05	7.8527e-05	5.2209e-06	5.3593e-05	0.00016403	0.00013
YDL223C	0.0010089	0.0010765	0.0011631	0.0011472	0.00074144	0.00099173	0.0011037	0.00065391	0.00044546	0.0011691	0.000941	0.00088163	0.00078732	0.0011442	0.0004581	0.00013913	0.00084313	0.0010969	0.0010684	0.00084786	0.00028067	0.0001955	0.00030851	0.00026891	0.00015729	7.2597e-05	0.00028226	1.2856e-06	0.00011826	0.00010451	6.4565e-05	1.5672e-05	0.00016407	9.2475e-05
YDL224C	0.0014666	0.0014095	0.001575	0.0017069	0.00088075	0.0013617	0.0013663	0.001307	0.00057212	0.0014206	0.00090546	0.0011895	0.00076722	0.0014968	0.00062314	0.00013222	0.00086306	0.001361	0.001587	0.0011541	0.00027809	0.00017026	0.00045874	0.00032325	0.00018277	0.00014721	0.00033335	8.403e-05	0.00025214	0.0001467	0.00013316	7.1178e-05	0.00019174	0.0001421
YDL226C	0.00096939	0.00087384	0.0010143	0.0011552	0.00078886	0.00086908	0.0011037	0.0005783	0.00037939	0.00085635	0.00076099	0.00067008	0.00056057	0.0010261	0.00026702	0.00018165	0.00059965	0.00094228	0.0010945	0.00074841	0.0002632	0.00017377	0.00039648	0.00024967	6.6052e-05	5.2461e-05	0.00022481	-6.6552e-06	2.1889e-05	0.00010911	0.00011153	9.4658e-05	5.4934e-05	0.00011734
YDL227C	0.0010652	0.00092267	0.0010968	0.0012096	0.00082898	0.0009097	0.0012489	0.00057479	0.00041484	0.0010087	0.00088196	0.00047705	0.00056057	0.0011794	0.00038454	5.2829e-05	0.00072973	0.0011229	0.0012811	0.0007566	0.00028313	0.00018921	0.00044148	0.00034848	0.00012088	8.884e-05	0.00027405	-4.1944e-06	5.5962e-05	0.00018355	0.00015109	0.00010579	6.3706e-05	3.3973e-05
YDL229W	0.0010962	0.00087161	0.0011317	0.0010883	0.00087582	0.00087411	0.0012648	0.00048372	0.00037159	0.00097696	0.0007891	0.00058251	0.00077972	0.0011443	0.00032941	8.4496e-05	0.00069817	0.0010249	0.001119	0.00071569	0.00020719	0.00011036	0.00039968	0.00029364	5.8367e-05	0.00011573	0.00023076	-1.7375e-06	0.00011572	0.00011864	0.00013141	7.3093e-05	7.9289e-05	0.00011544
YDL230W	0.0010477	0.00089317	0.0011358	0.0010683	0.00088278	0.00077202	0.0013548	0.0005665	0.00037158	0.00102	0.00078821	0.00070099	0.00072045	0.0011753	0.00038079	4.1047e-05	0.0006551	0.0010026	0.0011803	0.0006963	0.00013743	8.5111e-05	0.00039129	0.00019603	0.00015023	7.6953e-05	0.00017769	2.4769e-07	3.966e-05	3.9236e-05	2.2605e-05	3.6369e-05	2.5306e-05	0.00011704
YDL231C	0.0010253	0.00099877	0.0010144	0.0011272	0.00076109	0.00087119	0.0012724	0.00053897	0.0002898	NaN	0.00070148	0.00073677	0.00076035	0.0011513	0.00027784	6.072e-06	0.00056509	0.0010271	0.0012814	0.00072661	0.00015128	5.7053e-05	0.00042717	0.00016173	9.5937e-05	2.3682e-06	0.00018602	1.2882e-05	8.5323e-05	3.4988e-05	5.5277e-05	3.5568e-05	8.2046e-05	7.5717e-05
YDL232W	0.0011431	0.00094334	0.0010026	0.0010799	0.00076562	0.0009762	0.0013114	0.00054685	0.00026596	0.00099636	0.0007568	0.00074222	0.00083809	0.0010963	0.00041111	8.0407e-05	0.00061229	0.001003	0.001142	0.00075542	0.00013937	8.4113e-05	0.00041961	0.00016336	0.00011349	0.00010272	0.00024273	8.3666e-06	2.6573e-05	3.645e-05	6.9246e-05	6.9047e-05	2.9589e-05	3.5407e-05
YDL233W	0.0010529	0.00090486	0.0010183	0.0010998	0.00095048	0.00087828	0.0012331	0.00054001	0.00029379	0.0010165	0.00074178	0.00069196	0.00082666	0.0010583	0.00045771	0.00013947	0.00067861	0.00097803	0.0011235	0.00073953	0.00016564	0.00014112	0.0003345	0.00016503	0.00014908	6.3798e-05	0.00019178	1.5257e-06	2.6531e-05	3.8482e-05	1.6255e-05	0.00010935	6.2422e-05	0.00010095
YDL234C	0.0010497	0.00087845	0.0010494	0.0011318	0.00089376	0.00090087	0.0013305	0.00064167	0.00032077	0.0011098	0.0008435	0.0007688	0.0007407	0.0012227	0.00044601	7.6971e-05	0.00067467	0.0010003	0.0010856	0.00071127	0.00014989	0.00014783	0.00032869	0.00016837	0.00012793	8.7931e-05	0.00023367	1.0092e-05	-1.7594e-07	2.3874e-05	2.528e-05	6.7579e-05	0.00012939	9.0574e-05
YDL236W	0.00098161	0.0010901	0.0011354	0.00112	0.00093475	0.00088203	0.0013032	0.00071301	0.00038741	0.0011218	0.00085149	0.00090961	0.00079086	0.0012146	0.00044654	0.00017345	0.00066265	0.0010327	0.0010779	0.00070707	0.00022318	0.00012143	0.00032482	0.00021817	0.00014745	0.00011659	0.00028636	4.7677e-05	3.5e-05	6.3499e-05	8.2189e-05	2.2181e-05	0.00011713	2.7299e-05
YDL237W	0.0010956	0.00091942	0.0011632	0.0011785	0.00091904	0.00099337	0.0014443	0.00057141	0.00040671	0.0012118	0.00093349	0.00079684	0.00078764	0.0011639	0.00044271	0.00010391	0.00082723	0.0010206	0.0011335	0.00080133	0.00025961	0.00013825	0.0002842	0.00018301	0.00015574	5.9186e-05	0.00025456	1.2856e-06	-6.2685e-07	3.9597e-05	1.3507e-06	4.6288e-05	0.00012176	0.00011054
YDL238C	0.0012465	0.0012408	0.0013511	0.0013705	0.00073397	0.00094735	0.0012372	0.0008456	0.00044177	0.001259	0.000949	0.00089912	0.00066207	0.001254	0.0004743	8.0125e-05	0.00086972	0.0012268	0.0013672	0.00094382	0.00026885	8.8336e-05	0.00030059	0.00026917	0.0001319	7.7854e-05	0.00030969	8.2266e-07	9.9719e-06	5.2584e-05	5.9026e-05	8.8052e-05	0.00013067	9.7414e-05
YDL239C	0.0010509	0.00084445	0.0011863	0.001167	0.00080354	0.00098041	0.0012328	0.00066051	0.00043414	0.00099687	0.00084018	0.00079912	0.00064683	0.0012261	0.00048175	0.00022804	0.00069753	0.0010622	0.0010283	0.00080686	0.00026419	0.00010857	0.0003189	0.00025603	9.2217e-05	9.6141e-06	0.00025289	9.996e-05	0.00018609	9.2484e-05	0.00012938	5.702e-05	9.2005e-05	0.00021667
YDL240W	0.0010845	0.00087055	0.0010455	0.0011311	0.00085161	0.00091596	0.0012416	0.00060564	0.00040648	0.00099642	0.00079991	0.00060225	0.00071664	0.0010805	0.00033299	0.00010383	0.00077589	0.00099142	0.0012238	0.00073991	0.00018245	8.569e-05	0.00035612	0.00021249	7.6612e-05	4.9852e-05	0.00019339	5.617e-06	0.00013221	5.1926e-05	0.00010398	6.8921e-05	9.9467e-05	6.2112e-05
YDL241W	0.00099379	0.00089125	0.00094012	0.0010571	0.00080477	0.00090593	0.001253	0.00048387	0.00034837	0.00092608	0.00075813	0.00068064	0.00084631	0.0012382	0.00038431	0.00013892	0.00059627	0.0010577	0.0012567	0.00070875	0.00018461	0.00011605	0.00039325	0.00023281	0.00011666	7.5695e-05	0.0002076	2.3636e-05	6.9564e-05	5.6814e-05	0.00012199	4.235e-05	8.2975e-05	8.5934e-05
YDL242W	0.0010241	0.0010698	0.0009321	0.0010999	0.00076582	0.00093646	0.0012518	0.00056169	0.00030142	0.0010318	0.00069393	0.00071157	0.00074543	0.001152	0.00036027	2.579e-05	0.00051016	0.0010455	0.0012601	0.00075675	0.00016613	5.1521e-05	0.00029101	0.00018241	0.00012851	5.434e-05	0.00019812	2.4769e-07	8.4125e-05	2.7694e-05	9.4575e-05	2.5078e-05	7.2533e-05	0.00012096
YDL243C	0.00096833	0.00091563	0.00092033	0.001014	0.00071444	0.00086698	0.0011237	0.00057066	0.00027779	0.00095385	0.00059773	0.00062936	0.00060753	0.00094763	0.00026584	5.7124e-05	0.00056926	0.00089318	0.0011202	0.00063337	0.00012758	5.3511e-05	0.00039255	0.00019758	9.0345e-05	2.0086e-05	0.00018599	1.7642e-05	8.3979e-05	1.731e-05	2.7859e-05	3.7505e-05	8.1315e-05	7.0678e-05
YDR001C	0.00097992	0.0009039	0.00095183	0.0010293	0.00072079	0.00093353	0.0010333	0.00047199	0.00018827	0.00096204	0.00057008	0.00074328	0.0007014	0.0010852	0.00031307	7.7355e-05	0.00052592	0.00085641	0.0010187	0.00066654	0.00012926	3.1239e-05	0.0003409	0.00014013	0.00012023	5.4441e-05	0.00019248	2.2765e-05	3.6319e-05	4.6099e-05	2.6853e-05	3.0153e-05	4.3523e-05	5.7567e-05
YDR003W	0.0010545	0.00092004	0.0010146	0.001049	0.00067879	0.00089377	0.0011228	0.00061375	0.00021935	0.0010435	0.00066812	0.00076749	0.00074392	0.0010615	0.00020389	8.4419e-05	0.0005963	0.00091824	0.00096909	0.0006983	0.00015576	7.7578e-05	0.00031781	0.00016166	0.00010633	-7.3933e-07	0.00015295	1.5257e-06	3.1369e-05	4.6736e-05	1.8046e-05	4.5146e-05	1.8128e-05	9.4982e-05
YDR003W-A	0.0011089	0.0011165	0.0010381	0.0011376	0.00081286	0.00089252	0.0013821	0.00075169	0.00023001	0.0009716	0.00081936	0.00081721	0.00073287	0.0011713	0.00015445	0.00013014	0.00048658	0.0010758	0.0012127	0.00074904	0.00012684	0.00021812	0.00030417	0.00020829	5.2206e-05	4.7813e-05	0.00024166	4.9121e-05	3.3064e-05	0.00012294	1.6124e-05	4.5675e-07	1.631e-05	4.1014e-05
YDR004W	0.00096504	0.00088948	0.00097529	0.0009983	0.00069517	0.0007925	0.0010051	0.00047987	0.00016073	0.0010239	0.00058886	0.00066598	0.00062627	0.00093679	0.00020315	-1.1589e-06	0.00056549	0.00096509	0.00099366	0.0006526	0.0001671	2.6145e-05	0.00022782	0.00014148	0.00010323	8.7355e-05	0.00019568	2.096e-06	-6.2685e-07	2.569e-05	3.6839e-05	-5.663e-07	4.911e-05	4.1753e-05
YDR005C	0.00103	0.00085151	0.0010495	0.0010492	0.00065986	0.00088541	0.0012712	0.0005279	0.00021564	0.0010791	0.00058555	0.00058628	0.00045878	0.0010608	0.00023891	7.6048e-05	0.00048651	0.00094502	0.0010444	0.00068375	7.785e-05	7.3821e-05	9.26e-05	6.232e-05	0.00010793	3.7728e-05	5.1151e-05	1.7161e-06	1.0734e-05	-7.7853e-07	-6.0361e-07	5.4733e-05	6.0892e-05	9.7208e-05
YDR006C	0.0011222	0.001154	0.0013275	0.0012923	0.00058036	0.00094944	0.0013387	0.00034694	0.00031685	0.0010954	0.00086362	0.00039693	0.00060753	0.0011547	0.00026644	5.3009e-05	0.0006514	0.0009718	0.0011738	0.00079315	0.00015927	4.5882e-05	0.00025725	0.00019021	0.00014856	3.1464e-05	0.00016395	5.4064e-05	8.3749e-05	1.6762e-05	1.6828e-05	4.9425e-05	0.00014432	7.0867e-05
YDR009W	0.0012971	0.0013272	0.0014453	0.0015264	0.00090343	0.00099631	0.0015072	0.00074299	0.00027349	0.0012093	0.00016426	0.0002757	0.00028133	0.00048328	1.9675e-05	-1.2998e-06	0.00011526	0.001073	0.0013032	0.0010868	0.00016333	0.00034851	0.00028084	0.00033292	5.0761e-05	0.00018766	0.000308	6.3288e-05	7.1283e-05	0.0001166	4.6526e-05	0.00020035	NaN	8.862e-05
YDR010C	0.0010588	0.00089653	0.0011946	0.0012023	0.00074492	0.0010268	0.0013504	0.0006726	0.00040631	0.0010441	0.00088994	0.00073475	0.00069757	0.0011715	0.00037238	0.00028367	0.00072148	0.0011152	0.0012434	0.00077219	0.00020273	0.00013438	0.00032693	0.00019456	0.00010183	9.5765e-05	0.00026258	2.8931e-05	7.5156e-05	0.00010285	0.00012354	4.7938e-05	6.6369e-05	0.00018661
YDR011W	0.00093616	0.00090207	0.0010574	0.0010963	0.00080066	0.00097954	0.0012217	0.00058599	0.00039931	0.0009031	0.00077693	0.00073241	0.0007128	0.0011519	0.00028993	-1.1589e-06	0.00061601	0.00093552	0.0011387	0.00070102	0.00017755	3.87e-05	0.00033553	0.00011627	7.1564e-05	3.014e-06	0.00017834	3.4629e-05	5.7632e-05	2.2925e-05	0.00010213	2.7472e-05	5.8021e-05	0.00012372
YDR014W	0.00097362	0.00087593	0.00095166	0.0010532	0.00064407	0.00085066	0.001111	0.00062184	0.00030518	0.00096171	0.00069066	0.00068391	0.00070992	0.0010544	0.00023916	4.5303e-05	0.00063153	0.00098908	0.0012178	0.00064095	0.00014951	1.9101e-05	0.00027154	8.0724e-05	0.00010905	5.0356e-05	0.00019901	1.0091e-05	4.43e-05	3.07e-05	3.6766e-05	9.9971e-07	3.278e-05	5.6841e-05
YDR015C	0.00096172	0.00091568	0.0009046	0.0010061	0.00072975	0.0008695	0.00098227	0.00054716	0.00023073	0.00098538	0.00054288	0.00070054	0.00063068	0.0010217	0.00028206	4.1367e-05	0.00050241	0.00090997	0.0011666	0.00066369	0.00012465	8.3726e-05	0.00028077	0.00011667	0.00013836	4.6669e-05	0.00013955	3.9184e-05	3.3908e-05	4.0142e-05	4.0354e-05	3.974e-07	5.1811e-05	9.79e-05
YDR017C	0.00068307	0.00065318	0.0006735	0.00068098	0.00031792	0.00051845	0.00081169	0.00029202	6.3124e-05	0.0007553	0.00028557	0.00039095	9.8823e-05	0.00077594	0.00015654	5.3201e-05	0.00024408	0.00065232	0.00085079	0.00050797	9.1221e-05	8.5731e-05	0.00014546	0.00014668	4.3859e-05	5.0974e-05	5.9109e-05	1.5257e-06	4.5207e-05	0.00013771	1.8385e-05	1.2101e-05	0.00036075	7.0525e-05
YDR018C	0.00096924	0.00083633	0.0010142	0.00095133	0.0005897	0.00085488	0.00098197	0.00048431	0.00010615	0.00085244	0.0006597	0.00074766	0.00063067	0.0010968	0.00022691	6.4483e-05	0.00054953	0.00097516	0.0011859	0.00067692	9.5725e-05	0.00012332	0.00025841	0.00013781	0.00012513	3.4863e-05	0.00018892	1.9753e-06	9.1849e-06	3.7961e-05	4.0392e-05	-5.663e-07	6.8876e-05	7.2876e-05
YDR019C	0.00097311	0.0007979	0.0010498	0.00098276	0.00070339	0.00085904	0.0011386	0.00053965	0.00021519	0.00091122	0.00067473	0.00071964	0.0007369	0.0012417	0.00025418	6.4945e-05	0.0005574	0.00089203	0.0010316	0.00060311	0.00011113	7.8852e-05	0.00026423	0.00015635	0.00011334	6.4956e-05	9.585e-05	2.096e-06	2.2856e-05	2.9667e-05	-6.0361e-07	-5.663e-07	4.5005e-05	8.6253e-05
YDR020C	0.0010711	0.0010021	0.001026	0.0011396	0.00079244	0.00094944	0.0012322	0.0006451	0.00030102	0.00088026	0.00072957	0.00069582	0.00073688	0.0010776	0.00039931	0.00011479	0.00054509	0.00094789	0.001157	0.00074313	0.0001761	6.6821e-05	0.0002341	0.00017887	0.00014738	3.3694e-05	0.0002415	1.7161e-06	1.5827e-05	8.7852e-06	1.7738e-05	-5.663e-07	0.00012403	7.208e-05
YDR022C	0.0011899	0.0010018	0.0011044	0.0011864	0.00079676	0.00087914	0.0012794	0.00062254	0.00031656	0.00098492	0.00085103	0.00070049	0.00074802	0.0011867	0.00042668	3.3431e-05	0.00057631	0.00097295	0.0011613	0.00078145	0.00026213	0.00011872	0.00029794	0.00026524	0.00015736	6.1768e-05	0.00025755	1.2856e-06	7.2737e-05	5.6304e-05	2.4528e-06	1.8774e-05	0.00014119	9.9481e-05
YDR024W	0.0012283	0.0011465	0.001355	0.0012611	0.00064449	0.00091513	0.0011034	0.00062248	0.00037164	0.00098919	0.0004416	0.00047742	0.00029098	0.00089718	0.00027431	6.8958e-05	0.00036111	0.0010211	0.0012183	0.00092397	0.00027671	0.00017101	0.00026671	0.0003206	0.0001503	8.8212e-05	0.00020113	8.259e-06	5.4849e-05	6.0768e-05	6.009e-06	3.4786e-05	9.9043e-05	4.0524e-05
YDR025W	0.0010862	0.0010846	0.0011143	0.0012782	0.00068882	0.00091532	0.00087001	0.00091018	0.00027987	0.00094215	0.00059214	0.00076468	0.00050764	0.00090977	0.00031742	0.00016846	0.0004662	0.0011573	0.00099118	0.00083017	0.00021168	0.00041101	0.00026565	0.00035632	4.7239e-05	0.00021624	0.00030944	2.4663e-05	7.8229e-05	6.6846e-05	0.00012415	6.3197e-05	NaN	1.7939e-05
YDR026C	0.0011038	0.00094702	0.0011328	0.0010508	0.00077239	0.00096559	0.0014223	0.00080961	0.00046998	0.00099004	0.00085789	0.00093293	0.0007114	0.0012533	0.00032571	0.00015356	0.00085065	0.0011868	0.0013145	0.0010114	0.00012663	0.00023205	0.00031815	0.00024035	7.3512e-05	0.00011493	0.00024129	3.4343e-05	5.762e-05	1.1066e-06	3.5318e-05	4.8977e-05	6.5778e-06	5.5355e-06
YDR027C	0.00068096	0.00019938	0.00053397	0.00059166	0.00042146	-9.9573e-06	0.00089678	0.00045722	0.00021368	0.00071282	0.00014981	0.00031954	-6.3492e-06	0.00050785	-1.8431e-06	4.4011e-05	0.00023427	0.00071389	0.00058576	0.00040862	6.6242e-05	1.9797e-05	8.0905e-05	6.734e-05	2.9569e-05	8.4389e-05	8.4905e-05	-4.4961e-07	9.1883e-06	2.1475e-05	-2.7275e-07	2.5508e-07	-7.9685e-07	-4.1842e-07
YDR028C	0.0014391	0.0011306	0.0010136	0.001192	NaN	0.00015792	0.0012964	0.00011103	-2.6992e-06	0.00051464	0.000314	0.00011092	3.3887e-05	0.00036661	NaN	-1.1835e-06	NaN	0.0013013	0.0013526	0.00079017	0.00034409	0.00037435	0.00032328	0.00027499	NaN	8.9589e-05	NaN	4.8439e-05	0.00012126	NaN	7.2614e-05	NaN	NaN	0.00011148
YDR029W	0.00095847	0.00092395	0.0010437	0.0010434	0.00075699	0.00093153	0.0014419	0.00075937	0.00040499	0.00097125	0.00073447	0.00081772	0.00069905	0.0012068	0.00024462	7.5611e-05	0.0007003	0.0011589	0.0013387	0.00065737	0.00017762	0.00021144	0.00027596	0.00023234	5.6184e-05	0.00014831	0.00026692	0.00010049	4.5076e-05	7.4421e-07	1.9299e-05	-4.3829e-07	-4.679e-07	2.7311e-05
YDR030C	0.0010176	0.00093334	0.0010969	0.0010763	0.00073328	0.00093895	0.0012994	0.00064156	0.00041063	0.00096905	0.00094103	0.00069911	0.00076387	0.0011911	0.00041122	0.00027153	0.00074118	0.0011403	0.0011358	0.00077657	0.00023878	0.00011813	0.00031143	0.00010081	9.7275e-05	4.9437e-05	0.00024123	3.7512e-05	8.3055e-05	8.8083e-05	9.1579e-05	6.1615e-05	0.00012114	0.00013821
YDR031W	0.0010741	0.00096606	0.0011298	0.0010428	0.00083794	0.0009047	0.0011685	0.00060054	0.00027006	0.00098595	0.00077275	0.00079132	0.00076062	0.0012181	0.00025611	4.8746e-05	0.00054038	0.0011012	0.0013599	0.00074154	0.00021106	0.00025129	0.00031829	0.00028206	0.00011455	0.00011673	0.00030896	7.79e-05	0.00011373	3.3728e-07	4.961e-05	2.0308e-05	-5.0165e-07	2.6921e-05
YDR032C	0.0011775	0.0012113	0.0011911	0.0011175	0.00085354	0.0011511	0.0014111	0.00060171	0.00024279	0.0010866	0.00093829	0.00079091	0.00074879	0.0012485	0.0001862	0.00013018	0.00075018	0.0011539	0.0013035	0.00078808	0.00026163	0.00019932	0.00029659	0.00025603	8.5646e-05	0.00010401	0.00019754	7.9052e-05	8.7404e-05	9.3158e-07	3.5264e-05	4.6431e-05	1.4677e-05	2.9448e-05
YDR033W	0.00083657	0.0011153	0.00093167	0.001125	0.00084926	0.00094704	0.0012111	0.00057068	0.00027649	0.0008595	0.00086507	0.00061859	0.00071941	0.0012606	0.00021367	0.00011579	0.00068054	0.00096749	0.0013721	0.00074614	0.00017893	0.00019418	0.00030453	0.00026371	4.1682e-05	6.185e-05	0.00017577	6.2699e-05	3.1027e-05	1.6467e-05	2.4208e-05	6.7688e-05	1.9917e-06	4.8984e-06
YDR034C	0.00032647	0.00038389	0.00041594	0.00047246	NaN	0.0005745	0.00032002	0.00013171	8.8333e-05	NaN	NaN	0.00023811	0.00016756	0.00047052	NaN	NaN	NaN	0.00028126	0.0003124	0.00034397	0.00013588	4.0207e-05	0.00014628	0.00012275	NaN	1.4946e-05	NaN	6.8587e-06	NaN	NaN	-2.8637e-07	1.9436e-05	NaN	-3.0186e-07
YDR034W-B	0.0011576	0.001106	0.0010037	0.0010987	0.00072728	0.00082857	0.0013865	0.0006581	0.00015807	0.00095117	0.00080178	0.00082496	0.00071771	0.001202	7.1152e-05	0.00015058	0.00048047	0.0010242	0.0010791	0.00074691	9.3252e-05	0.00012792	0.00024606	0.00018376	-5.1485e-07	0.0001039	0.00017126	4.6494e-05	2.8659e-05	3.2799e-05	-2.7275e-07	3.8883e-07	1.8738e-05	-4.1842e-07
YDR035W	0.00097734	0.0010576	0.0010365	0.0012255	0.00091431	0.00091964	0.0014419	0.000628	0.0003588	0.00079371	0.00094268	0.00062671	0.00065669	0.0012799	0.00031424	0.00012609	0.00053596	0.0011227	0.0011732	0.00062212	0.00011267	0.00017509	0.0001854	0.00012188	6.8097e-05	0.00017658	0.00015458	7.0444e-05	4.7917e-05	1.1871e-05	-2.8637e-07	1.5889e-05	9.1606e-07	2.037e-05
YDR036C	0.0010195	0.0011195	0.0010987	0.0012373	0.00098731	0.00082104	0.0016151	0.00061641	0.00032371	0.00087424	0.00097323	0.00071061	0.00063872	0.0015231	9.4127e-05	0.00020723	0.00060336	0.0013407	NaN	0.00065862	0.00010424	0.0001399	0.00016057	0.00012464	4.7437e-05	0.00010024	0.00015773	3.7146e-05	8.4293e-05	1.3277e-05	-2.8637e-07	1.0118e-05	6.3876e-07	3.2142e-06
YDR042C	0.00099656	0.00097414	0.0011487	0.0013285	0.00076379	0.0008818	0.0014256	0.00051278	0.00033832	0.00098324	0.00085415	0.00057608	0.00050629	0.0012303	0.00023352	0.0001644	0.00077194	0.0011387	0.0014365	0.00068075	6.6789e-05	0.00012125	0.00014562	0.00011525	2.3236e-05	9.0527e-05	9.7103e-05	8.8265e-05	7.0286e-05	1.4397e-06	-2.8637e-07	5.4801e-05	3.4809e-07	2.1596e-05
YDR043C	0.0011377	0.00087263	0.0011357	0.0010766	0.00077645	0.00080842	0.0013619	0.00062883	0.00035593	0.00080638	0.0008243	0.0006925	0.00069788	0.0012535	0.00020389	0.0001351	0.00068236	0.00091664	0.0011726	0.00072522	0.00016174	6.0002e-05	0.00021159	2.2026e-06	9.1891e-05	2.3529e-05	0.00013706	-1.7375e-06	9.3459e-05	2.8248e-05	6.5379e-05	3.8997e-05	9.0957e-05	3.3675e-05
YDR046C	0.0010659	0.0010006	0.0011689	0.0011897	0.00087235	0.00092007	0.0015301	0.00045886	0.00040828	0.0009799	0.00088859	0.00084093	0.00062244	0.0012688	0.00025541	7.172e-05	0.00089289	0.0010964	0.0014298	0.00066974	0.00010421	0.00019133	0.00032728	0.00010067	6.5424e-05	0.00013623	0.00016638	6.1614e-05	0.00012332	1.1066e-06	7.5745e-06	6.746e-05	3.9882e-06	-3.0186e-07
YDR048C	0.0010217	0.0009715	0.0010634	0.00096402	0.00066584	0.00088865	0.0012661	0.00065175	9.2886e-05	0.00094734	0.00030097	0.00032878	0.00014266	0.00074037	4.008e-05	9.5446e-05	0.00024834	0.00094586	0.0011584	0.00062591	0.00027809	0.00026457	0.00027475	0.00037559	4.4267e-05	0.00010433	0.00018385	-3.9232e-07	5.1285e-05	5.806e-05	3.5201e-05	2.4816e-05	-2.0766e-07	-9.09e-07
YDR049W	0.0009907	0.0009918	0.00080795	0.00095104	0.0010104	0.00076479	0.0013249	0.00066894	0.00014706	0.0010133	0.00029631	0.00011958	0.00019571	0.00027801	-1.4496e-06	9.1491e-05	0.0001888	0.00080078	0.00098482	0.00056973	0.0001592	1.9096e-05	0.00013198	4.2709e-05	-9.2597e-07	-1.0876e-06	3.8806e-05	-6.3748e-07	6.5723e-06	2.4422e-05	6.4325e-06	1.2333e-06	3.5046e-09	1.0786e-06
YDR050C	0.0012297	0.0013176	0.0012052	0.0011681	0.0012052	0.0010993	0.001417	0.00057464	0.00021138	0.00098953	0.0010904	0.00068149	0.00097204	0.0012017	0.00026637	0.00042865	0.00085002	0.0011748	0.0013551	0.00091599	0.00017935	0.00026861	0.00020428	0.00033674	4.7217e-05	0.00013327	0.00026451	0.00010129	5.881e-05	6.1524e-05	6.2934e-05	1.8047e-05	1.2446e-05	7.5073e-06
YDR051C	0.0012328	0.001082	0.0010089	0.0010951	0.0012062	0.00087867	0.0013437	0.00070511	0.00026987	0.00098984	0.00078743	0.00054312	0.0006249	0.00096634	0.00013257	0.00012803	0.00056642	0.0010803	0.0010922	0.00063905	0.00023251	0.00026197	0.00028467	0.0002041	0.00011836	0.00012824	0.00023913	0.00016853	0.000135	0.00014708	4.9573e-05	4.8765e-05	3.5046e-09	4.0467e-05
YDR055W	0.0011595	0.0010042	0.0010132	0.0010422	0.0011441	0.00098446	0.0013667	0.00073636	0.00021851	0.0010576	0.00083597	0.00056318	0.00069184	0.00096605	4.5123e-05	0.00017952	0.00053737	0.0010225	0.0010389	0.00063797	0.00019932	0.00015224	0.00024747	0.00013792	4.0367e-05	9.7061e-05	0.00021324	0.00010593	8.6006e-05	0.00014064	-5.0093e-07	-1.5775e-06	3.5046e-09	-1.9227e-06
YDR056C	0.0012902	0.0010399	0.0010485	0.0010305	0.0010524	0.00099768	0.0012762	0.00063474	0.00023829	0.0011079	0.00077916	0.00061869	0.00059736	0.0010665	0.00011714	0.00012028	0.0004416	0.00097746	0.0010864	0.00066285	0.00011549	0.00014039	0.00015305	6.6247e-05	4.865e-05	6.0794e-05	0.00018579	4.0189e-05	2.6682e-05	9.8207e-05	2.5234e-05	7.1376e-07	3.5046e-09	2.5239e-05
YDR057W	0.0013341	0.0010157	0.0011471	0.0010277	0.0010845	0.0010182	0.0012929	0.0006665	0.00022348	0.0010992	0.00077462	0.00065375	0.00068748	0.00098811	0.00015241	6.6304e-05	0.00065945	0.00099845	0.0012198	0.00072835	9.7212e-05	0.00019416	0.00023056	0.00011579	6.9516e-05	5.8659e-05	0.00016993	9.4168e-05	9.1921e-05	9.3813e-05	8.6743e-06	2.7885e-05	3.5046e-09	2.5631e-06
YDR058C	0.0011262	0.0016092	0.0013037	0.0015583	0.00058495	0.001142	0.0014771	0.0009466	0.00023004	0.0011047	0.00094272	0.00096424	0.00044445	0.0011789	0.00032634	0.00034595	0.00054576	0.001185	0.0015172	0.0012576	0.00042793	0.00039668	0.00040995	0.00044536	0.00016102	0.00016664	0.00030362	3.9597e-05	7.2374e-05	0.00023229	9.0501e-05	2.2361e-05	1.0537e-05	-1.4659e-06
YDR059C	0.0012351	0.00097219	0.0010878	0.00092771	0.0012066	0.00095082	0.0013465	0.00068213	0.00012014	0.0010455	0.00087075	0.00060577	0.0007152	0.0010483	0.00010055	9.4905e-05	0.00062925	0.00090906	0.0010372	0.00068556	9.9688e-05	0.00015829	0.00018666	2.8869e-05	8.3695e-05	6.166e-05	0.0002015	0.00011646	5.4888e-05	9.1284e-05	6.7988e-05	6.3036e-05	3.5046e-09	2.2119e-06
YDR061W	0.0012792	0.0010518	0.00090671	0.0010264	0.0010886	0.00089435	0.0013163	0.00078346	0.00020634	0.0010219	0.00080349	0.00058028	0.00064085	0.0010266	0.00018229	0.00013254	0.00065143	0.0009118	0.0011765	0.00073772	0.00012128	0.00030722	0.000306	0.00010741	7.5396e-05	9.0147e-05	0.00020757	5.5622e-05	5.4373e-05	0.00013039	8.3767e-05	2.5541e-06	3.5046e-09	5.0887e-05
YDR063W	0.0012364	0.0010559	0.00092648	0.0010819	0.0012303	0.00097724	0.001344	0.00076489	0.00024881	0.00097037	0.00089449	0.00057966	0.00070332	0.0010467	0.00013931	0.00017705	0.00067588	0.00093374	0.0011578	0.00066942	0.00010029	0.00023663	0.00028819	6.3975e-05	5.2483e-05	5.7513e-05	0.00016438	3.6556e-06	6.5457e-05	9.3932e-05	3.5819e-05	2.1158e-06	3.5046e-09	3.5664e-05
YDR065W	0.00034259	NaN	0.00077018	0.00053954	-1.243e-05	NaN	0.00034507	0.00010495	0.00010376	0.00067109	0.00054089	NaN	-7.2194e-06	NaN	NaN	NaN	NaN	0.00076044	0.000673	0.00044991	0.00010082	NaN	0.00015113	0.00011992	NaN	1.1645e-05	-2.2495e-06	6.3235e-06	-7.1583e-07	NaN	-5.0093e-07	1.2333e-06	NaN	1.0786e-06
YDR066C	0.0012435	0.001225	0.0010931	0.0011846	0.0013016	0.0011519	0.001502	0.00080413	0.00030738	0.0010493	0.0010472	0.00090293	0.00060183	0.0012448	0.00025167	0.00025376	0.00072741	0.0011175	0.0012158	0.00083277	0.00030349	0.0003578	0.00043001	0.00027226	0.00015448	0.00019298	0.000269	-6.3748e-07	4.8675e-05	8.6712e-05	4.1487e-05	2.1675e-07	3.5046e-09	3.1098e-05
YDR067C	0.0011533	0.0011534	0.0010356	0.0010462	0.0012293	0.0009384	0.0013958	0.00075237	0.00022702	0.0010829	0.00090588	0.00054706	0.0007169	0.00096309	0.00013242	0.00016386	0.00057956	0.00098486	0.0011189	0.00066597	0.00024429	0.00020344	0.00023019	0.00020329	4.1086e-05	9.7171e-05	0.00024107	6.6409e-05	8.2152e-05	7.4069e-05	8.7507e-05	-3.6833e-06	3.5046e-09	-4.5345e-06
YDR068W	0.0011457	0.0012477	0.0011	0.0011679	0.0011712	0.00081961	0.0014503	0.0006406	0.00013643	0.0010249	0.00089343	0.00058686	0.00066075	0.00098248	0.00014098	0.00018828	0.00055558	0.0010415	0.0010871	0.0007179	0.00022945	0.00023858	0.00023804	0.00014266	0.00010175	8.9837e-05	0.00022595	-6.3748e-07	0.00010325	9.7416e-05	4.492e-05	-2.1442e-06	3.5046e-09	4.7636e-06
YDR069C	0.00088928	0.00084581	0.00072857	0.00075761	0.0004837	0.0001423	0.001115	0.00062487	0.0002342	0.00096159	0.00033576	8.7908e-05	-7.2194e-06	0.00047176	-1.4496e-06	2.2474e-05	0.00026028	0.00083194	0.00083124	0.00045951	-2.0944e-06	-2.6011e-06	-2.9854e-06	-2.3743e-06	-9.2597e-07	9.3643e-05	1.415e-06	-6.3748e-07	2.8175e-05	8.5331e-06	8.8728e-06	-1.5775e-06	3.5046e-09	2.3253e-05
YDR070C	0.0013424	0.0012046	0.0010241	0.0011209	0.0011237	0.00094199	0.0014216	0.00063702	0.00016741	0.0011087	0.00078861	0.00048519	0.00061708	0.00090212	6.1389e-05	0.00014853	0.00064863	0.0010534	0.0011375	0.00069906	0.00017501	0.0003148	0.00025996	0.00018542	0.00010255	0.00010473	0.00023337	2.9663e-05	0.00012892	7.7881e-05	1.8903e-05	-3.414e-07	3.5046e-09	7.7463e-08
YDR071C	0.0010904	0.0013718	0.0012081	0.0012348	0.00067157	0.0011214	0.0013254	0.0010286	0.00037646	0.0012765	0.0010125	0.0010604	0.00074505	0.0014085	0.00043724	0.00018583	0.00071304	0.00095505	0.0014621	0.0010232	0.00036102	0.00036285	0.00028645	0.00040392	0.00013846	0.00011547	0.00017958	5.9573e-05	5.5093e-05	0.00011505	8.2116e-05	1.8906e-07	8.9069e-06	0.00012346
YDR072C	0.0012787	0.0011421	0.0010964	0.00099955	0.0010882	0.0011204	0.0013348	0.00080006	0.00031199	0.0010564	0.00087913	0.00067335	0.0008182	0.00095962	0.0001406	9.8319e-05	0.00051688	0.0011157	0.0012165	0.00074588	9.7019e-05	0.0002002	0.00023165	0.00011288	0.00010921	0.00014273	0.00015653	0.00010622	6.0997e-05	0.00014081	-5.0093e-07	7.1376e-07	3.5046e-09	1.7294e-06
YDR073W	0.0012069	0.0011578	0.0010847	0.00097054	0.00096461	0.0010495	0.0012644	0.00069403	0.00018332	0.0010297	0.00088763	0.00057901	0.00065263	0.0010311	9.2554e-05	0.00016343	0.000539	0.0010256	0.0012553	0.00077369	0.00010531	0.00017449	0.00015787	7.3891e-05	9.4955e-05	8.0996e-05	0.00014717	6.9091e-05	1.432e-05	0.00011551	-5.0093e-07	1.463e-06	3.5046e-09	2.5631e-06
YDR074W	0.0010125	0.0013689	0.0012197	0.0011652	0.00059799	0.00092874	0.0012268	0.00068371	0.00034533	0.00088154	0.00040889	0.00032175	0.00024802	0.00060451	0.00017022	7.2997e-05	0.00023229	0.0010764	0.00097463	0.00089403	0.0001625	0.00032966	0.00027389	0.00039777	0.00010008	7.4364e-05	0.00016638	-3.722e-07	9.2307e-06	8.5485e-05	0.00010339	1.8906e-07	-1.9779e-07	7.4903e-05
YDR075W	0.0013539	0.0011696	0.0011274	0.0010031	0.0010253	0.0010373	0.0013199	0.00074112	0.00018199	0.0011841	0.00092312	0.00064234	0.0005092	0.0010137	7.5963e-05	0.00010606	0.00060044	0.0010957	0.0010672	0.00072554	6.6341e-05	0.00019102	0.0001833	4.6518e-05	5.0334e-05	5.385e-05	0.00010021	-6.3748e-07	5.613e-05	0.00012974	4.6807e-06	5.457e-05	3.5046e-09	2.2119e-06
YDR076W	0.0012539	0.00091328	0.00088112	0.001003	0.0010201	0.0009776	0.0013421	0.00053199	0.00013583	0.0010611	0.00075719	0.00059455	0.00060908	0.00086578	8.0451e-05	9.7458e-05	0.00060393	0.0009834	0.0010408	0.00063953	8.3352e-05	0.00018757	0.00021644	1.499e-05	2.3042e-05	9.148e-05	4.1195e-05	-6.3748e-07	3.0783e-06	3.4872e-05	3.1828e-05	2.5541e-06	3.5046e-09	1.8723e-06
YDR077W	0.0012124	0.0011143	0.00098938	0.0010271	0.0011079	0.00095206	0.0012338	0.00075704	0.00025762	0.0011125	0.00098501	0.00053952	0.0007117	0.00099574	0.00014227	0.0001567	0.00066286	0.00098948	0.0012669	0.00069334	0.00012001	0.000337	0.0003114	0.00016295	0.00015818	0.00013185	0.00016915	-6.3748e-07	7.3305e-05	0.00013338	4.5714e-05	2.1158e-06	3.5046e-09	1.4683e-06
YDR078C	0.001322	0.0010275	0.0011071	0.0011657	0.0012458	0.0010448	0.0014231	0.00072091	0.00029346	0.00093866	0.0009321	0.00076344	0.00080726	0.0010317	0.00013075	0.00013849	0.00069027	0.00096732	0.00098808	0.00073188	0.00022113	0.00028697	0.00033499	0.00010745	4.9713e-05	0.00010838	0.00016286	2.3674e-05	1.8385e-05	5.8582e-05	-5.0093e-07	1.2333e-06	3.5046e-09	1.0786e-06
YDR079C-A	0.00091661	0.00082126	0.00083063	0.00094485	0.0001941	0.00056131	0.00091902	0.00041841	8.4491e-05	0.00063968	0.00021157	0.00012759	8.8254e-05	0.00037984	8.9811e-05	-1.1835e-06	7.6372e-05	0.00095774	0.0011062	0.00071588	7.0481e-05	0.00014383	0.00018558	9.7022e-05	NaN	9.4913e-05	8.5271e-05	3.5802e-05	5.6942e-06	6.5223e-05	-2.7275e-07	1.116e-06	1.6736e-05	1.1308e-05
YDR079W	0.00093148	0.00085977	0.00087454	0.00072709	0.00034761	0.00079939	0.0011485	0.00057497	0.00033766	0.0010806	0.00022338	0.00022032	0.0002427	0.00047849	-1.4496e-06	5.2701e-05	0.00025124	0.0010458	0.00098965	0.00060226	0.0001313	0.00012639	0.00016624	0.00029667	3.6587e-06	1.9007e-05	4.879e-05	-6.3748e-07	5.3849e-06	5.0858e-05	8.5109e-06	2.1675e-07	3.5046e-09	7.5849e-07
YDR080W	0.0010609	0.001098	0.00091338	0.00084539	0.00071438	0.00073345	0.0011888	0.00060609	0.00022398	0.00074957	0.00066886	0.00028442	0.00050765	0.00059189	6.5186e-05	0.00012487	0.00043232	0.00090666	0.0010656	0.0007333	2.1353e-06	-2.6011e-06	0.00016975	7.4912e-05	-9.2597e-07	7.6644e-05	3.1663e-05	1.1352e-05	3.1078e-05	7.4946e-05	6.1096e-05	-4.7542e-06	1.0063e-05	3.1894e-06
YDR083W	0.0010495	0.0010154	0.00093623	0.00085572	0.0012069	0.00077164	0.0011539	0.00070025	0.00026607	0.00091395	0.00086248	0.0006074	0.00071995	0.00099581	0.00019857	0.00022327	0.00057147	0.0008593	0.00098855	0.00064467	0.00023411	0.00024272	0.0002364	0.00024392	0.00012989	0.00010522	0.00025362	0.00015142	6.2062e-05	9.8019e-05	6.8609e-05	5.0459e-05	5.108e-06	5.9444e-05
YDR084C	0.0011038	0.0011748	0.00097774	0.0011059	0.0011038	0.00087853	0.001364	0.00068881	0.00021432	0.0010893	0.00091427	0.00058262	0.00070007	0.001023	0.00011216	0.00017219	0.00057567	0.0010102	0.0011963	0.00069715	0.00017353	0.00019508	0.0003175	0.00013337	8.7608e-05	8.6897e-05	0.00022073	3.674e-05	8.0573e-05	7.1994e-05	-5.0093e-07	-1.5775e-06	3.5046e-09	6.2505e-05
YDR085C	0.0012897	0.0013438	0.0010966	0.0011809	0.001242	0.00093029	0.0014862	0.00077823	0.00023503	0.0011953	0.00090843	0.00050396	0.00067203	0.0010738	7.8378e-05	0.00014121	0.00065874	0.0010526	0.0011804	0.00072814	0.00019746	0.00037251	0.00031225	0.00020512	9.2358e-05	8.1105e-05	0.00022887	0.00010245	0.0001054	0.00019069	4.3175e-05	4.4101e-06	3.5046e-09	5.1012e-05
YDR089W	0.0011747	0.0011394	0.00113	0.0011569	0.0011071	0.00097338	0.0013565	0.00078409	0.0003303	0.0011636	0.00091391	0.0006334	0.00072287	0.0010843	0.00019951	0.00016904	0.00072959	0.0010343	0.0011985	0.00070195	0.00012324	0.00019517	0.00028787	9.3642e-05	6.7675e-05	3.4382e-05	0.0001767	-6.3748e-07	4.8759e-05	0.00011329	-5.0093e-07	7.1376e-07	3.5046e-09	3.2778e-05
YDR092W	0.0012064	0.0010492	0.0012931	0.001203	0.00086098	0.0009841	0.0012498	0.00087693	0.00033958	0.0010482	0.00080799	0.00085168	0.00073439	0.0011143	0.00028601	0.00016122	0.00075719	0.0011067	0.0010934	0.0008184	0.00022432	0.00034702	0.00036884	0.00029648	5.8511e-05	0.00016542	0.00023714	1.6333e-05	9.5111e-05	0.00010203	7.1104e-05	3.0706e-05	5.156e-05	5.4341e-05
YDR093W	0.0013195	0.0010959	0.0010325	0.0010188	0.0012969	0.0012031	0.0013203	0.00074339	0.00028942	0.0011339	0.00094733	0.00067208	0.00084985	0.0012075	0.00016711	0.0001561	0.00066762	0.000994	0.0011012	0.0007295	6.1525e-05	0.00022662	0.00023025	5.2355e-05	5.1255e-05	6.0336e-05	0.00012452	2.6572e-06	6.0982e-05	9.5664e-05	-5.0093e-07	2.168e-06	3.5046e-09	5.7292e-05
YDR094W	0.0013795	0.0011546	0.0010757	0.0011213	0.0012525	0.00095523	0.0013712	0.00063767	0.00025268	0.0011205	0.00096139	0.00065396	0.0007989	0.0010596	1.0089e-05	0.00012699	0.00065579	0.00097554	0.0010049	0.00066812	0.0001274	0.00018916	0.0002697	4.5609e-05	8.1212e-05	2.6483e-05	0.00012911	7.7723e-05	7.711e-05	8.0013e-05	2.5017e-05	2.5541e-06	3.5046e-09	8.2202e-05
YDR095C	0.0014127	0.0012812	0.0011945	0.0012002	0.0014149	0.0011876	0.0014472	0.00075332	0.00023408	0.0010374	0.0011941	0.00076457	0.00094077	0.0012006	0.00025065	0.00013977	0.00064178	0.0010514	0.0011384	0.00076062	0.00023097	0.00041703	0.0003734	0.00021036	0.00017512	0.00010501	0.0002319	-6.3748e-07	0.0001912	0.00023569	2.3921e-05	2.1158e-06	3.5046e-09	7.3091e-05
YDR096W	0.0012506	0.0011544	0.0012108	0.0011233	0.001427	0.0010893	0.0013366	0.0007883	0.00023759	0.00089394	0.0010362	0.0007998	0.00077464	0.00098114	0.00022454	0.00019577	0.00071162	0.0010863	0.00095882	0.00071232	0.00021678	0.00032415	0.00035206	0.00012159	0.00014781	0.00010964	0.0002666	-6.3748e-07	0.00011962	0.00015364	5.7573e-05	1.4955e-05	3.5046e-09	7.0324e-06
YDR097C	0.0012509	0.0011547	0.0011673	0.0011925	0.0012649	0.00098315	0.0014193	0.0006424	0.00035237	0.0010484	0.0010103	0.00073777	0.00067698	0.0011161	6.7613e-06	0.00032379	0.00077592	0.00093685	0.0011005	0.00068575	0.00032354	0.00032616	0.00033346	0.0003088	8.6092e-05	0.00010059	0.000268	0.00011647	0.0001136	0.00011053	4.5875e-05	6.7769e-05	3.5046e-09	7.5849e-07
YDR098C	0.0014506	0.0013532	0.001231	0.001062	0.0011701	0.00111	0.001357	0.00073067	0.0001827	0.0008233	0.0010233	0.00077211	0.00095113	0.001156	0.0002026	0.00022343	0.00083322	0.0013017	0.0014075	0.0011075	0.00018491	0.00029751	0.00023102	0.00046559	8.5771e-05	0.0001659	0.00026679	0.00022713	0.0001022	0.00018216	0.00017951	2.929e-05	3.5046e-09	4.6437e-05
YDR099W	0.0014327	0.0011648	0.001047	0.0010743	0.0011865	0.00095031	0.0014169	0.00072825	0.00024283	0.00091459	0.00085363	0.00053186	0.00072765	0.00091232	9.2335e-05	0.00023236	0.00057567	0.0010574	0.0012101	0.0008158	0.00021538	0.00026203	0.00031879	0.00027098	8.371e-05	0.00011268	0.00022577	0.00012162	7.7037e-05	0.00011946	0.00011736	1.7721e-05	-2.6495e-08	5.5832e-05
YDR100W	0.0014485	0.0013202	0.0011281	0.0011298	0.0013373	0.00098245	0.0014428	0.00066469	0.00020734	0.001143	0.00096641	0.00061883	0.00073968	0.00093275	0.00024651	0.00019143	0.00059366	0.0012323	0.0013915	0.00078445	0.00031757	0.00043656	0.00042005	0.00032631	0.00020057	0.0001391	0.00033514	0.0001869	0.00013844	0.00025863	0.00015091	2.1264e-05	3.5046e-09	1.1174e-05
YDR101C	0.0013426	0.0012756	0.0010269	0.0010699	0.0013915	0.00076134	0.0014077	0.00070491	0.00029328	0.0011317	0.00093789	0.00066567	0.00073981	0.00099189	0.00010438	0.00016888	0.00064232	0.0010289	0.001199	0.00069335	0.00025226	0.00031623	0.00033565	0.00023392	0.00011117	0.00010798	0.00035978	0.00013073	9.2997e-05	0.0001474	2.7361e-05	5.3865e-05	7.1187e-06	3.9396e-05
YDR102C	0.0013338	0.0012518	0.0011023	0.0011486	0.0013503	0.00090595	0.001427	0.0007991	0.00035614	0.0011242	0.00093659	0.00058998	0.00076946	0.0010375	0.0001388	0.00018378	0.00077256	0.0010815	0.0012227	0.00073999	0.00028911	0.00026522	0.00037085	0.00015671	0.00010756	0.00010593	0.00021196	6.3753e-05	5.992e-05	6.5937e-05	6.8622e-05	-3.414e-07	3.5046e-09	2.2085e-05
YDR104C	0.0012992	0.0012518	0.0010951	0.0010897	0.001292	0.00088322	0.0013249	0.00079501	0.0002896	0.0011321	0.0009396	0.00057384	0.0007313	0.0011463	0.00014765	0.0001591	0.00070546	0.0010971	0.0011889	0.00074095	0.00022499	0.00026231	0.00035711	0.00018986	6.7115e-05	0.0001386	0.00020724	0.00011602	6.088e-05	0.00011702	6.2656e-05	7.1376e-07	3.5046e-09	1.7294e-06
YDR105C	0.001373	0.0012448	0.0011321	0.001058	0.0011778	0.00088732	0.0013888	0.00076409	0.00025405	0.001101	0.00099594	0.00060581	0.00071911	0.0011257	0.00022657	0.00017355	0.0006578	0.0010382	0.001091	0.00077304	0.000155	0.00024532	0.00032126	0.00018529	2.7552e-05	0.00010097	0.00018189	9.3708e-05	3.9736e-05	8.8239e-05	4.1887e-05	1.463e-06	3.5046e-09	2.5631e-06
YDR107C	0.0012941	0.0012247	0.0011716	0.0010779	0.0012392	0.0010283	0.001466	0.00068444	0.00032915	0.0011567	0.00094987	0.0006293	0.00092003	0.0010854	5.2448e-05	0.00018069	0.00069806	0.0010796	0.0011246	0.00075628	0.00014102	0.00021188	0.00026233	0.00020553	3.7342e-05	0.00011887	0.00020064	6.3432e-05	-7.1583e-07	3.8001e-05	-5.0093e-07	2.168e-06	3.5046e-09	1.3337e-05
YDR108W	0.0011518	0.0011029	0.0010137	0.001011	0.0011908	0.00089141	0.0012665	0.00076456	0.00023856	0.00079301	0.00091775	0.00065348	0.00070935	0.00081198	5.3465e-05	0.00013695	0.00055559	0.00097829	0.00095956	0.00059634	0.00015756	0.00013283	0.0002201	0.00024288	3.9821e-05	0.00010514	0.0001331	5.9748e-05	1.9101e-05	7.3557e-05	2.2266e-05	2.5541e-06	3.5046e-09	2.8975e-05
YDR109C	0.0012481	0.0012408	0.0011983	0.0011854	0.0013165	0.0010732	0.0013878	0.00074907	0.00032456	0.0010726	0.00098094	0.00077113	0.0008935	0.001025	0.00014723	0.00019244	0.00072283	0.00085138	0.00112	0.00078709	0.00019675	0.00031963	0.00028646	0.00028141	7.814e-05	0.00012776	0.00025969	0.00010639	4.3473e-06	0.00010451	1.3094e-05	2.1158e-06	3.5046e-09	2.7037e-05
YDR110W	0.001353	0.0012579	0.0011735	0.0011932	0.0012008	0.0010918	0.0015174	0.0008554	0.00025555	0.001074	0.00095684	0.00077853	0.00081878	0.0012179	0.00038589	0.00033792	0.00077016	0.0011333	0.001147	0.0008396	0.00032222	0.00038768	0.00042303	0.00042525	0.00021777	0.0001884	0.00033997	2.0574e-05	0.00013785	0.00016749	8.1025e-05	2.1675e-07	3.5046e-09	7.5849e-07
YDR111C	0.0021571	0.002113	0.0016619	0.0015877	0.001801	0.0014884	0.0022273	0.0011564	0.00035948	0.0011817	0.0014182	0.00098338	0.0014317	0.0017039	0.00026026	0.00030998	0.0013093	0.0016556	0.0019173	0.0014989	0.00028338	0.00040839	0.0004595	0.00094276	0.00024675	0.0002205	0.00043833	0.00023447	0.00012635	0.00030568	0.00012024	3.4685e-05	3.5046e-09	6.2159e-05
YDR112W	0.0015408	0.0014831	0.0011054	0.00099408	0.0013269	0.00093276	0.00131	0.00087677	0.00027782	0.0011242	0.00099499	0.00047356	0.00082241	0.0010373	0.00017925	0.00027401	0.00085564	0.001022	0.0012305	0.0009513	0.00022144	0.00028695	0.00036639	0.00045253	0.00010291	0.00017244	0.00025893	0.00017944	6.5604e-05	0.00014414	5.6257e-05	1.2114e-05	3.5046e-09	7.436e-06
YDR114C	0.00065285	0.00065866	0.00059173	0.00082499	1.0695e-05	0.00061719	0.00068508	0.00048567	0.00012546	0.00028093	NaN	-7.5184e-06	NaN	-1.1072e-05	NaN	NaN	NaN	0.0011254	0.0010997	0.00054058	0.00020813	0.00032313	0.00024197	0.00027967	2.7753e-05	0.00015304	0.00022609	-1.0421e-06	2.6047e-05	6.3519e-06	1.9899e-05	9.456e-06	1.5964e-06	6.2916e-05
YDR115W	0.001502	0.0013032	0.001113	0.0010143	0.0013666	0.0010048	0.001294	0.00073166	0.00015554	0.0011553	0.00082735	0.00046915	0.00079033	0.0010698	0.000104	0.00022753	0.00085268	0.00094063	0.0011386	0.00085098	0.00018024	0.00014286	0.00031437	0.00050373	4.1742e-05	0.00016681	0.00034302	5.3725e-05	3.1228e-05	3.7463e-05	1.9528e-05	4.4421e-06	3.5046e-09	3.3207e-05
YDR116C	0.001322	0.0011412	0.0011023	0.00090458	0.0010054	0.00089923	0.0011933	0.00051472	0.00027793	0.0011276	0.00061766	0.00017143	0.00068371	0.0008828	5.6773e-05	0.00022539	0.00066464	0.00096968	0.0011417	0.00082812	3.4999e-05	5.3573e-05	0.00012326	0.00014053	4.5685e-05	6.4835e-05	5.3291e-05	1.4747e-05	1.2929e-05	6.691e-05	-5.0093e-07	-3.3498e-07	3.5046e-09	-2.3151e-07
YDR117C	0.0013564	0.001312	0.0011292	0.0011434	0.0014177	0.00085223	0.0013625	0.00072381	0.00033304	0.0011391	0.00082629	0.00064904	0.00077003	0.0011773	8.3994e-05	0.0003002	0.00081718	0.00094277	0.0012397	0.0008278	0.00019348	0.00020584	0.00028608	0.00043764	-9.2597e-07	7.7105e-05	0.00025304	1.9554e-05	9.2923e-05	9.4575e-05	2.7473e-05	2.1661e-06	3.5046e-09	2.3588e-05
YDR119W	0.0012609	0.0013571	0.0010492	0.0010252	0.0014807	0.00089111	0.0013817	0.00048785	0.00036088	0.0010529	0.00083083	0.00066488	0.0008917	0.0011887	-1.4496e-06	0.0002757	0.00079965	0.0011359	0.001334	0.00090558	0.00016121	0.00014558	0.00027767	0.00041888	5.3051e-05	9.4682e-05	0.00023475	3.4968e-05	2.6324e-06	4.6667e-05	1.6255e-05	2.168e-06	3.5046e-09	4.2426e-06
YDR120C	0.0013161	0.0010582	0.00097503	0.00101	0.0013929	0.00085203	0.0012724	0.00059028	0.00030084	0.0010801	0.00077149	0.0006185	0.00089711	0.0011531	-1.4496e-06	0.00019075	0.00075404	0.0011496	0.001284	0.00092631	9.3232e-05	9.4554e-05	0.00031456	0.00043486	3.7939e-05	0.000146	0.00021585	1.6356e-06	3.0878e-05	2.6714e-05	5.4525e-06	2.1158e-06	3.5046e-09	9.6137e-06
YDR121W	0.0013755	0.0013019	0.0010182	0.0010181	0.0016678	0.00094311	0.0014138	0.00081146	0.00029284	0.0010681	0.00084188	0.00062415	0.00088757	0.0012075	0.00014673	0.0003099	0.0009845	0.0011098	0.0013838	0.00091129	0.00022331	0.00016041	0.00031918	0.00041731	0.00015804	0.00017677	0.0002613	2.0162e-05	1.8773e-05	7.6582e-05	3.6677e-05	1.2333e-06	3.5046e-09	1.0786e-06
YDR122W	0.0015883	0.0016753	0.0013791	0.0013068	0.0017706	0.0012049	0.0019398	0.0010679	0.00033755	0.0014561	0.0011086	0.00075287	0.00087745	0.0012543	0.00040707	0.0003724	0.0010076	0.0012955	0.0015801	0.0011136	0.00023764	0.00019142	0.00047969	0.00054965	6.6177e-05	0.00026234	0.00028604	1.2962e-05	9.6562e-05	0.00011258	5.6173e-05	1.905e-05	3.5046e-09	5.0824e-06
YDR123C	0.00077602	0.00081733	0.00092053	0.00091486	NaN	0.00061264	0.00062112	0.00028613	0.00010564	0.00055773	NaN	0.00048634	0.00034457	0.00062736	4.8609e-06	NaN	NaN	0.0008256	0.00046424	0.00031608	NaN	3.4993e-05	NaN	7.4314e-06	NaN	3.3397e-05	NaN	8.7085e-07	NaN	NaN	NaN	NaN	NaN	-3.4101e-07
YDR124W	0.0013026	0.0014163	0.0012558	0.0012566	0.0014562	0.0010628	0.0017687	0.00062647	0.00027602	0.0012681	0.0010343	0.00073227	0.00096223	0.0011998	0.00023306	0.00028947	0.0007658	0.0012533	0.0013593	0.00089338	0.00034678	0.00024105	0.00040744	0.00032269	9.775e-05	0.0001356	0.00028538	9.525e-05	0.00010257	0.00015901	4.5601e-05	2.2815e-05	-8.6025e-08	8.6606e-06
YDR125C	0.001311	0.0012011	0.0011943	0.0010894	0.0013995	0.00095767	0.0013639	0.00070036	0.00026244	0.001041	0.00092265	0.00060285	0.00088655	0.0010398	0.00021398	0.00018394	0.00054181	0.00114	0.0011489	0.00080515	0.00029967	0.00034107	0.00037386	0.00029754	0.00012253	0.00012821	0.00030778	0.00026512	0.0002716	0.00028635	0.00013644	8.1958e-05	3.5046e-09	0.00015992
YDR126W	0.00061067	0.00063337	0.00061439	0.00056404	0.00068131	0.00034712	0.001151	0.000445	0.00022386	0.0009732	0.0002855	0.00011469	-7.2194e-06	0.00062391	-1.4496e-06	9.262e-05	0.0005334	0.00074731	0.00070444	0.0004805	7.6152e-05	6.9112e-05	0.00011735	0.00013303	3.9832e-07	3.1302e-05	0.0001037	6.9507e-05	3.3704e-05	1.155e-05	2.7912e-06	-2.0975e-06	3.5046e-09	-1.6885e-06
YDR128W	0.0011511	0.0011626	0.0010021	0.0012259	0.0010372	0.00067483	0.0013516	0.00075998	0.00028598	0.0010328	0.00094043	0.00036199	0.0004679	0.00095524	4.5652e-05	0.00012888	0.00062441	0.0010981	0.001097	0.00075386	0.00026048	0.00024717	0.00030163	0.00022487	0.00011523	4.5933e-05	0.00023036	-6.3748e-07	3.4086e-05	7.8998e-05	4.2144e-05	1.2287e-05	3.5046e-09	8.1213e-07
YDR129C	0.0013485	0.0013358	0.0010942	0.0012674	0.0012099	0.001225	0.0016221	0.00061448	0.00033063	0.0011432	0.00098348	0.00066426	0.00075115	0.001036	8.832e-05	0.00011023	0.00066817	0.0011513	0.0011452	0.00080756	0.00030031	0.00023745	0.00037578	0.00028083	8.6203e-05	6.4081e-05	0.00025563	1.3902e-05	8.1092e-06	9.4505e-05	2.1718e-05	1.1145e-06	8.882e-06	2.3371e-06
YDR130C	0.0012549	0.0012096	0.0011597	0.0011918	0.0012968	0.0011358	0.0016148	0.00066163	0.00031092	0.0012024	0.0010129	0.0007254	0.0007432	0.0010465	7.4417e-05	0.00011013	0.00066566	0.0012512	0.0012402	0.00083284	0.00029618	0.00027776	0.00036764	0.00021152	8.223e-05	3.4681e-05	0.00019205	2.7127e-05	1.8208e-05	8.2819e-05	0.00010616	1.8108e-06	3.5046e-09	2.4807e-06
YDR131C	0.0014942	0.0012997	0.0011974	0.001199	0.0012024	0.001061	0.0016035	0.00072872	0.0003303	0.0012133	0.0010113	0.00051946	0.00071532	0.0010423	0.00024929	0.00017271	0.00068693	0.0011899	0.001304	0.00088241	0.00031313	0.00042372	0.00033903	0.00028709	0.0001026	9.1026e-05	0.00021288	-6.3748e-07	8.8696e-05	0.0001019	0.00013817	2.7675e-05	3.5046e-09	5.2975e-05
YDR132C	0.0013433	0.0011902	0.0010068	0.0012047	0.0013161	0.0010259	0.0015526	0.00079826	0.00043618	0.0013086	0.0010732	0.00064121	0.0008343	0.0012097	0.0001828	0.00038566	0.0007095	0.0011824	0.0011649	0.00081542	0.00031157	0.00032099	0.00036403	0.00031104	5.9879e-05	5.3255e-05	0.000195	5.7146e-05	0.00012513	3.6499e-05	9.6301e-05	2.569e-05	5.7228e-07	1.6516e-06
YDR133C	0.0013197	0.0012289	0.0010703	0.0012709	0.0013754	0.0011365	0.001569	0.00064175	0.00032646	0.0012718	0.0010108	0.00064121	0.0007555	0.0010675	0.00016403	0.00032218	0.00079599	0.0010035	0.0012484	0.00080345	0.00034398	0.00029476	0.00043362	0.00026232	0.00013449	7.2711e-05	0.00022989	9.6334e-05	6.9228e-05	0.00010331	3.4816e-05	1.6672e-06	3.5046e-09	1.2731e-06
YDR134C	0.0013918	0.0012719	0.0013248	0.0011694	0.0013742	0.0010375	0.0015211	0.00082528	0.00033751	0.0012226	0.00099304	0.00076755	0.00073085	0.0011921	0.00024207	0.00029545	0.00073115	0.001134	0.0012549	0.00081288	0.00042306	0.00028822	0.00045403	0.00029548	0.00012273	9.1979e-05	0.00023801	4.393e-05	5.1701e-05	9.7376e-05	8.1102e-05	2.9617e-05	3.5046e-09	4.4513e-05
YDR135C	0.0011523	0.0011981	0.0012332	0.0011143	0.0013364	0.00099547	0.001439	0.00078816	0.000278	0.0010448	0.0010605	0.00070487	0.0007989	0.0011542	0.00026244	0.00028362	0.00062045	0.00099383	0.0010902	0.00070952	0.00030826	0.0002459	0.00030771	0.00025353	0.00010899	0.00012155	0.00026629	0.00015512	8.0541e-05	0.00014282	1.9348e-05	8.4361e-06	-6.3293e-08	1.7043e-05
YDR136C	0.00089986	0.00088849	0.00073115	0.00073776	0.00093988	0.00041123	0.00089859	0.000503	0.00028498	0.0006349	0.00041896	0.00026076	0.00024077	0.00054445	-1.4496e-06	8.1037e-05	0.00024479	0.00082023	0.00089233	0.00055141	0.00024307	0.00010416	0.00015209	0.00014377	2.7129e-05	4.5797e-05	0.00012183	0.00011239	5.4482e-05	5.8625e-05	-5.0093e-07	-3.1361e-06	3.5046e-09	3.2842e-05
YDR137W	0.0010831	0.0010863	0.0011244	0.00096376	0.0012862	0.0008041	0.0014221	0.00054441	0.00024677	0.0011164	0.00080184	0.00052826	0.00057048	0.00097545	-1.4496e-06	8.5295e-05	0.00048256	0.0010627	0.0012598	0.00062444	0.00021662	0.00022287	0.00027894	0.00014368	0.00014314	0.00014575	0.00019335	0.00011658	8.6214e-05	4.8646e-05	6.8104e-06	-2.0975e-06	3.5046e-09	4.4308e-05
YDR139C	0.0012743	0.0010396	0.0011377	0.0010263	0.0010765	0.00091784	0.0013796	0.00067704	0.00021424	0.0010096	0.00080036	0.00042949	0.0005394	0.00092697	8.4868e-05	0.00010912	0.00041078	0.0010932	0.0013188	0.0007635	0.00019265	0.0003384	0.00026066	0.00027541	0.00016312	0.00014492	0.00026966	1.9808e-05	7.6242e-05	8.6809e-05	1.8237e-05	1.8527e-06	3.5046e-09	1.562e-05
YDR140W	0.0013352	0.0011516	0.0011339	0.0012156	0.0011552	0.00099028	0.0014541	0.00073276	0.00022732	0.001104	0.0008326	0.00055127	0.00059121	0.00098426	0.00011534	0.0001247	0.00048248	0.0011443	0.0011942	0.00073658	0.00015472	0.00031023	0.00028924	0.00023783	0.00010529	9.4562e-05	0.00021818	2.0935e-05	8.5264e-05	7.5897e-05	5.4175e-05	3.6818e-05	3.5046e-09	7.7865e-05
YDR142C	0.0011845	0.0011737	0.0011052	0.00099586	0.0011395	0.00089625	0.0014613	0.00073606	0.00028121	0.0011622	0.00090157	0.00060316	0.0006294	0.00095939	0.00010524	0.00016104	0.00041514	0.0010795	0.0011496	0.00073414	0.00018106	0.00019225	0.00028637	0.00011884	4.5748e-05	0.00011666	0.00020851	-6.3748e-07	5.2395e-05	0.00010512	0.00019867	1.8108e-06	3.5046e-09	2.4807e-06
YDR143C	0.0011683	0.001115	0.0011231	0.0010976	0.0012956	0.00084438	0.00145	0.00078379	0.0003205	0.0011034	0.00084181	0.00060957	0.00067673	0.0010036	0.00013442	0.00017586	0.00056289	0.0010658	0.0012764	0.00075393	0.00024485	0.00030228	0.00034884	0.00020319	0.00014619	7.5003e-05	0.00024292	2.1471e-05	0.00011962	8.0996e-05	0.00014128	1.0621e-05	3.5046e-09	1.4652e-05
YDR144C	0.0012078	0.0012378	0.00092407	0.0011579	0.0013217	0.00096553	0.0013412	0.00073295	0.00022248	0.0011469	0.00093918	0.00061507	0.00055408	0.0010982	4.1707e-05	0.00014419	0.00051276	0.0010213	0.0012392	0.00070389	0.00022112	0.00021108	0.00021566	0.00018509	5.6183e-05	4.8704e-05	0.00020042	2.4019e-05	0.0001058	2.7692e-05	6.6825e-05	2.42e-06	3.5046e-09	6.5636e-06
YDR146C	0.0013501	0.0014385	0.0012291	0.0011937	0.0014152	0.0010572	0.0015374	0.00093701	0.00028919	0.0011428	0.0010839	0.00087083	0.00074738	0.0011443	0.00037515	0.00030959	0.00073792	0.0009997	0.0011726	0.00073905	0.00019015	0.00040029	0.00030012	0.00018937	0.00022509	0.00016201	0.00024726	-6.3748e-07	-7.1583e-07	4.8442e-05	8.4862e-05	7.513e-07	3.5046e-09	1.8991e-05
YDR147W	0.0014437	0.0016078	0.0016602	0.0017282	0.0010203	0.0012279	0.0015857	0.00088242	0.00039912	0.0013026	0.001075	0.00097753	0.0010664	0.0014526	0.00028091	0.00029938	0.0012773	0.00138	0.0017798	0.0013168	0.00028873	0.00030198	0.00035537	0.00040942	4.316e-05	0.0002579	0.00034612	2.9857e-05	9.354e-05	0.00012272	0.00012634	0.00012802	1.0869e-05	5.1172e-05
YDR148C	0.00098067	0.0010602	0.0010301	0.0010159	0.00079105	0.00061192	0.00094131	0.00061455	0.00016646	0.0011242	0.00022323	0.00027368	1.0176e-05	0.00085834	0.00028347	7.2964e-05	0.00027829	0.00089919	0.0010862	0.00059105	-2.0922e-06	-2.3069e-06	-3.3807e-06	3.5943e-05	2.8637e-05	4.1385e-05	-1.5604e-06	-3.4165e-07	1.7384e-05	1.9217e-05	6.2125e-05	6.172e-05	1.1059e-05	9.0179e-05
YDR149C	0.00082685	0.0008423	0.00091529	0.00077509	0.00069573	0.00072806	0.00098404	0.00048509	0.00019016	0.00098553	0.00071823	0.00071351	0.00038752	0.0011624	0.00025533	3.0657e-05	0.0004897	0.00075268	0.00087075	0.00046756	0.00018979	0.00021442	0.00019041	0.00029254	2.9389e-05	6.4642e-05	0.00016084	1.0182e-06	1.5301e-05	7.004e-05	5.6004e-05	0.00011459	9.3576e-06	1.6565e-05
YDR150W	0.00098822	0.00097203	0.00096351	0.00084183	0.00079004	0.00082266	0.001052	0.00062313	0.00021796	0.00099038	0.00062273	0.00074159	0.00030582	0.001246	0.00022752	0.00010088	0.00050959	0.00073981	0.0009135	0.00046834	0.00023513	0.00020821	0.00017885	0.00028212	2.5229e-05	0.0001035	0.00014675	1.7626e-06	5.2009e-05	3.2384e-05	2.0556e-05	4.7584e-05	1.4584e-05	9.1237e-05
YDR151C	0.0011314	0.0013091	0.0011958	0.0010999	0.00084845	0.0011122	0.0011373	0.00082938	0.00025299	0.0011434	0.00094917	0.00087866	0.00065903	0.0015135	0.00043612	4.5499e-05	0.00060551	0.00088577	0.0012318	0.00068622	0.00020049	0.00022377	0.00022284	0.00031867	9.9724e-05	0.00014419	0.00020667	3.6309e-06	7.436e-05	0.00013339	3.9855e-05	2.389e-05	3.6528e-05	0.00012338
YDR152W	0.0010832	0.0012985	0.00114	0.0010718	0.00082189	0.0010186	0.0010264	0.00068934	0.00018703	0.0010245	0.00085608	0.0007458	0.00063265	0.0013399	0.00021626	6.9888e-05	0.0006174	0.0010485	0.0012183	0.00069782	0.00021467	0.00031882	0.0002617	0.00031754	0.00013969	8.9256e-05	0.00019965	1.8922e-06	9.4722e-05	9.6924e-05	5.099e-05	3.9788e-05	8.1677e-07	5.4365e-06
YDR153C	0.0011891	0.0012623	0.0011612	0.0010633	0.0008863	0.0011465	0.001032	0.00075007	0.00021735	0.0010409	0.00085105	0.00079245	0.00060044	0.0013805	0.000263	9.7281e-05	0.00053029	0.0010334	0.0012156	0.00074826	0.00020788	0.00023358	0.00032522	0.00026378	0.0001151	0.00015223	0.0001472	8.295e-06	5.4407e-05	5.6448e-05	9.7058e-05	4.585e-05	1.5713e-05	4.1824e-05
YDR154C	0.0010921	0.0009391	0.0010578	0.001095	0.00066829	0.0010267	0.0013366	0.00076329	0.00032815	0.0011568	0.00066296	0.00078929	0.00071888	0.0010603	0.0003014	0.00010793	0.00049126	0.0010274	0.0011713	0.00078357	0.00018605	0.00025015	0.00029348	0.00017751	3.1227e-05	0.00014048	0.00022955	7.7824e-06	7.2769e-05	4.0274e-05	3.2054e-05	5.572e-05	-9.7895e-07	3.1429e-05
YDR155C	NaN	0.00092713	0.0010249	0.0010729	0.00058531	0.0006595	0.00094793	0.0003277	7.6433e-05	0.0006293	0.00096619	0.00088036	0.00056522	0.001467	0.00023187	0.00012483	0.00040093	0.0010454	0.0011316	0.00078015	0.00026912	0.00025291	0.00039515	0.00026473	0.00012911	0.0001487	0.00010935	6.9519e-07	5.9511e-05	8.0963e-05	0.00012787	4.3201e-05	1.0415e-06	0.00012301
YDR156W	0.00095165	0.00084046	0.00085789	0.0010321	0.00064147	0.00082369	0.0012381	0.00075524	0.00023822	0.00093848	0.00050354	0.00062567	0.0006017	0.00090454	0.00024663	0.00011159	0.00035431	0.00093725	0.0010952	0.00072274	0.0001348	0.00026204	0.00031042	0.00017717	1.6253e-05	0.00018999	0.00024302	9.8797e-07	7.576e-05	0.00010204	3.0157e-05	4.9751e-05	-8.4884e-07	-3.4101e-07
YDR157W	NaN	NaN	NaN	NaN	NaN	NaN	NaN	NaN	NaN	NaN	NaN	NaN	NaN	NaN	NaN	NaN	NaN	0.00042407	NaN	0.000196	NaN	NaN	NaN	NaN	NaN	NaN	NaN	NaN	NaN	NaN	NaN	NaN	NaN	NaN
YDR159W	0.00069471	0.00072747	0.00054082	0.00083704	0.00062194	0.00056637	0.00077477	0.00032855	0.00011404	0.00024462	NaN	0.00045201	0.00026673	0.00045313	7.1077e-05	1.4233e-05	0.00026433	0.0011813	0.001439	0.00069141	0.0001715	0.00032359	0.00017799	0.00024791	2.105e-05	0.00015226	0.00029515	2.9948e-05	4.811e-05	4.1203e-05	2.8911e-05	5.3872e-05	2.4695e-06	2.6114e-05
YDR161W	0.0019785	0.0019239	0.0017084	0.0019254	0.0013987	0.0013441	0.0018966	0.001489	0.00042965	0.0012223	0.0013254	0.0011356	0.00080628	0.0018979	0.00029486	0.00013555	0.00064375	0.001533	0.0021704	0.0016352	0.00032193	0.00051173	0.00045847	0.00055048	0.00011919	0.00011231	0.00022759	2.1496e-05	0.0001185	0.00022519	8.752e-05	0.0001787	2.4277e-06	0.00018368
YDR162C	0.0010011	0.0010501	0.00084758	0.00075751	0.00090878	0.00011176	0.001064	0.00060333	0.00011955	0.00065796	0.00032973	0.0002833	-6.3098e-06	0.0008066	-2.5999e-06	-1.0806e-06	0.0002383	0.00065487	0.00097985	0.00045529	5.8068e-05	1.3804e-05	-3.3807e-06	8.9286e-05	6.1266e-06	2.3973e-05	5.0926e-05	7.8788e-06	3.1663e-05	3.7893e-05	3.0945e-05	5.4149e-05	6.8758e-06	4.3126e-05
YDR163W	0.0012651	0.0013294	0.00095688	0.0011249	0.0010166	0.00082544	0.0011731	0.00077372	0.00016646	0.00080316	0.00080454	0.000632	0.00052112	0.0012843	0.00022377	0.00012195	0.00049842	0.00081755	0.00096987	0.00090758	0.00020901	0.00014867	0.00025499	0.00031221	2.4508e-05	5.1638e-05	8.2916e-05	6.9435e-06	4.9125e-05	7.7888e-05	9.3221e-06	6.4777e-05	-1.2508e-06	7.8343e-05
YDR165W	0.0014454	0.0015114	0.0011547	0.0014543	0.0012438	0.0011812	0.0012245	0.00097126	0.00021512	0.00096543	0.00095024	0.00096931	0.00073789	0.0015101	0.00033727	0.00014298	0.00041953	0.0010367	0.0011112	0.00107	0.00027978	0.00027898	0.00035971	0.00039103	0.00013757	9.4633e-05	0.00015884	2.1502e-05	2.3408e-05	0.00016584	5.8025e-05	1.142e-07	1.0983e-05	2.1186e-05
YDR169C	0.0013008	0.0013015	0.0010284	0.0011879	0.00084398	0.0010819	0.0011745	0.00075788	0.00019825	0.00099305	0.00078542	0.00083992	0.00068755	0.0015785	0.00018855	0.00010456	0.00048417	0.00093087	0.0010716	0.00099299	0.0002577	0.00023084	0.00031978	0.00036578	7.3048e-05	9.2269e-05	0.00013839	1.7626e-06	3.9674e-05	0.00010462	4.0575e-05	6.372e-05	3.8666e-06	4.8637e-05
YDR169C-A	0.0010535	0.00090188	0.001222	0.0010873	0.00066849	0.00098219	0.0013909	0.00086625	0.00031716	0.00094813	0.00078672	0.00077903	0.00082166	0.0011243	0.0001147	8.3352e-05	0.00074565	0.0010062	0.001322	0.00076511	9.6898e-05	0.00016817	0.00021349	0.00012503	5.7663e-05	0.00014778	0.00020556	4.0736e-05	5.0517e-05	4.5574e-05	6.0521e-06	5.041e-07	2.1765e-07	-4.1842e-07
YDR171W	0.0012462	0.0012571	0.0013199	0.00147	0.00089495	0.0010653	0.0014065	0.00071229	0.00024661	0.0010014	0.0010126	0.00090549	0.0007658	0.001103	0.00039871	9.6379e-05	0.00078116	0.0011648	0.0012199	0.0010543	0.00020321	0.0003627	0.00026092	0.00025215	6.1918e-05	0.00020487	0.00031809	2.9361e-05	4.1418e-05	7.6303e-05	5.6661e-05	8.8153e-05	0.00013668	6.1483e-05
YDR173C	0.0011187	0.00099253	0.0011833	0.0010483	0.00072657	0.00091011	0.0012695	0.00073598	0.00016835	0.00075426	0.00092606	0.00069982	0.00060226	0.0012316	0.00033677	0.00018233	0.00058582	0.0010626	0.0011602	0.00077493	0.00017041	0.00022633	0.0002874	8.838e-05	1.8488e-05	0.00014384	0.00016883	2.1796e-06	6.9534e-05	0.000105	9.2734e-05	2.8304e-05	3.1343e-05	-3.4101e-07
YDR174W	0.00081085	0.0011504	0.0008557	0.00097646	0.00055706	0.00084299	0.00088458	0.00064032	0.00017086	0.00063888	0.00068238	0.00071079	0.00042322	0.00065882	0.00032274	0.0002208	0.00037004	0.00077093	0.00086671	0.00071754	0.0003406	0.00028572	0.00038944	0.00043237	9.1766e-05	8.5055e-05	0.00020272	1.5566e-05	1.712e-06	0.00014843	7.0819e-05	3.3241e-05	-2.0766e-07	2.2721e-05
YDR176W	0.00024673	0.00026739	0.00033536	0.00037635	NaN	2.1328e-05	NaN	-6.9795e-06	-2.6992e-06	NaN	NaN	4.5842e-05	NaN	NaN	NaN	-1.1835e-06	NaN	NaN	NaN	0.00019876	NaN	NaN	9.4106e-05	NaN	NaN	NaN	NaN	NaN	NaN	NaN	8.0037e-06	4.4652e-07	NaN	1.1626e-05
YDR178W	0.0010309	0.00088221	0.0011403	0.00097008	0.0007	0.00082358	0.0011842	0.0006774	0.00027384	0.0007309	0.00060354	0.00068441	0.00040301	0.0010726	0.00036791	0.00020994	0.00066786	0.0010126	0.0011664	0.00076045	0.00010346	0.0001283	1.7757e-05	6.6417e-05	2.3344e-05	0.00014036	6.547e-05	2.1085e-06	7.9005e-05	2.9392e-05	6.7856e-05	3.6496e-05	3.8935e-05	1.2222e-05
YDR179C	0.00098941	0.0010712	0.0010109	0.0010988	0.00063359	0.0009795	0.001266	0.00062698	0.00026965	0.00091846	0.00077847	0.00062895	0.00064856	0.0012595	0.00041413	0.00016683	0.00057754	0.0011032	0.0011683	0.0008051	0.00015174	0.00020519	0.00027147	0.00010821	4.868e-05	0.00017743	0.00020125	4.4029e-05	9.6814e-05	0.00011434	5.5686e-05	8.7081e-05	3.8553e-05	-3.4101e-07
YDR179W-A	0.0016023	0.0014084	0.0018059	0.00143	0.0010874	0.0013888	0.0018305	0.00092681	0.00045813	0.0013656	0.00074678	0.0010921	0.001073	0.0016463	0.00055416	0.000327	0.00083241	0.0014298	0.0021666	0.0011997	0.00012082	0.0002539	0.00033305	0.0003235	1.0484e-05	0.00021671	0.00022596	1.9646e-05	8.0233e-05	0.0001112	0.00010181	7.5581e-05	9.7554e-07	4.3697e-05
YDR181C	0.0014224	0.0012968	0.0010411	0.0011517	0.0010333	0.001107	0.0011856	0.00085994	0.00028454	0.00098074	0.0010243	0.00095496	0.0006517	0.0017655	0.00022803	0.00013217	0.00045576	0.00080123	0.0010705	0.00097837	0.00030482	0.00025918	0.00029864	0.00044199	7.5163e-05	0.00012211	0.00010722	2.0969e-06	4.6346e-05	0.00012841	5.073e-05	3.3667e-05	6.3974e-06	3.8942e-05
YDR182W-A	0.0011011	0.00092354	0.001053	0.0010903	0.00068439	0.0010038	0.0014121	0.00075075	0.00026118	0.00097023	0.00082674	0.00078996	0.00082106	0.0011877	0.00011073	0.00010733	0.00064512	0.0011223	0.0014621	0.00072304	0.0001581	0.00023336	0.00020521	0.00013931	3.6629e-05	0.00016677	0.00024379	1.1853e-05	7.5683e-06	7.4396e-05	4.4173e-05	5.4343e-07	1.6728e-06	-4.1842e-07
YDR183W	0.0011602	0.0012648	0.0010522	0.0010839	0.00093596	0.00098826	0.0011763	0.00044131	0.00016653	0.00074029	0.00069833	0.0008514	0.00060461	0.0013167	0.00016117	-1.0806e-06	0.00025118	0.00090653	0.0011505	0.00098591	0.00033005	0.00022373	0.00034941	0.00033371	7.5219e-05	7.2661e-05	0.00015882	1.4325e-06	5.1577e-05	5.5668e-05	3.7064e-05	1.2398e-05	7.4213e-07	8.5041e-05
YDR184C	NaN	NaN	0.00096154	0.0010815	NaN	NaN	NaN	NaN	NaN	NaN	0.00071979	0.0008125	0.00060877	0.0014227	0.00019563	0.0001039	0.00031818	0.00089707	0.0011628	0.00094315	0.00037814	0.00027811	0.00037401	0.00035494	7.9462e-05	0.0001096	0.00014719	1.1034e-06	2.5488e-05	8.4803e-05	5.0639e-05	3.1727e-05	3.0791e-05	0.00010239
YDR185C	NaN	NaN	0.0013303	0.0014202	NaN	NaN	NaN	NaN	NaN	NaN	0.0011256	0.0013379	0.00082162	0.0021608	0.00026217	0.00017294	0.00048072	0.0013254	0.0015666	0.0013411	0.00043344	0.00028285	0.00090529	0.00027982	0.00012394	0.00013939	0.00015842	3.2322e-06	8.1172e-05	0.00012812	4.5607e-05	7.5767e-05	1.2952e-05	0.00015768
YDR186C	0.00096389	0.00096495	0.0010505	0.0010326	0.00047307	0.00065629	0.0010867	0.00069683	0.0002891	0.00098094	0.0004477	0.00068428	0.00046501	0.00073733	0.00042272	0.00014696	0.00049157	0.00095918	0.00098143	0.00075331	0.00012756	0.00015589	0.00019097	0.00011822	3.4143e-06	9.0748e-05	6.566e-05	1.1202e-05	5.8083e-05	4.8558e-05	NaN	5.1678e-05	NaN	1.6432e-06
YDR191W	0.0010469	0.0011089	0.0010797	0.0011869	0.00063357	0.00091671	0.0012658	0.0007492	0.00028503	0.00087924	0.00071018	0.00078383	0.00066278	0.0012742	0.00024653	0.00012195	0.00051087	0.0010942	0.0012206	0.00085905	0.00018638	0.00027239	0.0002987	0.00028837	2.9943e-05	0.00016454	0.00017056	6.3135e-06	6.3771e-05	8.363e-05	8.4414e-05	5.3784e-05	9.1735e-05	2.9281e-05
YDR192C	0.0012652	0.001455	0.0011704	0.0016176	0.00097726	0.0011799	0.0016071	0.00065619	0.00028841	0.0011966	NaN	0.00090878	0.0010036	0.0015412	0.00034396	0.00014952	0.00073642	0.0012665	0.0017177	0.0010318	0.00020401	0.00038059	0.00023771	0.00031254	2.7799e-05	0.00020142	0.00014515	2.1733e-05	8.0799e-05	0.00013863	7.8213e-05	0.00011026	9.0539e-05	5.6638e-05
YDR193W	0.0011356	0.0010915	0.00099913	0.001169	0.00084741	0.001011	0.0013446	0.00060674	0.00028864	0.0010834	NaN	0.00074388	0.00074221	0.001103	0.00018804	1.3912e-05	0.00072673	0.001088	0.0012674	0.00083613	0.00019976	0.00036237	0.0002716	0.0002547	4.7522e-05	0.00015076	0.00016447	7.5976e-06	2.9488e-05	0.00011287	6.6308e-05	6.0999e-05	1.6595e-05	7.6362e-06
YDR194W-A	0.0012201	0.0010253	0.0011847	0.0011428	0.00079649	0.00099878	0.0013457	0.00065959	0.00029752	0.0010173	0.0008102	0.0007907	0.00084212	0.0010029	0.00019336	0.00011315	0.00072916	0.0011485	0.0012492	0.00078037	0.00017452	0.00023566	0.00033163	0.00018619	6.7683e-05	0.00017861	0.00024023	3.0239e-05	5.4376e-05	7.0036e-05	-2.7275e-07	-1.8519e-07	3.1182e-06	-4.1842e-07
YDR197W	0.0009743	0.0013898	0.00118	0.0012861	0.00087539	0.0012831	0.0012622	0.00092794	0.0004445	0.0011611	0.00074721	0.00098744	0.00070713	0.0013442	0.00025868	0.00011571	0.00051503	0.0012752	0.0012788	0.00092662	0.00013612	0.00026774	0.00034756	0.00038488	5.1586e-05	0.00015973	0.00015747	5.2778e-05	3.5202e-05	5.4309e-05	3.679e-05	5.4954e-05	-9.7895e-07	1.7897e-05
YDR198C	0.0010452	0.00094009	0.0010701	0.0011022	0.00063334	0.0011011	0.0012108	0.00067694	0.00031239	0.0011176	NaN	0.00068494	0.00061772	0.0013294	0.0002625	0.00014277	0.0004444	0.00096634	0.0011615	0.00079966	0.00013036	0.00026467	0.00028263	8.5566e-05	3.6211e-05	0.00014406	0.00018939	3.4806e-06	2.7368e-05	7.5631e-05	1.4235e-05	6.3466e-05	3.4228e-05	-3.4101e-07
YDR199W	NaN	NaN	0.0011191	0.0012139	NaN	NaN	NaN	NaN	NaN	NaN	0.00093438	0.00093326	0.00074335	0.0015724	0.00021253	0.00016757	0.00040173	0.0011528	0.0014811	0.00093127	8.0425e-05	0.00024824	0.00038467	0.0003328	5.2117e-05	0.0001726	0.00012469	4.1539e-06	3.2054e-05	0.00017025	1.853e-05	2.4097e-05	1.512e-06	8.5328e-05
YDR202C	0.00097087	0.0013045	0.0011459	0.0013185	0.00057508	0.0010916	0.0013207	0.00091074	0.00025358	0.0011191	0.00084144	0.00070405	0.00050129	0.001124	0.00016919	0.00035777	0.00068372	0.0010909	0.0013159	0.001	0.00037079	0.00022897	0.0003253	0.00040908	5.487e-05	3.3465e-05	0.00031748	5.7724e-05	6.552e-05	0.00010071	5.9446e-05	9.2129e-06	3.1494e-05	2.777e-05
YDR203W	0.00094126	0.00096324	0.00092663	0.0010069	0.00083284	0.00097064	0.0012245	0.00042218	0.00026903	0.0009068	0.00076089	0.00085288	0.00070319	0.0013707	0.0001774	6.1895e-05	0.00032173	0.0010104	0.0011532	0.00078121	8.634e-05	0.00027357	0.00038763	0.00030735	5.0961e-05	0.00012988	0.00015699	1.0402e-05	8.5621e-05	6.9192e-05	-4.4646e-07	7.196e-05	2.6605e-05	3.9896e-05
YDR204W	0.001005	0.00085402	0.00081928	0.00081817	0.00033717	0.00084182	0.0010751	0.00051008	0.00025321	0.00075916	0.00014485	0.00017978	1.8108e-05	0.00047652	-2.5999e-06	-1.0806e-06	-4.8628e-06	0.00081178	0.00090703	0.00062709	8.8731e-05	5.7617e-05	0.00016405	0.00020558	2.1725e-05	-1.2167e-06	3.7937e-05	1.7294e-05	1.6702e-05	6.6695e-05	4.16e-05	4.0772e-05	-1.4133e-06	6.0171e-05
YDR205W	0.0010021	0.0013467	0.0010125	0.0014403	0.00058879	0.0011706	0.0014847	0.00095339	0.00025754	0.0012686	0.00071252	0.00077685	0.00041523	0.001089	0.00027529	0.0002329	0.00054661	0.0010162	0.0015483	0.0010837	0.00040327	0.00027698	0.00037459	0.00040823	7.687e-05	0.00017115	0.00031337	3.6162e-05	0.00012527	0.00016696	6.7839e-05	4.306e-05	4.6777e-05	2.8764e-05
YDR206W	0.001143	0.0012232	0.001044	0.0012119	0.00089185	0.0010978	0.00098855	0.00058002	0.00021854	0.00084645	0.00076826	0.00065403	0.00046592	0.00121	0.00014558	8.2141e-05	0.00051049	0.0010205	0.0012769	0.00090565	0.00025069	0.00030059	0.00026248	0.00024016	0.0001304	0.0002099	0.00011571	3.8812e-05	6.5721e-05	0.00010535	0.00010224	8.4906e-05	-2.732e-07	8.3932e-05
YDR207C	0.00074479	0.0008502	0.00090692	0.0010281	0.00046029	0.00064084	0.00070435	0.00053779	0.00010391	0.00062516	0.00048271	0.00054579	0.00019094	0.00079966	0.00028273	3.4631e-05	0.00014934	0.00082996	0.00095837	0.00052773	0.00025387	0.0001469	8.2255e-05	0.00023307	5.3102e-05	0.0001737	7.6039e-05	1.4713e-06	2.3098e-05	4.8183e-05	-4.4646e-07	6.0445e-05	3.7841e-07	0.00013924
YDR209C	0.0011653	0.0011536	0.001254	0.0012011	0.00088637	0.0010802	0.0014145	0.00079899	0.00027682	0.0010516	0.00092293	0.00082472	0.00072951	0.0012198	0.00030893	9.94e-05	0.00076088	0.0010322	0.001196	0.00083196	0.00020091	0.00040836	0.00026024	0.00014481	2.4099e-05	0.00015745	0.00019117	2.1796e-06	6.644e-05	7.7681e-05	6.4015e-05	7.7627e-05	NaN	-3.4101e-07
YDR210W	0.0012304	0.0011523	0.0011943	0.0011069	0.00085585	0.0010275	0.0010751	0.00079496	0.00022199	0.0010571	0.00087446	0.00082309	0.000541	0.0013162	0.00023194	0.00010477	0.00063669	0.001042	0.0013211	0.00086761	0.00028883	0.00025277	0.00027135	0.00026113	6.6766e-05	5.1403e-05	4.8922e-05	3.2168e-05	6.27e-05	9.8053e-05	-4.4646e-07	1.3213e-05	8.1646e-07	6.2886e-05
YDR213W	0.0011747	0.0012749	0.0011431	0.0012056	0.00070751	0.00090423	0.0010577	0.00073501	0.00013321	0.0010044	0.00097715	0.00073283	0.00060484	0.001311	0.00027193	7.2977e-05	0.00060888	0.0010614	0.0014242	0.00091695	0.00026143	0.00030001	0.00027178	0.00023185	3.6779e-05	7.1318e-05	0.00015599	2.0672e-06	9.1146e-05	0.00014998	-4.4646e-07	9.4079e-05	8.4381e-07	6.3696e-05
YDR214W	0.0010453	0.0010198	0.0011761	0.0011068	0.00064101	0.00099558	0.0012163	0.00070068	0.00027298	0.0010672	0.00057238	0.00068061	0.00065351	0.0011652	0.00022763	0.00013903	0.00045227	0.0010042	0.0010858	0.00078183	0.00013497	0.00021761	0.00027919	0.00011184	4.4311e-05	0.00012807	0.00018173	3.0011e-07	-6.9611e-07	9.993e-05	2.7944e-05	2.6473e-05	NaN	5.9931e-06
YDR215C	0.00097855	0.00093786	0.00097121	0.0011533	0.00072296	0.00099573	0.0011921	0.0004985	0.00025757	0.0010293	0.00066264	0.00070002	0.00057879	0.0011615	0.00018446	0.00013164	0.00042096	0.0011404	0.0011076	0.00077098	0.00014857	0.00023598	0.00036277	0.00014577	4.204e-05	0.00017329	0.00022745	4.0651e-05	4.7454e-05	5.95e-05	1.8329e-05	4.4554e-05	-8.4884e-07	5.7821e-05
YDR217C	0.0010636	0.0010519	0.0011642	0.0011261	0.00069958	0.00096736	0.0010782	0.00076323	0.00025005	0.0009146	0.00081015	0.0006879	0.00064862	0.00095979	0.00030162	0.00010804	0.00041663	0.0010494	0.0010076	0.00077669	0.00017337	0.00023228	0.00036705	0.00024552	5.3951e-05	0.00017552	0.0002762	-1.7916e-07	2.2159e-05	8.7143e-05	5.3595e-05	9.4288e-05	NaN	9.2366e-05
YDR218C	0.00096696	0.00099695	0.0011284	0.0010987	0.00062563	0.0010062	0.0010907	0.00035621	0.0001877	0.0007816	0.00080599	0.00067309	0.00064897	0.00073336	0.00030551	8.0776e-05	0.000452	0.0010506	0.001307	0.00082013	0.00020121	0.00027386	0.00035743	0.00022914	8.1196e-05	0.00021945	0.00029634	1.3055e-05	9.1861e-05	8.0524e-05	2.1038e-05	8.6905e-05	2.4695e-06	6.3618e-05
YDR219C	0.0012981	0.0012812	0.0013597	0.0014349	0.00087518	0.0010274	0.0014493	0.00055581	0.00027318	0.0010282	0.00091455	0.0008362	0.00057474	0.0011309	0.00018029	0.00014731	0.00071041	0.0011747	0.0012209	0.00089195	0.00018884	0.0002625	0.00028815	0.00025699	4.4675e-05	0.00019148	0.00029399	-4.1396e-06	5.15e-05	4.259e-05	5.0175e-05	4.248e-05	4.5171e-06	4.8174e-05
YDR220C	0.001362	0.0012671	0.001187	0.0013532	0.00093327	0.0010262	0.0014575	0.00058427	0.00021882	0.00096177	0.00063457	0.00093027	0.00077408	0.0012556	0.00034828	8.0494e-05	0.00068565	0.0011096	0.0010512	0.00093872	0.00028619	0.00048062	0.00035888	0.00033392	0.00022162	0.00023986	0.00036495	-1.3195e-06	0.0001531	0.00022628	0.00012191	0.00013494	NaN	-3.4101e-07
YDR221W	0.0010992	0.0010412	0.0011559	0.0010316	0.00077362	0.00085382	0.0012857	0.00061456	0.00018391	0.00083262	0.00045603	0.00071992	0.00058307	0.0010922	0.00028582	0.00011152	0.00059642	0.0009638	0.0011205	0.00076749	0.00025608	0.00028104	0.00026651	0.00015035	8.8257e-05	0.00020645	0.00022568	6.9612e-06	8.1857e-05	8.4974e-05	7.9042e-05	7.352e-05	4.0344e-05	3.6744e-05
YDR222W	0.0011189	0.0011345	0.001242	0.0010567	0.00077794	0.00095134	0.0013296	0.00064285	0.00027697	0.00079704	0.00092264	0.00069634	0.00069983	0.0012358	0.00030909	0.00019384	0.00058913	0.00094938	0.0011674	0.00087611	0.00020309	0.00022306	0.00027748	0.0001758	2.67e-05	0.00016425	0.00017829	2.1085e-06	6.7235e-05	8.1778e-05	4.7138e-05	6.3915e-05	6.3681e-06	5.8133e-07
YDR223W	0.0011337	0.0010286	0.0010769	0.001255	0.00070386	0.00092388	0.0012739	0.00073276	0.00023873	0.00093384	0.00089522	0.00069983	0.00065674	0.0012747	0.00039519	0.00021368	0.00054192	0.0010335	0.0011728	0.00081316	0.00018848	0.00022602	0.00028129	0.00021359	3.7225e-05	0.00019025	0.00016996	3.3625e-05	6.033e-05	7.3092e-05	4.207e-05	4.4375e-05	5.9451e-05	2.0345e-05
YDR225W	0.0011471	0.0011963	0.0010129	0.0012311	0.00047935	0.00077007	0.0010231	0.00047058	7.2764e-05	0.00079935	0.0003882	0.00035005	8.9112e-05	0.00065051	-2.5999e-06	-1.0806e-06	3.1153e-05	0.0011277	0.0014172	0.00085202	0.00021009	0.00019625	0.00026326	0.00029114	7.7962e-05	2.3006e-05	0.0001158	2.9789e-06	0.0001101	8.4124e-05	4.7847e-05	2.4609e-05	7.8689e-07	9.7047e-05
YDR226W	0.00095186	0.0010873	0.0012498	0.0011564	0.00076189	0.00093607	0.0012895	0.00075564	0.00032027	0.0010047	0.00063493	0.00065638	0.00059785	0.00101	0.00010959	0.00013928	0.00047177	0.00092721	0.00064107	0.00048419	NaN	NaN	NaN	NaN	NaN	5.5714e-05	NaN	7.7379e-07	2.2824e-05	NaN	NaN	NaN	1.0714e-06	NaN
YDR229W	0.0010721	0.0010193	0.0010465	0.0011648	0.00070356	0.00094341	0.0012188	0.00052925	0.00031997	0.0010165	0.00052988	0.00068075	0.00053994	0.00098206	7.0447e-05	0.00016708	0.00033897	0.0010383	0.0011082	0.00073775	0.00015454	0.00016431	0.00026341	9.4931e-05	3.1126e-05	0.00018343	0.00015539	2.1416e-05	1.8461e-05	6.0101e-05	4.6734e-05	5.5048e-05	2.716e-07	-3.4101e-07
YDR230W	0.00077336	0.00071791	0.00088934	0.00087122	-3.1016e-06	0.00073687	0.00094207	0.00048935	0.00020341	0.00080146	NaN	-7.5184e-06	-6.5683e-06	-1.1072e-05	0.00015951	-1.2998e-06	NaN	0.00095024	0.00086025	0.0005913	2.5453e-05	2.462e-05	-2.7365e-06	-2.3674e-06	4.7794e-05	8.6998e-07	5.6431e-06	3.0011e-07	2.6178e-05	2.2052e-05	NaN	-6.3684e-07	NaN	1.3427e-05
YDR231C	0.0009337	0.00086902	0.00095007	0.00098365	0.00031426	0.00077761	0.0009407	0.00063523	0.00017556	0.00072826	0.00046537	0.00023497	5.304e-05	0.0005832	-2.5999e-06	-1.0806e-06	-4.8628e-06	0.00087587	0.0010829	0.00059398	-2.0922e-06	-2.3069e-06	-3.3807e-06	-2.6543e-06	8.2455e-06	-1.2167e-06	6.9275e-05	1.2726e-06	1.8855e-05	6.9282e-05	6.1942e-05	-4.3839e-07	6.0403e-07	8.9016e-05
YDR233C	NaN	NaN	0.0010245	0.00099898	NaN	NaN	NaN	NaN	NaN	NaN	0.00085682	0.0007057	0.00055272	0.0013393	0.00023273	0.00011999	0.00051911	0.0010182	0.001391	0.00085089	0.00025193	0.00021272	0.00035737	0.00025487	6.819e-05	0.00018245	0.00012618	2.5052e-05	0.00011055	0.00021097	3.1599e-05	8.4238e-05	1.6692e-05	7.7646e-05
YDR237W	0.00077118	0.00087768	0.00076982	0.0008114	-8.41e-06	0.000636	0.00073728	0.00062115	0.0001879	0.0006006	-9.0084e-06	-8.022e-06	0.00012854	-1.2163e-05	-2.6606e-06	-1.2255e-06	NaN	0.00074725	0.00071721	0.00054044	-2.1557e-06	-2.4218e-06	-2.961e-06	-2.6732e-06	-8.7623e-07	-1.2679e-06	-2.307e-06	4.0526e-05	2.182e-06	4.6592e-05	1.9183e-05	5.5067e-05	-3.3869e-06	1.686e-05
YDR239C	0.0010182	0.0010748	0.0011437	0.0012034	0.00073457	0.00097622	0.0011526	0.00067798	0.00028885	0.0011031	0.00068603	0.00077266	0.00057872	0.0011298	0.00025471	0.00012389	0.00040485	0.0012335	0.0011488	0.00084635	0.00016362	0.0002101	0.00027289	0.00018854	4.3616e-05	0.00013337	0.00022711	2.0046e-06	0.000102	7.8756e-05	6.9915e-05	8.4026e-05	NaN	1.6219e-05
YDR241W	0.00073473	0.00088522	0.00069745	0.00090325	0.00047358	0.00082686	0.00066938	0.00052436	0.00022271	0.00062931	0.00051586	0.00062572	0.0004343	0.00057747	0.00023108	9.0695e-05	0.00028415	0.0010119	0.00089208	0.00053662	0.00019826	0.00029197	0.00020518	0.00019962	NaN	5.8963e-05	7.0339e-05	4.1131e-06	5.7713e-05	6.5202e-05	NaN	4.9959e-05	0.00029063	2.9569e-05
YDR242W	0.00081397	0.0010274	0.00095416	0.0010428	0.00035498	0.00099509	0.001111	0.00064466	0.00027414	0.00085581	0.00066431	0.00063114	0.0006387	0.0012973	0.00037399	0.00018923	0.0005362	0.00081874	0.0012361	0.0007396	0.0002005	0.00020183	0.00026371	8.7783e-05	8.4093e-07	0.0001037	0.00016775	2.4264e-05	1.0929e-05	6.5922e-05	4.1897e-05	3.4757e-06	6.3362e-10	4.4002e-05
YDR244W	0.0011314	0.0012745	0.0010628	0.001348	0.0011101	0.0012458	0.0012932	0.00071485	0.0003048	0.0011409	0.00095024	0.00075385	0.0007337	0.0011516	0.00041047	0.00023833	0.00052447	0.0010895	0.001358	0.00086407	0.00030369	0.00030846	0.00041066	0.0003156	0.0001761	0.00011326	0.00028807	7.0764e-05	0.00018665	0.00024757	0.00031763	0.0001564	1.2845e-06	8.4548e-05
YDR245W	0.00075026	0.00097009	0.00085851	0.00093905	0.00051775	0.00076426	0.0012141	0.00059993	0.00013433	0.00073082	0.00056979	0.00083056	0.00033174	0.00079136	NaN	-1.1835e-06	0.00026672	0.00051311	0.00065632	0.00053411	3.6576e-05	0.00013493	0.000236	0.00012167	NaN	5.222e-05	NaN	2.1814e-05	-4.8366e-07	NaN	NaN	2.5508e-07	NaN	-4.1842e-07
YDR246W-A	0.00092005	0.001149	0.0012189	0.0012238	0.00089677	0.00095579	0.0010389	0.00071763	0.0002762	0.001073	0.0010238	0.0009107	0.00051437	0.0010498	0.00013313	0.00024218	0.00079624	0.0010505	0.001232	0.0007582	0.00025675	0.000304	0.0004549	0.00031714	1.84e-06	0.00014845	0.00030627	9.6258e-05	7.2556e-05	9.7985e-05	-2.7275e-07	1.958e-07	3.7441e-05	-4.1842e-07
YDR247W	0.0011522	0.0010615	0.001053	0.0011369	0.0011176	0.0011044	0.0013537	0.00068702	0.00034247	0.00099693	0.0010019	0.0006695	0.00063498	0.0011822	0.00024498	0.00015331	0.00058702	0.0008268	0.0011197	0.00075404	0.0001855	0.00014012	0.00022131	0.00014326	6.4413e-05	0.00012689	0.00013817	0.00010243	6.1494e-06	7.8343e-05	8.4338e-05	4.0457e-05	-4.3007e-07	5.9599e-05
YDR248C	0.0010804	0.0010431	0.00092208	0.0011874	0.0010551	0.0011312	0.0012743	0.00059638	0.0003152	0.00089539	0.0008089	0.00070772	0.00071006	0.0011553	0.00028043	0.00013707	0.0004963	0.00090004	0.0011927	0.00070025	8.2456e-05	5.8438e-05	0.00022416	0.00010413	0.00010727	7.5818e-05	0.00013934	4.7666e-05	8.5336e-05	0.0001421	0.00011356	4.8064e-05	9.8272e-06	-5.1485e-07
YDR249C	0.0010621	0.0011595	0.00085106	0.00089633	0.0009258	0.0011363	0.001274	0.00075713	0.00024052	0.00085103	0.00071017	0.00069326	0.00067823	0.0011639	0.00025256	0.00014059	0.0004882	0.00086373	0.0011527	0.00060748	7.9007e-05	0.00015878	0.00026488	0.00010055	5.1468e-05	7.7174e-05	0.00010377	0.00013515	4.2025e-05	0.00017004	0.00011451	4.4568e-05	7.2775e-06	7.1572e-06
YDR250C	0.0010066	0.00095044	0.00091412	0.00096691	0.00097626	0.0010739	0.0011922	0.00068193	0.00020873	0.00090268	0.00076581	0.00070937	0.00073749	0.0012523	0.00023192	0.00010882	0.00041321	0.00088934	0.0012915	0.00065466	6.6521e-05	0.0001035	0.00026791	0.00011498	5.8411e-05	8.6865e-05	0.00012646	6.32e-05	6.2583e-05	0.0001907	0.00013649	2.8304e-05	1.0496e-06	3.3145e-05
YDR251W	0.0013663	0.0012144	0.0010688	0.0011399	0.001129	0.0011401	0.0011927	0.0007838	0.00019359	0.00094993	0.00083242	0.00088209	0.0006747	0.0012494	0.00028843	6.9766e-05	0.00035158	0.00097359	0.0012929	0.00073132	0.00018606	0.00030014	0.00029092	0.00020962	9.5427e-05	6.97e-05	0.000214	6.7383e-05	8.2918e-05	0.00024436	0.00014017	1.8387e-05	-5.4188e-07	-5.1485e-07
YDR252W	0.0011796	0.0010937	0.0010485	0.0011511	0.00093348	0.0011014	0.0012836	0.00083989	0.00025248	0.0010957	0.00073926	0.0006665	0.00056903	0.0012367	0.00028125	0.00015191	0.00047603	0.00096867	0.0013931	0.00069645	0.00015836	0.00025565	0.00024327	0.00023811	5.2468e-05	0.00011856	0.00014082	7.7702e-05	2.9005e-05	0.00015341	8.695e-05	-7.4525e-07	1.3778e-05	1.0839e-05
YDR253C	0.0011206	0.00096384	0.00093075	0.0010693	0.0011838	0.0010036	0.001299	0.00072979	0.00032734	0.0010482	0.0007978	0.00078902	0.00069106	0.0012925	0.00024736	0.00012859	0.00047691	0.00091283	0.0011735	0.00071061	0.00020905	0.00016445	0.00023331	0.0003079	3.4064e-05	8.4363e-05	8.3319e-05	6.9169e-05	6.1051e-05	8.0752e-05	4.3693e-05	4.331e-05	2.938e-05	-5.1485e-07
YDR254W	0.001254	0.0010654	0.001042	0.0010987	0.0011569	0.0011718	0.0014425	0.00073493	0.0004847	0.0011162	0.00095509	0.00084874	0.0006633	0.0011712	0.00033651	0.00010961	0.00056296	0.00098197	0.0011414	0.00070097	0.00025361	0.0002308	0.00024188	0.00029782	4.2318e-05	0.00011041	8.4495e-05	4.6443e-05	3.5113e-05	0.00014606	4.139e-05	0.00012533	6.8402e-06	5.8943e-05
YDR255C	0.0011741	0.0014231	0.0012925	0.001522	0.001294	0.0013386	0.0013776	0.00091483	0.00044979	0.0012888	0.0010765	0.00062509	0.00075379	0.0012997	0.00052136	0.00024614	0.00077636	0.0010768	0.0013317	0.00095643	0.00018991	0.00029361	0.00029752	0.00023298	7.8228e-05	5.429e-05	0.0001215	7.678e-05	0.00010353	0.00021727	0.00010932	4.1361e-05	4.5507e-06	4.5889e-05
YDR256C	0.0011974	0.0010715	0.0010193	0.0013009	0.0011919	0.0010438	0.0012831	0.00077399	0.00031991	0.0010873	0.00089198	0.00080202	0.00071483	0.0012259	0.00039835	0.00022822	0.00062239	0.0009903	0.0011777	0.00074352	0.00024819	0.00019701	0.00026748	0.00014778	6.4863e-05	0.00011051	0.00020956	0.00010045	3.2311e-05	0.00012808	0.00016049	6.7313e-05	3.9234e-07	3.2408e-05
YDR257C	0.0012809	0.00114	0.0011096	0.0012627	0.0011998	0.0011744	0.0013259	0.00086298	0.00034297	0.0010878	0.00098121	0.00096113	0.00073799	0.0012962	0.00037753	0.0001331	0.00056753	0.00088998	0.0011552	0.00081531	0.00026112	0.00023752	0.00028895	0.00020345	8.0407e-05	7.9697e-05	0.00019966	3.6997e-05	0.00014169	0.00020554	0.00018114	0.00011283	1.7669e-06	2.8116e-05
YDR258C	0.0011402	0.0010774	0.00090318	0.0011955	0.0010243	0.0011361	0.0013536	0.00085391	0.00032676	0.00099351	0.0009193	0.0007684	0.00068694	0.0012368	0.00038648	0.00010493	0.00056801	0.00088899	0.0011047	0.00075304	0.00018478	0.00022232	0.0001974	0.0001071	9.4252e-05	6.2535e-05	0.00017949	0.00012916	4.7549e-05	0.00013255	0.00018573	4.1712e-05	NaN	8.1537e-05
YDR259C	0.0011246	0.0011093	0.0009101	0.0010843	0.00094516	0.0011247	0.001271	0.00086997	0.00022856	0.00087556	0.0008091	0.00070567	0.00065105	0.0012226	0.00042089	9.3087e-05	0.00042586	0.00087699	0.0012029	0.00064288	0.00016068	0.00025438	0.0002294	0.00018354	0.00012399	6.7778e-05	0.00012361	0.00026341	0.00014344	0.00023649	0.00018609	7.0134e-05	8.861e-07	7.9978e-05
YDR260C	0.0010848	0.0010463	0.00083105	0.0010371	0.00098014	0.0010345	0.0012864	0.00068192	0.0001537	0.00084312	0.00076898	0.0007641	0.0007922	0.0012454	0.00023694	0.00013162	0.00041477	0.00089659	0.0012029	0.00064181	0.00010459	0.00014984	0.00021486	0.00015181	4.9738e-05	4.0359e-05	5.6244e-05	2.8994e-05	7.201e-06	0.00017729	0.00013338	5.1201e-05	1.5192e-06	1.8178e-05
YDR261C	0.0010688	0.0010826	0.00089846	0.0010654	0.001051	0.0011125	0.0012944	0.00074567	0.00022836	0.00084375	0.0007582	0.00077981	0.00075678	0.0012172	0.00031995	0.00012774	0.00051636	0.00095964	0.0012107	0.00071554	8.7098e-05	0.00013306	0.0001739	0.00017707	4.5045e-05	0.00010937	7.7255e-05	1.6901e-05	5.5889e-05	0.00017755	0.0001069	2.9273e-05	1.0496e-06	5.9221e-05
YDR262W	0.0011006	0.0011211	0.0009905	0.0012607	0.0010707	0.0010415	0.0013152	0.0007255	0.00025207	0.00095427	0.00081676	0.00068851	0.00076829	0.0012848	0.00034352	0.00015195	0.00048835	0.00098504	0.0012576	0.00074201	0.00014365	0.00015733	0.00019361	0.00018456	9.2281e-05	0.00011548	0.00014424	6.2071e-05	6.1489e-05	0.00018851	0.00011785	2.567e-05	-5.4188e-07	4.5385e-06
YDR263C	0.0012143	0.0011683	0.0010367	0.0010683	0.0011172	0.0012183	0.0012316	0.0008191	0.00021681	0.0010443	0.00085593	0.00077186	0.00065915	0.0011904	0.00037776	0.00015227	0.00049195	0.00090925	0.0012643	0.0007246	0.0001618	0.00022969	0.00024502	0.00023116	6.1099e-05	9.8516e-05	0.00016278	7.2545e-05	4.6455e-05	0.00023079	0.00010247	4.3117e-05	5.6279e-05	5.3018e-05
YDR264C	0.0012109	0.00097514	0.0010249	0.0011602	0.0012004	0.0011206	0.0013336	0.00073382	0.00031585	0.001018	0.0008245	0.0008195	0.00061193	0.001198	0.00021862	0.00012863	0.00053869	0.0010005	0.0012891	0.00070538	0.00015508	0.00022212	0.00022146	0.00030601	3.0951e-05	0.00010862	0.00010311	9.0863e-05	2.4398e-05	0.00014039	0.00012507	0.00010481	6.1262e-05	5.4725e-05
YDR265W	0.0011042	0.0010416	0.0011131	0.0011527	0.0010913	0.0010969	0.0012987	0.00074635	0.00039116	0.00093145	0.00094718	0.0005878	0.00057301	0.001158	0.00031995	0.00015592	0.0006221	0.001042	0.0012061	0.00076943	0.00026519	0.00029119	0.00023912	0.00032169	6.058e-05	0.00013605	0.00010987	6.7196e-05	9.4775e-05	0.00024036	0.00015144	7.392e-05	4.403e-06	6.3996e-05
YDR266C	0.0010722	0.0012858	0.0012012	0.0013512	0.001309	0.0011672	0.0013365	0.00086625	0.00044874	0.0012935	0.00091037	0.00053097	0.00071893	0.0012568	0.00033131	0.00018032	0.00077035	0.0010655	0.0012953	0.0009365	0.00016743	0.00022841	0.00028663	0.00021742	4.8357e-05	7.2869e-05	0.00010025	6.1678e-05	6.1489e-05	0.00023581	5.6656e-05	6.7133e-05	-1.3421e-06	7.5799e-05
YDR268W	0.00075915	0.00095004	0.00086612	0.00097637	0.00056566	0.00083843	0.00095083	0.00071737	0.00027006	0.0007699	0.000446	0.0004162	0.0003624	0.00065863	-1.8431e-06	-1.1835e-06	0.00018382	0.00091694	0.0010114	0.00068561	0.00010275	0.0001728	0.00018858	0.00014665	3.7716e-07	4.5578e-05	0.00013907	1.5369e-05	2.1392e-05	5.3934e-05	-2.7275e-07	4.4652e-07	6.0495e-06	-4.1842e-07
YDR269C	0.0011987	0.0010815	0.0010005	0.0011355	0.0012386	0.0011709	0.0013414	0.00057343	0.0004103	0.0010878	0.000747	0.00078116	0.00069474	0.0011943	0.00029284	0.00012485	0.00056704	0.00089651	0.00098034	0.00062419	0.00026122	0.00016408	0.00042106	0.00029073	4.4633e-05	8.4081e-05	0.00017327	0.00010058	5.8842e-05	9.3099e-05	0.00022842	8.8022e-05	1.2845e-06	0.00010392
YDR270W	0.0010925	0.00096074	0.00099171	0.0010304	0.00094578	0.001094	0.0012664	0.00063302	0.00034364	0.0010442	0.00064895	0.00076078	0.00063601	0.0011005	0.0002817	0.00010197	0.00062169	0.00085535	0.00088658	0.00053992	0.00020696	0.00012157	0.00029023	0.00025059	6.9874e-05	0.00013372	0.0001958	4.6645e-05	0.00013125	9.5617e-05	0.00018163	7.5734e-05	3.9234e-07	4.0522e-05
YDR271C	0.0010662	0.0010044	0.00086432	0.0011131	0.0010436	0.0010784	0.0013136	0.00062399	0.00029545	0.00099332	0.00062019	0.00065449	0.0006354	0.0011502	0.00024968	0.00012462	0.00050016	0.00087055	0.00095844	0.00051302	0.00016827	0.00010477	0.00015605	0.0001763	5.5402e-05	6.7197e-05	0.00011215	2.7022e-05	9.48e-05	8.4162e-05	0.00012829	-7.4525e-07	3.4215e-05	6.054e-05
YDR272W	0.0012385	0.0011646	0.0010128	0.0011677	0.0011017	0.0010385	0.0014296	0.0008513	0.00032694	0.0010326	0.00083609	0.00081178	0.00080445	0.001152	0.00040274	0.00015582	0.00053493	0.00098353	0.001249	0.00076358	0.0001264	0.00010853	0.00022182	0.00015783	0.00010157	8.8818e-05	5.9995e-05	7.8208e-05	7.9245e-05	0.00014093	0.00013418	0.00011288	4.979e-06	4.7769e-05
YDR273W	0.0012535	0.0011685	0.0010055	0.0012329	0.0011214	0.0012305	0.0014648	0.00060766	0.0003392	0.0010102	0.00078913	0.00069366	0.00078432	0.0012099	0.00022228	0.00017532	0.00053963	0.00098741	0.0012224	0.00072022	0.00017147	0.00013483	0.0001846	0.00020104	9.1039e-05	8.402e-05	6.8322e-05	4.4479e-05	6.8864e-05	0.00019325	0.00015816	6.2633e-05	1.5192e-06	-1.1561e-07
YDR274C	0.0013001	0.0011253	0.00098271	0.0012029	0.0011297	0.0010459	0.0015097	0.00079516	0.00033552	0.00096884	0.00082474	0.00078208	0.00082801	0.0012435	0.00037148	0.000191	0.00061715	0.0010091	0.0012887	0.00073773	0.00019893	0.00020891	0.00022692	0.0002574	6.663e-05	0.00014617	0.00015879	2.0498e-05	3.7483e-05	7.7297e-05	0.00011204	4.1824e-05	1.8991e-05	2.1518e-05
YDR275W	0.0013302	0.0011862	0.00095429	0.0011885	0.0012231	0.0011324	0.0014207	0.00092964	0.00029602	0.00093439	0.00083305	0.00073274	0.00069399	0.0011871	0.00035105	0.0001478	0.0005899	0.00099488	0.0012047	0.00072384	0.00019367	0.00022122	0.00026042	0.00031099	5.6061e-05	0.00017502	0.00018091	2.8764e-05	4.1885e-05	0.00014856	0.00011559	6.4466e-05	1.3166e-05	4.0536e-05
YDR276C	0.00095917	0.00079093	0.00087973	0.00094016	0.0013054	0.00086599	0.0011225	0.000765	0.00030682	0.00070943	0.00078248	0.00078308	0.00050588	0.0010389	0.00020555	3.7792e-05	0.00038323	0.00085371	0.0010151	0.00062318	0.00019663	0.00019807	0.0002316	0.00026455	1.9316e-05	0.00017323	4.3359e-05	2.7056e-05	-6.5105e-07	5.0836e-05	7.2835e-05	2.2029e-05	-1.7558e-06	-5.1485e-07
YDR277C	0.0012949	0.001065	0.0011206	0.0011866	0.0013489	0.0010535	0.0013665	0.00089112	0.00047372	0.00094983	0.00083331	0.00082313	0.00072605	0.0014006	0.00032816	0.00017572	0.00071689	0.0011459	0.0012234	0.00068611	0.00024841	0.0002708	0.00029321	0.00032343	8.9731e-05	0.00015344	0.00010138	0.00010638	6.3464e-05	0.00012115	6.5551e-05	8.0923e-05	-1.6307e-06	5.595e-05
YDR278C	0.0012833	0.0014658	0.0011857	0.0017172	0.0013046	0.0013848	0.0016735	0.00099276	0.00039883	0.001293	0.0010287	0.0007835	0.00069845	0.001225	0.00041414	0.00028744	0.0005441	0.0011704	0.0014354	0.0010898	0.00024587	0.00031456	0.00035948	0.00028136	6.4387e-05	0.00010508	0.00015065	9.7517e-05	6.0553e-05	0.00024843	0.00010729	0.00011378	2.2095e-05	8.8756e-05
YDR279W	0.0012878	0.0011004	0.0010749	0.0013992	0.0012775	0.0012097	0.00097095	0.00082056	0.00038266	0.0010287	0.00089217	0.00082544	0.00071456	0.0012252	0.00029793	0.00016395	0.0005402	0.00097338	0.001128	0.0008895	0.00026008	0.00020821	0.00034432	0.00029596	4.3802e-05	0.00017175	0.00028041	0.00010562	0.00011696	0.00013983	0.00022835	0.00012825	4.0657e-05	0.00011455
YDR281C	0.0012801	0.0012116	0.0012277	0.0013175	0.0011488	0.0011593	0.0011835	0.00086603	0.0003319	0.00099645	0.00096076	0.00082858	0.00058161	0.0011664	0.000426	0.0001683	0.00065005	0.001085	0.0011625	0.00090886	0.00025436	0.00022348	0.00038578	0.00029971	6.9392e-05	0.00016553	0.00028424	0.00011631	0.0001293	0.00017793	0.00025551	6.7528e-05	3.9426e-05	0.00010668
YDR282C	0.001217	0.0011211	0.0011567	0.0013065	0.0012821	0.0011634	0.0012382	0.0007574	0.00044874	0.0011306	0.00098601	0.00076518	0.00067051	0.0012297	0.00033539	0.00016003	0.00062668	0.00099713	0.0010538	0.00083614	0.00025622	0.00019871	0.00028577	0.00027313	8.6004e-05	4.7307e-05	0.00025188	7.6012e-05	0.00011047	0.00013364	0.00019099	2.3389e-05	3.8334e-05	2.611e-05
YDR283C	0.00093129	0.00098302	0.0011402	0.0010903	0.00086315	0.0009888	0.0011459	0.00076557	0.00028844	0.0010291	0.00085573	0.00092769	0.00066343	0.0011293	0.00015793	0.00015542	0.00064891	0.0010797	0.0012784	0.00071708	0.00021554	0.00017726	0.00031672	0.00025834	4.9922e-05	0.00017199	0.00026196	-4.4961e-07	2.7987e-05	2.8405e-05	9.7647e-06	5.4343e-07	4.5488e-06	1.0848e-05
YDR284C	0.0010473	0.0011076	0.0011065	0.0011101	0.00077277	0.00098968	0.0013572	0.00051325	0.00022774	0.0010287	0.00079164	0.00077555	0.00073752	0.0011218	0.00018315	0.00010337	0.00053674	0.0011757	0.0012791	0.00079534	0.00028145	0.00022994	0.00034293	0.00027847	9.1222e-05	0.00011761	0.00025691	7.663e-05	7.3233e-05	5.0993e-05	5.3504e-05	7.0256e-05	-1.6637e-06	5.1717e-06
YDR285W	0.0012371	0.0011887	0.0011209	0.0012654	0.0012903	0.0012107	0.0013851	0.00083224	0.00042909	0.0010083	0.00092253	0.00081147	0.00070985	0.0013194	0.00031966	0.00016411	0.00060263	0.00095006	0.0011753	0.00082993	0.00020818	0.00021875	0.00023629	0.00030893	7.5677e-05	0.00011226	0.00012102	8.0775e-05	8.2956e-05	0.0001071	0.00024726	3.8395e-05	1.3251e-05	7.3037e-05
YDR286C	0.0013277	0.001314	0.0010575	0.0012927	0.0011999	0.0012808	0.0014399	0.0008164	0.0004764	0.0010374	0.00088323	0.00084671	0.00082401	0.0012927	0.00040957	0.00014851	0.00057174	0.0010259	0.0012534	0.00085984	0.00031265	0.00023141	0.0002439	0.00027895	7.4567e-05	0.00013263	0.00012015	5.4439e-05	4.2472e-05	0.0001291	0.00023757	7.6313e-05	3.7136e-05	0.00010551
YDR287W	0.0013662	0.0011152	0.0011169	0.0013262	0.0013134	0.0010728	0.0015784	0.00082817	0.00044114	0.0010847	0.00094598	0.00083454	0.00075327	0.0012796	0.00033995	0.00016784	0.00060196	0.0010995	0.0011783	0.00084967	0.00025814	0.00021068	0.00023122	0.00030682	8.1581e-05	0.00010956	0.00010181	0.00011076	8.1423e-05	0.00013022	0.00018589	0.00012631	1.5192e-06	3.1561e-05
YDR289C	0.001307	0.0013102	0.0011444	0.0012539	0.00094166	0.0010195	0.0015899	0.00076398	0.00040606	0.0010637	0.00048804	0.00030392	0.00038087	0.00081929	0.00013149	2.267e-05	0.00031241	0.00095334	0.0012245	0.00073935	0.00018179	0.00012484	9.5167e-05	0.00024001	0.0001034	0.00010194	0.00011561	3.4068e-05	3.5423e-05	3.8685e-05	9.8533e-05	7.1202e-05	1.0496e-06	4.4328e-05
YDR290W	0.00090935	0.0010233	0.0009939	0.0010183	0.00051133	0.00079712	0.001103	0.00039739	0.0002243	0.0010133	0.00043404	0.00022988	0.00037073	0.00063633	1.6089e-05	3.341e-05	0.00027276	0.00087457	0.0011255	0.00067614	0.00023958	0.00010207	0.00017594	0.00021322	7.2346e-05	5.9906e-05	0.00016701	1.0563e-05	5.1636e-05	-1.9023e-06	-2.8637e-07	2.2712e-05	-1.076e-07	-3.0186e-07
YDR291W	NaN	NaN	0.00064445	0.00072875	NaN	0.00068263	NaN	NaN	NaN	NaN	NaN	0.00052117	NaN	0.00063177	8.9182e-05	NaN	NaN	0.00086023	0.0010589	0.00072548	0.00024114	0.00015318	0.00023247	0.00017788	1.6833e-05	6.3703e-05	8.0815e-05	1.6226e-05	7.7073e-06	0.00014066	8.1421e-05	4.8122e-05	5.6936e-06	7.975e-06
YDR293C	0.0014819	0.0014508	0.0013367	0.0013594	0.0015315	0.0011005	0.0014687	0.0010151	0.00043371	0.0012617	0.0011302	0.0011927	0.00071389	0.0016296	0.00039672	0.00021069	0.00075121	0.0011799	0.0014449	0.00079187	0.00030469	0.00039438	0.00031022	0.00041671	9.066e-05	0.00014928	0.00026975	6.3583e-05	0.00017308	0.00019138	0.00023129	0.00011765	1.5475e-05	0.00012351
YDR294C	0.000875	0.0010621	0.0010714	0.0011295	0.00067652	0.00097361	0.0012957	0.00062039	0.00027773	0.00093573	0.00090778	0.00071457	0.00071082	0.001195	0.00035357	0.00014929	0.00065647	0.0010756	0.0012929	0.00070045	0.00020596	0.00025592	0.00029553	0.00028644	0.00012654	8.7713e-05	0.00023519	7.9083e-05	0.00010452	3.2219e-05	1.4253e-05	3.3993e-06	1.0101e-06	2.7621e-05
YDR295C	0.0010916	0.0010618	0.00091074	0.0012694	0.0011756	0.0011166	0.0011064	0.00077283	0.00027271	0.00086368	0.00079762	0.00075754	0.00054571	0.0012693	0.00034327	0.00017605	0.00045299	0.00090044	0.0013289	0.00069866	0.00026434	0.0001471	0.00023446	0.00026481	4.9393e-05	0.00011414	0.00012121	6.1585e-05	3.9269e-06	9.929e-05	8.7912e-05	7.5361e-05	2.1338e-05	-5.1485e-07
YDR296W	0.00071835	0.00074316	0.00066998	0.00071428	0.00010376	0.00057593	0.00086861	0.00039966	0.00022167	0.00048623	-8.1194e-06	-7.8291e-06	-6.3492e-06	-9.9605e-06	4.296e-05	-1.1835e-06	NaN	0.0009374	0.00085976	0.00069727	0.00012584	8.9073e-05	0.00021574	0.00023066	1.2995e-05	6.8412e-05	0.00014804	6.4666e-05	3.7382e-05	7.9582e-05	-2.7275e-07	2.5321e-06	4.6153e-06	1.7932e-05
YDR297W	0.0012324	0.0014072	0.0012478	0.0016814	0.0014805	0.0014385	0.0015327	0.0010583	0.0004887	0.0012692	0.0010059	0.00070179	0.00074597	0.0012236	0.00025282	0.00027811	0.00055495	0.0011843	0.0013588	0.00085909	0.00021375	0.00019135	0.00055172	0.00019799	5.6506e-05	0.00011233	0.00014716	6.5915e-05	4.1676e-05	0.00015028	7.8248e-05	9.5899e-05	5.0553e-05	7.8499e-05
YDR298C	0.0011374	0.0014193	0.00095116	0.0011287	0.0010091	0.0011066	0.0011643	0.00096122	0.00038916	0.00086319	0.00018513	0.00022891	0.00014344	0.00059163	6.5173e-05	3.5184e-05	NaN	0.00080358	0.0012005	0.00068711	4.4642e-05	4.3823e-05	5.5165e-05	5.0954e-05	1.2976e-05	1.9365e-05	3.0554e-05	5.2318e-05	7.9782e-05	NaN	6.2775e-05	6.5465e-05	3.4484e-06	1.0469e-05
YDR300C	0.0013727	0.0015607	0.0013309	0.0019586	0.00074078	0.0011491	0.0014029	0.00084876	0.00026921	0.00097736	0.0010489	0.0011262	0.00072431	0.0010145	0.0002566	0.00020142	0.00053943	0.0011612	0.0013804	0.0010085	0.00019131	0.00025064	0.00027346	0.0003176	3.2731e-05	0.00010284	0.00014615	4.2713e-05	NaN	NaN	NaN	NaN	NaN	8.5078e-06
YDR304C	0.0012983	0.0014724	0.0011598	0.0015266	0.001273	0.0013344	0.0011087	0.00085766	0.00041436	0.00077676	0.00097006	0.00077571	0.00055774	0.0012106	0.000264	0.00016464	0.00059072	0.00085453	0.0012468	0.00096383	0.00016424	0.00010444	0.00032716	0.00029989	8.3058e-05	5.7373e-05	0.0001269	7.2297e-05	9.7694e-05	0.00012389	9.4949e-05	4.4787e-05	3.3184e-05	2.765e-05
YDR305C	0.0013691	0.0015957	0.001417	0.0017923	0.0014181	0.0014452	0.001346	0.0011407	0.0003949	0.00098975	0.0011457	0.00094255	0.00068772	0.0015299	0.00034606	8.9248e-05	0.00046492	0.00090976	0.0014201	0.0010887	0.0002796	0.00027884	0.00040879	0.00032722	0.00015541	7.9365e-05	0.00020671	5.9026e-05	0.00011985	0.00024075	0.00016975	4.673e-05	NaN	6.6395e-05
YDR306C	0.0012983	0.0014269	0.0011522	0.0015206	0.0013551	0.0013461	0.0012541	0.0009606	0.00055109	0.0011038	0.00089964	0.00091655	0.00058891	0.0012421	0.00037358	0.00019649	0.00055573	0.00089975	0.0012215	0.00095351	0.00024833	0.00019625	0.00030592	0.00030632	8.0097e-05	4.0726e-05	0.00018264	6.1779e-05	0.00011099	0.00017341	0.00020973	6.4968e-05	2.5354e-06	8.7331e-05
YDR307W	0.00133	0.0014619	0.0013261	0.0014237	0.0013312	0.0011753	0.0014361	0.0010067	0.00049684	0.00119	0.00089414	0.00089851	0.00073719	0.0013061	0.00032396	0.00023046	0.0006882	0.00090972	0.001216	0.00095217	0.00025902	0.00014271	0.00029986	0.00023145	8.7589e-05	4.7665e-05	0.00013507	6.3617e-05	2.2668e-05	0.00015145	0.0001071	6.0005e-05	1.0496e-06	2.2974e-05
YDR309C	0.0012373	0.0013598	0.0013923	0.001334	0.0013686	0.0011509	0.0013726	0.00059483	0.00046156	0.0011226	0.0009113	0.00082694	0.00080005	0.0013391	0.0001634	0.00017184	0.00085715	0.0010309	0.0012444	0.0010045	0.00024706	0.00012302	0.00030605	0.00023278	4.3692e-05	6.1557e-05	0.00013789	5.1113e-05	5.52e-05	0.000172	9.8395e-05	3.6806e-05	-5.4188e-07	3.9943e-05
YDR310C	0.00097455	0.0010082	0.001026	0.0011638	0.00079586	0.00093173	0.0012692	0.00046665	0.00037707	0.00083261	0.00076547	0.00072294	0.00063722	0.0010908	0.00019778	9.8673e-05	0.00054072	0.0010393	0.0013415	0.00072708	0.00015059	0.00018741	0.00014519	0.00022365	9.8322e-05	6.8232e-05	0.00017742	4.7435e-05	3.573e-05	1.6803e-06	1.9108e-07	3.8808e-05	1.0663e-06	3.4053e-05
YDR312W	0.0010202	0.0011426	0.0010871	0.001124	0.00087254	0.0010667	0.0014456	0.00084391	0.00042021	0.00089019	0.00094632	0.00076839	0.00077272	0.0012918	0.000404	0.00010716	0.00070637	0.0011228	0.0013741	0.00075045	0.00017184	0.00021016	0.00018594	0.00025324	0.00011487	6.578e-05	0.00017577	3.4669e-05	4.2921e-05	2.0567e-06	1.6181e-05	1.5283e-05	9.9351e-07	1.1853e-05
YDR313C	0.0012267	0.0011534	0.0011836	0.0011722	0.00087629	0.0010166	0.0015227	0.00065903	0.00044197	0.00087901	0.00089652	0.00077664	0.00080396	0.0012643	0.00032554	0.00015592	0.00083957	0.0010996	0.0013976	0.0006911	0.0001488	0.00019905	0.00019514	0.00019499	2.8561e-05	5.9558e-05	0.00018725	8.7914e-05	4.786e-05	1.3527e-06	6.9176e-06	9.3854e-05	7.7524e-07	1.9685e-05
YDR314C	0.0012598	0.0014535	0.001358	0.0015686	0.0014495	0.0012403	0.0015184	0.0010439	0.00051629	0.0012458	0.0010838	0.00067368	0.00074182	0.0015159	0.00021342	0.0002347	0.00070028	0.0012233	0.0012768	0.0011247	0.00023759	0.0001915	0.00044696	0.00033886	7.733e-05	8.0775e-05	0.00015297	8.5534e-05	9.3645e-05	0.00021836	0.00010141	8.457e-05	1.5465e-05	2.5848e-05
YDR316W	0.0011938	0.0014933	0.0013588	0.0016069	0.0012697	0.0014003	0.0016358	0.0010908	0.00050551	0.0012666	0.00094217	0.00076701	0.00076582	0.0013421	0.00027338	0.00022261	0.00067303	0.0011731	0.001306	0.0010699	0.0001896	0.00020229	0.00054811	0.0001925	4.3417e-05	8.8732e-05	0.00013149	8.6686e-05	5.6619e-05	0.0002466	8.1001e-05	9.2461e-05	-1.6307e-06	0.00010778
YDR317W	0.0019116	0.0022381	0.0019945	0.0025457	0.0021316	0.002235	0.0025571	0.0015999	0.00087204	0.0018798	0.0017847	0.0015791	0.0011138	0.0020252	0.00067945	0.00026402	0.00080882	0.001782	0.0018579	0.0015222	0.00049669	0.00046133	0.00094122	0.00046035	0.00019997	0.00015646	0.00025957	0.0003	0.00036832	0.00052625	0.00028387	0.00016504	4.175e-05	0.00032597
YDR318W	0.0011306	0.00098147	0.001064	0.0010313	0.0008533	0.00090071	0.0012914	0.00067068	0.00023103	0.00099479	0.00081896	0.00078728	0.00076844	0.0011144	0.00027175	9.9033e-05	0.0006564	0.001067	0.0013758	0.00069588	0.00023817	0.00025718	0.00023163	0.00016363	5.0252e-05	0.00015574	0.00025932	6.8036e-05	6.6534e-05	5.4041e-07	2.2616e-05	3.3525e-05	4.2323e-07	-3.0186e-07
YDR319C	0.0019766	0.00213	0.0016738	0.0021709	0.0011394	0.0022482	0.0024842	0.001301	0.00046437	0.0016278	0.0014287	0.0011257	0.0012002	0.0017676	0.00031748	0.00029641	0.00096003	0.0017135	0.0019488	0.0014362	0.00031792	0.00029478	0.00047912	0.00052144	0.00016828	0.00016574	0.00020234	0.00014572	0.00017188	0.00023889	4.8237e-05	0.00027378	0.00014494	0.00014702
YDR320C	0.00096323	0.00093837	0.0007334	0.0011226	0.00056339	0.00084626	0.00091215	0.00062772	0.00024576	0.00097563	0.00049835	0.00057495	0.00026318	0.00073101	0.00015772	0.00011244	0.00029307	0.00094668	0.00077187	0.00077612	0.00015079	0.00015572	0.00020757	0.00030059	5.833e-05	4.5707e-05	0.00013146	7.9374e-05	8.3672e-05	0.00013492	2.6398e-05	0.0002086	5.8258e-05	7.0064e-05
YDR321W	0.0012101	0.0012825	0.0011432	0.001265	0.00080378	0.0013046	0.0013394	0.00099253	0.00047002	0.0011139	0.00070902	0.00061261	0.00072425	0.0012314	0.00022495	0.00010124	0.00052499	0.0011209	0.0011685	0.001016	0.00016786	0.00018724	0.00031694	0.00035968	8.736e-05	8.8573e-05	0.00013879	3.7624e-05	8.5766e-05	4.4283e-05	5.1855e-05	0.00021681	6.9585e-05	8.4798e-05
YDR322C-A	0.00088475	0.0011427	0.0010719	0.0011533	0.00045651	0.0010727	0.00097848	0.00060502	0.00029146	0.00096005	0.00067316	0.00070913	0.00045847	0.00076671	0.00014703	1.3245e-05	0.00043416	0.00091877	0.0011304	0.00076898	0.00012134	7.6609e-05	0.00011833	0.00021548	4.5082e-05	0.00011289	0.0001422	2.3218e-05	1.2391e-05	0.00010157	1.121e-05	-1.1845e-06	2.9348e-05	6.2039e-05
YDR322W	0.0012415	0.00093107	0.00064699	0.00090161	-2.1704e-06	0.00083751	0.00093194	0.00046793	0.0002257	0.00051369	-8.2104e-06	-6.5124e-06	-6.2274e-06	-1.1093e-05	-2.3543e-06	-1.08e-06	NaN	0.00080456	0.00069838	0.00063203	3.2663e-05	1.8897e-05	0.0001102	8.5114e-05	-1.3277e-06	-1.3981e-06	1.638e-05	4.1148e-05	1.3041e-05	2.5682e-05	-2.5294e-07	5.3484e-05	-3.3844e-07	3.1387e-05
YDR323C	0.0012937	0.001035	0.00068239	0.00097241	0.00050749	0.00067956	0.00080188	0.00062072	0.00033619	0.00068732	0.0004871	0.00056955	0.00025897	0.00081539	0.00022848	0.0001326	0.00045806	0.0008312	0.0008528	0.00073742	0.00011943	0.00013219	0.00018225	0.00021975	8.0265e-05	6.3401e-05	0.00011002	3.0057e-05	2.9078e-05	1.6354e-05	9.419e-06	7.8968e-05	1.3245e-05	5.5999e-05
YDR326C	0.00096599	0.0010419	0.0010124	0.0011132	0.00035982	0.00090166	0.0012759	0.00076795	0.00023868	0.0008203	0.00070785	0.00063163	0.00067384	0.001266	0.00033891	0.00017328	0.00058639	0.00084817	0.0011529	0.00073698	0.00018019	0.00012683	0.00026396	0.00017172	1.4215e-05	0.00010025	0.00013941	-2.5058e-08	4.9121e-05	8.9339e-05	-6.2778e-07	5.0319e-06	6.3362e-10	4.9248e-05
YDR329C	0.0015059	0.0013532	0.0010409	0.0013944	0.0005626	0.0010975	0.0011709	0.00076931	0.00043484	0.0010545	0.0009661	0.00076633	0.00057542	0.0012346	0.0002564	0.00018776	0.00066686	0.0010889	0.0011303	0.0010257	0.00017883	0.00018976	0.00030256	0.00032405	0.00010071	0.00014352	0.00010067	5.8284e-05	4.4451e-05	2.1e-05	-2.5294e-07	7.7358e-05	-3.3844e-07	1.4595e-05
YDR330W	0.0015346	0.0013301	0.0011903	0.0013351	0.0005928	0.0013707	0.0012337	0.0010639	0.00045849	0.0013186	0.0010904	0.00074389	0.00064134	0.0013722	0.00038884	0.00021124	0.00072159	0.0011207	0.0011646	0.00098728	0.00020462	0.00022347	0.00025668	0.00030058	7.3196e-05	0.00020927	0.00012947	9.3883e-05	1.6159e-05	2.5506e-05	9.0272e-06	7.8779e-05	3.2282e-05	6.6363e-05
YDR332W	0.0015554	0.0012597	0.0012494	0.0012798	0.00063298	0.001445	0.0012336	0.00086847	0.00033208	0.001173	0.001047	0.00075716	0.00068429	0.0012899	0.00026432	0.00019538	0.00074892	0.0011678	0.0012051	0.00094283	0.00020811	0.00030668	0.00029268	0.00040186	9.5699e-05	0.00020331	0.00022318	0.00013256	2.7408e-05	-7.5014e-07	-2.5294e-07	6.0455e-05	2.9067e-05	5.1596e-05
YDR333C	0.0010578	0.00089313	0.0010941	0.0010392	0.00078035	0.00096963	0.0014188	0.00075065	0.00045375	0.0011019	0.00095001	0.00094061	0.00057597	0.0011988	0.00028395	0.00014543	0.00086216	0.0011072	0.0013358	0.00073255	0.00014046	0.00027085	0.00026526	0.00024928	0.0001059	5.8116e-05	0.00023302	4.1929e-05	7.362e-05	1.3524e-06	6.1878e-05	1.9616e-05	1.1664e-07	-3.0186e-07
YDR334W	0.0016769	0.0013413	0.0012295	0.0013821	0.00068665	0.0011868	0.0011508	0.0007079	0.00033234	0.00093632	0.0010249	0.00083028	0.00050127	0.0011533	0.00024051	0.00012847	0.00042254	0.0011669	0.0011838	0.00093132	0.00016747	0.00025157	0.00032835	0.00039415	9.0222e-05	0.00020296	0.0002064	7.286e-05	4.5489e-05	-7.5014e-07	8.9867e-07	5.0983e-05	2.0677e-05	4.2959e-05
YDR335W	0.0013896	0.0010451	0.0010959	0.0011698	0.00046461	0.0010298	0.0011276	0.00090361	0.0003922	0.00099951	0.00093108	0.00066769	0.0005057	0.0010155	0.00036624	0.00032455	0.00055654	0.0010519	0.00094031	0.00071776	0.0001772	0.00011001	0.00026742	0.00027783	8.1137e-05	0.0001505	0.00012661	6.1317e-05	1.4024e-05	-7.5014e-07	-2.5294e-07	5.3641e-05	3.8956e-05	6.8003e-05
YDR336W	0.0018081	0.0016145	0.0014967	0.0017346	0.00081332	0.0015267	0.001467	0.0010155	0.00056633	0.0010642	0.0013021	0.00085288	0.00089563	0.00151	0.00039708	0.00014909	0.00093569	0.0013116	0.0014413	0.001285	0.00024643	0.00027685	0.00032374	0.00044829	0.00011104	0.00022863	0.00025762	3.6035e-05	3.2426e-05	2.7927e-05	5.1432e-06	0.00010745	3.495e-05	9.6728e-05
YDR337W	0.00097011	0.0014188	0.0011355	0.0013943	0.00069446	0.0011942	0.0016642	0.00090343	0.00032027	0.0011057	0.00092567	0.00066666	0.0008285	0.0012781	0.00036564	9.3242e-05	0.00064665	0.0011518	0.0012599	0.00093827	0.00016881	0.00017516	0.0002926	0.00039638	0.00011138	0.00012321	0.00014719	0.00012703	0.00011713	0.00011486	4.4882e-05	0.0002233	7.1436e-05	0.00014505
YDR338C	0.0014751	0.0014135	0.0012274	0.0011291	0.0012812	0.0010243	0.0015358	0.00083701	0.00030262	0.0011543	0.001154	0.00087867	0.00076014	0.0013652	0.00028434	0.00054499	0.00089231	0.0012591	0.0015491	0.00099759	0.00028751	0.00041932	0.00040013	0.00046956	0.00024023	0.0001662	0.00035605	1.1668e-05	0.00012276	0.0001861	0.00019123	1.935e-05	3.5046e-09	8.1883e-05
YDR340W	0.0011286	0.0012363	0.0010714	0.0011298	0.0012745	0.0010256	0.0015513	0.00080008	0.0002858	0.0011509	0.0010142	0.00070456	0.00079078	0.0010756	0.00025432	0.00027986	0.00063484	0.0011331	0.0011	0.00073521	0.00025548	0.00024776	0.00031948	0.00023875	6.5289e-05	0.00012931	0.00024215	0.00015232	5.5636e-05	0.00011963	2.1532e-05	-4.2229e-06	3.5046e-09	3.1554e-05
YDR344C	0.0012079	0.0012322	0.0010586	0.0011217	0.0012317	0.00091098	0.0013786	0.00066179	0.0002977	0.0011367	0.00087494	0.00051259	0.00066844	0.0011212	0.00018207	0.00020113	0.00057139	0.0011138	0.001236	0.00069509	0.00021248	0.00027011	0.0003508	0.00021966	0.00013106	0.00013492	0.00027238	0.00014338	3.6816e-05	0.00012788	-5.0093e-07	2.6542e-05	3.5046e-09	5.8837e-06
YDR345C	0.0012713	0.0010706	0.0010463	0.0010384	0.0010731	0.00085471	0.0013222	0.00078801	0.00023028	0.0010929	0.0007174	0.00049204	0.00061766	0.00087302	4.6033e-05	0.00014981	0.00049727	0.001038	0.0010717	0.00066482	0.00019048	0.00028403	0.00031036	0.00020663	0.00012364	3.9713e-06	0.00020048	0.0001839	0.00018233	0.00010255	2.8658e-05	-2.0975e-06	5.2294e-06	5.128e-06
YDR346C	0.0013977	0.0011027	0.0010634	0.0011328	0.0012416	0.00091098	0.0014345	0.00046943	0.00020363	0.0011862	0.00085504	0.00059847	0.00077395	0.00098397	0.000207	0.00010546	0.00059304	0.0010266	0.0011817	0.00070417	0.00022451	0.00032988	0.000338	0.00020067	0.00020571	0.00013272	0.00024217	0.00018335	0.00011995	0.00015161	1.2239e-05	-9.7561e-07	3.5046e-09	-1.147e-06
YDR347W	0.0008338	0.00048736	0.00077213	0.00066766	0.00011875	0.00046182	0.00094213	0.00031049	0.00026954	0.0007246	-9.0975e-06	-6.2708e-06	9.9818e-05	-1.0669e-05	NaN	NaN	NaN	0.00078192	0.00089359	0.00049272	9.5731e-05	NaN	0.00015277	0.00012361	1.2575e-06	2.7815e-05	3.9242e-05	4.4588e-05	3.4691e-05	5.4506e-05	3.5044e-05	1.9674e-05	3.5046e-09	1.3628e-05
YDR348C	0.0012836	0.0011304	0.0011023	0.0011416	0.0011595	0.0011435	0.0013711	0.00079221	0.00022684	0.0011946	0.00088799	0.00057037	0.00071954	0.0010304	7.6817e-05	6.4946e-05	0.00060044	0.00094129	0.0010427	0.00071963	0.00014397	0.00020205	0.00024393	0.00020065	0.000112	7.8229e-05	0.00018671	9.921e-05	7.6212e-05	7.5249e-05	4.4758e-06	1.1145e-06	3.5046e-09	1.5959e-05
YDR349C	0.00094415	0.00098813	0.00084663	0.00087713	0.0010131	0.00074536	0.0012445	0.00065459	0.00029773	0.00099799	0.00058731	0.00042922	0.00033334	0.00089412	1.5213e-05	0.00013363	0.00050872	0.00098459	0.00096819	0.00051713	0.00012326	0.00015295	0.00010029	0.00010024	1.8398e-05	-1.0876e-06	0.00014853	0.00012145	-7.1583e-07	8.7954e-05	4.5766e-05	1.8108e-06	3.5046e-09	6.2621e-06
YDR350C	0.00079482	0.0006735	0.00062255	0.00053289	0.00011733	0.00056731	0.00080057	0.00054208	0.00016322	0.00083152	-9.0975e-06	-6.2708e-06	-7.2194e-06	NaN	-1.4496e-06	NaN	-6.5991e-06	0.00068299	0.00068613	0.00040453	-2.0944e-06	NaN	-2.9854e-06	8.1339e-05	-9.2597e-07	6.6853e-06	NaN	-6.3748e-07	4.5317e-06	1.0251e-06	1.7007e-05	2.42e-06	NaN	1.6516e-06
YDR351W	0.0012644	0.0011973	0.000986	0.0010868	0.0011718	0.00095753	0.001458	0.00066552	0.00026206	0.001104	0.00090541	0.00060255	0.00051768	0.00095547	0.000174	0.00014946	0.00065937	0.0010128	0.0011434	0.00068004	0.00021963	0.00032528	0.00030113	0.00013327	7.3356e-05	9.2192e-05	0.00027249	2.3719e-05	3.8599e-05	0.00012441	8.255e-05	1.6672e-06	3.5046e-09	1.2731e-06
YDR352W	0.0013854	0.0013555	0.0011396	0.0011228	0.0012632	0.0010608	0.0015338	0.00070545	0.00031012	0.0011049	0.0010014	0.00077632	0.00083347	0.0010332	0.00029652	0.00024769	0.00071964	0.0011068	0.0011845	0.00076038	0.00037033	0.00036759	0.00037325	0.00024363	0.00019962	0.00013103	0.00025326	-5.6663e-07	8.9094e-05	0.00012315	5.8076e-05	4.4755e-06	3.5046e-09	4.5246e-05
YDR354W	0.0011287	0.00104	0.00097597	0.0014274	0.00075354	0.0010097	0.0011498	0.00072	0.00014926	0.00097706	NaN	0.00072698	NaN	0.0008034	1.5212e-05	NaN	0.00022981	0.001112	0.0011635	0.00074378	0.00013615	0.00018887	0.00021742	0.00027248	8.3939e-06	0.00014396	0.000125	-2.3088e-06	5.7127e-05	0.0001037	NaN	NaN	NaN	NaN
YDR357C	0.001153	0.0013125	0.0011537	0.0011755	0.0012893	0.00096176	0.0014063	0.00059798	0.00027034	0.0010261	0.00098466	0.00059469	0.00073145	0.0009152	0.00017702	0.00024701	0.00066558	0.0010522	0.0010752	0.00066044	0.00021825	0.0001629	0.0002831	0.00018419	7.2372e-05	7.1958e-05	0.00020183	0.00015682	0.00010546	8.8624e-05	9.8597e-05	1.2244e-05	6.6058e-07	2.6928e-05
YDR358W	0.0011721	0.0010352	0.0010287	0.0010747	0.0011126	0.00091722	0.0013864	0.00074044	0.00025779	0.0010015	0.0007807	0.00051979	0.00063275	0.00096552	3.7946e-05	0.00014878	0.0005218	0.0010114	0.00097743	0.00064787	0.00019801	0.0002091	0.00025062	0.00011345	0.00011413	9.5864e-05	0.0002014	0.00013769	6.7683e-05	0.00012022	-5.0093e-07	3.1995e-05	3.5046e-09	-2.693e-06
YDR359C	0.0012067	0.0010545	0.00090653	0.0010655	0.0011316	0.0010025	0.0013199	0.00062907	0.00019901	0.0011	0.00076033	0.00051195	0.00051857	0.00092084	2.0381e-06	0.00015185	0.00055294	0.00092462	0.0010842	0.0006208	0.00017235	0.00014674	0.00024191	8.3441e-05	9.4503e-05	9.2734e-05	0.00019275	0.00012236	0.00012741	0.00010803	-5.0093e-07	5.2496e-06	3.5046e-09	-1.147e-06
YDR360W	0.0012985	0.0010278	0.0010647	0.00097861	0.0010654	0.00066702	0.0012804	0.00068477	0.00019514	0.0011475	0.00076847	0.00054016	0.00052738	0.0010316	7.798e-05	7.3546e-05	0.00048544	0.00097376	0.0011876	0.00060014	0.00014669	0.00026584	0.00021588	0.00017889	4.8462e-05	4.5358e-05	0.00018809	-6.3748e-07	5.2434e-05	0.0001018	1.6126e-05	3.9592e-05	3.5046e-09	1.4073e-05
YDR363W	0.00095953	0.00088064	0.00081105	0.0008208	0.00062492	0.00070669	0.0010244	0.00047394	0.0001488	0.00073414	0.00066163	0.00064157	0.00035258	0.00095127	0.00019972	0.0001042	0.00029396	0.0009421	0.00089073	0.00062603	0.00022699	0.00024019	0.00023954	0.00013338	1.4808e-06	0.00014219	0.00014239	2.3617e-05	2.7896e-05	0.00010647	7.0983e-05	2.2374e-05	7.7662e-05	-3.4101e-07
YDR363W-A	0.0011739	0.00128	0.0012376	0.001317	0.0012382	0.0012793	0.0011114	0.00069696	0.00029555	0.0009422	0.00073006	0.00087889	0.00043935	0.0010098	0.0002643	6.8725e-05	0.00044475	0.00087919	0.0011837	0.00092959	0.0001337	0.00017134	0.00025136	0.00019494	6.904e-05	4.9984e-07	0.0001285	2.1651e-05	2.4815e-05	8.9811e-05	7.6839e-05	8.7591e-05	2.8067e-05	1.0356e-05
YDR364C	0.0011819	0.0010549	0.0012343	0.0011774	0.00066456	0.0007851	0.0013906	0.00061778	0.00014936	0.00088932	0.0010119	0.0009036	0.00073469	0.0014932	0.00037223	0.00010815	0.0006205	0.0010155	0.0013562	0.00086563	0.00021329	0.00034694	0.00030954	0.0001501	3.8236e-05	0.00016905	0.00020963	2.6397e-06	8.724e-05	7.3248e-05	4.0366e-05	5.4145e-05	-4.2403e-07	-3.3134e-08
YDR368W	0.0012868	0.0010263	0.0011675	0.001047	0.0012881	0.00092605	0.0013509	0.00087446	0.00010857	0.001213	0.00092673	0.00067414	0.00063567	0.001113	9.6879e-05	0.00010964	0.00065603	0.0010184	0.001229	0.00074348	9.1835e-05	0.00025162	0.00023378	9.4392e-05	7.6583e-05	7.6428e-05	0.00023484	9.1375e-05	0.00015817	0.00011	1.9649e-05	1.8108e-06	3.5046e-09	2.4807e-06
YDR369C	0.0011173	0.0008345	0.000871	0.00090068	0.00099053	0.00080852	0.0010989	0.00059924	0.0001477	0.00092639	0.00070564	0.00046084	0.0005625	0.00089522	9.5807e-05	0.00010155	0.00048108	0.00075221	0.00099337	0.00059826	8.4385e-05	0.00016366	0.00023457	4.8472e-05	3.265e-05	4.4961e-05	0.00012154	2.4815e-05	3.743e-05	5.0781e-05	4.7934e-05	3.6575e-06	3.5046e-09	3.1673e-05
YDR370C	0.0012798	0.0010792	0.00098518	0.0010108	0.0012097	0.00089466	0.001281	0.00082726	0.00019821	0.00098302	0.00092253	0.00069047	0.00075045	0.001079	0.00022568	0.00021279	0.00065205	0.00098007	0.0011303	0.0006431	0.00015033	0.00029844	0.00027847	0.00014677	5.637e-05	9.4656e-05	0.00028287	0.0001343	0.00013471	0.00022323	4.06e-05	2.42e-06	3.5046e-09	0.0001042
YDR371W	0.0011767	0.0010094	0.00098906	0.0010979	0.001232	0.00095781	0.0014223	0.00069339	0.00025273	0.00096191	0.00085445	0.00061963	0.00057707	0.00099899	0.00017438	0.00018752	0.00064403	0.00094419	0.0012208	0.00069991	0.00012838	0.0002594	0.00029265	6.0565e-05	7.215e-05	9.6078e-05	0.000193	-6.3748e-07	9.694e-05	7.416e-05	2.2973e-05	1.6672e-06	3.5046e-09	1.2731e-06
YDR372C	0.0013503	0.0010978	0.0010393	0.0010977	0.00129	0.00093057	0.0014314	0.00077157	0.00018751	0.0010252	0.00093056	0.00068199	0.00058647	0.001196	0.00013646	6.9453e-05	0.00067486	0.00098868	0.001209	0.00071117	0.00022799	0.00025092	0.00029121	0.00015253	0.00016043	0.00015006	0.00023073	-6.3748e-07	1.5239e-05	2.1609e-05	4.9253e-05	5.0585e-05	3.5046e-09	9.2444e-07
YDR374C	0.0013409	0.0014726	0.0011773	0.0010065	0.0012422	0.00095657	0.0016495	0.00084615	0.00037395	0.0011554	0.001021	0.00069686	0.00059385	0.0010313	0.00023013	0.00032263	0.00074944	0.0012298	0.0014279	0.00099072	0.00032162	0.00042761	0.00032997	0.00039879	0.00014115	0.00012076	0.00032786	1.0921e-05	9.9542e-05	0.00012404	5.7243e-05	-3.5636e-07	3.5046e-09	3.8471e-05
YDR375C	0.00089321	0.00088147	0.00085891	0.00084074	0.00049486	0.00046903	0.0012027	0.00044046	0.00015259	0.00090863	0.00044128	0.00013084	0.00034209	0.00061681	-1.4496e-06	3.0108e-05	0.00033502	0.00079689	0.00089129	0.00050052	5.5122e-05	6.2117e-05	4.5891e-05	6.5556e-05	-9.2597e-07	-1.0876e-06	2.4745e-05	-6.3748e-07	-7.1583e-07	4.2952e-05	2.9231e-05	-3.1361e-06	3.5046e-09	-3.9328e-06
YDR377W	0.00082237	0.00055441	0.00073719	0.00049045	0.00015793	0.00042211	0.0009459	0.00029812	0.0001596	0.00068529	-9.0975e-06	NaN	-7.2194e-06	-1.0669e-05	2.44e-05	NaN	-6.5991e-06	0.00062953	0.00075252	0.00050043	0.00010345	0.00013669	0.00011973	0.00013079	1.3157e-05	9.38e-06	3.6474e-05	-3.5214e-07	1.9875e-05	3.6944e-05	1.8113e-06	-2.0975e-06	NaN	1.4683e-05
YDR378C	0.00091133	0.00078592	0.00075512	0.00087879	0.0011601	0.00078372	0.0012087	0.00059423	0.0001513	0.00094203	0.00074415	0.00066099	0.00055032	0.00090967	9.6443e-05	0.00012555	0.00045827	0.00084343	0.0010013	0.00063157	0.00014632	0.00024547	0.0002384	0.00013955	1.0863e-05	0.00010385	0.00015311	-6.3748e-07	3.1421e-05	3.1464e-05	2.7838e-05	2.2837e-05	3.5046e-09	-1.147e-06
YDR379C-A	0.0011343	0.00087711	0.0010325	0.0011307	0.00067328	0.00091408	0.0012176	0.00069091	0.00025396	0.0010266	0.00074887	0.00079446	0.00054143	0.0010507	0.0001324	0.00013273	0.00050042	0.0010798	0.0010773	0.0007037	0.0001208	0.00014987	0.00020265	0.00018881	3.2136e-05	0.00014846	0.00010918	-4.4961e-07	1.3144e-05	7.6684e-05	4.8702e-05	-1.7387e-07	1.0636e-06	-4.1842e-07
YDR379W	0.0012636	0.001064	0.0010243	0.00099947	0.0011668	0.001092	0.0013706	0.00068996	0.00021377	0.0010892	0.00079664	0.00066521	0.00070359	0.00093075	0.000112	0.00021629	0.00057862	0.00093656	0.001026	0.0006783	0.00013481	0.0001499	0.00023754	0.00011483	0.00010007	6.671e-05	0.00016113	8.743e-05	0.00010493	7.8532e-05	-5.0093e-07	2.4429e-07	3.5046e-09	8.1213e-07
YDR380W	0.0012914	0.0010872	0.0010531	0.00096411	0.0010407	0.0011199	0.0013081	0.00080333	0.00028934	0.0010094	0.00088693	0.0006185	0.00076682	0.00099417	0.00010071	0.00013645	0.00057271	0.0010191	0.0011799	0.00070556	9.4687e-05	0.00015075	0.00016368	7.1472e-05	0.00013661	7.1845e-05	0.00017027	1.2929e-06	1.9147e-05	0.00016739	-5.0093e-07	1.5562e-05	3.5046e-09	2.3371e-06
YDR382W	0.00075504	0.00058235	0.00068507	0.00052873	0.00081937	0.00067876	0.00080746	0.00060968	0.00020664	0.00081143	0.00045923	0.00030024	0.00033746	0.00047266	4.1727e-05	6.9635e-05	0.00028436	0.0006537	0.0008801	0.00055271	8.571e-05	9.7463e-05	0.00014241	0.00010058	2.0065e-05	7.1292e-05	3.3513e-05	-6.3748e-07	1.0618e-05	4.9692e-05	-5.0093e-07	2.161e-05	NaN	2.4807e-06
YDR383C	0.0013608	0.0010522	0.00098529	0.00098279	0.0011037	0.0011428	0.0014019	0.00069387	0.00021126	0.0011912	0.00089832	0.00061412	0.00061566	0.0009998	3.2222e-05	8.4616e-05	0.00062964	0.0010836	0.00098239	0.00069399	5.4839e-05	0.0002123	0.00023887	2.1812e-05	3.97e-05	4.9706e-05	0.00011992	1.2222e-05	6.571e-05	7.8784e-05	6.6995e-05	3.1364e-05	3.5046e-09	2.0183e-06
YDR384C	0.0012156	0.0010944	0.00094128	0.00098312	0.0010567	0.00095897	0.0012449	0.00070134	0.00020634	0.0010766	0.00087541	0.00051951	0.00067207	0.00098195	5.2321e-05	0.0001973	0.00058298	0.00095301	0.0011559	0.00062383	0.00010425	0.00020921	0.00018659	4.1636e-05	0.00011278	1.1361e-05	6.7942e-05	-6.3748e-07	1.1148e-05	6.6106e-05	3.9553e-05	2.42e-06	3.5046e-09	1.6516e-06
YDR385W	0.0013033	0.0010596	0.0010879	0.0009925	0.001222	0.0010247	0.0013476	0.00079288	0.00030044	0.0010761	0.00095802	0.00064168	0.00074318	0.00091714	2.7805e-05	0.00011236	0.00073053	0.0010102	0.0009998	0.00071048	0.00013544	0.00023628	0.00023772	9.8012e-05	3.4339e-05	6.7858e-05	0.0001373	-6.3748e-07	3.9584e-05	4.5397e-05	2.6247e-06	1.6672e-06	3.5046e-09	1.2731e-06
YDR386W	0.0012558	0.001004	0.0010572	0.0011027	0.0013134	0.00098901	0.0013128	0.00074907	0.00026628	0.0010146	0.00094769	0.00070437	0.00077299	0.00099981	0.00018238	0.00017942	0.00065461	0.00094848	0.0011579	0.00070596	0.00025328	0.00033902	0.00038839	0.00017673	0.00013384	0.00013168	0.00025376	3.182e-05	0.00014556	0.00015114	6.5948e-05	7.513e-07	3.5046e-09	9.2444e-07
YDR387C	0.001324	0.0014293	0.0010271	0.00099448	0.0014306	0.00098854	0.0014328	0.00083928	0.00025458	0.0011833	0.00094291	0.00081097	0.0010281	0.0009619	0.00026904	0.00039229	0.00074795	0.0011788	0.0013462	0.00096645	0.00028403	0.00038157	0.00032307	0.00033639	0.00015539	0.00011647	0.0002763	-6.3748e-07	2.2173e-05	0.00011337	5.5517e-05	-3.5636e-07	3.5046e-09	5.2834e-07
YDR388W	0.0011719	0.0012489	0.0010677	0.0010108	0.0011945	0.00090705	0.0014854	0.00078803	0.00024251	0.0011076	0.00094137	0.00059109	0.00069236	0.0010555	0.00019537	0.00020028	0.00062494	0.0010567	0.0010827	0.00080223	0.000225	0.00023137	0.00028214	0.00025692	8.7716e-05	0.00011238	0.00025738	0.00017594	7.3579e-05	0.00017547	0.00014908	5.905e-05	1.8108e-05	6.7794e-06
YDR389W	0.0010147	0.0010353	0.00082631	0.00089924	0.0010222	0.00057923	0.0012299	0.00061719	0.00017504	0.00097384	0.00077267	0.00045742	0.00043654	0.00076209	-1.4496e-06	0.00014836	0.00043186	0.00085537	0.0010349	0.00044994	0.0001943	8.691e-05	4.7579e-05	4.706e-05	8.0977e-05	4.6429e-05	0.0001202	6.5625e-05	2.6015e-05	6.0925e-05	5.5091e-05	3.8074e-05	3.5046e-09	7.4968e-05
YDR391C	0.001234	0.0012686	0.0010611	0.0011372	0.0010808	0.00078453	0.0014193	0.00060985	0.00025101	0.0011166	0.00089797	0.00051996	0.00074342	0.0010936	3.8037e-05	0.00011585	0.00062277	0.00095931	0.0011731	0.00067301	0.0001059	0.0002143	0.00028743	0.00014135	0.0001018	5.7953e-05	0.00015482	4.9955e-05	5.2603e-05	9.6272e-05	6.1948e-05	-9.7561e-07	3.5046e-09	3.7793e-05
YDR392W	0.0010217	0.00065905	0.00080282	0.00060776	0.00072677	0.00050254	0.0011933	0.00033834	0.00011643	0.00074436	0.00039091	NaN	0.0003064	0.00060247	-1.4496e-06	NaN	0.00029531	0.00073405	0.00070999	0.00055421	2.3444e-05	NaN	0.00017356	0.00012669	1.4356e-05	-1.0876e-06	NaN	5.814e-06	-7.1583e-07	-1.0571e-06	5.5934e-06	1.0585e-05	NaN	8.1213e-07
YDR393W	0.0011645	0.0010019	0.00089074	0.0010452	0.0009197	0.0007767	0.0012027	0.00064956	0.00033728	0.00095087	0.00080396	0.00039036	0.00062464	0.00088296	1.0507e-05	0.00014623	0.00063602	0.0008992	0.0010168	0.00064424	0.00010238	0.00016223	0.00023787	0.00015794	2.8611e-05	8.137e-05	0.00011435	-6.3748e-07	2.3323e-05	5.3129e-05	5.5166e-06	1.1145e-06	3.5046e-09	2.1947e-05
YDR395W	0.0012986	0.0011665	0.0010566	0.001047	0.0012535	0.0010892	0.0013524	0.00076049	0.00033139	0.0010937	0.0010172	0.00065392	0.00086189	0.0011579	9.1446e-05	0.00022343	0.00060488	0.0009949	0.0010094	0.00067254	0.00011339	0.00023418	0.00024595	9.2028e-05	8.4473e-05	7.6575e-05	0.00013171	2.3505e-05	6.7596e-05	6.4599e-05	-5.0093e-07	2.4471e-06	3.5046e-09	6.2417e-05
YDR399W	0.0013133	0.0011698	0.0010045	0.001153	0.001292	0.00098738	0.0012807	0.00075639	0.00021804	0.00099438	0.00095312	0.0006652	0.00077871	0.0010381	8.5285e-05	0.00014112	0.00055792	0.00087186	0.00099506	0.00070199	0.00014666	0.00020549	0.00029174	8.7951e-05	5.765e-05	5.3878e-05	0.00012838	1.0028e-05	0.00010553	9.5755e-05	3.1995e-05	2.42e-06	3.5046e-09	2.5682e-05
YDR400W	0.0012624	0.0010926	0.0011826	0.001189	0.0013392	0.0010008	0.0013844	0.00077271	0.00030865	0.00099657	0.0010476	0.00070643	0.00085888	0.0010414	0.00017195	0.00012921	0.00062348	0.0010531	0.00091546	0.00073608	0.0001622	0.00044009	0.00031066	0.00016349	9.9201e-05	0.00015439	0.00018893	2.5097e-05	9.1693e-05	0.00011833	-1.1022e-07	1.6672e-06	3.5046e-09	1.2731e-06
YDR401W	0.0012989	0.0012212	0.0012538	0.0011228	0.0012938	0.0010618	0.0013645	0.00076095	0.00026136	0.0009816	0.001053	0.00072523	0.0008301	0.0011322	0.00020106	0.00024352	0.00083703	0.0010778	0.0010895	0.00069384	0.00027881	0.00035603	0.00039984	0.00025646	0.00016525	0.00012577	0.00028692	1.0535e-05	4.259e-05	0.00011592	3.6706e-05	7.7057e-07	3.5046e-09	4.8781e-05
YDR402C	0.0013246	0.0013673	0.0010579	0.0010612	0.0012926	0.00096566	0.0014683	0.00079874	0.00034883	0.0010635	0.00090181	0.00078809	0.00074347	0.0011601	0.00019759	0.00042666	0.00083735	0.0010747	0.0012305	0.00088951	0.00030711	0.0002829	0.00032622	0.00027757	0.00012268	0.00011046	0.00030617	-6.3748e-07	4.4994e-05	8.2658e-05	8.0804e-05	-3.5636e-07	3.5046e-09	7.0817e-05
YDR403W	0.0014083	0.0012515	0.0011263	0.0010894	0.0012458	0.001021	0.0013628	0.00077465	0.0002347	0.00096556	0.0009644	0.00059094	0.00085753	0.0010841	0.00028456	0.00021143	0.00081648	0.0012363	0.0013852	0.00095288	0.00027225	0.00039228	0.00038643	0.00039702	0.00019668	0.00018595	0.00031629	0.00014634	0.00018682	0.00031947	0.00020944	3.1009e-05	-2.6495e-08	8.9874e-05
YDR405W	0.0010658	0.00081868	0.00079971	0.00063205	0.00038531	0.00059942	0.0010489	0.00063769	0.00033277	0.00085832	2.5094e-05	NaN	5.561e-05	0.00021711	-1.4496e-06	3.5546e-05	7.0619e-05	0.0006422	0.00078961	0.0005559	5.5989e-05	7.5361e-05	-2.9854e-06	-2.3743e-06	-9.2597e-07	-1.0876e-06	-2.2495e-06	3.6031e-05	3.1707e-05	6.7803e-06	3.5255e-05	-3.1361e-06	-2.6495e-08	1.1684e-05
YDR406W	0.0012117	0.0012575	0.0010316	0.0011054	0.0012967	0.00091818	0.0013602	0.00061357	0.00027408	0.0010964	0.00090228	0.00060238	0.00069697	0.00097183	5.9661e-05	0.00018538	0.00072026	0.0011046	0.0011855	0.00074874	0.00024629	0.00025735	0.00035409	0.00016209	9.6014e-05	9.6229e-05	0.00028518	0.00014406	3.2047e-05	9.9938e-05	0.00011477	3.3572e-06	3.5046e-09	2.1774e-05
YDR408C	0.0011191	0.001171	0.001148	0.0011497	0.00062974	0.0008392	0.0012226	0.00076225	0.00022271	0.001075	0.0010112	0.00083146	0.00081661	0.0012288	0.0004183	0.0001786	0.00065581	0.001073	0.0010809	0.00077511	0.00018639	0.0002941	0.0003054	0.00018451	2.6036e-05	0.000148	0.00022441	4.2583e-06	9.6045e-05	0.0001308	1.8607e-05	6.452e-05	NaN	6.8399e-06
YDR409W	0.0012991	0.001291	0.0011057	0.0011256	0.0014733	0.00083621	0.001541	0.00071341	0.00029685	0.0011485	0.00099198	0.00062634	0.00070691	0.00095465	0.00019076	0.00015203	0.00075894	0.0011198	0.0011714	0.00072457	0.00026391	0.00032795	0.00035169	0.00017497	0.00016035	0.00010452	0.00027346	0.00010214	2.7648e-05	9.2891e-05	2.5491e-05	-9.7561e-07	3.5046e-09	2.4978e-06
YDR411C	0.0012451	0.0012207	0.0011609	0.00099518	0.0013862	0.00076413	0.0013789	0.0007564	0.00027805	0.0011244	0.00086981	0.00049954	0.0006952	0.0010039	0.00010729	0.00020744	0.00070132	0.0010692	0.0013043	0.00070033	0.00029386	0.00038683	0.00035443	0.00023402	6.5042e-05	0.00015372	0.00020374	9.0488e-05	5.5313e-05	0.00014959	3.62e-05	2.4429e-07	3.5046e-09	9.1819e-06
YDR414C	0.0012868	0.0011701	0.0010563	0.0010372	0.0012285	0.000808	0.0014544	0.00063345	0.00021791	0.0012507	0.00089378	0.00050772	0.00063625	0.0012068	2.6462e-05	0.0001653	0.0006986	0.0010253	0.00098994	0.00066224	0.0001763	0.00026067	0.00026008	0.00024674	8.0563e-05	7.3331e-05	0.00017924	6.0526e-05	3.7542e-05	4.0688e-05	4.8825e-06	1.1145e-06	3.5046e-09	3.6422e-06
YDR415C	0.0014267	0.0012838	0.0011348	0.0010736	0.0014056	0.00096895	0.0014696	0.00081002	0.00025418	0.0011446	0.00091947	0.00061018	0.00075986	0.0011171	0.00017805	0.00014427	0.00073168	0.00098267	0.0010786	0.00076129	0.00012313	0.00023834	0.00029088	0.00014421	3.0157e-05	0.00012336	0.00021872	0.00010523	4.9577e-06	2.6288e-05	1.1281e-05	1.8108e-06	3.5046e-09	2.4807e-06
YDR417C	0.00052988	0.0007197	0.00076587	0.00093831	0.00039295	0.00079581	0.00063115	0.00059906	0.00021788	0.00053994	0.00022889	0.00045968	0.00025383	0.00029311	1.2263e-05	7.4301e-05	0.0001329	0.00067133	0.00064473	0.00059144	9.5095e-05	2.6249e-05	8.3072e-05	0.00016349	2.7327e-05	8.1092e-05	6.924e-05	2.8884e-05	1.2055e-05	3.9638e-05	7.0891e-06	3.7712e-06	7.802e-06	3.1137e-05
YDR418W	0.00068731	0.00062604	0.00069321	0.00056808	0.0011406	0.00055194	0.0010206	0.00051961	0.00026942	0.00082837	0.00050611	0.00020167	0.00042871	0.00038733	3.7274e-05	0.00012104	0.00036344	0.00069173	0.00072214	0.00051925	4.9261e-05	6.1876e-05	0.00013522	0.00022574	3.8285e-06	4.5142e-05	4.7482e-05	7.689e-06	-7.1583e-07	4.5139e-05	1.0922e-05	2.4471e-06	3.5046e-09	2.0183e-06
YDR419W	0.0012352	0.0011662	0.0011641	0.001118	0.00129	0.0010577	0.0014425	0.00071634	0.0002457	0.00099783	0.0010366	0.00074748	0.0008433	0.0010326	0.00022675	0.00020529	0.00062246	0.0010108	0.0011263	0.00074322	0.00019768	0.00033313	0.00032199	0.00028889	0.00012854	9.5346e-05	0.00026045	0.00011346	3.315e-05	0.00016075	5.3346e-05	2.42e-06	3.5046e-09	3.6921e-05
YDR420W	0.0012902	0.0011664	0.0012666	0.0012321	0.0012442	0.00105	0.0014345	0.00063556	0.00028902	0.001116	0.0010738	0.00078838	0.00092944	0.0011786	0.00020615	0.00015312	0.00074485	0.00092195	0.0011022	0.00075801	0.00026447	0.00041548	0.00040203	0.00035656	0.00012727	0.00016521	0.00025976	0.00012103	7.0845e-05	0.00026839	-5.0093e-07	1.6672e-06	3.5046e-09	1.2731e-06
YDR421W	0.001416	0.0014756	0.0010184	0.0011446	0.0013901	0.001037	0.0014577	0.00087349	0.0003285	0.0012152	0.00086738	0.000703	0.00085782	0.0012428	0.00032338	0.00031467	0.001075	0.0010683	0.0013302	0.00095248	0.00029638	0.00035454	0.00039729	0.00038424	9.0304e-05	0.00013822	0.0003216	4.2095e-06	3.6321e-05	7.661e-05	3.8291e-05	-3.5636e-07	3.5046e-09	7.3218e-06
YDR422C	0.0017312	0.0016352	0.0014022	0.0014011	0.0013948	0.0013135	0.0017716	0.00097828	0.00025703	0.0011089	0.0011942	0.00076341	0.0010779	0.0013862	0.00017371	0.0002945	0.001001	0.0012724	0.0015168	0.0011763	0.00023648	0.00035159	0.00040512	0.00061223	0.00018833	0.00015962	0.00040781	9.6601e-05	6.6699e-05	0.00022018	0.00011524	6.01e-05	5.3603e-07	1.0068e-05
YDR423C	0.0015131	0.0013425	0.0011328	0.0010305	0.001276	0.00091771	0.0013255	0.00073201	0.000214	0.0011515	0.00087329	0.00052808	0.00080572	0.0011136	0.0001442	0.00021927	0.00080495	0.0010251	0.0013085	0.00092016	0.00025455	0.00039319	0.00044829	0.00062287	0.00017897	0.00019264	0.00033616	0.00015426	0.00013944	0.00022448	6.2195e-05	1.1229e-05	3.5046e-09	1.3679e-05
YDR424C	0.0010761	0.0011488	0.0011597	0.0011534	0.00085997	0.00098689	0.0014056	0.0007085	0.00022691	0.00056252	0.00067354	0.0007433	0.00070352	0.00097121	0.00027815	6.1261e-05	0.00048765	0.0011521	0.0014316	0.00082105	0.00026225	0.00034901	0.00034111	0.00024228	0.00018457	0.00018009	0.00034399	5.3336e-05	5.4876e-05	0.00010519	3.5285e-05	9.66e-05	NaN	8.1194e-05
YDR425W	0.0013907	0.0012905	0.00084719	0.0010505	0.0012599	0.0008273	0.0012392	0.00062907	0.00021041	0.001183	0.00072903	0.0003283	0.00066043	0.001058	3.4021e-05	0.00022012	0.0007812	0.00091638	0.0012062	0.00081995	0.00015122	0.0001764	0.00027533	0.00042765	4.7917e-05	0.00012225	0.00024134	5.7111e-05	3.1389e-05	6.478e-05	-5.0093e-07	3.0369e-05	3.5046e-09	-1.147e-06
YDR426C	0.0013015	0.0012303	0.0010336	0.00090308	0.0012563	0.00081195	0.0012558	0.00067627	0.00033701	0.0011943	0.00064441	0.00035051	0.00070298	0.0010814	1.3831e-05	0.00020522	0.00079147	0.0010581	0.0011477	0.00091983	0.00010369	0.00014704	0.00028686	0.00040788	3.7515e-05	0.00013681	0.00020438	1.9709e-05	4.309e-05	5.2158e-05	1.1425e-05	2.4429e-07	3.5046e-09	1.1301e-06
YDR428C	0.0013607	0.0013469	0.001137	0.001128	0.0012757	0.00093076	0.0013695	0.00055526	0.00033693	0.0012025	0.00080326	0.00064577	0.0008133	0.0011503	8.4431e-05	0.00020685	0.00084832	0.0011721	0.0013449	0.00096329	0.00017974	0.00024693	0.00028903	0.00048188	5.4593e-05	0.00012483	0.00028805	5.6306e-05	3.0869e-05	7.4648e-05	1.367e-05	4.2796e-05	3.5046e-09	9.164e-06
YDR430C	0.0012804	0.0011497	0.00098792	0.00093482	0.0011781	0.00087857	0.0013188	0.00074795	0.00026984	0.00103	0.00073263	0.00074323	0.00075803	0.00098359	1.057e-06	0.00020479	0.00060028	0.0011212	0.0012894	0.00085456	0.00014286	0.00016289	0.00028114	0.00045326	1.4606e-06	0.00010671	0.00023088	-6.3748e-07	-7.1583e-07	5.0055e-05	2.3108e-05	2.4471e-06	3.5046e-09	1.1707e-05
YDR431W	0.0011791	0.0009399	0.00084228	0.00092763	0.001098	0.00063156	0.0011116	0.00066455	0.00033174	0.0010131	0.0004685	0.00029288	0.00049544	0.00074714	-1.4496e-06	6.1118e-05	0.00043047	0.0010072	0.001128	0.0007898	7.2531e-05	0.00014746	0.00021499	0.00035488	4.9635e-05	0.00013427	0.00017225	-6.3748e-07	-7.1583e-07	1.542e-05	-5.0093e-07	1.6672e-06	3.5046e-09	1.2731e-06
YDR432W	0.00083143	0.00072027	0.00075658	0.00081307	0.00055528	0.00054338	0.00091109	0.00062128	0.00025399	0.00073868	NaN	0.00078548	0.00023914	0.0010678	0.00030147	6.8687e-05	0.0002955	0.00093682	0.0010039	0.00067407	7.2104e-05	0.00018234	0.00021728	0.00012379	NaN	0.00010709	8.5668e-05	1.7077e-05	1.1762e-05	4.7152e-05	NaN	2.024e-05	NaN	2.7279e-05
YDR435C	0.0014109	0.0014161	0.0011523	0.0010539	0.0016217	0.0010016	0.001554	0.00078766	0.00023777	0.0011003	0.0010594	0.00069356	0.00075056	0.0011929	0.00021829	0.00022042	0.00087426	0.0012386	0.0014272	0.0010212	0.00017074	0.00018685	0.00035643	0.00048738	8.5661e-05	0.00018377	0.00024306	-6.3748e-07	1.413e-05	5.556e-05	1.784e-05	7.513e-07	3.5046e-09	9.2444e-07
YDR436W	0.0020833	0.0020313	0.0018015	0.0016064	0.0021085	0.0014935	0.0024322	0.0011834	0.00047875	0.0019905	0.0013131	0.0011686	0.0013982	0.0016925	0.00042101	0.00045838	0.0014088	0.0018121	0.0021577	0.0014635	0.00038029	0.00038256	0.00073979	0.00079784	0.00012168	0.00031268	0.00036104	2.6562e-05	9.0511e-05	0.00013729	7.966e-05	1.3717e-05	3.5046e-09	5.9745e-05
YDR438W	0.00089829	0.0011923	0.0013363	0.0010399	0.00088262	0.00084694	0.0013248	0.00058504	0.00031009	0.0010189	0.0010107	0.00081943	0.00071052	0.0013853	0.00038605	0.00011227	0.00073729	0.0010588	0.0010755	0.00079867	0.00022002	0.00033838	0.00027694	0.00027709	7.4677e-05	0.00013395	0.00026629	4.9583e-05	3.9479e-05	6.4794e-05	5.0503e-05	1.8906e-07	8.8091e-08	4.267e-05
YDR439W	0.00094482	0.0011828	0.0012382	0.0011182	0.00088715	0.00092889	0.0014077	0.00064756	0.00023576	0.0010191	0.0010458	0.00073606	0.00067527	0.0013121	0.00031143	0.00012039	0.00072579	0.0011993	0.0011149	0.00080232	0.00023511	0.00034003	0.00036597	0.00025566	3.874e-05	4.9634e-05	0.00029198	3.7166e-05	5.5711e-05	0.0001147	7.0028e-05	1.8906e-07	8.8091e-08	5.854e-05
YDR440W	0.00093699	0.0011866	0.0012105	0.0011061	0.00085504	0.00096413	0.0013097	0.00062439	0.00026298	0.0010147	0.00088504	0.00071222	0.00064726	0.0013582	0.00033083	0.00019062	0.00070981	0.0009457	0.0011453	0.00079823	0.00023678	0.00024222	0.00030744	0.00025668	3.436e-05	6.2665e-05	0.00029032	5.8657e-05	2.5382e-05	0.00012056	9.8311e-05	1.8906e-07	8.8091e-08	0.00011974
YDR441C	0.0011133	0.00099436	0.00093417	0.0010048	0.00061533	0.0010301	0.0011925	0.00049142	0.00019678	0.00079659	0.00069841	0.00058655	0.00054329	0.00093198	0.00019844	0.00012795	0.00032093	0.0012184	0.0013804	0.0011287	0.00028684	0.00043143	0.00032597	0.00045626	0.00013728	0.00015304	0.00031294	0.0001087	0.00023844	0.00022447	0.00022422	1.8906e-07	8.8091e-08	-8.6549e-07
YDR442W	0.0014506	0.0017283	0.0014472	0.0015706	0.00061006	0.00095237	0.0013422	0.00078409	0.00024743	0.00083823	0.00085503	0.00051232	0.00039949	0.00077375	0.00015064	2.4136e-05	NaN	0.0012249	0.0012672	0.0012083	0.00046568	0.00022855	0.0006711	0.00057956	9.1954e-06	0.00012412	0.00024819	5.1456e-05	6.6815e-05	0.00011077	0.00015425	3.1497e-05	-2.9708e-07	0.00015303
YDR443C	NaN	0.00098735	NaN	0.00086827	0.00043452	0.00067361	NaN	0.00052633	1.5578e-05	0.00065007	NaN	0.00042353	NaN	0.000725	3.8343e-05	NaN	NaN	0.0011697	0.0010349	0.00072776	0.00035355	8.5166e-05	0.00036677	0.00044015	6.0829e-05	0.00010115	0.00015537	6.5628e-06	4.3815e-05	8.4623e-05	8.1488e-05	1.8906e-07	8.8091e-08	0.00015894
YDR444W	0.00102	0.0011493	0.0010127	0.0012578	0.00041477	0.0009679	0.0012134	0.00073194	0.00029365	0.00089847	0.00077295	0.00065071	0.00058105	0.0012426	0.0003195	0.00010667	0.00057886	0.0008294	0.0011704	0.00068001	0.00024499	0.00014999	0.00029335	0.00021361	2.599e-05	0.00012077	0.00013009	2.5622e-07	-2.9024e-07	3.4661e-05	2.2492e-05	9.4918e-06	6.3362e-10	2.8312e-05
YDR445C	0.0010068	0.0014143	0.0010792	0.0016404	0.00060353	0.0010618	0.001305	0.00091916	0.0002728	0.001288	0.00079101	0.00079305	0.00047347	0.0012065	0.00026349	0.0003741	0.0004876	0.0011031	0.0015469	0.00099496	0.00034573	0.00025643	0.00038969	0.00043636	5.3671e-05	0.0001104	0.00027112	5.1369e-05	8.8032e-05	0.00012724	2.887e-05	1.3801e-06	-2.0766e-07	4.031e-05
YDR446W	NaN	NaN	NaN	NaN	NaN	NaN	NaN	NaN	NaN	NaN	NaN	NaN	NaN	NaN	NaN	NaN	NaN	0.0012758	0.0010101	0.0010676	0.00038046	0.00024241	0.00031725	0.00031948	-4.5223e-07	4.2982e-05	0.00021062	2.4719e-05	3.7706e-05	9.8591e-05	4.0439e-05	1.8906e-07	8.8091e-08	3.3316e-05
YDR447C	0.0011049	0.0011355	0.0011952	0.0011729	0.00083876	0.0010303	0.0010671	0.00074592	0.00031417	0.00091433	0.00089479	0.00065318	0.00058171	0.0012995	0.00023283	0.00011241	0.00053389	0.00097978	0.00086274	0.00066945	NaN	NaN	0.00023747	0.00022096	NaN	2.9e-05	0.00010997	-3.722e-07	NaN	4.6825e-05	NaN	NaN	NaN	NaN
YDR448W	0.0011127	0.0011265	0.0011131	0.0010604	0.00088273	0.0010026	0.0014105	0.00067343	0.00030441	0.0010398	0.00056074	0.0008245	0.00076519	0.0012116	0.00023853	0.00012378	0.00082029	0.0010044	0.0013536	0.00088301	0.00021121	0.00031812	0.00023906	0.00015274	1.6332e-05	0.00014092	0.00018134	1.3807e-06	1.8904e-05	7.4792e-05	5.729e-05	5.6159e-05	5.9675e-05	-3.4101e-07
YDR450W	0.0011954	0.0011041	0.0012173	0.0010515	0.00071396	0.00072972	0.0012009	0.00045176	0.00014617	0.00082749	0.00080119	0.00041601	0.00039649	0.00092101	0.00026451	-1.187e-06	0.00037539	NaN	0.00086184	0.00056694	NaN	NaN	NaN	NaN	NaN	NaN	NaN	NaN	NaN	NaN	NaN	NaN	NaN	NaN
YDR451C	0.0011363	0.0010764	0.0010353	0.00098575	0.00064396	0.00083151	0.0011617	0.00051109	0.0001851	0.00068991	0.00077994	0.00037162	0.00046322	0.00087779	0.0002411	5.7581e-05	0.00032093	0.0010223	0.000931	0.00094623	0.000172	0.0002385	0.00029375	0.00036001	0.00010597	0.00012922	0.00018354	2.2703e-05	5.3487e-05	0.00010847	NaN	1.8906e-07	NaN	6.9722e-05
YDR452W	0.0011087	0.0012424	0.0012458	0.0015704	0.00078068	0.00112	0.0012085	0.00071863	0.00023613	0.00090532	0.00091687	0.00087353	0.00056476	0.0015097	0.00019407	0.00012419	0.00045147	0.00083196	0.0011824	0.00090385	0.000179	0.00019502	0.0003286	0.00026166	6.8813e-05	7.9019e-05	0.00014283	3.6657e-05	3.7792e-05	0.00013327	5.0878e-05	1.8906e-07	8.8091e-08	0.00012224
YDR453C	0.0011838	0.0010455	0.0010829	0.0012823	0.00058055	0.00090926	0.0012201	0.00046794	0.00018498	0.00068228	0.00080724	0.00054505	0.00048215	0.0011666	0.00019781	4.1832e-05	0.00030277	0.0013449	0.0016525	0.0011572	0.00024141	0.00045781	0.00036679	0.00041805	0.00011009	8.009e-05	0.00028016	5.703e-05	0.00010609	0.00014738	2.0128e-05	1.8906e-07	8.8091e-08	0.00017428
YDR456W	0.001533	0.00158	0.0015184	0.0017832	0.0009944	0.0010589	0.0018791	0.00086697	0.00040422	0.0010599	0.0011833	0.00072339	0.00061015	0.0014179	0.00029319	0.00015118	0.00055328	0.0014505	0.0013894	0.0010946	0.00043049	NaN	0.00030633	NaN	NaN	0.00010001	NaN	3.9489e-05	NaN	NaN	9.0313e-05	1.8906e-07	8.8091e-08	9.4378e-05
YDR457W	0.0016678	0.0017913	0.0017012	0.002004	0.00085229	0.002065	0.0018818	0.0014206	0.00066265	0.0024378	0.0012026	0.0013312	0.0011292	0.0022264	0.00033542	0.00025187	0.00089321	0.0013883	0.0023358	0.0015522	0.0002707	0.00025121	0.00043276	0.00059448	8.598e-06	0.00024927	0.00026063	3.7418e-05	8.2391e-05	0.00023189	0.00023828	7.4137e-05	2.0047e-05	0.00019968
[truncated: 3,695 more rows]
