# Supplementary material for: Broad metabolic sensitivity profiling of a prototrophic yeast deletion collection
Source: Genome Biol. 2014 Apr 10;15(4):R64. doi: 10.1186/gb-2014-15-4-r64 (PMC4053978; doi:10.1186/gb-2014-15-4-r64)
Supplement: Additional file 2 — Raw growth rates for 701 wild-type replicates in all conditions. [file gb-2014-15-4-r64-S2.xlsx]

## Sheet: Sheet1
condition	glucose ammonium01	glucose ammonium02	glucose ammonium03	glucose ammonium04	glucose proline	glucose glutamate	glucose glutamine	glucose arginine	glucose urea	glucose allantoin	galactose ammonium	galactose proline	galactose glutamate	galactose glutamine	galactose arginine	galactose urea	galactose allantoin	glucose ammonium05	glucose ammonium06	ribose ammonium	ribose proline	ribose glutamate	ribose glutamine	ribose arginine	ribose urea	ribose allantoin	glycerol ammonium	glycerol proline	glycerol glutamate	glycerol glutamine	glycerol arginine	glycerol urea	glycerol allantoin
average	0.00111335	0.00109958	0.00112698	0.00116772	0.000802833	0.000998412	0.00128782	0.000746953	0.00028097	0.00101973	0.000852928	0.000776526	0.000682958	0.0011896	0.000266693	0.000165329	0.00062033	0.00103382	0.00120549	0.000212724	0.000212282	0.000312351	0.00023085		0.000115022	0.000205913
rep 1	0.0013373	0.0013489	0.0010359	0.0011703	0.00091919	0.0011395	0.0012342	0.00098542	0.00031604	0.0012598	0.00072185	0.00084849	0.00064952	0.0012043	0.00011463	0.00013953	0.00040263	0.0011101	0.0015847	0.00019468	0.00026151	0.00044706	0.00022548	8.6131e-05	0.00018457	0.00028467	5.4157e-05	6.4081e-05	3.7467e-05	7.7141e-05	4.3663e-05	1.1288e-07	5.8018e-05
rep 2	0.0013809	0.0013836	0.0010665	0.0012091	0.0009825	0.0013127	0.0013556	0.0011267	0.00034715	0.0012355	0.00075339	0.00092739	0.00065004	0.001106	0.00017802	0.00017492	0.00042282	0.0010903	0.0016608	0.00024724	0.00023889	0.00043989	0.00023746	5.3743e-05	0.0002001	0.00028743	4.8218e-05	9.5359e-05	1.3148e-05	7.8304e-05	1.8086e-05	3.1764e-05	2.7081e-05
...	0.0015469	0.0013309	0.0010945	0.0014465	0.0009793	0.0012572	0.0012319	0.0011285	0.00033859	0.0011756	0.000761	0.00088088	0.00060206	0.0010866	0.00020604	0.0001837	0.00047781	0.0013084	0.0017074	0.00026073	0.00022895	0.000431	0.0003164	6.6054e-05	0.00017786	0.00029709	5.5407e-05	0.00010122	4.6746e-05	0.00012092	2.4911e-06	9.3978e-05	1.2796e-05
	0.0015344	0.0012887	0.0010793	0.0013944	0.00098352	0.0013049	0.0013091	0.0011407	0.00024383	0.0012279	0.00084691	0.00087227	0.00066978	0.0011728	0.00023391	0.00019897	0.00043472	0.001278	0.0016927	0.00022483	0.0002039	0.00037192	0.00034157	3.5089e-05	0.00017227	0.00026863	0.00012118	8.037e-05	5.4226e-05	3.0227e-05	3.8381e-05	6.9502e-05	2.7577e-05
	0.0011919	0.0012675	0.0011249	0.0013995	0.0008618	0.0011601	0.0013046	0.0009591	0.00026884	0.00098753	0.00099872	0.00075727	0.00081836	0.0010556	9.1108e-05	0.00012742	0.00078451	0.00099869	0.0011069	0.00015764	0.00012129	0.00036607	0.00014429	0.00021704	9.5024e-05	0.00024845	1.4152e-05	9.5484e-05	7.761e-05	0.00016508	3.3571e-05	3.4804e-05	4.1374e-05
	0.0012503	0.0013448	0.0011767	0.0013652	0.00085437	0.0010916	0.001437	0.00098193	0.00031878	0.00091543	0.00097161	0.00089898	0.00081406	0.001048	0.00017488	9.7191e-05	0.00069307	0.00097351	0.001171	0.00018619	0.00017366	0.00036111	0.00019926	3.5924e-05	0.00010215	0.00019208	5.3345e-05	9.7835e-05	3.5907e-05	0.0001371	2.5951e-05	9.7862e-05	8.5862e-05
	0.001292	0.0011319	0.0012038	0.0013176	0.00089034	0.0011875	0.0014064	0.00095687	0.0003238	0.0011413	0.00090129	0.00084861	0.00082604	0.0010638	0.00011591	0.00011763	0.00069296	0.0010593	0.0011391	0.00024483	0.00021689	0.00037641	0.00019923	8.2094e-05	7.8683e-05	0.00031344	8.4318e-05	0.00012121	8.6461e-05	0.00022213	1.3839e-05	6.8766e-05	6.019e-06
	0.0013514	0.001113	0.0012189	0.0013327	0.00079596	0.00123	0.001475	0.00098788	0.00033451	0.0011851	0.00092685	0.00095529	0.0007989	0.0011192	0.0001399	0.00011616	0.00058718	0.0010472	0.0011182	0.0002363	0.00024328	0.00040212	0.00030039	6.496e-05	9.8202e-05	0.00024159	3.2279e-05	9.8093e-05	7.2712e-05	0.00017579	1.6498e-05	1.4841e-05	2.6373e-05
	0.0014104	0.00098624	0.0011199	0.0013822	0.00083666	0.0010021	0.0011406	0.00090896	0.00027633	0.0010266	0.0009137	0.00084703	0.0007752	0.0009317	0.00010344	0.00017564	0.00072244	0.00082275	0.0010998	0.00014081	0.00022326	0.00030059	0.0002201	0.00012859	0.00018352	0.00027671	2.8205e-05	6.8869e-05	9.1431e-05	4.1161e-05	3.5079e-05	-3.0899e-07	-1.5647e-06
	0.0012915	0.0010241	0.0011553	0.0012886	0.00088206	0.00094111	0.0013007	0.00086232	0.00033122	0.0010939	0.00088606	0.00078161	0.00072341	0.0010077	0.00014693	0.00018984	0.00076116	0.00079871	0.0010297	0.00013842	0.00022101	0.00030129	0.00019154	0.00011134	0.00024377	0.00022228	0.00010342	7.2137e-05	5.462e-05	4.3661e-05	2.7566e-05	7.897e-06	-1.1083e-06
	0.0012341	0.00099501	0.0011529	0.0012681	0.00078905	0.00098375	0.0013185	0.00080461	0.00029372	0.0010503	0.00089015	0.00084286	0.00076025	0.00089156	0.00025737	0.00026699	0.00072227	0.00074702	0.0010442	0.00014463	0.00022872	0.00032248	0.00017656	0.00013194	0.00013161	0.00023877	-5.3776e-07	0.00011355	4.2691e-05	6.6974e-05	3.301e-05	-3.0899e-07	-1.0918e-06
	0.0012136	0.0010197	0.0010524	0.0012018	0.00081538	0.0010466	0.0014315	0.00087358	0.00022615	0.0011268	0.00092522	0.00073378	0.00075661	0.0010751	0.00019397	0.00027525	0.00071937	0.00077233	0.0010424	0.00013154	0.00019075	0.00034189	0.00014985	9.6079e-05	0.00016298	0.00018761	5.6925e-06	6.1385e-05	2.9026e-05	5.6283e-05	7.2441e-07	3.606e-06	-1.1083e-06
	0.0012042	0.0010705	0.0012022	0.0011755	0.00073282	0.0010669	0.0012389	0.00074583	0.00020412	0.0010075	0.00087137	0.00097576	0.00076459	0.0012311	0.00026119	0.00026715	0.00063534	0.0009682	0.0010163	4.0872e-05	0.00016043	0.00027728	-2.1976e-06	0.00015635	8.8428e-05	0.00023825	6.4897e-05	-9.1511e-07	4.3318e-05	8.5048e-05	1.215e-05	1.2211e-05	2.7867e-05
	0.0011025	0.00098583	0.0011368	0.0011088	0.0007254	0.0010811	0.0012755	0.00078955	0.00015815	0.0009857	0.00078826	0.00086874	0.00077855	0.001113	0.0002498	0.00014553	0.00056802	0.0010392	0.0010758	5.7828e-05	0.00022423	0.00025073	-2.1976e-06	7.1759e-05	8.2399e-05	0.00016235	5.9188e-05	3.5087e-05	5.4111e-05	6.5905e-05	3.9312e-06	3.79e-07	1.1245e-05
	0.0012805	0.0010436	0.0010973	0.0012132	0.00080053	0.0010614	0.0014215	0.00087857	0.00025168	0.0010664	0.00087049	0.00098663	0.00063026	0.001059	7.9986e-05	0.00012902	0.0006248	0.00093992	0.0011568	0.00012892	0.00022774	0.00033468	0.00021833	0.00015121	0.00014826	0.00027095	6.4563e-05	-9.1511e-07	2.7435e-05	0.00013107	-3.7932e-06	8.265e-07	1.3535e-05
	0.0012536	0.0010275	0.0011609	0.0011546	0.00075646	0.00098431	0.0014833	0.00081369	0.0002986	0.0010757	0.00094525	0.00096581	0.00061085	0.0010825	0.00011182	0.00013727	0.00050828	0.00091074	0.0011331	0.00015929	0.00020703	0.00030495	0.00020239	0.00010984	0.00014686	0.00020719	6.6377e-05	8.8912e-05	4.048e-05	0.0001467	6.6146e-06	2.4808e-05	4.013e-06
	0.0012409	0.0010006	0.0011158	0.001227	0.00071644	0.00091235	0.0012074	0.00075201	0.00014633	0.0010777	0.00080737	0.00089594	0.00084378	0.001249	0.00031319	0.00027361	0.00066676	0.00096813	0.0010116	6.2438e-05	9.0215e-05	0.0002828	-2.1976e-06	2.6091e-05	5.2256e-05	0.0002257	6.6437e-05	-9.1511e-07	5.2785e-05	8.5689e-05	2.4384e-05	2.3008e-05	4.5205e-05
	0.0011706	0.00080645	0.001108	0.0010901	0.00063423	0.00088064	0.0011562	0.00066553	0.00016631	0.001039	0.0007955	0.00088615	0.00083479	0.0010911	0.00020249	0.00022015	0.00057633	0.0010611	0.0010372	7.8542e-05	0.00011874	0.00027784	3.827e-05	3.4539e-05	7.1472e-05	0.00017863	-5.3776e-07	4.6632e-05	5.8607e-05	9.2617e-05	1.7133e-05	3.79e-07	-1.2291e-06
	0.0011355	0.00093537	0.0010958	0.0012444	0.00079579	0.0010379	0.0013304	0.00081629	0.00028267	0.0011427	0.00083224	0.00092627	0.000623	0.0010809	0.000108	0.00013652	0.00064547	0.00094924	0.0011213	0.00018552	0.00025199	0.00025521	0.00017211	0.00015354	0.00013996	0.00019742	7.5249e-05	2.5822e-05	4.8184e-05	8.8153e-05	-3.7932e-06	8.265e-07	3.468e-05
	0.0012029	0.00094178	0.0011359	0.0011766	0.00082921	0.0009207	0.0014121	0.00084366	0.00025929	0.0011848	0.00083578	0.00086431	0.00063509	0.0010377	0.00013541	7.3262e-05	0.00061011	0.00091899	0.0011429	0.00021702	0.00021987	0.00027999	0.00018676	0.00012297	0.00021309	0.00016139	4.4818e-05	7.6306e-05	7.8171e-05	7.9097e-05	1.9948e-06	-1.7453e-07	5.4897e-05
	0.0012809	0.00098487	0.0012034	0.0012354	0.0008667	0.0010984	0.0013805	0.0010209	0.0001891	0.0010667	0.001013	0.00081062	0.00066089	0.0010303	0.00013943	0.00015311	0.00066659	0.00093687	0.001195	0.0002399	0.00024039	0.00034175	0.00029547	0.00013768	0.00014213	0.00010517	8.7395e-06	5.2335e-05	0.00011917	0.00013248	3.534e-05	-3.6772e-06	-8.3563e-07
	0.0015666	0.0011052	0.0012398	0.0013367	0.00069011	0.0011796	0.0013005	0.0012037	0.00029547	0.0012349	0.0008857	0.00091406	0.00059944	0.0012562	0.0002061	0.000135	0.00057569	0.0012086	0.0013557	0.00026904	0.00023591	0.00045142	0.00028371	0.00012704	0.00015491	0.00029433	7.9529e-05	0.00010869	0.00018456	0.00010094	4.8038e-05	4.2347e-07	4.2238e-05
	0.0012776	0.00096951	0.0011603	0.0012794	0.00080407	0.0011721	0.0013769	0.001054	0.0002596	0.0010663	0.00099203	0.00078793	0.00071982	0.0010388	0.00010378	0.00012192	0.0006594	0.001008	0.0011967	0.00023747	0.00023008	0.00031565	0.00028097	9.1985e-05	0.0001364	8.1716e-05	1.4732e-05	3.2185e-05	0.00014142	0.00011277	4.9461e-05	-3.6772e-06	1.8241e-05
	0.0015553	0.0011032	0.0013499	0.0013723	0.00079613	0.0012463	0.0012767	0.0011442	0.0003338	0.0012122	0.00092449	0.0010236	0.00066854	0.0011829	0.00017012	0.00016314	0.00064674	0.0011986	0.0013504	0.00025572	0.00026159	0.00041913	0.00026376	0.00016836	0.00015336	0.00027272	0.00011019	6.369e-05	0.00019307	0.00010577	7.334e-05	-3.7997e-06	2.4072e-05
	0.0012491	0.00077448	0.0011442	0.0010827	0.00076743	0.00095574	0.0012315	0.0006783	0.00020582	0.001081	0.00078049	0.00092525	0.00069114	0.0011534	0.00015109	0.00014226	0.00061128	0.0010144	0.0010573	0.00010061	0.00013986	0.00017279	6.2087e-05	8.6221e-05	3.4442e-05	0.00021598	-5.3776e-07	1.8918e-05	4.958e-05	-8.0835e-07	4.2269e-05	7.0365e-06	2.0393e-05
	0.0011192	0.00075499	0.0011119	0.0011368	0.0007492	0.00094054	0.0012465	0.00059137	0.00026789	0.00094198	0.00081594	0.00092132	0.00071905	0.0011254	0.00019042	0.00019128	0.00057556	0.001055	0.0011309	0.00015169	0.00021421	0.00010757	7.1667e-05	0.00012608	8.0303e-05	0.00024837	4.1237e-06	5.5221e-05	5.3598e-05	9.1448e-06	3.9949e-05	1.4526e-06	5.9197e-06
	0.0011901	0.00084825	0.0010519	0.0011809	0.00080795	0.00099618	0.0014926	0.00070066	0.00025239	0.0010478	0.00091055	0.00084264	0.00074787	0.0010096	8.8233e-05	0.00020029	0.00068244	0.00093891	0.001287	0.00024814	0.00022027	0.00027979	0.00025846	7.4016e-05	9.4406e-05	6.4503e-05	0.00012435	3.3735e-05	5.7357e-05	7.0155e-05	3.4117e-05	7.9417e-06	5.9897e-07
	0.0011189	0.00093706	0.0011765	0.0011922	0.00083884	0.0010622	0.0013857	0.00083957	0.00030022	0.0010039	0.00095731	0.00085113	0.00073917	0.0010597	0.00012757	0.00016461	0.00072929	0.0010096	0.0012079	0.00023195	0.00020683	0.00031063	0.00024688	6.4492e-05	0.00011338	6.5835e-05	9.4191e-05	2.5585e-05	8.9591e-05	7.6136e-05	7.3805e-05	-1.3812e-06	6.0871e-06
	0.0012142	0.00077467	0.0010624	0.0011023	0.0007519	0.00085117	0.0011253	0.00071874	0.00017816	0.0010783	0.00074558	0.00093296	0.00066051	0.0011543	0.00016281	0.00012477	0.00067467	0.0010114	0.0011298	0.00011792	0.0001946	0.00019682	0.00015909	9.7565e-05	0.00010037	0.00020994	2.1435e-05	6.7044e-06	5.8975e-05	5.349e-05	7.9531e-05	1.3301e-05	1.0182e-05
	0.0010669	0.0008579	0.0010697	0.0011249	0.00075966	0.0009055	0.0011445	0.00068838	0.00020594	0.0010292	0.00080793	0.0010248	0.00072703	0.0012103	0.00015162	0.00014449	0.00065823	0.00092203	0.0011742	0.00015694	0.00014968	0.00020371	0.00020965	8.6655e-05	6.8759e-05	0.00019482	-5.3776e-07	5.2134e-05	2.5778e-05	1.118e-05	4.404e-05	1.4526e-06	2.6852e-06
	0.0011872	0.00082795	0.0012537	0.0011922	0.00082617	0.0010987	0.0014023	0.00075824	0.00026428	0.0011156	0.00086061	0.00091815	0.00071623	0.0010207	0.00012361	0.00012688	0.00066225	0.00088125	0.0011528	0.00023221	0.00022982	0.00032276	0.0002715	5.6139e-05	6.0778e-05	7.5554e-05	0.00010815	7.099e-05	9.2756e-05	8.8465e-05	1.3836e-05	1.2404e-05	5.9897e-07
	0.0012095	0.00098113	0.0012793	0.0011962	0.00090113	0.0010896	0.0013777	0.00088675	0.00029967	0.0010351	0.00089086	0.0008078	0.00077458	0.00099631	0.00015136	7.4379e-05	0.00075056	0.00099154	0.0011786	0.00022257	0.00018564	0.00031003	0.0002454	6.3501e-05	0.0001188	3.6274e-05	5.4889e-05	6.8553e-05	9.4567e-05	6.8702e-05	5.6864e-05	-2.4645e-06	-1.2292e-07
	0.0015318	0.0011244	0.0015615	0.0015072	0.00094367	0.0011948	0.0013582	0.001262	0.00035072	0.0013141	0.0011995	0.001024	0.00086377	0.0013352	0.00015926	4.9092e-05	0.00057184	0.0010612	0.0013226	0.00024051	0.00026768	0.00044752	0.00020184	NaN	0.0001536	0.00023211	2.5885e-05	8.1607e-05	6.9988e-05	0.00015179	6.7166e-05	-3.8734e-07	-2.7408e-06
	0.0012975	0.00078742	0.0013218	0.0012748	0.00094064	0.0011671	0.0014393	0.0008127	0.00030419	0.00093498	0.001148	0.00090464	0.00083683	0.0012618	0.00032056	0.00011163	0.00086286	0.00088276	0.00099597	0.00018323	0.00016683	0.00031611	0.00017844	6.6968e-05	0.00014889	0.00014131	-5.3776e-07	5.6628e-05	0.00011522	5.6316e-05	2.1474e-05	NaN	1.3486e-05
	0.0010905	0.0008195	0.0012463	0.0010701	0.00077199	0.00099764	0.0013048	0.00061464	0.00029163	0.0008959	0.00078028	0.00088912	0.00078982	0.0010955	0.00017119	0.00021377	0.00068106	0.0008031	0.00079014	0.0001833	0.00016636	0.00021735	6.7206e-05	9.2336e-05	6.1639e-05	0.00021649	-5.3776e-07	4.4925e-05	5.4256e-05	2.7046e-05	6.3749e-06	6.3541e-07	3.3101e-06
	0.001225	0.00072233	0.0012252	0.0010614	0.00072911	0.00087435	0.0011089	0.00071381	0.00027621	0.0010953	0.00075227	0.00079078	0.00077353	0.0011234	0.00010813	9.2384e-05	0.00071734	0.00081876	0.00078468	0.00019029	0.0001975	0.00022082	3.8964e-05	7.5206e-05	5.5212e-05	0.00016634	-5.3776e-07	4.7646e-05	4.0474e-05	-8.0835e-07	6.0627e-06	1.2144e-05	5.4842e-06
	0.0014772	0.0010982	0.0016131	0.0014798	0.0008385	0.0011397	0.0012028	0.0012655	0.00032686	0.0013736	0.0011796	0.00089878	0.00087208	0.0013586	0.0001592	8.1595e-05	0.0006032	0.0010005	0.0012309	0.00027957	0.00023868	0.00044286	0.00029731	0.00012327	0.00017483	0.00022709	2.8099e-05	4.3104e-05	9.6805e-05	0.0001252	5.8219e-06	-3.8734e-07	3.4736e-05
	0.0012647	0.0008075	0.0012112	0.0012853	0.00085185	0.0011091	0.0012935	0.00097022	0.00034302	0.00096188	0.0012	0.00083839	0.00093218	0.0012961	0.00030877	0.00020246	0.00091627	0.00083417	0.0010618	0.00020144	0.00019633	0.00028879	0.00022822	6.9194e-05	0.00014175	0.00014866	5.0364e-05	6.3673e-05	8.8549e-05	3.6788e-05	1.6335e-05	1.3873e-05	5.2932e-05
	0.0011885	0.00073032	0.001183	0.0011753	0.00076862	0.00089565	0.001338	0.0006068	0.00028449	0.00098129	0.000843	0.00093254	0.00086452	0.0010911	0.00017903	0.00024615	0.00071281	0.0008003	0.00075938	0.00017521	0.00022111	0.00025442	8.6947e-05	5.5662e-05	6.979e-05	0.00017102	-5.3776e-07	2.7452e-05	8.4616e-05	6.7371e-05	6.3749e-06	NaN	3.5817e-05
	0.001244	0.00072581	0.0012147	0.0011367	0.00069366	0.00091422	0.001271	0.00069778	0.00027625	0.0010997	0.00078399	0.00087348	0.00078146	0.0011243	0.00018305	0.00010802	0.00072071	0.0007946	0.00088966	0.0002017	0.00022595	0.00028054	0.00010343	5.7692e-05	3.384e-05	0.00015212	-5.3776e-07	3.831e-05	7.069e-05	1.7479e-05	6.0627e-06	2.0994e-05	1.4836e-05
	0.0012088	0.00079022	0.0011589	0.0012996	0.00086299	0.001054	0.0013525	0.00074857	0.00037794	0.0011114	0.0010386	0.00074641	0.0008355	0.0011867	0.00030018	0.00010726	0.00063797	0.00093053	0.00096846	0.00021505	0.00018383	0.00026898	0.00022257	8.5184e-05	9.4256e-05	0.00010045	5.7967e-05	1.1079e-05	2.7334e-05	4.7583e-05	1.7894e-05	-1.2758e-07	2.4728e-05
	0.0011702	0.00094704	0.0012174	0.0012168	0.00088155	0.00097282	0.0014287	0.00075638	0.00036471	0.001135	0.00092258	0.00071876	0.00085314	0.0011972	0.00021327	0.00022667	0.00074868	0.00098979	0.00084273	0.00023827	0.00018888	0.00028986	0.00021439	0.00010456	3.8327e-05	0.00012914	4.4812e-05	2.2123e-05	5.6356e-06	3.3083e-05	4.0823e-06	NaN	6.624e-05
	0.0011507	0.00079782	0.0011347	0.0012714	0.00079985	0.00096484	0.0013329	0.0007407	0.00041239	0.0011855	0.0010204	0.00077776	0.00091411	0.0011451	0.00032043	0.00015901	0.00068121	0.00091779	0.0010615	0.00025435	0.00021659	0.00033265	0.00025752	0.00010847	0.00010983	9.9032e-05	6.9721e-05	8.787e-05	5.8277e-05	1.0962e-05	2.3598e-06	1.2755e-05	-7.2539e-07
	0.0012302	0.00085704	0.001238	0.0012867	0.00091278	0.00099154	0.0014246	0.00080258	0.00039736	0.0011627	0.00094929	0.00082537	0.00082165	0.0012058	0.00027318	0.00023321	0.00079129	0.00093771	0.00092695	0.00023586	0.00024309	0.00038137	0.00026028	0.00011097	7.7778e-05	0.00015328	7.6383e-05	6.1274e-05	4.354e-05	1.5892e-05	4.0431e-06	-4.768e-08	4.7046e-05
	0.0013833	0.00094036	0.0013423	0.0012633	0.00086619	0.0010943	0.0014636	0.00070847	0.00029484	0.0011034	0.00088571	0.0010045	0.00059854	0.0010268	0.00014385	0.00013187	0.00065847	0.0010283	0.0011845	0.00023362	0.00026661	0.00038831	0.00017061	0.00014164	0.0002141	0.00016085	8.9669e-05	8.4606e-05	0.00015217	6.322e-05	1.6796e-05	1.1836e-06	9.5982e-06
	0.0015816	0.001034	0.0015678	0.0014196	0.00092004	0.0012339	0.0013242	0.00094344	0.00038991	0.0015858	0.00070996	0.0010318	0.00062448	0.0012234	0.00019009	0.00026623	0.00037127	0.0012686	0.0014549	0.00022133	0.00014652	0.00036801	0.00030304	0.0001489	0.00016228	0.00018202	0.00011287	0.0001322	0.00016039	8.4201e-05	8.5048e-05	4.0483e-06	3.6155e-05
	0.0016759	0.0011117	0.0015139	0.0013243	0.00092831	0.0012847	0.0013869	0.00092456	0.00032282	0.0013157	0.00068305	0.00098491	0.00058903	0.001191	0.00019016	0.00017052	0.0003355	0.0011837	0.0014444	0.00021991	0.00017301	0.00029211	0.00028875	0.00012828	0.00021278	0.00017518	7.6881e-05	0.00013476	0.00015268	0.0001012	2.283e-05	1.1836e-06	1.2322e-05
	0.0010612	0.0012211	0.0012094	0.0014094	0.00095156	0.0010753	0.0014032	0.0010717	0.00024705	0.0013314	0.00085674	0.00068839	0.00089416	0.0011724	0.00033402	0.00021668	0.00047541	0.0012559	0.0014925	0.00017663	0.00016515	0.00039354	0.00036755	3.7057e-05	0.0001648	0.00024503	0.00010418	2.9372e-05	5.2665e-05	3.1622e-05	8.7533e-06	6.1197e-06	2.2395e-05
	0.0011696	0.0012318	0.0011705	0.0014532	0.00097251	0.0010472	0.0013282	0.0011617	0.00028707	0.0012964	0.00083301	0.00079124	0.00095004	0.0012581	0.00022821	0.00021145	0.00040614	0.0012248	0.001439	0.00027466	0.00014759	0.0003979	0.00035956	4.2278e-05	0.00013668	0.00023425	8.0903e-05	7.4104e-05	6.834e-05	2.247e-05	5.4745e-06	3.1885e-07	7.0397e-05
	0.00099413	0.0013105	0.0010679	0.0012686	0.00091178	0.001059	0.0011865	0.0010442	0.00014063	0.0012934	0.00076384	0.00093914	0.00084873	0.0012152	0.00016583	0.00022288	0.00021871	0.0013222	0.0013625	0.00025574	0.00021226	0.00036899	0.00033525	5.1536e-05	0.00017221	0.00029245	4.1837e-05	8.0524e-05	2.4995e-05	4.8505e-05	1.4259e-05	2.2253e-06	0.00014779
	0.001076	0.0013185	0.00108	0.0013788	0.00087301	0.0010247	0.0013704	0.0010357	0.00025975	0.0013865	0.00082623	0.00091961	0.00080511	0.0012752	0.00020456	0.00019522	NaN	0.0012707	0.0014925	0.00025377	0.00019038	0.00040301	0.00037945	4.9955e-05	0.00019344	0.00028636	3.1304e-05	8.9585e-05	5.1767e-05	7.7481e-05	9.0959e-06	2.0505e-06	0.00011605
	0.001175	0.0010101	0.0011002	0.0012219	0.00099312	0.0009701	0.0015321	0.00082403	0.00017541	0.0010866	0.0010914	0.00061112	0.00086478	0.0010416	0.00029544	0.00024879	0.000643	0.00095312	0.0013318	0.00017536	0.0001927	0.00045174	0.00026232	8.8706e-05	0.00013299	0.00021298	7.4617e-05	2.9907e-05	0.00011154	1.7944e-05	5.6945e-06	2.2407e-05	5.2851e-05
	0.0012064	0.0010755	0.0012575	0.0011703	0.0010497	0.00092226	0.001497	0.00080402	0.0002675	0.0010819	0.0010766	0.00078862	0.00085673	0.0011643	0.00031126	0.00025149	0.000487	0.0010503	0.001267	0.00019758	0.00021161	0.00045424	0.00019505	5.4789e-05	8.574e-05	0.00017562	9.2207e-05	2.3672e-05	0.00010764	6.1244e-06	5.4745e-06	3.1885e-07	7.4649e-05
	0.0011755	0.0011387	0.0012971	0.0011597	0.00087913	0.00083497	0.001235	0.0008229	0.00028352	0.0011106	0.00095879	0.00096749	0.00079912	0.0011677	0.00027935	0.00023871	0.00054188	0.0011249	0.0012553	0.00020298	0.00020427	0.00039198	0.00015436	6.7851e-05	0.00011693	0.00021266	9.9019e-05	8.0172e-05	8.6012e-05	6.1564e-05	4.8366e-05	7.4608e-06	0.00013605
	0.0011751	0.0011704	0.0011594	0.0011985	0.0008482	0.00096092	0.0013606	0.0008487	0.00022451	0.0011891	0.00093518	0.00099102	0.00071078	0.0011668	0.00030748	0.00021055	0.00018912	0.0011885	0.0012232	0.0001672	0.00026353	0.00038421	0.00013331	7.5772e-05	9.8537e-05	0.00024521	4.3205e-05	7.2685e-05	9.3011e-05	7.4428e-05	3.1594e-05	2.2268e-05	0.00015116
	0.00091571	0.0010765	0.0011045	0.001144	0.00082334	0.00096935	0.0011759	0.00064252	0.0001937	0.0010378	0.0010536	0.00084504	0.00074941	0.0011086	0.0002323	0.00029458	0.00064953	0.00095201	0.0011848	0.00017981	0.00023444	0.00048935	0.00013895	7.824e-05	0.0001631	0.00021052	0.00014397	7.1823e-05	3.924e-06	2.7688e-05	3.1536e-05	2.2366e-05	2.959e-05
	0.00093644	0.0010957	0.0011594	0.0011357	0.00088254	0.0010082	0.0013052	0.00078763	0.00022783	0.0010615	0.0010662	0.00081024	0.00088049	0.0010769	0.00024003	0.00029513	0.00071581	0.00098852	0.0011561	0.00010333	0.00021762	0.00046045	0.00011846	7.2416e-05	0.00013195	0.00020088	7.7693e-05	3.7301e-05	5.6727e-05	3.9535e-06	1.3617e-06	NaN	1.711e-05
	0.00098591	0.0010893	0.0011748	0.0010216	0.00078105	0.00098174	0.0013059	0.00064464	0.00025901	0.00094716	0.0010239	0.00090263	0.00075862	0.0010577	0.00023181	0.00028444	0.00067369	0.00093535	0.0011283	0.00020664	0.00022576	0.00046376	8.3152e-05	7.698e-05	0.0001965	0.00018025	8.1942e-05	3.0096e-05	6.8551e-05	2.9962e-05	1.2496e-05	4.7382e-05	3.8773e-05
	0.0010255	0.0010305	0.0012422	0.0010564	0.00083165	0.0010916	0.0013812	0.00073999	0.00022399	0.00091524	0.0010172	0.00077989	0.00083044	0.0010512	0.00027068	0.0002441	0.00053407	0.00098675	0.0011097	0.00012073	0.00017264	0.00032506	8.6322e-05	6.4252e-05	0.00013607	0.00016534	4.9763e-05	1.2808e-05	1.831e-05	3.9535e-06	1.3617e-06	0.00015021	-5.3042e-07
	0.0010923	0.0010182	0.0012375	0.0011121	0.00067351	0.00099741	0.001381	0.00076369	0.00023593	0.0010463	0.00096257	0.0008844	0.00074691	0.0011239	0.00025662	0.00022348	0.00042197	0.0010154	0.0012724	3.3956e-06	0.0001152	0.00026874	1.0227e-05	1.4507e-05	0.00011627	8.9304e-05	2.6514e-05	4.5487e-05	5.966e-05	6.0099e-06	3.5894e-06	4.6692e-06	2.5158e-05
	0.001127	0.0010339	0.0011314	0.001112	0.00061892	0.0010041	0.0014126	0.0007351	0.00021957	0.0010162	0.00093553	0.00089015	0.00067641	0.0010839	0.00031126	0.00021174	0.0004577	0.001009	0.0012282	4.3489e-05	0.00016155	0.00020964	4.1315e-05	5.7825e-05	7.6145e-05	0.00014972	3.46e-05	9.1725e-05	9.5635e-06	5.5644e-06	3.1479e-06	5.6937e-06	2.1676e-06
	0.0010015	0.00082605	0.0011548	0.0012456	0.00077707	0.00092983	0.0013603	0.00078025	7.662e-05	0.0011817	0.00092818	0.00074448	0.00072227	0.00095215	0.00033544	0.00014454	0.00048083	0.0010073	0.0012722	6.7988e-05	0.00022741	0.00028148	0.0001662	4.7423e-05	8.5052e-05	0.00017879	2.6956e-05	7.4411e-05	7.5374e-05	8.0639e-05	-2.6052e-06	3.5235e-05	5.1065e-05
	0.0010718	0.00096563	0.001092	0.00123	0.00083656	0.00095376	0.0014514	0.00074155	0.00012917	0.0011583	0.0008686	0.0007374	0.00074221	0.00099916	0.00028735	0.00013266	-4.5253e-06	0.0010523	0.0011872	0.00012332	0.00020529	0.00031494	0.00021359	5.2744e-05	7.4784e-05	0.0002004	5.3831e-05	4.4853e-05	9.7257e-05	4.5101e-05	-4.3967e-06	3.3703e-05	6.6401e-05
	0.0011536	0.0010414	0.0012257	0.0011395	0.0005251	0.0010234	0.0013111	0.00076385	0.00023127	0.0011066	0.00088134	0.00085326	0.00071563	0.0011404	0.00018915	0.00027421	0.00045417	0.0009761	0.0011511	1.7077e-05	9.9998e-05	0.00021046	-2.1055e-06	1.0586e-05	0.00010994	6.4842e-05	6.0662e-05	4.4276e-05	2.6702e-05	6.0099e-06	3.5894e-06	8.812e-06	0.00012621
	0.0010519	0.0010296	0.0011154	0.0011079	0.00055218	0.0010301	0.001337	0.00071004	0.00016516	0.001072	0.00081068	0.00089105	0.00068793	0.0011589	0.00021986	0.00027466	0.00043778	0.00096243	0.001228	6.7487e-05	0.00012167	0.00017862	7.6139e-05	2.9101e-05	2.7946e-05	9.4228e-05	0.00012004	6.6075e-05	1.2594e-05	5.5644e-06	3.1479e-06	2.2633e-06	7.5777e-05
	0.001077	0.00080542	0.0011394	0.0012139	0.00080892	0.00095305	0.0014395	0.00081206	0.00013266	0.0010904	0.00091631	0.00079645	0.00077147	0.0010731	0.00027217	0.00017894	0.00046991	0.00096695	0.0010864	7.9833e-05	0.00017582	0.00028805	0.00018004	1.308e-05	7.1609e-05	0.00014511	4.8934e-05	7.9188e-05	4.5125e-05	5.7678e-05	-2.6052e-06	-1.4812e-06	5.3239e-05
	0.0011511	0.0008999	0.0010921	0.0011951	0.00079399	0.00094503	0.0015058	0.00078834	0.00015619	0.0010919	0.000932	0.000702	0.00075906	0.0010027	0.00022067	0.00015223	0.00069185	0.001051	0.00107	0.00013132	0.00015794	0.00029367	0.00014066	2.5536e-05	5.3626e-05	0.00022762	5.9798e-05	8.5567e-05	6.5873e-05	6.0385e-05	2.6339e-05	3.7438e-05	0.00010251
	0.0011312	0.0010138	0.0011946	0.0011952	0.00078016	0.00099309	0.0011708	0.00081118	0.00015641	0.0011012	0.00090213	0.0009516	0.00084677	0.0011076	0.00032267	0.00032893	0.00074741	0.0011106	0.0011917	0.00031524	0.00020207	0.00037862	0.00021229	7.0682e-05	0.00011661	0.00025384	0.00013888	0.00010231	0.00024568	0.0001748	8.9022e-05	5.9012e-05	0.00012721
	0.0010092	0.0013547	0.001206	0.0014147	0.00054465	0.0010988	0.0011663	0.00090447	0.00015747	0.0013855	0.0010499	0.00096146	0.00088933	0.0013277	0.00040492	0.00030162	-1.9168e-06	0.0011493	0.0013481	0.00025746	0.00018883	0.000316	0.00034794	6.9845e-05	6.4939e-05	0.0002421	0.00011488	0.00013798	0.00014607	0.00011447	4.8119e-05	5.3757e-05	7.3994e-05
	0.0011471	0.001068	0.0012458	0.001202	0.00079615	0.00096916	0.0012735	0.00071365	0.00013259	0.0010979	0.00094854	0.00085662	0.00082283	0.0011795	0.00030302	0.00028339	0.00060835	0.0010487	0.001269	0.00028495	0.00023277	0.00038365	0.00017431	4.3295e-05	9.539e-05	0.00018312	0.00016059	0.00011563	0.00020166	0.00010398	5.8819e-05	5.0021e-05	0.00010395
	0.00098929	0.0013673	0.0012097	0.0012337	0.00056864	0.0011155	0.0011666	0.00094407	0.00018776	0.0013658	0.0010728	0.00090278	0.00087795	0.0012998	0.0004687	0.00025449	0.00057613	0.0012042	0.0013957	0.00024098	0.00023036	0.00028855	0.00035994	5.7283e-05	4.3403e-05	0.00023245	5.2647e-05	0.00013024	0.00015953	9.7208e-05	0.00010825	2.2444e-06	9.5202e-05
	0.0010256	0.00098239	0.0011755	0.0009661	0.00070502	0.00080369	0.0013635	0.00065784	8.128e-05	0.0010154	0.00095114	0.00083592	0.00076178	0.0012821	0.00032671	0.00016836	0.00036326	0.00096582	0.0011907	1.8219e-05	7.7088e-05	0.00017513	7.625e-05	5.8982e-05	8.686e-05	0.00014298	8.8439e-05	3.7234e-05	5.1003e-06	8.3626e-06	4.8932e-06	1.815e-06	1.6328e-05
	0.0010903	0.00099282	0.0010813	0.00096276	0.00073186	0.00090131	0.0013474	0.00068959	8.542e-05	0.0010668	0.00093171	0.00079457	0.0008058	0.0010499	0.00029846	0.00016401	0.00044547	0.00099894	0.0011545	7.1044e-05	0.00011179	0.00019133	9.67e-05	9.5392e-05	8.0611e-05	0.00017239	7.4325e-05	2.4809e-05	9.855e-06	1.1438e-05	4.9298e-05	1.4126e-06	7.2669e-05
	0.0010844	0.0010144	0.0011868	0.0012341	0.00081049	0.00094871	0.0014265	0.00073259	5.7922e-05	0.0010421	0.00090408	0.00086218	0.00081751	0.0010785	0.00020874	0.00013336	0.00042264	0.00094704	0.0011503	0.00013877	0.00019943	0.00033399	0.00021671	0.00011747	0.00012203	0.00026006	6.3681e-05	0.00012863	0.00013371	4.5286e-05	-6.1838e-06	1.6545e-05	7.1158e-05
	0.0010922	0.00099725	0.001214	0.0011399	0.0007601	0.0010282	0.0014185	0.00068537	0.00016468	0.0010027	0.00093639	0.00079549	0.00079448	0.0010851	0.00029531	0.0002434	0.0004818	0.0010191	0.0011588	0.00016253	0.00027694	0.00033378	0.00020419	8.4875e-05	8.9022e-05	0.00023683	6.6453e-05	0.00010172	0.00013825	0.00010296	2.0523e-05	9.8961e-06	7.1231e-05
	0.0010817	0.00091521	0.001022	0.00103	0.00066709	0.00091071	0.0014759	0.00064074	0.00013376	0.0010221	0.00094373	0.00074037	0.00082432	0.0010711	0.00027034	0.00023946	0.00040764	0.00097891	0.0011282	5.2727e-05	0.00011351	0.00023951	0.00011658	4.9827e-05	7.9237e-05	0.00019683	3.8433e-05	2.7574e-06	-1.0039e-06	-2.9789e-08	1.6865e-05	0.0004139	-5.3042e-07
	0.0010927	0.0010251	0.0010575	0.0010612	0.00076427	0.00086179	0.0015197	0.00072316	0.00017314	0.0010344	0.00087716	0.00077578	0.00078517	0.0011401	0.0002161	0.00021165	0.0003561	0.0010747	0.0011995	7.8272e-05	0.00013051	0.00025445	0.000127	6.8572e-05	6.2895e-05	0.00017163	9.8931e-05	5.4368e-05	4.6734e-05	7.5932e-06	1.481e-06	1.4126e-06	1.7485e-05
	0.0010582	0.0010019	0.0010923	0.0011985	0.00080674	0.00089418	0.0014741	0.00077087	3.7704e-05	0.0010454	0.00096314	0.00084803	0.00084073	0.0011052	0.00012129	0.00013625	0.00043855	0.0010769	0.0010226	0.00013903	0.00025807	0.00036626	0.0002264	6.6335e-05	0.00012318	0.00018867	6.6399e-05	0.00012244	0.00012218	3.1368e-05	4.3153e-05	-7.4714e-07	8.0279e-05
	0.0010687	0.0010449	0.0011241	0.0010617	0.00081888	0.00096087	0.0013939	0.00069228	0.00017996	0.00097502	0.00090997	0.00091509	0.0008412	0.0010582	0.0002752	0.00019257	0.00050137	0.0010583	0.00104	0.00015846	0.00029081	0.00038502	0.00025916	7.9939e-05	0.0001462	0.00019684	6.1792e-05	0.00012823	0.00013796	6.8587e-05	3.2354e-05	1.5469e-05	0.00010122
	0.0011035	0.0012801	0.0012022	0.001509	0.00086617	0.0011614	0.0012768	0.00088754	0.00018863	0.0013427	0.00095217	0.00088267	0.0010369	0.0013794	0.00035061	0.00011992	0.00060278	0.0013139	0.0012866	0.0003135	0.0002799	0.00036552	0.0002104	0.00011096	6.7876e-05	0.00026931	7.1226e-05	3.7138e-05	-1.0039e-06	1.1731e-05	-4.9725e-06	2.8395e-06	3.376e-05
	0.0010536	0.0010329	0.0011472	0.0013864	0.00095417	0.0011221	0.0014395	0.00063606	0.00011727	0.00098347	0.00085595	0.00088627	0.0007588	0.0012553	0.00035103	0.00023217	0.00069749	0.00098764	0.0011767	0.00024604	0.00026096	0.00044385	0.00012845	9.895e-05	8.2387e-05	0.00025637	9.9816e-05	8.2299e-05	-1.0039e-06	1.9054e-05	1.3371e-05	2.0208e-06	7.8914e-05
	0.0011847	0.0010021	0.001124	0.0011623	0.00072109	0.00098165	0.0014203	0.00069646	0.00025678	0.0010224	0.00094396	0.00081641	0.00082825	0.0011521	0.00020915	0.00021195	0.00034276	0.0010328	0.0011587	0.00011987	0.0001632	0.00028207	2.6891e-05	6.9589e-05	0.00012408	0.00019668	1.8941e-05	7.3642e-05	4.6443e-05	5.5166e-06	4.7415e-06	6.8376e-06	6.8529e-05
	0.0011174	0.0009577	0.001065	0.001096	0.00061892	0.0009696	0.0013094	0.0007171	0.00021164	0.0010527	0.00092041	0.00087023	0.00082189	0.0012031	0.00024065	0.00018788	0.00029997	0.0010502	0.0011806	0.0001078	0.00014005	0.00030646	7.3346e-05	9.9534e-05	0.00011717	0.00016167	6.6209e-05	8.8918e-05	3.0015e-05	5.8089e-06	1.04e-05	1.6139e-06	7.4173e-05
	0.0011063	0.0012642	0.0011983	0.0014259	0.00078003	0.0011554	0.00125	0.00093503	0.00020785	0.0013104	0.00097505	0.0009652	0.0010065	0.0013562	0.00029129	0.00012706	0.00076521	0.0013352	0.0013771	0.00033984	0.00026933	0.00031493	0.00020254	7.3945e-05	9.2314e-05	0.00026681	7.2532e-05	3.8541e-05	1.9885e-05	3.7776e-06	1.7429e-05	2.8395e-06	-5.3042e-07
	0.0010997	0.0010564	0.0012068	0.0012614	0.00089478	0.0010714	0.0014197	0.0006526	4.9188e-05	0.0010707	0.00093618	0.00096185	0.00076735	0.0012678	0.00021714	0.00011788	0.00069995	0.0010385	0.0012783	0.00024794	0.00022834	-3.4883e-06	0.00011844	8.2301e-05	8.926e-05	0.00028419	4.4728e-05	7.749e-06	-4.6918e-07	3.9011e-06	-2.6622e-06	2.0208e-06	-5.3042e-07
	0.0012236	0.0010199	0.0011677	0.0011397	0.00085522	0.0010561	0.0014524	0.00073163	0.00024863	0.00118	0.00094575	0.00078065	0.00087623	0.0012258	0.00021752	0.00026537	0.00040139	0.00096987	0.0012527	0.0001586	0.00018721	0.00030184	7.4299e-05	0.00011245	9.8723e-05	0.00020157	1.4893e-05	4.6407e-05	2.8772e-05	5.4768e-05	4.7415e-06	9.963e-07	1.931e-05
	0.0011771	0.0010086	0.0011514	0.0011397	0.00078747	0.00098986	0.0013885	0.0006494	0.00014956	0.0011369	0.00086964	0.00084771	0.00091581	0.0012033	0.00021307	0.00021085	0.00035081	0.0010148	0.0011758	0.00013013	0.00017318	0.00036167	9.5939e-05	0.00012117	9.5921e-05	0.00019633	8.3765e-05	2.0266e-05	3.9303e-05	6.166e-05	4.1123e-06	1.6139e-06	3.1984e-05
	0.0010908	0.0010018	0.0012024	0.0012072	0.00095544	0.00099114	0.0013529	0.00074863	0.00025684	0.0011029	0.00089242	0.0007672	0.00088019	0.0011336	0.00032646	0.00025059	0.00044971	0.0010279	0.0012188	0.00016082	0.00019527	0.0003756	0.00012724	5.8786e-05	9.4614e-05	0.00024382	0.00012162	-9.2061e-07	-1.0039e-06	1.5802e-05	3.1828e-06	3.5826e-05	-5.3042e-07
	0.0011338	0.0010061	0.0011636	0.0011749	0.00092464	0.0010528	0.0014204	0.00075398	0.00026781	0.001166	0.0009746	0.00074732	0.00076695	0.0012713	0.00028841	0.00031859	0.00048531	0.00096267	0.0012868	0.00016856	0.00021261	0.00035287	0.00014118	4.7744e-05	8.806e-05	0.00023813	9.8096e-05	1.7738e-06	-1.0039e-06	2.8643e-05	9.8144e-06	3.4826e-05	-5.3042e-07
	0.0010588	0.0010722	0.0011828	0.0011981	0.00083403	0.0010888	0.0014587	0.00072548	0.00022817	0.0011147	0.00096438	0.00092254	0.00088078	0.0011293	0.00022057	0.00035779	0.00042202	0.0010486	0.0012335	0.00020727	0.00024554	0.00038689	0.00012474	9.9774e-05	0.00017386	0.00021738	0.00011758	4.4753e-05	-1.0039e-06	3.9158e-05	3.1828e-06	4.0325e-05	1.6826e-05
	0.0011171	0.0010919	0.0012105	0.001155	0.00084596	0.001115	0.0014746	0.00076212	0.00024456	0.0011367	0.0010227	0.00092074	0.00084545	0.0012048	0.0002802	0.00036169	0.0003814	0.0010413	0.0013532	0.00017708	0.00020197	0.00037353	0.00018861	4.089e-05	9.2188e-05	0.00019704	0.00011553	5.4717e-05	-1.0039e-06	2.0751e-05	5.0848e-06	1.9946e-05	3.7496e-05
	0.0010885	0.0011224	0.0012182	0.0011351	0.00079246	0.001061	0.001347	0.000611	5.06e-05	0.0010925	0.00097409	0.0010312	0.00081613	0.0010464	0.00030369	0.00021529	0.00032001	0.0010541	0.0011699	0.000327	0.00032034	0.00039513	0.00024671	5.7155e-05	0.00011816	0.00020275	0.0001078	7.897e-05	7.9516e-05	4.9097e-05	5.3727e-05	2.9386e-05	9.1772e-05
	0.0010931	0.0010963	0.0011161	0.0011357	0.00096599	0.0010567	0.001317	0.00064667	9.7945e-05	0.0010572	0.00087622	0.00090895	0.00072231	0.0011082	0.00030708	0.00014155	0.00044182	0.0010373	0.0012828	0.00027205	0.00029539	0.00042666	0.00021213	6.2812e-05	0.00012351	0.0002026	5.7385e-05	8.3638e-05	7.2552e-05	6.2958e-05	-1.0204e-06	7.252e-05	8.4868e-05
	0.0011195	0.0012639	0.0011433	0.0013827	0.00082735	0.0011897	0.0012332	0.00092445	0.00016475	0.0013394	0.00081068	0.00096894	0.00097798	0.0011643	0.00018117	0.00028569	0.0002776	0.0011571	0.0016305	0.00034015	0.00018876	0.00032155	0.00036025	8.2458e-05	0.00023003	0.00027388	0.00015895	4.6343e-05	8.6614e-05	8.8295e-05	1.6912e-05	0.00022962	0.00010009
	0.0010996	0.0012295	0.0011669	0.0012569	0.00090611	0.0011829	0.0012846	0.00081044	0.00015578	0.001391	0.00075541	0.00095348	0.00081311	0.0011434	0.00018051	0.00015997	0.0002461	0.0011479	0.001648	0.0002998	0.00016935	0.00032261	0.00027943	7.1749e-05	0.00026897	0.00022779	0.00012386	5.9984e-05	8.2081e-05	5.917e-05	3.5534e-05	2.1305e-05	0.00015408
	0.0013682	0.0011092	0.0010656	0.0010058	0.0013979	0.00093935	0.0011916	0.00091291	0.00024984	0.0011762	0.00073322	0.00065848	0.00087331	0.0011147	1.3998e-05	0.00018999	0.00070856	0.0012106	0.001298	0.00019319	0.0001533	0.00030981	0.00050075	4.5143e-05	0.00012479	0.00027735	2.4189e-05	4.0866e-05	1.6013e-05	-5.0093e-07	2.42e-06	3.5046e-09	2.4864e-05
	0.0013561	0.0011086	0.0010817	0.0010487	0.0014559	0.00094985	0.0013188	0.00088866	0.00025747	0.001132	0.00082699	0.00075251	0.00083092	0.0011954	5.2829e-05	0.00020335	0.00085206	0.001133	0.0014521	0.00018185	0.00017207	0.00031445	0.00050738	1.2736e-05	0.0001508	0.00027145	-6.3748e-07	6.3583e-05	3.5987e-05	7.3204e-07	2.7641e-05	3.5046e-09	5.6113e-06
	0.001321	0.0012559	0.0010228	0.0010182	0.0013708	0.00094624	0.0013966	0.00075069	0.00030229	0.0012089	0.0007425	0.0006412	0.00084056	0.0012495	7.6253e-05	0.00022547	0.00079289	0.0010817	0.001207	0.00021789	0.00019848	0.00034569	0.00046085	3.6885e-07	0.00011509	0.00024812	3.1264e-05	6.9696e-05	9.0992e-05	5.4013e-06	1.1145e-06	3.5046e-09	3.0987e-06
	0.001321	0.001326	0.0010124	0.00098169	0.0013435	0.0008483	0.0013034	0.000766	0.00031444	0.0011187	0.00079942	0.00057461	0.00085623	0.0012374	0.00013522	0.00025658	0.00078066	0.0010262	0.0012173	0.00020949	0.00016632	0.00032932	0.0004678	1.991e-05	0.00010178	0.00029851	-6.3748e-07	6.7245e-05	9.1272e-05	3.106e-05	7.1376e-07	3.5046e-09	1.1426e-05
	0.001259	0.0012211	0.0011902	0.0011737	0.0013428	0.0010193	0.0014431	0.00081064	0.0002343	0.0010302	0.0010129	0.00074373	0.00083935	0.0010245	0.00020308	0.00018444	0.00077598	0.0011207	0.0010291	0.00021481	0.00024393	0.00034343	0.00026619	0.00059268	7.306e-05	0.00026224	1.9139e-05	1.8462e-05	7.3942e-05	1.3235e-05	2.42e-06	3.5046e-09	3.6147e-05
	0.0013536	0.0012446	0.0012266	0.0012405	0.0013033	0.0010012	0.0015293	0.00082775	0.00031379	0.001022	0.0010204	0.00073229	0.00080825	0.0010553	0.00012081	0.00018802	0.00081166	0.0011407	0.0011494	0.00021683	0.00025715	0.00033892	0.00031767	3.5911e-05	9.6427e-05	0.00024169	7.6806e-06	1.709e-05	6.2857e-05	1.3311e-05	9.7616e-06	3.5046e-09	3.7885e-05
	0.001325	0.0013043	0.0011029	0.0012036	0.0014422	0.00098227	0.0015949	0.0008266	0.00033319	0.0011482	0.0009373	0.00065344	0.00075913	0.0011807	0.00012315	0.00024454	0.00075365	0.0010587	0.0011448	0.00027067	0.00026836	0.00033039	0.00025705	7.9408e-05	0.00012534	0.00019816	9.3892e-05	6.0424e-05	6.4646e-05	2.2759e-05	1.1145e-06	3.5046e-09	2.3371e-06
	0.0012664	0.0012918	0.0011469	0.0010247	0.0013963	0.00085158	0.0014768	0.0007481	0.00031409	0.0011199	0.00092821	0.0007039	0.00074724	0.0011224	0.00016522	0.00022703	0.00073013	0.0010588	0.0012409	0.00024189	0.00028017	0.00038241	0.00026946	4.7777e-05	0.00010785	0.00025554	9.2123e-05	0.00010251	8.6862e-05	9.2807e-05	7.1376e-07	3.5046e-09	4.4223e-05
	0.0012198	0.0011463	0.0011388	0.001087	0.0012716	0.00091034	0.0014857	0.00068996	0.00026251	0.0010813	0.0010051	0.00065501	0.00070442	0.0011381	0.00016206	0.00018446	0.00071194	0.0010509	0.0010137	0.00023034	0.00025738	0.00033703	0.00029009	7.3245e-05	0.00017265	0.0003186	0.00010207	8.5841e-05	7.1484e-05	7.6968e-05	7.513e-07	3.5046e-09	9.2444e-07
	0.0013332	0.0011309	0.0010649	0.001154	0.0012484	0.00094278	0.001411	0.00073314	0.00030134	0.0010886	0.0010164	0.00064327	0.00075139	0.0010473	0.00018292	0.00018495	0.00077366	0.0010087	0.00093213	0.00022086	0.00027754	0.00035171	0.00016688	5.6761e-05	0.00017789	0.00030094	0.00013997	6.3437e-05	7.5087e-05	3.7391e-05	1.7006e-05	2.2908e-06	1.0786e-06
	0.0012549	0.0012131	0.0011268	0.0011259	0.0011895	0.001042	0.0014044	0.00076062	0.00025774	0.0010055	0.00096966	0.00068198	0.0007275	0.0011251	0.00012281	0.00034167	0.00075014	0.0010222	0.00098528	0.00023392	0.00028818	0.00029267	0.00023926	8.8309e-05	0.00014679	0.00026496	6.7949e-05	5.6688e-05	8.9733e-05	2.1404e-05	9.7604e-07	3.5046e-09	9.2444e-07
	0.00127	0.0011788	0.0011237	0.0010988	0.0013434	0.00094686	0.0013515	0.00074125	0.00032032	0.00097761	0.0010131	0.00066647	0.0007237	0.0011114	0.00013171	0.00025321	0.00069417	0.001068	0.0010125	0.00018419	0.00026495	0.00030746	0.00010246	8.8125e-05	0.00011641	0.00022329	-6.3748e-07	4.6615e-05	5.9366e-05	-5.0093e-07	2.9954e-05	3.5046e-09	1.0786e-06
	0.0012749	0.0010726	0.001056	0.0010143	0.0012331	0.0010135	0.0012964	0.00083785	0.00035734	0.0011532	0.00087541	0.00068902	0.00082338	0.0011251	0.0002197	0.00010955	0.00059046	0.00098149	0.00097158	4.3532e-05	0.00017427	0.00024261	5.8906e-05	1.9925e-05	5.4532e-05	0.00014086	3.4011e-05	9.1917e-05	9.1026e-05	1.6287e-06	1.8108e-06	3.5046e-09	2.4807e-06
	0.0012952	0.0011431	0.00095816	0.001097	0.0011306	0.00098087	0.0013518	0.00078361	0.00026663	0.0011333	0.00091509	0.00064201	0.00079104	0.0010945	0.00011683	0.00016147	0.00064317	0.00096525	0.0010668	7.3207e-05	0.00020592	0.00025268	5.8431e-05	9.1321e-06	8.8823e-05	0.00011427	4.819e-05	9.666e-05	0.00010419	4.5417e-05	1.463e-06	3.5046e-09	2.699e-06
	0.0011446	0.0010962	0.0010677	0.0011209	0.0011351	0.000879	0.0014346	0.0006491	0.00020275	0.0011087	0.00085085	0.00056321	0.00068106	0.00097716	7.7798e-05	0.00017662	0.00064076	0.0010628	0.0011351	0.00025629	0.00019096	0.00035584	0.00011255	0.00010642	8.2971e-05	0.00020852	1.4736e-05	8.6016e-05	9.519e-05	3.7314e-05	-2.0975e-06	3.5046e-09	0.00012341
	0.0011528	0.0012409	0.0010837	0.0011018	0.001179	0.00087851	0.0013909	0.00061816	0.00019155	0.0010731	0.0009543	0.00060706	0.00068845	0.00097997	0.00013188	0.0001847	0.0005928	0.001122	0.001207	0.00028469	0.00020407	0.00032896	0.00012404	9.0275e-05	0.00010634	0.00020405	9.2752e-05	7.5653e-05	0.00011356	6.2889e-05	1.813e-05	3.5046e-09	0.00013798
	0.0013905	0.0011708	0.0010288	0.00097532	0.0011188	0.0010252	0.0014507	0.00084225	0.00027461	0.0011842	0.000829	0.00065752	0.00080999	0.0011246	0.00013586	0.00010215	0.00054119	0.00098007	0.0010304	8.0826e-05	0.00019874	0.00021496	8.4447e-05	4.8573e-05	8.1444e-05	0.00010325	9.1772e-05	4.3768e-05	0.0001151	8.5494e-06	1.8108e-06	3.5046e-09	2.4807e-06
	0.0012569	0.0012137	0.0009154	0.0010299	0.0010438	0.00098934	0.0014295	0.00079632	0.00023073	0.0010976	0.00085646	0.00065674	0.00073998	0.0010316	0.00013171	0.00016837	0.00062418	0.00093909	0.0010809	7.6715e-05	0.00017486	0.0002058	7.8036e-05	4.7714e-05	7.861e-05	0.00014973	5.9029e-05	4.4736e-05	0.00012463	8.7615e-07	1.463e-06	3.5046e-09	2.5631e-06
	0.0011426	0.0010834	0.00099408	0.0010664	0.0011317	0.0010004	0.0013949	0.00074355	0.00015691	0.0011312	0.00085304	0.00061819	0.00065726	0.0010663	0.00011589	0.00023211	0.00059606	0.00097242	0.0010529	0.00019912	0.0001974	0.00034045	0.00013811	0.00010305	0.00012009	0.00016884	3.5367e-05	0.00010294	0.00011618	1.4564e-05	-2.0975e-06	3.5046e-09	5.7725e-05
	0.0011969	0.0012053	0.00097437	0.0011447	0.0011945	0.00086645	0.0014151	0.00070074	0.00012935	0.0010407	0.00090878	0.00059485	0.00065289	0.0010304	0.00011643	0.00018113	0.00062682	0.0010429	0.0012126	0.00029434	0.00019263	0.00029825	0.00015652	9.8256e-05	0.00013034	0.00019927	5.6538e-05	0.00010012	0.000119	4.1282e-05	2.4564e-06	3.5046e-09	5.3055e-05
	0.0012386	0.0012332	0.0011367	0.0010904	0.0012223	0.00091146	0.0014572	0.00073234	0.00020646	0.0011543	0.00097999	0.00068088	0.00077554	0.0010356	0.00014396	0.00020761	0.00077232	0.0010932	0.0011779	0.00022993	0.00025941	0.0002828	0.00025269	6.71e-05	9.1277e-05	0.00023457	9.8761e-05	5.2301e-05	0.00012858	9.0918e-05	-4.2229e-06	3.5046e-09	-9.7691e-07
	0.0013324	0.0013294	0.0011368	0.0011252	0.0013196	0.0010522	0.0014091	0.00061651	0.0002033	0.0011578	0.001039	0.00067695	0.00093912	0.0011366	0.00023824	0.00029101	0.00082947	0.0012442	0.0013106	0.00015107	0.00024692	0.00021328	0.00038493	4.0665e-05	0.00012303	0.00025371	3.69e-05	5.0383e-05	0.00012216	7.6939e-05	2.4786e-05	3.5046e-09	-5.6649e-06
	0.001275	0.0012486	0.0011191	0.0011484	0.0013089	0.00098137	0.0014505	0.0007869	0.00025423	0.0010965	0.00091391	0.00061052	0.00080631	0.0010616	0.00019599	0.00021168	0.00069299	0.0011392	0.0010873	0.00024932	0.00021989	0.00031413	0.00020491	6.6429e-05	8.4867e-05	0.00020828	0.0001474	0.00010811	0.00014356	4.2473e-05	2.3904e-05	3.5046e-09	-2.2134e-06
	0.0012493	0.0012395	0.0012242	0.0011677	0.0011575	0.0010081	0.0013383	0.00059353	0.0002155	0.0010297	0.0011064	0.00061852	0.00095105	0.0011566	0.00021529	0.0003191	0.00083461	0.0011992	0.0013457	0.00016325	0.00026414	0.00022605	0.00031183	1.9066e-05	0.00012667	0.0002883	6.5279e-05	5.9629e-05	0.00012871	9.6573e-05	3.6462e-05	1.724e-05	2.6638e-06
	0.001283	0.0010588	0.0010992	0.00095548	0.0010955	0.00098575	0.0012603	0.00064551	0.00026136	0.0010534	0.00072625	0.0006019	0.00069197	0.0010972	9.6661e-05	0.00015645	0.00062791	0.0009536	0.0011928	0.00011088	0.00015892	0.00022268	4.4339e-05	6.4669e-05	6.1037e-05	0.00020176	2.0377e-05	3.9392e-05	0.00013028	7.0218e-06	3.3955e-05	3.5046e-09	8.1213e-07
	0.0012588	0.0010792	0.0010672	0.0010693	0.0011195	0.0010346	0.0013201	0.00070772	0.00020664	0.0010598	0.00077698	0.00062996	0.00064844	0.00095867	4.129e-05	0.00019261	0.00044665	0.00094923	0.0011031	0.00014523	0.00012087	0.000217	0.00011448	9.9791e-05	8.425e-05	0.0001995	3.1969e-05	9.7348e-05	0.00011056	3.914e-05	4.8532e-06	3.5046e-09	-2.3151e-07
	0.0012193	0.0011219	0.00098869	0.0011021	0.0012307	0.00098084	0.0014154	0.0007009	0.00027852	0.0010405	0.00084176	0.00053545	0.00076205	0.0010191	5.3302e-05	0.00011842	0.0004821	0.0010711	0.0012263	0.00022918	0.00019134	0.00030317	0.0001859	0.00010657	9.4314e-05	0.00024216	9.9579e-05	0.00011844	0.00010932	5.6199e-05	1.475e-05	3.5046e-09	-3.2674e-06
	0.0012481	0.0011619	0.0010715	0.0011415	0.0012898	0.00092632	0.0014461	0.00066865	0.00031793	0.0010964	0.0009644	0.00054672	0.00076671	0.0010059	0.00010951	0.00014752	0.00059218	0.0011476	0.001175	0.00021383	0.0001858	0.00031425	0.00022375	8.3429e-05	0.00011943	0.00022138	0.00014572	0.00012891	0.00012225	7.8137e-05	2.5446e-05	3.5046e-09	1.0318e-05
	0.0012782	0.0010244	0.0010683	0.00095596	0.0011159	0.0010406	0.0013546	0.0007406	0.00017147	0.0011395	0.00080095	0.00059093	0.00068093	0.00097344	7.211e-05	0.00022028	0.00059568	0.00094626	0.0012453	0.00015305	0.00015404	0.00024278	8.2479e-05	0.00011326	0.00010724	0.00019376	9.1248e-05	3.4678e-05	0.00011475	6.2784e-05	6.1677e-05	3.5046e-09	9.3767e-06
	0.0013022	0.0010787	0.0010231	0.0010741	0.0012188	0.0010916	0.0013499	0.00073703	0.00015312	0.0012065	0.00078731	0.00061839	0.000649	0.0010204	-1.4496e-06	0.00015653	0.00064482	0.00098488	0.0011279	0.00013918	0.00014959	0.00023179	8.0984e-05	0.00016137	0.00012369	0.00019593	5.0361e-05	6.0128e-05	0.00011665	4.672e-05	-3.414e-07	3.5046e-09	-2.3151e-07
	0.0011638	0.0011611	0.0010353	0.0010752	0.0011521	0.00087131	0.001402	0.00073687	0.00029808	0.0010574	0.00086644	0.0005867	0.00068383	0.0010585	9.6514e-05	0.00023944	0.00058922	0.0010252	0.0011996	0.0002264	0.00018483	0.00031313	0.00020384	7.7631e-05	0.00013644	0.00022832	5.4296e-05	8.2518e-05	8.5216e-05	1.915e-05	2.9312e-05	3.5046e-09	1.9055e-05
	0.0011888	0.0011262	0.0011024	0.0010676	0.0012157	0.00089156	0.0013908	0.00066571	0.00031773	0.001112	0.0009523	0.00059095	0.00070764	0.0010332	0.00015903	0.00022676	0.0005527	0.0010858	0.0011681	0.00020866	0.00021454	0.00031018	0.00019746	7.0018e-05	0.00015487	0.00025648	0.00013162	0.00010962	0.00010198	4.223e-05	7.897e-06	3.5046e-09	1.8997e-05
	0.0013328	0.0014606	0.0011098	0.0011215	0.0012048	0.0010124	0.0015794	0.00072807	0.00027867	0.0011841	0.0011514	0.00084089	0.00088613	0.0012616	0.00025341	0.00027187	0.00076089	0.0011866	0.001374	0.00025045	0.0003191	0.00029424	0.00034696	0.0001615	8.4245e-05	0.00029322	5.0471e-05	8.5885e-05	3.6736e-05	4.9362e-05	3.3502e-05	3.5046e-09	1.1805e-05
	0.0012904	0.0011856	0.0010847	0.0011498	0.0013331	0.0010534	0.0014631	0.00071618	0.00035761	0.001019	0.0010357	0.00069454	0.00074071	0.0010704	0.00013538	0.00019586	0.00076627	0.00098873	0.0012116	0.00031464	0.00034647	0.00034876	0.00024133	0.0001365	0.00010861	0.0002752	3.2949e-06	8.8818e-05	5.9045e-05	6.9842e-05	1.7961e-05	3.5046e-09	4.4294e-05
	0.0012629	0.0011418	0.00093034	0.0010739	0.0012808	0.00092618	0.0012369	0.00076861	0.00022198	0.0010999	0.00086632	0.00061509	0.0006522	0.00098352	0.00013971	0.00014954	0.00066467	0.00093418	0.0012033	0.00013721	0.00023262	0.00029821	6.7136e-05	5.3235e-05	0.00010764	0.00018717	5.0428e-05	4.1214e-05	0.00012819	0.0001103	2.4471e-06	3.5046e-09	2.0183e-06
	0.0012237	0.0011534	0.00092627	0.00099072	0.0011828	0.00091913	0.0012566	0.00076795	0.00023026	0.0010496	0.0008655	0.00061072	0.00061287	0.00095169	6.5405e-05	0.00016487	0.00065603	0.0010341	0.0010875	0.00011236	0.00019433	0.00025187	0.0001048	6.4038e-05	6.5737e-05	0.00020421	7.0945e-05	1.8975e-05	9.088e-05	5.9575e-05	2.168e-06	3.5046e-09	1.082e-05
	0.0013644	0.0013149	0.0011608	0.001062	0.0012618	0.00097681	0.0014806	0.00082533	0.00030997	0.001108	0.0011391	0.00082752	0.00086649	0.0013066	0.00024547	0.00039546	0.0006613	0.0012031	0.0014733	0.00024913	0.00030718	0.00032869	0.00036576	0.00013966	0.00010887	0.00028682	5.0683e-05	6.9586e-05	8.1296e-05	6.1849e-05	1.3873e-05	3.5046e-09	1.4429e-05
	0.0012546	0.0011434	0.0010798	0.0011137	0.0012738	0.0009983	0.0014464	0.00067631	0.00034222	0.00098554	0.00096163	0.0007371	0.00075117	0.0011122	0.00021808	0.00025236	0.00069269	0.00093112	0.0012145	0.00034948	0.00033355	0.00037076	0.00023516	9.7135e-05	9.7857e-05	0.00024899	3.5692e-06	9.4703e-05	5.2521e-05	0.00010919	1.9104e-05	3.5046e-09	5.4901e-05
	0.0011408	0.0012105	0.00098972	0.001126	0.0012731	0.00096963	0.001391	0.00073587	0.00024575	0.0011087	0.00094243	0.00064567	0.00064816	0.0010592	3.8374e-06	0.00019236	0.00066746	0.00093982	0.0012209	0.00017997	0.00024461	0.00028454	0.00010909	0.00013664	9.2703e-05	0.00017172	7.443e-05	4.4019e-05	9.0042e-05	0.00010791	2.4471e-06	3.5046e-09	2.0183e-06
	0.0012123	0.0011624	0.00098088	0.0010666	0.0012217	0.00091037	0.0013668	0.00079938	0.0003526	0.0010367	0.00090193	0.00062655	0.00058517	0.0010304	2.4735e-05	0.0001538	0.0006241	0.0010271	0.0011207	0.00017105	0.00020749	0.00030602	0.00012243	6.547e-05	8.4476e-05	0.00022051	-6.3748e-07	1.585e-05	8.3945e-05	5.2667e-05	2.168e-06	3.5046e-09	8.4112e-06
	0.0012047	0.0011541	0.0010555	0.0011616	0.0011907	0.0010133	0.0014585	0.00072789	0.00021008	0.0012137	0.00095755	0.00065803	0.00062127	0.0010241	9.2062e-05	0.00024777	0.0005871	0.0010373	0.0012058	0.00028334	0.00028416	0.00037184	0.00021989	7.4105e-05	4.9122e-05	0.00019876	5.3026e-06	NaN	0.00010035	6.5833e-05	1.6672e-06	3.5046e-09	4.8401e-05
	0.0011849	0.0011615	0.0010642	0.0012049	0.0013018	0.0010798	0.0014515	0.00075672	0.0002218	0.0011784	0.00085912	0.00067011	0.00071896	0.0010887	0.00015935	0.0002201	0.00066738	0.0010323	0.0012336	0.00026755	0.0003076	0.00032312	0.00019677	8.0483e-05	3.853e-05	0.0002145	-6.3748e-07	0.00011331	5.5371e-05	6.5833e-05	2.1158e-06	3.5046e-09	3.5157e-05
	0.0013146	0.0012486	0.0010238	0.0012437	0.0013204	0.0010015	0.0015172	0.00079922	0.00022193	0.0013159	0.0010004	0.00068794	0.0006922	0.0010228	0.00011598	0.00024378	0.00069003	0.00090415	0.0012152	0.00033903	0.00035677	0.00040303	0.00025819	0.00015866	7.3901e-05	0.00021448	1.6792e-05	5.7896e-05	8.78e-05	5.2587e-05	1.6672e-06	3.5046e-09	3.8979e-05
	0.0012912	0.0011931	0.0010156	0.0011846	0.0013396	0.0010566	0.00151	0.00076779	0.00028603	0.0012889	0.00093742	0.0006522	0.00077578	0.0011651	0.00017531	0.00036233	0.00067914	0.00093966	0.0012028	0.0003286	0.00032827	0.00038599	0.00027651	0.00012647	7.1157e-05	0.00021961	-6.3748e-07	0.00010685	7.4158e-05	4.0389e-05	2.1158e-06	3.5046e-09	6.9136e-05
	0.0014036	0.0012639	0.0011819	0.0012377	0.0012539	0.00098212	0.0013944	0.00073426	0.00028326	0.0011076	0.0009771	0.00062619	0.00069672	0.0010888	0.00012005	0.00020794	0.00060821	0.0010411	0.0010793	0.00029808	0.00027368	0.00032921	0.00017764	0.00012524	0.00010071	0.00020113	8.6503e-05	0.00010002	5.3387e-05	3.3007e-05	7.9335e-06	3.5046e-09	1.041e-05
	0.0013874	0.001288	0.0012098	0.0012297	0.0012624	0.0010401	0.0014223	0.00077121	0.0002549	0.0010808	0.00098619	0.00059062	0.00073186	0.0010388	0.00011654	0.00024004	0.00060649	0.0011135	0.001149	0.00027539	0.00025287	0.00027504	0.00020249	7.0467e-05	8.88e-05	0.00021739	6.3271e-05	8.3404e-05	4.115e-05	4.3546e-05	-1.5775e-06	3.5046e-09	5.049e-06
	0.001276	0.0010732	0.001101	0.0010735	0.0010997	0.0010011	0.0013102	0.00063945	0.00026698	0.0011607	0.00071066	0.00046933	0.00084182	0.00114	9.6661e-05	0.00023586	0.00063905	0.00097752	0.0013221	0.00014651	0.00014643	0.00022	0.00037009	1.7989e-05	9.0359e-05	0.00016825	6.3733e-05	2.2832e-05	7.4179e-05	2.2628e-05	-9.7561e-07	3.5046e-09	3.1888e-06
	0.0012837	0.0011522	0.0010389	0.0010719	0.0010959	0.00092259	0.00124	0.00062433	0.00031304	0.0011842	0.0008055	0.00042151	0.00076612	0.0011136	7.7162e-05	0.00036125	0.00064737	0.0010751	0.0013307	0.00015191	9.9962e-05	0.00021312	0.00042764	-9.2597e-07	0.00011063	0.00018897	2.229e-05	4.1014e-05	4.8742e-05	4.6963e-05	4.0612e-05	3.5046e-09	-1.9227e-06
	0.00095616	0.0012493	0.0010306	0.0011332	0.00071949	0.00088697	0.0011626	0.00082223	0.00022625	0.0010202	0.00087649	0.00085085	0.00057816	0.00089093	0.00022188	0.00011007	0.00041501	0.00095134	0.001302	0.00023757	0.00015577	0.00040348	0.00039058	7.8576e-05	8.0728e-05	0.00029252	2.0181e-05	4.9947e-05	5.2918e-05	4.6067e-05	2.6197e-07	NaN	8.2081e-05
	0.001019	0.0012101	0.0010422	0.0011449	0.00067854	0.0009339	0.0011663	0.00086358	0.00028233	0.0010803	0.00078714	0.00076329	0.00049632	0.00088721	0.00019962	0.00011765	0.00045456	0.00091771	0.0012149	0.00018447	0.00012923	0.00040871	0.00035499	5.4015e-05	9.7627e-05	0.00025484	3.227e-05	3.3832e-05	8.3365e-05	-2.9992e-07	2.6197e-07	-4.6621e-07	7.3432e-05
	0.00096807	0.0011523	0.0010812	0.0011296	0.00070244	0.00099766	0.0011612	0.00093582	0.00024624	0.0011586	0.00074904	0.00059996	0.00047993	0.00094664	8.0933e-05	7.4985e-05	0.00072224	0.00083696	0.0010549	0.00021656	0.00020883	0.00030928	0.00041668	6.239e-05	0.00012436	0.00020718	9.3742e-07	2.064e-05	7.9069e-05	-2.9992e-07	2.6197e-07	4.1135e-05	4.7804e-05
	0.0010535	0.0011548	0.001098	0.00128	0.00079847	0.00096945	0.0012371	0.00096642	0.00024686	0.0010801	0.00084642	0.000567	0.00052347	0.00090771	0.00013242	9.7966e-05	0.00077342	0.0010451	0.0010475	0.00024032	0.00025829	0.0002902	0.00045279	5.7807e-05	9.7811e-05	0.00019932	4.0643e-07	2.8915e-05	7.1964e-05	1.3753e-05	2.6197e-07	2.3135e-05	2.0548e-05
	0.0010985	0.0010219	0.0011976	0.0010547	0.00073883	0.00099409	0.0014178	0.00071684	0.00025027	0.00081488	0.00092948	0.00069159	0.00050804	0.00096216	0.00014721	8.6642e-05	0.00065012	0.001097	0.001295	0.00017409	0.0002077	0.00031146	0.00026602	0.00013034	5.4115e-05	0.00027111	2.3443e-05	4.4733e-05	7.288e-05	5.4592e-05	2.6197e-07	3.5709e-05	9.047e-05
	0.0011092	0.001052	0.0012366	0.001162	0.00077024	0.00086858	0.0014649	0.00077341	0.0002545	0.00096995	0.00084348	0.00074437	0.00046412	0.0011076	0.00017082	3.9301e-06	0.00076443	0.0010474	0.0012564	0.00022816	0.00021488	0.00029507	0.00023467	7.0128e-05	2.8235e-05	0.00023636	1.3715e-05	1.4334e-05	6.2353e-05	3.2119e-06	2.6197e-07	3.9925e-05	3.3209e-05
	0.0011541	0.0010363	0.001236	0.0011863	0.00094529	0.00083946	0.0013527	0.00082285	0.00021522	0.0009658	0.00094507	0.0006461	0.00057932	0.0010615	0.00013582	3.0649e-05	0.00081274	0.0009933	0.0012766	0.0002171	0.00025325	0.00034127	0.00032559	0.00010432	0.00015354	0.00023675	9.3742e-07	5.8728e-05	5.1186e-05	-2.9992e-07	2.6197e-07	-4.6621e-07	5.1854e-05
	0.0011452	0.0010508	0.0012952	0.0012214	0.00085106	0.00098558	0.0014115	0.00087811	0.00027401	0.00098113	0.00095353	0.00066079	0.00066157	0.001271	0.00020199	8.1793e-05	0.00080211	0.0010861	0.0012865	0.00019208	0.00025102	0.00034347	0.0002624	7.6804e-05	0.00010728	0.00023854	4.0643e-07	7.3586e-05	4.6369e-05	1.9375e-05	2.6197e-07	2.4806e-05	3.0232e-05
	0.001012	0.00083235	0.0012006	0.0010705	0.00071337	0.00085959	0.0013092	0.00058429	0.00023908	0.00092212	0.00091887	0.00075588	0.00052419	0.00092348	0.00020306	7.4096e-05	0.00063514	0.0011503	0.0012118	0.00013936	0.00024793	0.00026057	0.00027444	6.9043e-05	0.00012384	0.00018561	3.5846e-05	2.7233e-05	9.2621e-05	2.2292e-05	1.5523e-05	3.1855e-05	5.743e-05
	0.0010829	0.00087869	0.0012445	0.0010153	0.00079089	0.00085975	0.0013912	0.00058678	0.00025887	0.00091782	0.00089191	0.00086311	0.00071079	0.0010928	0.00012065	0.00012195	0.00060366	0.0010513	0.001183	0.00014172	0.00025719	0.00029392	0.00027799	6.5936e-05	0.00016838	0.00018427	1.5303e-05	-5.8508e-07	5.4452e-05	7.1808e-05	1.1995e-05	1.7732e-05	6.5768e-05
	0.0009059	0.0007821	0.0010546	0.001015	0.00073647	0.00084679	0.0013562	0.00056632	0.00022756	0.00092989	0.00090725	0.00075677	0.00045702	0.00094689	0.00021864	7.0247e-05	0.00064308	0.0010174	0.0011584	0.00017505	0.0002794	0.00028135	0.00030467	9.067e-05	0.00013196	0.00017522	1.04e-06	2.4898e-05	7.8726e-05	3.1013e-05	1.3024e-07	5.1391e-06	6.4764e-05
	0.00096416	0.00087597	0.0010825	0.0010349	0.00079001	0.00089467	0.0012677	0.00058561	0.00026282	0.0008897	0.00083696	0.00077697	0.0005197	0.0010661	0.0001871	0.0001336	0.00068244	0.00099979	0.0010912	0.00015298	0.00024563	0.00030678	0.00025579	0.00010089	0.00012324	0.0002213	8.712e-07	2.0308e-05	7.7937e-05	1.8561e-05	1.3024e-07	3.0225e-05	5.5809e-05
	0.00094432	0.00090718	0.0011173	0.0011296	0.00055792	0.0008951	0.0010745	0.00055991	0.00020307	0.00093011	0.00084027	0.00066707	0.00079634	0.0010938	0.00034331	0.00010885	0.00059647	0.00092574	0.00098895	0.00017469	0.00023409	0.00033723	0.00013789	5.1768e-05	0.00012132	0.00020055	1.4725e-06	4.0494e-05	2.4365e-05	1.4045e-05	2.6197e-07	3.5503e-05	3.8776e-05
	0.0010426	0.00091387	0.0010622	0.0010674	0.00063199	0.00092418	0.0012532	0.00066231	0.00017926	0.00089192	0.00074213	0.0007927	0.00070967	0.000936	0.00019952	8.8935e-05	0.00061273	0.00087845	0.00093855	0.0001993	0.00022255	0.00031316	0.00018073	6.1779e-05	0.00010952	0.00020847	1.3188e-06	6.1046e-05	3.1611e-05	3.0735e-05	2.6197e-07	1.6159e-05	6.8626e-07
	0.00094892	0.00093893	0.001035	0.0010787	0.00063273	0.00086058	0.0011893	0.00064924	0.00020286	0.00090719	0.0007774	0.00070016	0.0005873	0.0010691	0.0001671	0.0001655	0.0007819	0.0010299	0.0010854	0.00026922	0.00029381	0.0003655	0.00021443	9.7867e-05	9.5202e-05	0.00023254	2.7571e-05	3.6722e-05	5.4352e-05	7.1928e-05	2.6197e-07	2.754e-05	2.026e-05
	0.00092184	0.00091555	0.0011219	0.0010706	0.00065724	0.00093873	0.0012137	0.00070132	0.00019126	0.00083923	0.00087977	0.00061286	0.0006026	0.0011091	0.0002262	0.000193	0.00080547	0.00097249	0.0012442	0.00025816	0.00026493	0.00033061	0.00021897	8.6171e-05	0.000116	0.00022055	2.1061e-05	3.8087e-05	0.00010786	8.7845e-05	2.6197e-07	1.6912e-05	3.4079e-05
	0.00090468	0.0008788	0.0010388	0.0010938	0.00064144	0.00084029	0.0011741	0.00067259	0.00016787	0.00095031	0.00072219	0.00065889	0.00068929	0.00098787	0.0003482	-1.3627e-06	0.00057585	0.00083044	0.0010389	0.00017949	0.00020432	0.00038126	0.00014064	6.7891e-05	9.4599e-05	0.00017519	1.4725e-06	6.9167e-06	4.9981e-05	-2.9992e-07	2.6197e-07	2.4301e-05	6.5233e-05
	0.0010255	0.00094605	0.00099132	0.001043	0.00065671	0.00089177	0.0011787	0.00070798	0.00015121	0.0008677	0.00078124	0.00067716	0.00058298	0.00095219	0.00024726	9.741e-05	0.00061621	0.0008269	0.00096896	0.00016937	0.00018975	0.00034449	0.00013918	8.0292e-05	9.928e-05	0.00019767	1.3188e-06	5.0066e-05	4.2042e-05	-2.9992e-07	2.6197e-07	2.3037e-05	3.6512e-05
	0.00095237	0.0008488	0.0010863	0.0010904	0.00065741	0.00089839	0.001197	0.00072858	0.00014733	0.00094634	0.00078508	0.00070386	0.00062217	0.0010339	0.00011486	0.0001655	0.00078956	0.00098893	0.0012108	0.00023579	0.00022111	0.00036504	0.00016997	4.5019e-05	8.6375e-05	0.00022963	7.6649e-05	6.9134e-05	2.5031e-05	3.0543e-05	2.6197e-07	1.2633e-07	5.3954e-05
	0.00086551	0.00093507	0.0010784	0.0010514	0.00074356	0.00092237	0.001166	0.00070538	0.00014024	0.00083827	0.00077767	0.00069619	0.00067327	0.0010779	0.0001674	0.00012976	0.00082892	0.00095807	0.0011794	0.00024176	0.00023451	0.00034081	0.00018916	7.4154e-05	0.00010854	0.00023648	9.71e-07	4.2342e-05	9.1764e-05	6.3946e-05	2.6197e-07	1.3938e-05	3.7734e-05
	0.0010819	0.00091766	0.0010783	0.0011648	0.00078267	0.00094266	0.0011135	0.00062315	0.00019965	0.00087921	0.00087249	0.00076303	0.00053163	0.00093962	0.00024579	0.00016166	0.00070526	0.00099161	0.0011306	0.00018487	0.00022634	0.00037028	0.00027718	7.1446e-05	0.00012851	0.00021212	5.6031e-06	3.6857e-05	6.3547e-05	-2.9992e-07	2.6197e-07	3.9671e-05	3.4879e-05
	0.0011558	0.001035	0.0012164	0.0013072	0.00057424	0.0011074	0.0012694	0.00076701	0.00020722	0.0010097	0.00098125	0.00084137	0.00073287	0.0010896	0.00050943	0.00024833	0.00083231	0.0010916	0.001258	0.00017066	0.00021647	0.00030579	0.00044849	5.6265e-05	0.00015198	0.00018698	1.2608e-05	4.6813e-05	0.00010321	6.4694e-05	2.6197e-07	-4.6621e-07	1.3566e-05
	0.0010874	0.00089061	0.0011257	0.0011415	0.00077449	0.00096334	0.0011823	0.0007254	0.00016766	0.00085569	0.00087594	0.00065631	0.00054021	0.0011213	0.00019455	0.00016232	0.00076434	0.00096988	0.0011806	0.00023646	0.00023002	0.00041629	0.00024749	7.9284e-05	9.8916e-05	0.00019985	3.0162e-05	5.9847e-05	5.5488e-05	4.6234e-05	2.6197e-07	4.0261e-05	1.6072e-05
	0.0009836	0.0010344	0.0013345	0.0012992	0.00056217	0.0011433	0.0011672	0.00077934	0.00021902	0.00095863	0.00095376	0.00091205	0.00079911	0.0012857	0.00048209	0.00023634	0.0007649	0.0010998	0.0012946	0.00013988	0.00023094	0.00033103	0.000435	7.3389e-05	0.00011452	0.00020569	3.1304e-06	5.2431e-05	7.6681e-05	4.8513e-05	2.6197e-07	-4.6621e-07	7.8878e-06
	0.00089072	0.00091585	0.00099473	0.0010707	0.00049873	0.0008003	0.00099753	0.00058297	0.00018376	0.0010459	0.00070673	0.00063512	0.0007257	0.00095364	0.00017463	6.2661e-05	0.00060826	0.00082217	0.0010537	0.00015439	0.00016313	0.00033876	8.3062e-05	7.3533e-05	9.9253e-05	0.00020159	2.1537e-05	3.0322e-05	5.2125e-05	1.3167e-05	2.6197e-07	-4.6621e-07	1.9316e-05
	0.00096906	0.0009191	0.00099473	0.0010317	0.00054598	0.0008836	0.0011907	0.00068566	0.00015565	0.0008688	0.00065153	0.00071411	0.00064182	0.00095607	0.00010867	8.6753e-05	0.00053953	0.00098654	0.0011076	0.0001502	0.00015837	0.00035825	5.1667e-05	5.7423e-05	7.6018e-05	0.00018194	1.4411e-06	4.2071e-05	5.8359e-05	1.2729e-05	2.6197e-07	1.037e-06	4.7814e-05
	0.00099317	0.00081511	0.001066	0.00098749	0.00077772	0.00097574	0.0013433	0.0006674	0.00016398	0.00092233	0.00071095	0.00067944	0.00059482	0.0010035	0.00021484	0.00014241	0.000722	0.00099872	0.0011775	0.00021403	0.00020278	0.0004231	0.00013676	0.00012655	9.5047e-05	0.00025178	-2.0768e-06	3.2285e-05	8.1162e-05	1.9715e-05	2.6197e-07	1.5066e-05	5.8403e-05
	0.001064	0.00095814	0.0010148	0.0010664	0.00082607	0.00090861	0.0012833	0.00065217	0.00015586	0.00094586	0.00077395	0.00073134	0.00057923	0.001105	0.00021836	0.00015825	0.00074529	0.0010671	0.0011299	0.00025696	0.00022623	0.0004408	0.00017619	8.0903e-05	6.0023e-05	0.00022428	-2.1955e-06	3.5523e-05	0.0001192	4.0539e-05	2.6197e-07	2.745e-05	1.3349e-05
	0.0010433	0.00082626	0.00098305	0.0011131	0.00040043	0.00092213	0.0011191	0.00063808	0.00017967	0.0010334	0.00072258	0.00069812	0.00069733	0.0009647	0.00010466	0.00013349	0.00055344	0.00085303	0.0010525	0.00013111	0.00011302	0.00033965	7.0506e-05	9.509e-05	0.00010949	0.00020381	3.9811e-05	2.806e-05	9.6979e-05	-2.9992e-07	-1.2909e-07	2.0061e-05	4.8136e-05
	0.0010679	0.00084132	0.0010224	0.0011182	0.00057481	0.00092601	0.0012685	0.00073309	0.00016704	0.00097821	0.00066328	0.00066476	0.0005903	0.00097099	5.771e-05	7.8833e-05	0.00058457	0.00099835	0.0012087	0.00016361	0.00013074	0.00034982	9.3713e-05	5.8345e-05	0.00010293	0.00018902	1.7382e-05	6.0463e-05	7.8774e-05	-2.9992e-07	2.6197e-07	-4.6621e-07	5.2727e-05
	0.001001	0.00089729	0.0010028	0.0010827	0.00084664	0.00095244	0.0013271	0.00067973	0.00018709	0.00091066	0.00069025	0.00070807	0.00056734	0.00092745	0.0001629	0.00013416	0.00069895	0.001069	0.0012104	0.00026268	0.00019734	0.00043571	0.00022135	0.00013942	0.00013688	0.00024526	-2.0768e-06	3.067e-05	9.1883e-05	-2.3709e-07	2.6197e-07	6.8555e-05	4.1402e-05
	0.001075	0.00096242	0.0010546	0.0010544	0.00078727	0.00091669	0.0012432	0.00058286	0.00020306	0.00089811	0.00074967	0.00077453	0.00056786	0.0010971	0.00011508	0.00011876	0.00076147	0.0010522	0.0011248	0.00025827	0.00025011	0.00043657	0.00024963	0.00011198	6.2573e-05	0.00021251	-2.1955e-06	3.0893e-05	8.2688e-05	2.7594e-05	2.6197e-07	1.563e-05	3.9989e-05
	0.00075997	0.00098081	NaN	0.0013697	0.00044365	0.00055708	0.00090758	0.00028018	0.00017509	0.0010374	0.0010435	0.00077122	0.00066571	0.00083597	0.00021847	0.00018586	0.00059107	0.0010437	0.0013664	0.00021553	0.00027148	0.00030943	0.00027629	0.00010911	0.00017367	0.00030518	1.4166e-06	2.345e-05	5.3844e-05	8.9743e-06	2.6197e-07	5.9126e-05	2.1197e-05
	0.0010811	0.0011126	0.00095236	0.0011374	0.00076596	0.00095506	0.0012644	0.0007231	0.00027053	0.00098523	0.00086418	0.00086157	0.00058777	0.000817	0.00015592	0.0001819	0.00075009	0.0010742	0.0013298	0.00032572	0.00021526	0.00033765	0.00017402	0.00012708	0.00019542	0.00021163	1.2268e-06	7.3593e-05	5.9073e-05	1.3343e-05	2.6197e-07	6.0006e-05	1.4574e-05
	0.00098511	0.00078698	0.00097919	0.00095153	0.00059296	0.00090742	0.0011032	0.00057993	0.00019993	0.001068	0.00080105	0.00076698	0.00056683	0.00076148	0.00024531	0.00016606	0.00057605	0.00087892	0.0010948	0.00019934	0.00026866	0.00032424	8.1102e-05	0.0001109	0.00013227	0.00013345	1.1031e-06	3.3135e-05	8.602e-05	1.1929e-05	2.6197e-07	2.3264e-05	-3.7795e-07
	0.00096445	0.00086723	0.00099902	0.0010426	0.00060118	0.00092331	0.0011629	0.00067929	0.0001721	0.0010605	0.00082405	0.00074528	0.00061823	0.00073486	0.00024167	8.2682e-05	0.00058081	0.0008906	0.00091738	0.00013569	0.00022375	0.00036119	5.4426e-05	8.2225e-05	8.3258e-05	0.00011596	1.3588e-06	4.2292e-05	6.5239e-05	-2.9992e-07	5.4404e-05	2.5758e-05	4.1273e-05
	0.00089423	0.0012298	NaN	0.0014024	0.00061542	0.00078461	0.0011253	0.00060866	0.00022625	0.00099028	0.0010554	0.00074451	0.00067365	0.00083746	0.00024609	0.00019049	0.00057565	0.0010693	0.0012997	0.00018362	0.00027642	0.00034184	0.00029233	8.9886e-05	0.0001387	0.00027004	1.4166e-06	1.459e-05	6.2878e-05	7.504e-06	2.6197e-07	3.4484e-05	8.0229e-05
	0.00093661	0.0010059	0.0010391	0.0012049	0.00069062	0.00076562	0.0010139	0.00040852	0.00027831	0.00087138	0.0008229	0.00090911	0.00057948	0.000876	0.00024295	6.3438e-05	0.0006661	0.001007	0.0012147	0.0002737	0.00023369	0.0003438	0.00012273	0.0001363	8.5676e-05	0.00021338	1.2268e-06	0.00011272	8.4627e-05	2.8375e-05	2.6197e-07	2.9334e-05	3.9569e-05
	0.0010532	0.0008112	0.0010309	0.0010157	0.0006467	0.00088824	0.0012257	0.00072569	0.00017974	0.00091462	0.00075825	0.00072457	0.00056759	0.00091492	0.00024227	0.00013076	0.00056096	0.00093034	0.0011163	0.00018813	0.00026112	0.00036679	8.1396e-05	0.00013253	9.5167e-05	0.00020089	1.1031e-06	6.9648e-05	7.9072e-05	1.2026e-05	2.6197e-07	4.8384e-06	1.3213e-05
	0.00097227	0.0009035	0.00099109	0.0010945	0.00068382	0.00085987	0.00119	0.00066754	0.0001914	0.00099362	0.00078176	0.00072879	0.0006501	0.00086855	0.00025315	0.00010644	0.00054893	0.00089133	0.0011881	0.00015565	0.00026052	0.00036309	4.4808e-05	5.8197e-05	0.00010728	0.0001433	1.3588e-06	5.6294e-05	6.4288e-05	2.7152e-05	2.6197e-07	1.3176e-05	3.2791e-05
	0.0010636	0.00087989	0.0011257	0.0010744	0.00070751	0.00093457	0.0012218	0.0006929	0.00029789	0.00088659	0.00076424	0.00093813	0.00050736	0.00089695	0.00033969	6.07e-05	0.00072563	0.0010455	0.0011068	0.00025811	0.00019476	0.0003816	0.00021538	0.00015381	0.00011276	0.0002891	7.2862e-07	3.4043e-05	9.2982e-05	4.5525e-05	2.6197e-07	-4.6621e-07	6.5502e-05
	0.0010439	0.0009276	0.0011218	0.0010978	0.00086068	0.00094214	0.001233	0.00073367	0.00026616	0.0009138	0.00085153	0.00091462	0.00059423	0.00097749	0.00033968	7.95e-05	0.00074605	0.0010701	0.0012376	0.00026936	0.00020408	0.00038584	0.0001605	0.00015086	0.00011247	0.00031653	5.9315e-07	9.347e-05	5.5701e-05	1.5951e-05	2.6197e-07	2.6285e-05	5.6018e-05
	0.0010909	0.0009314	0.001197	0.0010897	0.00072618	0.0010415	0.0013229	0.00076152	0.00022264	0.00084361	0.0008238	0.0007275	0.00043635	0.00077637	0.00024579	0.00014275	0.00067453	0.0010834	0.0011884	0.00027946	0.00015598	0.00042948	0.00023811	0.00016382	0.00015149	0.00028385	7.2862e-07	2.73e-05	7.6907e-05	4.5386e-05	2.6197e-07	2.3738e-05	1.8209e-05
	0.0010874	0.0010376	0.001213	0.0011174	0.00074202	0.0010994	0.0012987	0.00068654	0.0002543	0.0010053	0.00081944	0.00083025	0.00046032	0.00081251	0.00024186	7.9278e-05	0.00069831	0.0010502	0.0011788	0.0002769	0.00019461	0.00042359	0.00014618	0.00017101	0.00013126	0.00028812	5.9315e-07	4.7044e-05	2.4356e-05	4.0177e-05	2.6197e-07	1.5775e-05	4.2983e-05
	0.0010737	0.0010233	0.0011769	0.0010903	0.00075458	0.00097056	0.0012396	0.00058967	0.00024235	0.00097787	0.00079874	0.00060149	0.0004968	0.00089604	0.00011282	0.00013383	0.00047837	0.00094633	0.0012666	0.00026325	0.00022811	0.00032509	0.00025342	8.8808e-05	0.00015756	0.00017172	-1.3427e-06	3.2845e-05	0.00013601	4.1476e-05	2.6197e-07	2.7469e-05	4.3608e-05
	0.0010701	0.0010135	0.0011774	0.0011492	0.00081689	0.00087635	0.0013336	0.00071526	0.0002547	0.00087561	0.00079184	0.00066015	0.00050952	0.0009392	0.0001483	0.00010973	0.00046662	0.0010518	0.0012494	0.00025521	0.00024236	0.00034142	0.00025285	0.0001174	8.8873e-05	0.00018979	-1.6031e-06	1.5615e-05	0.00010501	1.1286e-05	2.6197e-07	4.4838e-05	3.167e-05
	0.0010182	0.0012425	0.0012399	0.0013274	0.00078604	0.001175	0.0012209	0.00083837	0.00028178	0.0010851	0.00061023	0.000539	0.00087064	0.0011873	0.00021807	0.00019652	0.00042025	0.0010228	0.0013212	0.00024949	0.00010431	0.00030792	0.00040704	8.1053e-05	0.00014003	0.00014323	-1.3427e-06	1.933e-06	9.5881e-05	1.2738e-05	2.6197e-07	4.8187e-05	1.8161e-05
	0.0010552	0.0012306	0.0012481	0.0013154	0.0007549	0.0011443	0.0012204	0.00091625	0.0003884	0.0010421	0.0007213	0.00069236	0.00085093	0.0012655	0.0002664	0.00018541	0.00041665	0.0011599	0.0012142	0.00020639	8.3769e-05	0.00033247	0.00039524	7.7258e-05	8.1509e-05	0.00014944	-1.6031e-06	4.0773e-06	8.9341e-05	4.584e-06	2.6197e-07	2.3091e-05	3.6823e-05
	0.0015088	0.0013893	0.0010922	0.0013991	0.0008494	0.00094387	0.0011766	0.00074201	0.00040293	0.00089463	0.0007549	0.00066705	0.00049654	0.0013527	0.00015024	0.00019594	0.00058355	0.0012132	0.0013332	0.00017054	0.00022918	0.00030928	0.00034978	-2.7227e-07	5.9244e-05	0.00015476	0.0001067	2.2079e-05	0.00012563	8.6973e-05	4.3766e-06	7.3976e-06	-4.5858e-07
	0.0014425	0.0014991	0.0011626	0.0014185	0.00094433	0.0010648	0.0011296	0.00078958	0.000248	0.00080825	0.00078639	0.00066355	0.00043276	0.0013969	0.00010715	0.00022741	0.00072086	0.0012342	0.0015006	0.00013382	0.0002999	0.00027201	0.00038243	-2.7227e-07	4.4294e-05	0.00023156	9.3616e-05	4.5323e-05	9.9278e-05	6.1182e-05	3.8968e-05	1.8169e-05	3.619e-05
	NaN	0.0013439	0.001178	0.00128	0.00087218	0.00099711	0.0011023	0.00080219	0.00044141	0.0010631	0.00062772	0.00062662	0.00051589	0.0013454	0.00020282	0.00017997	0.00067484	0.0010933	0.0012365	0.00015874	0.00024134	0.00040568	0.00033261	3.724e-07	4.7294e-05	0.00020451	9.2845e-05	5.9349e-05	0.00013028	1.3635e-05	2.4991e-05	2.265e-06	4.0219e-06
	0.0011788	0.0012998	0.0011893	0.001311	0.00090373	0.0011074	0.0011223	0.00074998	0.00048605	0.0011389	0.00058945	0.00072184	0.00049654	0.0014393	0.00016247	0.00022388	0.00069763	0.0010068	0.001249	0.00020002	0.00025278	0.00042177	0.0003028	-2.7227e-07	5.779e-05	0.00020782	0.00011452	5.0102e-05	0.00013765	1.6955e-05	2.3104e-05	1.4295e-05	7.2534e-06
	0.0013944	0.0012136	0.0011637	0.0010513	0.00070047	0.00089257	0.0012634	0.0007573	0.00018572	0.00075213	0.00077005	0.00068759	0.00063047	0.0011376	0.00034799	0.00022362	0.00073366	0.0011163	0.0011764	0.00017749	0.0001636	0.00027222	0.00020378	2.5409e-05	5.3935e-05	0.00017867	9.9194e-05	1.1418e-05	0.00020216	0.00010594	1.661e-05	2.6195e-05	3.6782e-05
	0.0013012	0.0012729	0.0011484	0.0011689	0.00069709	0.00086663	0.0013266	0.00079298	0.00027054	0.00076803	0.0008684	0.00074327	0.00054802	0.001189	0.00032767	0.00016864	0.00075717	0.0012323	0.0013082	0.00019342	0.00017306	0.00030972	0.00022933	2.7513e-05	5.609e-05	0.00021094	0.00010555	6.685e-05	0.00015557	0.0001124	5.3826e-05	6.3185e-05	9.3129e-05
	0.0013014	0.0011897	0.0010812	0.0010646	0.00076917	0.00082223	0.0013909	0.00079755	0.00025964	0.00083462	0.00069934	0.0007553	0.00063042	0.0012124	0.00033913	0.00019651	0.00072243	0.0011886	0.0012794	0.00024447	0.00020965	0.0003246	0.00021806	3.8199e-05	0.00011326	0.00015608	7.9934e-05	8.0725e-05	0.00016615	-5.0098e-07	6.2884e-05	2.265e-06	3.31e-05
	0.0012698	0.0011938	0.0011087	0.0011203	0.00082458	0.00090194	0.0013632	0.00078187	0.0003347	0.00081077	0.00078956	0.00079144	0.00063373	0.0012389	0.0003389	0.00022728	0.00076504	0.001142	0.0013463	0.00020596	0.00017351	0.00034582	0.0001749	2.3138e-05	8.0659e-05	0.00017109	0.00013242	0.00010635	0.00012075	-5.0098e-07	7.8373e-05	1.717e-06	-4.5858e-07
	0.00090957	0.0010161	0.0011405	0.001056	0.00081094	0.00081813	0.0011341	0.00054546	0.00022618	0.00068195	0.00078952	0.00075604	0.00067342	0.0010387	0.00024537	0.00014045	0.00075434	0.0011399	0.0011031	0.00013976	0.00023785	0.00029046	0.00019762	6.7742e-06	0.00012093	0.00023216	3.205e-05	0.00012519	0.00018063	3.7237e-05	1.2245e-06	1.4689e-05	6.0446e-05
	0.0011392	0.0010482	0.0010611	0.0010675	0.00078708	0.00092842	0.0011819	0.00060408	0.00021017	0.00070606	0.00082525	0.00070076	0.00065754	0.0010848	0.0003039	0.00012789	0.00067786	0.0010892	0.0010934	0.00015016	0.0002026	0.00027275	0.00017665	3.2397e-05	4.4512e-05	0.00022489	3.3343e-05	0.00010374	0.0001723	6.4387e-05	2.5252e-05	4.0659e-07	8.0138e-05
	0.00098037	0.0010508	0.00097466	0.0011033	0.00080631	0.00084528	0.00099977	0.00058049	0.00018273	0.00064727	0.00084834	0.00061691	0.00062579	0.0011653	0.00026126	0.00025967	0.00069536	0.0011229	0.0011129	0.00013971	0.00019748	0.00024048	0.00012556	4.2981e-06	8.2667e-05	0.00019303	4.9147e-05	9.7597e-05	0.00015955	1.5442e-05	-1.4413e-06	5.0409e-07	5.6744e-05
	0.0010684	0.00097721	0.00099064	0.0010439	0.00070843	0.00093245	0.0010432	0.00058088	0.00016632	0.00069153	0.00087636	0.00076754	0.00060702	0.0011062	0.00026034	0.00019983	0.00072564	0.0011291	0.001147	0.00013399	0.00016733	0.00022773	0.00010995	1.3346e-05	4.6548e-05	0.00020405	6.9824e-05	7.0879e-05	0.00012592	7.0053e-06	4.6942e-05	4.0659e-07	3.1104e-05
	0.001353	0.0010329	0.001061	0.00095247	0.00071542	0.00084361	0.0010672	0.0005403	0.00025097	0.00089989	0.00076957	0.00073233	0.00055478	0.0011573	0.00023827	0.00027946	0.00059153	0.0010806	0.0011239	6.1311e-05	3.9681e-05	0.00014542	2.9584e-05	4.7058e-05	4.5225e-05	5.3101e-05	6.9763e-05	5.889e-05	8.4217e-05	-5.0098e-07	2.2221e-06	3.7785e-06	5.6408e-08
	0.0014048	NaN	0.0010976	0.00098447	0.00079461	0.00075698	0.0010267	0.00057219	0.00019103	0.0010256	0.00086795	0.00066548	0.00057552	0.0011338	0.00019404	0.00018875	0.0005914	0.0011232	0.0010911	6.6205e-05	7.836e-05	0.00016751	8.4072e-06	1.113e-05	9.1741e-05	4.3039e-05	0.00010635	7.6327e-05	0.00011984	6.6113e-05	5.5001e-05	2.4593e-06	-4.5858e-07
	0.0023494	0.0011418	0.0011648	0.0010688	0.00064482	0.00091383	0.0013591	0.00071431	0.00027881	0.00094409	0.00090193	0.00077257	0.00058713	0.001106	0.00037246	0.00019329	0.00074952	0.0010971	0.001097	0.00024406	0.00024927	0.00026643	0.00021183	8.0379e-06	9.1147e-05	0.0001558	3.7571e-05	4.4276e-05	8.7576e-05	-5.0098e-07	-1.913e-06	2.7547e-05	4.394e-05
	0.0007689	0.0012787	0.0011162	0.00098504	0.00055946	0.0008516	0.0014823	0.00074613	0.00027515	0.00089638	0.00084647	0.00066965	0.00056358	0.0010987	0.00039201	0.00021261	0.00073797	0.0010611	0.0012247	0.00027795	0.00023976	0.00025795	0.00024536	1.3872e-05	7.5116e-05	0.00014937	1.415e-05	3.0848e-05	0.00010863	5.1249e-05	2.9221e-05	-2.4674e-06	3.1046e-05
	0.0013367	0.00097518	0.0011166	0.00092059	0.00068084	0.00084027	0.0009089	0.00051044	0.00028971	0.0009817	0.00078565	0.00070899	0.0005633	0.0010902	0.00028924	0.00012193	0.00045634	0.0010876	0.001016	0.00011396	8.2077e-05	6.6323e-05	1.9519e-05	5.1699e-05	7.4711e-05	6.8288e-05	1.7954e-05	4.2778e-05	5.9343e-05	1.4636e-05	1.2831e-05	2.2745e-06	-4.5858e-07
	0.0014115	0.00090947	0.0011445	0.00094981	0.00072856	0.00073053	0.0010506	0.00056873	0.00023827	0.0010056	0.00071504	0.00072731	0.00064143	0.001097	0.00029635	0.00017252	0.00055677	0.0010677	0.0010298	0.00010061	0.00010403	9.6714e-05	1.5389e-05	2.9678e-05	9.0893e-05	6.7587e-05	5.1575e-05	5.093e-05	8.707e-05	1.5479e-05	2.2324e-05	7.4504e-06	-4.5858e-07
	0.0010599	0.0011297	0.0010146	0.0010691	0.00060911	0.00085717	0.0013234	0.00062766	0.00027854	0.00093574	0.00084145	0.0008003	0.00061084	0.00099165	0.0004111	0.00014964	0.00070682	0.001081	0.0010458	0.00022967	0.00017836	0.0001566	0.0002077	-2.7227e-07	5.584e-05	0.00011898	0.00010591	6.822e-05	5.8678e-05	8.7688e-07	-1.913e-06	2.5227e-07	-4.5858e-07
	0.0011389	0.0011771	0.00099369	0.0010201	0.00061378	0.00086663	0.0013318	0.00069536	0.00025532	0.00085648	0.00071954	0.00075928	0.00053565	0.00097264	0.00033224	0.0002206	0.00081303	0.0010787	0.0010638	0.00027196	0.00024529	0.00018744	0.00022457	-2.7227e-07	7.6081e-05	0.00015798	1.2868e-05	7.7051e-05	0.00013277	1.3194e-05	2.2454e-05	-2.4674e-06	1.288e-05
	NaN	0.0010406	0.00097816	0.0011865	0.00072036	0.00092142	0.0013525	0.00069457	0.00021873	0.00085111	0.00086269	0.00078921	0.00061426	0.001177	0.00029756	0.00022056	0.00066236	0.0011533	0.0011298	0.00031946	0.00026897	0.00018862	0.00044755	-2.7227e-07	0.00010925	0.00015195	6.9982e-05	9.0179e-05	0.00014831	0.00016292	4.488e-05	-3.7294e-06	4.6367e-05
	NaN	0.001305	0.0013416	0.0012653	0.0007837	0.0010191	0.0012967	0.00076201	0.00044358	0.0010168	0.00079767	0.00087981	0.00056286	0.0013218	0.00026554	0.00023145	0.00063952	0.0011842	0.0011141	0.00024798	0.00031954	0.00020998	0.00046723	1.8638e-07	0.0001311	0.00019414	6.7973e-05	6.6168e-05	0.00018838	0.00012909	5.9321e-05	4.5725e-05	5.2502e-05
	NaN	0.0010208	0.0009034	0.001104	0.00071247	0.00092876	0.0013002	0.00065563	0.00025061	0.0008142	0.00089441	0.00081054	0.00055169	0.0011136	0.00032879	0.00018878	0.00077371	0.0011893	0.0011525	0.00036044	0.00031738	0.00031358	0.00039838	-2.7227e-07	0.00013616	0.00014112	3.0311e-06	5.8695e-05	0.00012873	0.00013095	7.6288e-05	-3.7294e-06	5.7337e-05
	NaN	0.0013083	0.0013643	0.0012145	0.00079508	0.00099979	0.0014141	0.00072574	0.00041529	0.00098798	0.00079801	0.00089158	0.00055065	0.0013054	0.00023833	0.00016902	0.00059555	0.0012073	0.0011317	0.00025032	0.00032404	0.00026299	0.00045317	3.3937e-06	0.00013869	0.00019397	4.0835e-05	3.8896e-05	0.00015441	6.5732e-05	0.00014725	3.9274e-05	9.103e-05
	0.0012506	0.0010074	0.0010857	0.0010908	0.00065349	0.000953	0.0012318	0.00067804	0.00021105	0.00093416	0.00075505	0.0006341	0.00057544	0.0012276	0.00029663	0.00013335	0.0005607	0.0010874	0.0010851	0.0001192	0.00018956	3.0884e-05	4.2724e-05	3.1204e-05	8.4799e-05	3.9956e-05	1.2309e-05	2.2182e-05	6.8235e-05	9.4105e-06	1.5173e-05	9.5446e-07	-4.5858e-07
	0.0012457	0.00095332	0.0010268	0.0010042	0.0006972	0.00096872	0.0012166	0.00066079	0.00023858	0.00086977	0.00075524	0.00075399	0.00057535	0.0011845	0.00022237	9.0936e-05	0.00059571	0.001103	0.0011511	0.00018024	0.00018717	3.9841e-05	4.6436e-05	-2.7227e-07	3.8357e-05	4.4987e-05	1.4735e-05	1.245e-05	6.5015e-05	1.5502e-05	-1.1557e-06	1.9379e-07	-4.5858e-07
	NaN	0.00085911	0.00094694	0.0010482	0.00061883	0.00085324	0.0012089	0.00057755	0.00023096	0.00078506	0.00078517	0.00089302	0.00059132	0.0010866	0.00028189	0.00015858	0.00063489	0.0011021	0.0012118	0.00027942	0.00022145	0.00022936	0.00019258	-2.7227e-07	4.1542e-05	0.00013964	2.7238e-05	9.6964e-05	8.6156e-05	8.2151e-05	4.2656e-05	-2.2119e-06	1.2815e-05
	NaN	0.00045717	0.0010015	0.0011221	0.00072001	0.00087304	0.0011814	0.00061309	0.00030251	0.00081899	0.00082466	0.00082171	0.00059912	0.0011023	0.00029657	0.0002135	0.00065922	0.0011497	0.0011137	0.00036876	0.00030789	0.00034948	0.00030165	1.0299e-07	6.2868e-05	0.0001304	2.7714e-05	8.3804e-05	9.8386e-05	7.3446e-05	6.2618e-05	-3.3293e-06	8.0009e-05
	0.0010684	0.00090961	0.0010768	0.0011309	0.00058961	0.00091793	0.00122	0.00061218	0.00019425	0.00085824	0.00080296	0.00074215	0.00051218	0.0011367	0.00024666	7.3732e-05	0.00058098	0.0010554	0.0011015	0.00016076	0.00013456	8.0047e-05	-6.4524e-07	3.4158e-05	0.00010666	4.1961e-05	6.4879e-06	3.15e-05	2.2897e-05	4.1478e-05	-1.3006e-06	9.5446e-07	-4.5858e-07
	0.0010488	0.00097042	0.0010451	0.0011624	0.00070793	0.0010318	0.0012947	0.00069163	0.00019834	0.00083774	0.00086999	0.00077242	0.00048055	0.00109	0.00015987	4.2675e-05	0.00055324	0.0011202	0.001248	0.00018146	0.00012482	0.00012028	1.8048e-05	-2.7227e-07	0.0001052	4.521e-05	8.7328e-06	1.7397e-05	5.0848e-05	1.3258e-05	1.5774e-05	1.9379e-07	-4.5858e-07
	NaN	0.00068096	0.0010331	0.0010485	0.00068162	0.00096035	0.0011928	0.00057689	0.00028275	0.00080728	0.00076626	0.00080733	0.00058677	0.00095624	0.00027792	0.0001343	0.00066665	0.001035	0.0011203	0.0003524	0.00021051	0.0002956	0.00024218	-2.7227e-07	8.7711e-05	0.00015336	-5.8156e-07	0.00011634	9.9195e-05	4.4479e-05	6.43e-05	1.6978e-06	4.6844e-05
	NaN	0.00072049	0.00098219	0.0010755	0.00070074	0.00087764	0.0011896	0.00056121	0.00028715	0.00087043	0.00087286	0.00083455	0.00061048	0.0010268	0.00026149	0.0002407	0.00063897	0.0011334	0.0011821	0.00036955	0.00028737	0.00033796	0.00034356	3.4787e-05	8.6802e-05	0.00014868	4.8325e-05	9.8341e-05	0.00011564	6.9744e-05	6.2007e-05	1.5085e-06	6.5274e-05
	NaN	0.0012011	0.0012864	0.0013667	0.00074143	0.00094789	0.0012245	0.00065419	0.0003635	0.00080494	0.00073384	0.0007227	0.00051245	0.001298	0.00028793	0.00020469	0.00067087	0.0012604	0.0014811	0.00015681	0.00022415	0.0002947	0.00021271	-2.7227e-07	0.00010999	0.00022614	8.4961e-05	0.00012874	0.00011176	4.9289e-06	7.9111e-05	7.7127e-07	8.0466e-05
	NaN	0.0010195	0.0010336	0.0010597	0.00057422	0.0008971	0.00081029	0.00048901	0.00021901	0.00054855	0.00065649	0.00079638	0.00060276	0.0013059	0.00028809	0.00014172	0.00076186	0.0010588	0.0013598	0.00025001	0.00016389	0.00036767	5.6929e-05	5.1802e-05	7.8873e-05	0.0002049	3.4904e-05	0.00017543	0.00010867	2.1151e-05	0.00011139	6.3086e-07	7.4441e-05
	0.00024807	0.00097693	0.00087101	0.0010355	0.00069685	0.0010462	0.0012162	0.00058617	0.00023858	0.00099861	0.00082556	0.0006571	0.0007007	0.00094776	0.00019036	0.000164	0.00049753	0.00094934	0.0010234	0.00013986	0.00013726	0.00010906	2.2491e-05	2.5428e-05	8.9983e-05	7.4906e-05	2.5294e-05	3.5863e-05	0.00010736	4.7216e-05	2.7426e-06	1.3612e-06	8.1058e-05
	0.00035224	0.0010332	0.00097041	0.0011137	0.00070789	0.00094735	0.0012117	0.00061453	0.00021839	0.0010513	0.00081316	0.00064929	0.00060232	0.00097938	0.00014247	0.00016813	0.00045875	0.00083285	0.0011015	0.00010977	0.00014023	9.6647e-05	1.9038e-05	2.5498e-05	7.8676e-05	7.2255e-05	5.2799e-05	4.5768e-05	6.2439e-05	-5.0098e-07	2.638e-06	1.8357e-06	3.6911e-05
	NaN	0.0011808	0.0012413	0.0013712	0.00072538	0.0010347	0.0014333	0.00074273	0.00034582	0.00085111	0.00065273	0.00070814	0.00052081	0.0012272	0.00030764	0.00019765	0.00059228	0.0012905	0.0014455	0.00014743	0.0001886	0.0003264	0.000256	1.7647e-05	9.1921e-05	0.00023428	5.4642e-05	7.9118e-05	0.00010046	-5.0098e-07	9.7733e-05	7.7127e-07	8.6414e-05
	NaN	0.00092141	0.0010012	0.0010983	0.00052348	0.00098038	0.001051	0.00053736	0.00018287	0.00060072	0.00071132	0.00077621	0.00052705	0.0012116	0.00029641	0.00016969	0.00064634	0.0011032	0.001259	0.00028024	0.00020562	0.00038335	8.6774e-05	5.2167e-05	0.00011861	0.00024381	4.205e-05	0.00016829	0.00012433	4.2932e-05	0.00011069	1.2957e-05	0.00010609
	NaN	0.0010794	0.00093407	0.0010117	0.00073116	0.00088481	0.00092833	0.00063132	0.00026671	0.0010697	0.00085638	0.00077513	0.00058633	0.0011181	0.00027289	0.0001729	0.00052907	0.0010228	0.0010657	0.00018079	0.00014119	0.00018528	6.3112e-06	5.472e-06	4.3271e-05	6.5516e-05	4.5213e-05	7.8319e-05	7.491e-05	-5.0098e-07	2.7426e-06	1.3612e-06	9.0837e-05
	0.001394	0.0010341	0.0010446	0.0010421	0.00066864	0.00086492	0.001042	0.00069039	0.0003256	0.00095523	0.00079794	0.00075809	0.00048043	0.00099864	0.00022147	0.00012404	0.00052464	0.00082269	0.0011801	0.0001608	0.00012567	0.00018325	-2.0332e-06	1.7195e-05	5.8924e-05	7.4516e-05	6.2018e-05	3.3011e-05	7.4939e-05	-5.0098e-07	2.638e-06	1.8357e-06	5.7935e-05
	0.00113	0.0010163	0.00091041	0.0010919	0.0005776	0.0010043	0.00091753	0.00071424	0.00022996	0.00096198	0.00072275	0.00086257	0.00059066	0.001146	0.00032721	0.00027596	0.00073301	0.0010806	0.0012188	0.00018578	0.00016476	0.00029555	3.6872e-05	4.9143e-05	8.0119e-05	0.0001304	2.163e-05	0.0001079	7.3795e-05	3.3465e-05	7.734e-05	1.4762e-06	0.00012142
	0.0010828	0.0011032	0.00093789	0.0010952	0.00068049	0.00097287	0.00093735	0.00067223	0.0001705	0.0010009	0.00075908	0.00087783	0.00057527	0.0011179	0.00029293	0.00029518	0.00055862	0.0011748	0.0012164	0.00019703	0.00018482	0.0002785	4.3172e-05	5.4881e-05	6.9466e-05	0.00014487	5.9918e-05	0.0001533	0.00011669	3.2977e-05	5.7507e-05	5.0752e-06	8.9511e-05
	0.0012213	0.001126	0.00092237	0.0010714	0.0006409	0.0010636	0.00097953	0.00069869	0.00022656	0.0010242	0.00081767	0.00084497	0.00059874	0.0011565	0.00033887	0.00027968	0.00069347	0.0011298	0.0012231	0.000266	0.0001741	0.00033148	5.4638e-05	8.5074e-05	8.0016e-05	0.00014364	4.5808e-05	0.00016976	6.3761e-05	5.4113e-05	6.4515e-05	3.0411e-06	7.5175e-05
	0.0012598	0.0011186	0.00092279	0.0011416	0.0006522	0.00094521	0.0010079	0.0006389	0.00021873	0.0011034	0.00090011	0.00088904	0.00056306	0.001227	0.00034837	0.00031497	0.00060297	0.0012236	0.001229	0.00027419	0.00020998	0.00032523	7.4944e-05	5.0265e-05	8.3297e-05	0.00013883	6.591e-05	0.00015161	9.2797e-05	6.421e-05	6.5036e-05	9.82e-06	6.8447e-05
	NaN	0.00088173	0.0012467	0.0012167	0.00081203	0.00087011	0.0013552	0.00054821	0.00034918	0.0008485	0.00067577	0.00075422	0.00056438	0.0011181	0.00024957	0.0001812	0.00064214	0.0011291	0.0011834	0.00041585	0.00025808	0.00036761	0.00024032	3.6865e-05	0.00013889	0.00012778	9.2732e-08	6.4056e-05	8.1752e-05	2.8753e-05	8.1625e-05	4.001e-05	7.0359e-05
	NaN	0.00087325	0.0012817	0.0012161	0.0008674	0.00092252	0.0013307	0.00065563	0.00034921	0.00095765	0.0005382	0.00075884	0.00045856	0.0011336	0.00014994	0.00015283	0.00054842	0.0011446	0.0011939	0.00034996	0.00030764	0.00035707	0.00033148	3.2279e-05	0.00016773	0.00013651	4.918e-05	9.254e-05	0.00010831	2.3862e-05	7.8097e-05	3.9672e-05	4.882e-05
	NaN	0.0012431	0.0011116	0.0014251	0.00085783	0.0011299	0.0015023	0.00075776	0.00045289	0.00098233	0.00061424	0.00062119	0.00065767	0.0013216	0.00023368	0.00018865	0.00038703	0.0012764	0.0012721	0.00028994	0.00019724	0.00032449	0.00043928	-2.7227e-07	0.00013238	0.00010592	3.4722e-05	7.0446e-05	6.8014e-05	4.0046e-05	8.1574e-05	3.4345e-05	8.7116e-05
	NaN	0.0034772	0.0011224	0.0014053	0.0008911	0.0011073	0.0015882	0.00080565	0.00045272	0.00096665	0.00067688	0.00062491	0.00061145	0.0013969	0.00021366	0.00020396	0.00038347	0.0012546	0.0012052	0.00028753	0.0001871	0.00033581	0.00051443	1.2583e-05	0.00011145	6.0142e-05	2.5283e-05	9.1429e-05	7.9591e-05	8.7935e-06	8.4552e-05	2.0203e-05	0.00013556
	0.0012946	0.0011037	0.0011067	0.0012655	0.00092055	0.0010391	0.001208	0.0009267	0.00015815	0.00092582	0.00082863	0.00096648	0.00069973	0.001537	0.0002235	-1.0806e-06	0.00035402	0.00090259	0.001076	0.00037178	0.00021455	0.00033262	0.00036864	7.3175e-05	9.891e-05	0.00012664	1.6324e-06	6.0079e-05	9.7448e-05	7.5028e-05	2.1412e-05	7.8689e-07	7.8282e-05
	0.0013513	0.0011396	0.0011267	0.001069	0.00090828	0.0012675	0.0012157	0.0010299	0.00020253	0.0012385	0.00081641	0.0009107	0.0006403	0.0015249	0.00021632	5.2692e-05	0.00044489	0.00089352	0.001086	0.00035582	0.00020425	0.00035319	0.00037484	5.0304e-05	6.2659e-05	0.00012061	1.8922e-06	7.1908e-05	9.1959e-05	4.372e-05	3.5625e-05	8.1677e-07	7.5824e-05
	0.0012136	0.0012933	0.0010281	0.0011762	0.00096375	0.0010858	0.0012449	0.00083256	0.00022929	0.0011273	0.00086398	0.00078774	0.00065988	0.0015435	0.00026393	0.00015561	0.00049617	0.00084096	0.00092282	0.00026673	0.00020287	0.00031847	0.00042743	6.8132e-05	8.5379e-05	0.00015658	1.4713e-06	5.6084e-05	9.4019e-05	4.2343e-05	0.00013063	1.2067e-05	7.4571e-05
	0.0012959	0.0014225	0.0010274	0.001259	0.00095666	0.0011059	0.001187	0.00083992	0.00027266	0.00099287	0.00090312	0.0008508	0.00067953	0.0016787	0.00023143	0.00017919	0.00050318	0.00088745	0.00094617	0.00029686	0.0001985	0.00031998	0.00038825	6.9424e-05	0.00013002	0.00014368	3.3889e-06	9.9076e-06	9.3685e-05	3.4633e-05	0.00012091	5.8538e-08	6.8233e-05
	0.0011897	0.001257	0.0011865	0.0012018	0.00091193	0.0011027	0.0010082	0.00087996	0.0001903	0.001128	0.00087931	0.00085808	0.00065171	0.0014755	0.00023657	6.4672e-05	0.00058512	0.0010099	0.0011316	0.00029158	0.00020341	0.00031158	0.0002584	9.83e-05	0.00014167	0.00011549	1.6324e-06	3.712e-05	3.7798e-05	0.00017838	1.7724e-05	7.8689e-07	7.3202e-05
	0.001194	0.0013441	0.0012702	0.0010943	0.00089236	0.0012012	0.0011338	0.00086897	0.00025803	0.0011137	0.00093038	0.00078772	0.00065247	0.0014936	0.00020048	8.4501e-05	0.00061739	0.0010513	0.0011498	0.00025938	0.00024542	0.00024365	0.00022752	8.8611e-05	0.000103	0.00010813	1.8922e-06	7.3009e-05	9.3176e-05	0.00013441	5.3778e-05	8.1677e-07	8.3745e-05
	0.0012808	0.0013418	0.0012159	0.0011772	0.001023	0.00091225	0.0011869	0.00078911	0.00037823	0.0012196	0.0009571	0.00091747	0.00067174	0.001585	0.00043944	0.00020415	0.00056978	0.00094838	0.0011949	0.00027001	0.00024831	0.00031028	0.00037686	5.1039e-05	0.00019069	0.00024486	1.4713e-06	0.00011134	7.2781e-05	0.00014845	0.00012457	3.7841e-07	0.0001373
	0.0012261	0.0013956	0.0012651	0.0011733	0.0010659	0.0011656	0.001186	0.00089207	0.00031097	0.0011882	0.00092228	0.00089475	0.00066735	0.0016278	0.00043996	0.00016007	0.00067172	0.0010089	0.0011829	0.00027448	0.0002724	0.00031775	0.00042418	8.709e-05	0.00013383	0.0002424	1.0182e-06	8.2566e-05	0.0001224	0.00012131	0.00011607	5.8538e-08	8.0676e-05
	0.0013111	0.0010336	0.0010954	0.00109	0.00065141	0.00091324	0.00088895	0.00045771	0.00017815	0.00093806	0.00091032	0.00091126	0.00050637	0.0015247	0.00023162	0.00011294	0.00046368	0.00095184	0.0010676	0.00026075	0.00025452	0.0003877	0.00021783	0.00012671	0.00015664	0.00010912	4.0155e-06	6.4013e-05	0.00011094	7.2239e-05	4.8417e-05	5.6703e-06	0.00010535
	0.0010069	0.0011788	0.0011639	0.0010704	0.00069482	0.0010888	0.00096001	0.0006943	0.00016203	0.0010136	0.00096927	0.00088035	0.00054108	0.0015445	0.00019214	1.8105e-05	0.00044349	0.0010219	0.0011209	0.00021447	0.00024211	0.00041227	0.00019808	9.577e-05	0.00013758	0.00014843	5.3751e-05	0.0001051	0.00012786	2.9598e-05	2.0761e-05	8.0732e-06	8.2441e-05
	0.0011339	0.0012104	0.0011907	0.0010467	0.00082615	0.0010162	0.0011299	0.00068253	0.00022598	0.00093	0.00086078	0.000707	0.00052488	0.0014311	0.00021219	7.379e-05	0.00039271	0.00086379	0.0011305	0.00018825	0.00022671	0.00042545	0.0002267	0.00010963	0.00014262	0.00014016	9.0693e-07	4.8574e-05	5.2908e-05	7.5238e-05	6.8986e-05	2.0494e-05	0.00014728
	0.0011893	0.0012737	0.0010574	0.0011262	0.00084166	0.0010133	0.0011017	0.00073467	0.00019009	0.00094894	0.00084066	0.00076574	0.00054494	0.0014036	0.00018499	5.8506e-05	0.00051484	0.00092518	0.0011413	0.00018382	0.00024394	0.00042986	0.00022756	0.00010944	0.00011208	0.0001735	1.1034e-06	0.00013385	8.7651e-05	4.4533e-05	-4.3839e-07	4.7088e-07	7.0242e-05
	0.001202	0.0011084	0.0010848	0.0010119	0.00064108	0.0010115	0.0012846	0.00074204	0.00022199	0.0010481	0.00075793	0.00075005	0.00069086	0.0015695	0.0003	0.00018411	0.00064847	0.00091135	0.0012181	0.00012705	0.00018021	0.0003426	0.0001961	7.7002e-05	9.4222e-05	0.00014112	1.9758e-06	9.2523e-05	0.00013423	4.9775e-05	7.3697e-06	3.1986e-05	-7.1749e-07
	0.0011438	0.0011053	0.0011246	0.0010559	0.00074745	0.0010506	0.0012645	0.00080562	0.0002417	0.0011312	0.00072222	0.00080905	0.00067952	0.0015291	0.00034623	6.181e-05	0.00063738	0.00095189	0.0011626	0.00011791	0.00017993	0.00032159	0.00031464	7.9662e-05	0.00011156	0.00014039	1.7626e-06	5.8183e-05	0.00010941	3.5876e-05	4.5988e-05	6.4411e-07	4.1255e-05
	0.0011936	0.0012404	0.0012182	0.00098142	0.00092055	0.0010742	0.0011618	0.00065625	0.00024224	0.00097681	0.00091071	0.00074168	0.0006837	0.0014544	0.00032561	9.7138e-05	0.00058977	0.00095032	0.0011585	0.00019135	0.00029676	0.00036633	0.00026032	0.00010301	0.00015768	0.00025567	2.995e-05	9.05e-05	0.00011622	5.0562e-05	-1.6498e-07	2.7384e-05	0.00015349
	0.0010842	0.0012045	0.001123	0.0011825	0.00096354	0.0010388	0.0011181	0.00069496	0.00019458	0.0010528	0.0009381	0.00083592	0.00065586	0.0013986	0.00034999	0.00016008	0.00054581	0.0010721	0.001083	0.00022547	0.000267	0.00040109	0.00028594	0.00010855	0.00018415	0.00022603	6.6574e-06	6.2662e-05	0.00014534	5.0648e-05	1.3711e-05	1.1225e-05	0.00013068
	0.0011115	0.001045	0.00097031	0.0010073	0.00055752	0.0010273	0.001273	0.00069112	0.00017807	0.0010327	0.00068706	0.00078457	0.00068293	0.0015294	0.00028023	7.7295e-05	0.00049536	0.0008515	0.0012164	0.00010762	0.00016019	0.00022652	0.00018305	7.2491e-05	9.52e-05	0.00010291	1.9758e-06	0.0001026	0.00011497	9.1982e-06	1.0971e-07	2.2843e-05	-7.1749e-07
	0.0011668	0.0010978	0.00092244	0.0010193	0.00065152	0.0010595	0.0012849	0.00076702	0.00016678	0.001033	0.0006862	0.00079176	0.00074652	0.0015021	0.00030752	3.389e-05	0.00048398	0.00088928	0.0011844	0.00014269	0.00013122	0.00031972	0.00026394	8.2999e-05	0.00010924	0.00011481	1.7626e-06	3.4914e-05	0.00015795	8.5818e-06	2.6329e-05	6.4411e-07	1.0803e-05
	0.0012451	0.0012321	0.0011363	0.0010158	0.00092359	0.0011135	0.0012801	0.00073138	0.00025415	0.0010442	0.00081247	0.0007657	0.00066311	0.001438	0.00033063	0.00014385	0.00052979	0.00094426	0.0010944	0.00018971	0.00025561	0.00036404	0.0002015	9.4491e-05	0.00017122	0.0002107	3.3029e-05	7.75e-05	0.00011182	7.7799e-05	3.2024e-05	2.9747e-05	4.5134e-05
	0.0011472	0.0012153	0.0011792	0.0010951	0.00099174	0.0010391	0.0013035	0.00075932	0.00027979	0.0010478	0.0008351	0.00078538	0.0006709	0.0013942	0.00031818	0.00012432	0.00050959	0.0010316	0.0011535	0.00017597	0.00024394	0.00041285	0.00025451	0.00013458	0.00013822	0.00017783	2.5646e-05	9.3826e-05	0.00011801	5.7178e-05	9.1725e-06	-1.2966e-06	8.5947e-05
	0.0011981	0.0011166	0.0010764	0.0010697	0.00084571	0.00092855	0.0011311	0.00071599	0.00025321	0.001112	0.00090663	0.00084473	0.00051301	0.001387	0.00030318	0.00010104	0.00057364	0.0010937	0.0012223	0.00018257	0.0001956	0.00038952	0.00030654	7.5966e-05	0.00013691	0.00011867	1.3565e-05	6.6305e-05	0.00010226	4.7689e-05	2.4279e-05	-7.6743e-07	0.0001148
	0.0013082	0.0012854	0.0010562	0.0013305	0.00097095	0.00090799	0.0012611	0.00076139	0.00023389	0.00086636	0.0010085	0.001068	0.0005877	0.0014029	0.00025201	6.1368e-05	0.00053344	0.00093654	0.0013844	0.00030126	0.00015563	0.00050898	0.00036846	0.00010499	0.00010149	0.00018927	-2.141e-06	3.716e-05	0.00014415	4.8965e-05	6.3395e-05	-5.6393e-07	0.00010774
	0.0011785	0.0012233	0.0010645	0.0010429	0.00084987	0.00099137	0.0011857	0.00075051	0.00030392	0.0011442	0.00083892	0.0008798	0.00053737	0.0013164	0.00028646	8.0684e-05	0.00058146	0.0010862	0.0012149	0.00015952	0.00024684	0.00037896	0.00031617	-1.0035e-06	0.0001508	0.00013471	-5.102e-07	7.3071e-05	0.00011735	4.4374e-05	4.3046e-05	-7.6743e-07	0.00010808
	0.0012532	0.0013522	0.001072	0.0013073	0.0010341	0.0009509	0.0012576	0.00082464	0.00022178	0.0010169	0.00096107	0.0011027	0.00059164	0.0013913	0.00025114	0.00011219	0.00052257	0.00094054	0.0013673	0.00029747	0.00017316	0.0004707	0.00034757	0.00010369	0.00013584	0.00027727	6.1739e-06	5.4697e-05	0.00016913	6.0613e-05	9.4541e-05	-5.6393e-07	0.00013717
	0.0011669	0.0011898	0.0009145	0.00085291	0.00060995	0.0010238	0.0011663	0.00066847	0.00021256	0.00089917	0.00070688	0.00067818	0.0007422	0.001514	0.00016783	8.9204e-05	0.00046368	0.00096206	0.001159	6.2983e-05	0.00014303	0.00030034	0.00013763	6.3605e-05	0.0001167	0.00017572	1.1246e-06	3.8658e-05	0.00011182	9.4253e-06	1.5541e-05	2.2939e-05	2.1643e-05
	0.0011555	0.0011098	0.00093483	0.00091263	0.00066907	0.00097262	0.0012055	0.00064053	0.00022886	0.0010288	0.00074191	0.00072656	0.00071877	0.0015015	0.00027094	2.2794e-05	0.00040549	0.00086756	0.0011287	0.00012942	0.00013568	0.00034264	0.00012684	0.00013484	0.00012883	0.00012283	-3.4165e-07	6.454e-05	5.8404e-05	7.4047e-06	5.7273e-05	2.5112e-05	6.6601e-05
	0.0011993	0.0011456	0.0011167	0.0011108	0.00089338	0.00096099	0.001312	0.00065241	0.00043081	0.0011638	0.0009727	0.00071286	0.00064777	0.0013878	0.0003146	0.00011219	0.00051139	0.00093473	0.0011564	0.00022066	0.00021999	0.00038491	0.00024297	0.00011306	0.00011204	0.00018611	-3.1361e-06	7.1846e-05	8.7093e-05	7.9974e-05	4.5333e-05	1.1453e-05	0.00010774
	0.0010991	0.0011299	0.00099768	0.0010872	0.00077483	0.00093198	0.0010474	0.00072742	0.00024145	0.001065	0.0008354	0.00081482	0.00055333	0.0012653	0.00025176	8.9204e-05	0.00049456	0.0010085	0.0011921	0.00014773	0.00017834	0.00032786	0.00028886	0.00012555	0.00013275	0.00013458	-3.5284e-06	5.1975e-05	0.0001419	6.3201e-05	1.4759e-05	8.3319e-06	7.8748e-05
	0.001281	0.0011979	0.00097075	0.0009356	0.00076307	0.00091291	0.0012133	0.00065252	0.00023288	0.00086391	0.00076926	0.00078828	0.00074567	0.0015171	0.00014871	0.00014091	0.00045932	0.00098172	0.0011019	0.00011659	0.0001352	0.00031529	0.00010843	6.579e-05	0.00013232	9.3936e-05	3.8675e-07	8.1046e-05	0.00010923	1.3263e-05	5.796e-06	1.0072e-06	3.5959e-05
	0.0012183	0.001095	0.0009111	0.00092004	0.00075932	0.00091668	0.0012454	0.00074063	0.00025713	0.0010253	0.00076163	0.00076488	0.0006443	0.0016235	0.0002642	8.2667e-05	0.00044388	0.00097211	0.001075	0.00015146	0.00017278	0.00033985	0.00014634	9.3458e-05	0.00011785	0.00010794	8.9744e-06	3.5089e-05	6.6952e-05	2.8513e-05	2.6479e-05	2.1622e-05	2.4332e-05
	0.0011001	0.0012319	0.0010566	0.0010152	0.00081855	0.00094584	0.0012372	0.00067232	0.00032478	0.001001	0.00087495	0.00079514	0.00061671	0.0013916	0.00032279	0.0001437	0.00050999	0.00098021	0.0011373	0.00022886	0.00017509	0.00036569	0.00024181	9.223e-05	0.00013876	0.0001968	-3.1361e-06	6.2587e-05	4.3488e-05	9.4522e-05	4.6431e-05	4.7318e-06	8.7181e-05
	0.0010994	0.0010858	0.0010522	0.0010905	0.00077017	0.00097204	0.0011144	0.0007118	0.00030018	0.0010132	0.00082327	0.00075877	0.00052998	0.001269	0.00031913	8.0755e-05	0.00042844	0.0010748	0.0012509	0.00015245	0.00018198	0.0003274	0.00027243	9.2506e-05	0.00015014	0.00014628	-4.3971e-07	5.4516e-05	9.9643e-05	6.8536e-05	1.8794e-05	-9.5822e-07	0.00010485
	0.0013152	0.001219	0.0010643	0.0013816	0.00085415	0.0011888	0.0012566	0.00094354	0.00019821	0.0012891	0.0010897	0.0010155	0.00060444	0.0016867	0.00045998	0.00016429	0.00063994	0.001068	0.0015069	0.00027949	0.0001786	0.00046396	0.00029203	0.00014631	0.00014188	0.00023473	9.0603e-06	0.00010977	0.00011765	0.00010968	5.7855e-05	3.0746e-08	7.056e-05
	0.001328	0.0013349	0.0011159	0.0010394	0.00086976	0.0012293	0.0010484	0.00075029	0.00028108	0.0011744	0.00096728	0.00083918	0.00065609	0.0015723	0.00035704	0.00022231	0.00066836	0.0011214	0.0012373	0.00019224	0.00024489	0.00039601	0.00022447	0.0001295	8.1773e-05	0.00013547	6.9519e-07	8.9914e-05	0.00015831	-4.4646e-07	4.4986e-05	1.8132e-07	0.00011999
	0.0011353	0.0010978	0.0010257	0.00092513	0.00086967	0.00085469	0.0012485	0.00054856	0.00026137	0.00101	0.00078018	0.00071425	0.00073017	0.0015253	0.00025677	6.9901e-05	0.00046033	0.00096659	0.0011388	0.00013988	0.00014663	0.00028442	0.00014583	7.862e-05	6.1958e-05	0.00015837	2.1908e-05	8.7972e-05	0.00012438	9.7827e-07	4.1261e-05	8.4381e-07	9.088e-05
	0.0010997	0.0011481	0.0009821	0.00097238	0.00086977	0.00089458	0.001091	0.00060378	0.00021343	0.001021	0.00075213	0.00075461	0.00062395	0.0017626	0.00019356	8.8917e-05	0.00042479	0.00095816	0.0011345	0.00019586	0.00016275	0.00029777	0.00016441	0.0001142	9.2021e-05	0.00016653	2.0969e-06	4.7584e-05	0.00010827	-4.4646e-07	5.5416e-05	8.6261e-07	9.7265e-05
	0.0013232	0.0011045	0.0012018	0.0012863	0.00076683	0.00097941	0.001256	0.00086842	0.00018243	0.0011793	0.00093619	0.00097862	0.0006002	0.0014271	0.00031018	0.0002193	0.00054562	0.0010831	0.0015361	0.00029694	0.00014481	0.0004343	0.00026915	0.00015341	0.00018472	0.00020961	4.8852e-07	0.00012268	0.00016104	0.00014646	3.6755e-05	1.4218e-05	5.7818e-05
	0.0013078	0.0011362	0.0012461	0.0011927	0.0006565	0.001115	0.0010434	0.00065252	0.00019767	0.0011762	0.00091313	0.00089865	0.00063196	0.0014896	0.00033053	0.00025426	0.000664	0.0010692	0.0012437	0.00019521	0.00025264	0.00039033	0.00020174	0.00023735	9.7472e-05	0.00012156	1.3914e-05	0.00010885	0.00022477	5.8407e-06	8.7157e-05	1.8132e-07	0.00010395
	0.0012506	0.0011211	0.0010927	0.00098081	0.00099602	0.00094953	0.0013484	0.00068804	0.00026972	0.0010499	0.00078867	0.00084074	0.00074612	0.0015206	0.00028439	1.7461e-05	0.00057445	0.0010025	0.0012026	0.00021622	0.00023198	0.00026729	0.00016618	4.168e-05	3.7601e-05	0.00013774	3.0951e-05	8.8091e-05	9.9966e-05	9.0963e-07	7.9471e-05	8.4381e-07	0.0001218
	0.0012183	0.0011445	0.0010299	0.0010006	0.00089318	0.00092979	0.0012812	0.00060026	0.00019818	0.0010685	0.00076432	0.00080502	0.00067875	0.0014729	0.00023254	5.3362e-05	0.00051951	0.0010231	0.0011938	0.00020915	0.00024896	0.00024647	0.000138	0.00010246	5.5164e-05	8.8371e-05	1.2931e-05	5.9715e-05	9.9658e-05	-4.4646e-07	5.7603e-05	1.3798e-05	0.00011977
	0.0013673	0.0012728	0.0011723	0.0011855	0.00077079	0.0010657	0.0011415	0.0007108	0.00019473	0.0011363	0.00098912	0.00093701	0.00067136	0.0015002	0.00031874	0.00019145	0.00047745	0.0010388	0.0011008	0.00021544	0.00023041	0.00040386	0.00024242	7.9535e-05	0.00010441	0.00010333	1.2726e-06	7.3575e-05	0.00016122	6.3704e-05	0.00010221	6.0403e-07	4.8267e-05
	0.0012771	0.0012309	0.0011328	0.0011699	0.0008374	0.00095599	0.0012366	0.00076295	0.00026475	0.0010757	0.00099749	0.0007855	0.00075777	0.0015253	0.00026054	0.00023846	0.00055117	0.0010749	0.0011416	0.00020199	0.00022077	0.0003991	0.00028259	8.3657e-06	0.00014474	0.00014467	1.4325e-06	7.5565e-05	0.00016188	2.8445e-05	5.6596e-05	7.4213e-07	4.7731e-05
	0.0012651	0.0012846	0.0011555	0.0011975	0.00080881	0.0010384	0.001051	0.00075954	0.00017052	0.0010763	0.00097702	0.00076097	0.00067891	0.0014424	0.00031602	0.00020351	0.00055444	0.0010638	0.0012859	0.00023384	0.0002535	0.00041163	0.00032692	4.6758e-05	0.00014167	0.00014496	1.4325e-06	8.2466e-05	0.0002078	-4.4646e-07	3.1041e-05	4.1798e-06	0.00012644
	0.0012174	0.0011047	0.0010491	0.0011636	0.00081388	0.0011272	0.0011266	0.00079914	0.00027741	0.00094641	0.0007882	0.00063092	0.00052227	0.0011701	0.0001814	0.00010117	0.00023811	0.00095942	0.0013373	0.00023901	0.0002581	0.00034499	0.00027296	7.0506e-05	0.00012704	7.7793e-05	2.73e-06	4.0731e-05	0.00011974	1.9356e-05	7.7472e-05	3.5088e-06	7.9552e-05
	0.0012262	0.0011899	0.0010809	0.0010947	0.00079795	0.0011816	0.0011583	0.00093322	0.00030032	0.00084284	0.00081495	0.00062347	0.00052943	0.0012324	0.00015768	3.8091e-05	0.00028216	0.0010974	0.0013589	0.00019338	0.00025748	0.00027355	0.00031225	7.6306e-05	0.00011085	9.0965e-05	1.8151e-05	3.0502e-05	7.3794e-05	1.7679e-05	8.6517e-05	-1.2508e-06	9.0944e-05
	0.0014583	0.0012424	0.0010401	0.0011832	0.0010112	0.0012168	0.001162	0.00097137	0.00037952	0.0008951	0.00080835	0.00087013	0.00062085	0.0015865	0.00020304	0.00016309	0.00034987	0.00094655	0.0010663	0.00027564	0.00023396	0.00023694	0.00033562	6.5927e-05	0.00018183	9.4086e-05	1.3199e-05	4.6874e-05	0.00012122	-4.4646e-07	7.2124e-05	-9.684e-07	8.4395e-05
	0.0015139	0.0012996	0.0010789	0.0011532	0.00096313	0.0012004	0.0012103	0.0010079	0.00030061	0.00083881	0.00071423	0.00090194	0.00062394	0.0016496	0.00021168	7.6795e-05	0.00029453	0.0009293	0.0011055	0.00023951	0.00019582	0.00025906	0.00034986	7.4062e-05	0.00019115	0.00011376	-1.7464e-06	3.3624e-05	0.00010136	1.8949e-05	5.7818e-05	1.3247e-05	7.8144e-05
	0.0011963	0.0013555	0.0012904	0.0016622	0.0014805	0.0012642	0.0013228	0.0009917	0.00041685	0.0011433	0.0010176	0.00064273	0.00060757	0.0011513	0.00029093	0.00021505	0.0006257	0.0010543	0.0012395	0.00023781	0.00016772	0.00033106	0.00030417	8.5928e-05	7.4095e-05	0.00019615	6.5717e-05	3.6243e-05	0.00020648	6.6305e-05	8.2747e-05	3.5143e-08	6.9875e-05
	0.0011973	0.0014184	0.0013458	0.0015535	0.001423	0.0012717	0.0014436	0.0010422	0.00052071	0.0012648	0.0011469	0.0008075	0.00084738	0.0013443	0.00031643	0.00024679	0.00069595	0.0010928	0.001249	0.000245	0.00015696	0.00033275	0.00027813	6.8037e-05	8.1843e-05	0.00018871	5.1515e-05	1.815e-05	0.00018214	0.00012118	8.1379e-05	-1.1591e-06	5.0589e-05
	0.001205	0.0013607	0.0013385	0.0014585	0.0013985	0.0013125	0.0013533	0.0010189	0.00048491	0.0010362	0.00091157	0.00081632	0.00081295	0.0013352	0.00031892	0.00018712	0.00062602	0.0010599	0.0011786	0.0001936	0.00012071	0.00030547	0.00029989	6.1857e-05	4.166e-05	0.0001105	5.2772e-05	3.1081e-05	0.00016966	0.00010959	5.1374e-05	1.5192e-06	-5.1485e-07
	0.0012557	0.0014039	0.0012569	0.001454	0.0013672	0.0013506	0.0012114	0.00096852	0.00054349	0.0010284	0.0010059	0.00080677	0.00077893	0.0013698	0.00038189	0.00014103	0.00064576	0.0010498	0.001144	0.00019687	0.00011107	0.00028577	0.00029708	6.7931e-05	5.7881e-05	0.00012809	6.911e-05	3.7448e-05	0.00015916	0.00017711	7.4258e-05	1.2372e-06	5.2908e-05
	0.0012444	0.0012059	0.0012795	0.0012183	0.0014215	0.0010883	0.0014844	0.00094548	0.00040885	0.0010459	0.00094243	0.00068991	0.0007767	0.0012276	0.00041483	0.00021509	0.00066895	0.0010244	0.0013361	0.00027385	0.0002433	0.00030514	0.00035603	7.564e-05	0.00011995	0.00025456	5.4505e-05	3.9758e-05	0.00019106	0.00011469	0.00016906	4.3722e-05	0.000101
	0.0013732	0.0012194	0.0012095	0.0013232	0.0013637	0.0011125	0.0014918	0.00098923	0.00046554	0.001128	0.0010047	0.00081702	0.00088297	0.0013233	0.00036395	0.00016415	0.0006496	0.0011324	0.0011643	0.00024928	0.0001928	0.00026039	0.0003537	6.0758e-05	0.00013245	0.00012706	0.0001032	6.6543e-05	0.00012095	0.00021266	0.00013158	1.5192e-06	4.7346e-05
	0.0011932	0.0012041	0.0011729	0.0012366	0.0012855	0.0011202	0.0015224	0.00081547	0.00052168	0.0011039	0.001089	0.00078496	0.00071403	0.001265	0.0003602	0.00026265	0.00071221	0.00108	0.0012841	0.00029388	0.00024762	0.00028359	0.0003314	5.5025e-05	0.00015677	0.00015428	8.1887e-05	4.3119e-05	0.00021357	0.00010754	9.6694e-05	-1.6307e-06	2.965e-05
	0.0012363	0.0011522	0.0011442	0.0012574	0.0013278	0.0012372	0.001404	0.00077243	0.00042363	0.0010808	0.0010811	0.00075461	0.00075028	0.0012821	0.00040785	0.00027098	0.00061477	0.001059	0.0014075	0.00028241	0.00024087	0.00030963	0.00033213	4.4936e-05	0.0001407	0.00015359	0.00013414	5.9317e-05	0.00020985	0.00010707	9.4677e-06	-1.7178e-06	1.7863e-05
	0.0012793	0.0011327	0.0011919	0.0012181	0.0013799	0.0010729	0.0014125	0.00086691	0.00043066	0.001045	0.000995	0.00077261	0.00074944	0.0012693	0.00040046	0.00023081	0.00068102	0.0010908	0.0012151	0.00027976	0.00024804	0.00030897	0.00030036	3.4067e-05	0.00016709	0.00011069	6.4743e-05	3.7766e-05	0.00018334	7.3139e-05	5.2516e-05	-1.6307e-06	9.8814e-05
	0.001218	0.0012035	0.0009897	0.0011708	0.0011053	0.0010659	0.0014217	0.00078446	0.00027231	0.00092334	0.0006997	0.00090073	0.00078074	0.0013869	0.00032761	0.00017632	0.00065364	0.00094669	0.001218	0.00016064	0.00017034	0.00016934	0.00024791	5.385e-05	9.0546e-05	0.00014985	6.6557e-05	9.078e-05	0.00013594	0.00017393	2.4554e-05	3.5829e-06	1.6934e-05
	0.0012183	0.0012035	0.0010484	0.0011316	0.0011797	0.001113	0.0015165	0.00081494	0.0002881	0.00094284	0.0007416	0.00088921	0.00076877	0.0012854	0.00029729	0.00016359	0.000567	0.001023	0.0013055	0.00017025	0.00014926	0.00018286	0.0002246	7.3909e-05	6.9927e-05	8.1792e-05	9.2078e-05	8.7995e-05	0.0001758	0.00015928	4.2348e-05	1.7481e-05	3.3566e-05
	0.0011548	0.0010864	0.0010545	0.0011586	0.0010316	0.0010729	0.0012814	0.00080822	0.00028842	0.0010478	0.00084788	0.00072514	0.00068646	0.0011389	0.00035926	0.00017663	0.00055936	0.0010666	0.001128	0.0002514	0.00013631	0.00026941	0.00023906	8.6859e-05	9.7455e-05	0.00021094	2.6516e-05	0.00010632	0.00010618	0.00022092	5.3562e-05	-4.3007e-07	2.4968e-05
	0.0011626	0.0010745	0.0011095	0.0011639	0.0010231	0.001081	0.0012964	0.00078938	0.00030432	0.0010716	0.00087051	0.00085112	0.00074548	0.0012017	0.00040333	0.00018888	0.0006383	0.0010869	0.0011039	0.00023425	0.00015537	0.00030877	0.00025886	0.00010323	0.00018107	0.00020619	5.0882e-05	0.0001142	0.00013842	0.00020832	9.8515e-05	-2.6828e-08	3.6584e-05
	0.0011901	0.001168	0.00098554	0.0011437	0.0010349	0.0011324	0.0013271	0.00081574	0.00028426	0.00083642	0.00074261	0.00090536	0.00080051	0.0013278	0.00032765	0.00022998	0.00055642	0.00095848	0.001204	0.00011013	0.00015932	0.00018127	0.00017942	5.2851e-05	0.00011568	0.00013939	3.898e-05	7.116e-05	0.00018873	0.0001438	4.6356e-05	4.3643e-06	7.3131e-05
	0.0011434	0.0010557	0.0010605	0.001235	0.0010741	0.0010801	0.0013175	0.00077319	0.0003785	0.0010567	0.00082087	0.00078112	0.00067087	0.0011744	0.00033655	0.00019204	0.00053105	0.0009412	0.0010917	0.00026433	0.00016421	0.00025651	0.00021508	7.2669e-05	5.5536e-05	0.00020791	1.7286e-05	0.00010033	0.00010146	0.00015029	0.00011489	2.3574e-05	2.9227e-05
	0.0011508	0.0012068	0.0010479	0.00132	0.0012541	0.0012253	0.0013537	0.00075275	0.00035152	0.001183	0.0010207	0.00092263	0.00069308	0.0013622	0.00032996	0.00014975	0.00064647	0.001124	0.00124	0.00028726	0.00021994	0.00041505	0.00027521	7.5291e-05	0.00010386	0.00018919	8.5116e-05	0.0001587	0.00015046	0.00024055	6.8963e-05	1.2845e-06	8.0268e-05
	0.0010759	0.0013075	0.0012634	0.0015158	0.001164	0.001249	0.0011638	0.00091367	0.0003317	0.0011543	0.0012412	0.0010071	0.00071368	0.001424	0.00026379	0.00013382	0.00061914	0.0010236	0.0014364	0.00018383	0.00012965	0.00033524	0.00033969	1.5002e-05	6.0549e-05	0.00013438	5.5575e-05	7.7934e-05	0.00012265	0.0002029	4.8566e-05	1.8511e-05	7.6684e-05
	0.0011941	0.0012861	0.0010588	0.0013126	0.0012855	0.0012058	0.0013423	0.00077319	0.00030836	0.0012899	0.0010282	0.00091058	0.00082391	0.0014093	0.00035692	0.00022817	0.00068592	0.0011675	0.0012658	0.00027616	0.00022008	0.00040324	0.00027768	9.6045e-05	0.00013155	0.00022183	4.1428e-05	0.00011589	0.00019955	0.00028993	0.00010994	1.2845e-06	7.2278e-05
	0.001041	0.0010343	0.00091886	0.0010648	0.0010592	0.0011712	0.001259	0.00087519	0.00025652	0.00091895	0.00080892	0.00075308	0.00064205	0.0012365	0.00033883	0.00015175	0.00046921	0.00094362	0.0011399	0.00011943	0.00014767	0.00023473	0.00011017	5.4713e-05	8.7366e-05	0.00011248	8.705e-05	5.7036e-05	0.0001485	0.00010432	2.9121e-05	8.861e-07	-5.1485e-07
	0.0010922	0.00096846	0.0010767	0.0011918	0.00094928	0.0011593	0.0012352	0.00071404	0.00034295	0.00090258	0.00087203	0.00084667	0.00078116	0.0012566	0.00032296	0.00012794	0.00047221	0.00091805	0.0011639	0.00011964	0.00012791	0.00024033	0.00010769	7.0251e-05	0.00010102	0.00013278	-7.2591e-07	5.7542e-05	0.00014663	7.4574e-05	2.3107e-05	NaN	-5.1485e-07
	0.0011174	0.00094867	0.0011722	0.001122	0.0012037	0.0011283	0.0013732	0.00077261	0.00036616	0.0010919	0.0010211	0.00084775	0.00065097	0.0011904	0.00035117	0.00025134	0.00055952	0.00092501	0.0011648	0.00028088	0.00013965	0.00029954	0.00012494	8.144e-05	7.7387e-05	0.00019481	5.6537e-05	0.00012111	0.00019068	0.00015299	8.8919e-05	3.9234e-07	6.1346e-05
	0.0010533	0.0010866	0.0011222	0.0012193	0.0011718	0.0011751	0.0012867	0.00074152	0.00035143	0.0011909	0.00098554	0.00083224	0.00075693	0.0012384	0.00036411	0.00019588	0.00062214	0.00093684	0.0012106	0.00023124	0.00017414	0.00033156	0.00022567	9.9955e-05	9.3715e-05	0.00022079	6.1712e-05	0.0001475	0.00021989	0.00012815	8.0559e-05	1.0188e-05	4.6392e-05
	0.0010479	0.0010585	0.0010643	0.0009308	0.0010081	0.0010962	0.0011611	0.00080402	0.00025643	0.0009189	0.00078964	0.00074177	0.00065025	0.0011777	0.00026816	0.00011222	0.00051244	0.00096876	0.0011728	0.0001546	0.00014247	0.00021538	0.00010193	7.2604e-05	0.00011422	0.00013985	5.0541e-05	4.5317e-05	0.00019134	0.00014568	3.9199e-05	8.861e-07	2.2722e-05
	0.0012219	0.0010002	0.0011368	0.0011054	0.0012705	0.0010777	0.0013891	0.00084674	0.00037426	0.0011035	0.00098877	0.00086713	0.00073015	0.0011949	0.00033182	0.00017268	0.0005395	0.00097648	0.0011765	0.00024482	0.00018161	0.0002912	0.00015876	0.00010441	9.6787e-05	0.00019789	7.723e-05	4.8939e-05	0.00019913	0.00018494	0.00010665	2.6566e-06	1.9229e-05
	0.0014003	0.0013555	0.0013026	0.001546	0.0012695	0.0012104	0.0014408	0.00084333	0.0004927	0.0013597	0.0010105	0.0006961	0.00082792	0.001253	0.00041624	0.00027407	0.00082313	0.0010762	0.0013957	0.00017097	0.0002282	0.00023985	0.00023369	3.9104e-05	4.3738e-05	0.00012977	9.0335e-05	5.2472e-05	0.00020482	9.9942e-05	5.5476e-05	-1.3421e-06	9.3211e-05
	0.0013579	0.0010611	0.0011808	0.0012955	0.0012737	0.0010226	0.0014807	0.00093255	0.00048537	0.0012615	0.00095541	0.0007956	0.00084765	0.0012666	0.00041594	0.00020437	0.00081524	0.0010384	0.0011887	0.00028567	0.00024539	0.00025262	0.00030655	9.789e-06	8.4266e-05	0.00010656	0.00015631	-6.5105e-07	0.00017517	7.8363e-05	8.5539e-05	-1.4995e-06	5.9674e-05
	0.0011549	0.0010738	0.00089532	0.0010573	0.0010311	0.00098688	0.0012077	0.00078685	0.00023283	0.0010096	0.00085105	0.00076466	0.00066593	0.0011945	0.00025273	0.00011625	0.00048525	0.00085427	0.0012108	0.00016766	0.00017462	0.00020157	0.00019203	3.859e-05	0.00014296	0.0001442	7.7583e-05	5.1408e-06	8.9593e-05	0.00010656	2.8465e-05	2.6482e-05	1.8741e-06
	0.0011317	0.0010695	0.0010141	0.0010736	0.00098083	NaN	0.001192	0.00077844	0.00020843	0.0009341	0.00085973	0.0007774	0.00067832	0.0011755	0.00021403	0.00013658	0.00052071	0.00094625	0.0011985	0.00014553	0.00019417	0.0002146	0.00013137	3.1683e-05	9.354e-05	0.00013841	7.9528e-05	-6.5105e-07	0.00014407	0.00014451	1.4743e-05	2.7596e-07	-5.1485e-07
	0.0014046	0.0013323	0.0014185	0.0015415	0.0012104	0.0013871	0.0015152	0.00094968	0.00042159	0.0013393	0.0010132	0.00074135	0.0008404	0.0012183	0.00042364	0.00030313	0.00059869	0.0010861	0.0013595	0.00019271	0.00020632	0.00020429	0.00020725	7.0221e-05	7.2611e-05	0.00014564	5.5105e-05	5.8535e-05	0.00021666	8.1103e-05	2.669e-05	1.4831e-05	0.00012327
	0.0012023	0.0010075	0.00095823	0.0011014	0.0010198	0.00103	0.0012856	0.00078295	0.00027608	0.0010917	0.00089134	0.00076113	0.00070953	0.0012212	0.00030743	0.00014851	0.00047274	0.00087996	0.0012414	0.00019805	0.00020754	0.00020963	0.00022327	2.9573e-05	7.5168e-05	0.00014538	0.00010256	-6.5105e-07	5.3941e-05	6.3055e-05	9.2493e-05	1.4168e-05	-5.1485e-07
	0.0010892	0.0009384	0.0010378	0.0011646	0.0012501	0.0010426	0.0014451	0.0009207	0.00041018	0.0011376	0.00088367	0.00078267	0.00075703	0.0011221	0.00034636	0.00028919	0.00057887	0.00099933	0.001083	0.00025983	0.00026197	0.00028235	0.00030233	5.6165e-05	5.3095e-05	0.00016533	0.00011715	2.971e-05	0.00012202	7.3486e-05	4.0788e-05	2.4762e-05	6.3233e-05
	0.0010892	0.0010511	0.0010694	0.0011415	0.00118	0.0010652	0.0014449	0.00096024	0.00040221	0.0011272	0.00085567	0.00076504	0.00081652	0.001211	0.00043324	0.00017519	0.00061133	0.0010022	0.0010618	0.00028353	0.00027566	0.00024075	0.00029617	3.9036e-05	8.5543e-05	0.00019021	9.4483e-05	6.8126e-05	0.00010811	8.8653e-05	8.4731e-05	-1.7908e-06	4.4613e-05
	0.0011744	0.00092594	0.0010664	0.0011645	0.0011484	0.0011126	0.0014087	0.00084665	0.00037088	0.0011661	0.00092707	0.00073168	0.00079622	0.0010237	0.00048213	0.00034041	0.00064998	0.0010625	0.0011527	0.00027658	0.00025219	0.00027186	0.00032509	6.6867e-05	5.5776e-05	0.00017696	0.00010525	5.029e-05	0.00016383	0.00010358	9.6105e-05	4.196e-05	5.9676e-05
	0.0012051	0.0011242	0.001282	0.0013136	0.001043	0.0012767	0.0011834	0.00084308	0.00033623	0.001009	0.000965	0.00078759	0.00072623	0.0011698	0.00032653	0.0001399	0.00060277	0.0010772	0.0011381	0.00027166	0.00026583	0.00023268	0.00024924	7.2986e-05	5.1262e-05	8.4387e-05	-7.2591e-07	2.3527e-05	7.748e-05	0.00011577	0.00014462	6.8866e-08	6.614e-05
	0.0010442	0.0011158	0.0012471	0.0013129	0.0010738	0.0012456	0.0012194	0.00074134	0.00031627	0.0010877	0.00098827	0.0009181	0.00073804	0.0012251	0.00041267	0.00017579	0.00068917	0.001003	0.0011357	0.00025359	0.00027972	0.00031367	0.00026686	5.8231e-05	7.6134e-05	9.1158e-05	-7.2591e-07	-6.5105e-07	0.00010872	0.00013423	0.00016918	2.5211e-05	6.7588e-05
	0.0011078	0.0012168	0.0013261	0.0013867	0.0012344	0.0013462	0.0013209	0.00077212	0.00033449	0.0010522	0.00096824	0.0010081	0.00057663	0.001229	0.00033531	0.00016383	0.00049646	0.00093602	0.0011949	0.00019148	0.00014219	0.00028127	0.00021389	7.2048e-05	7.7294e-06	0.00012642	1.6241e-05	1.9806e-05	0.00012254	8.1447e-05	9.6379e-05	2.2627e-06	2.2256e-05
	0.0011125	0.0012146	0.0010488	0.0013713	0.00076939	0.0011316	0.0011788	0.00075705	0.00033619	0.0011026	0.00097739	0.00078436	0.00063768	0.0012263	0.00015802	0.00019082	0.00068957	0.0010847	0.0011314	0.00016724	0.00024717	0.00041258	0.00042108	0.00011478	0.00016464	0.00016146	9.4763e-05	6.9386e-05	7.0365e-05	3.3139e-05	9.6986e-05	2.4614e-05	3.3327e-06
	0.0012309	0.0014088	0.0010922	0.0013281	0.00069807	0.0012305	0.0010416	0.00084409	0.00030074	0.0010587	0.00087226	0.00062992	0.00069198	0.0010293	0.00016596	0.00016349	0.00065064	0.0011279	0.0011744	0.00013705	0.00023186	0.00036862	0.00041355	9.8971e-05	0.00020978	0.00015284	6.6433e-05	7.3209e-05	0.00012464	3.2426e-05	0.00010296	1.0285e-06	2.7122e-05
	0.0011147	0.0013611	0.0010169	0.0013394	0.00069406	0.0011436	0.00096946	0.00096597	0.00036368	0.0011095	0.00072788	0.00071876	0.00054429	0.0011807	0.00022059	0.00012827	0.00066235	0.0010691	0.0012147	0.00013448	0.00018769	0.00030692	0.00040995	0.00012657	0.00017597	0.00017292	3.9387e-05	5.3736e-05	3.5057e-05	2.0932e-05	7.8009e-05	4.501e-05	5.5188e-06
	0.0011068	0.0013297	0.0010564	0.0012922	0.00063506	0.00097994	0.0010675	0.00090718	0.00036315	0.0010941	0.00075968	0.00071471	0.00058751	0.0012325	0.00018121	0.00013972	0.00063457	0.0010886	0.0011519	0.00016434	0.00017501	0.00035763	0.00037046	9.4235e-05	0.00014644	0.00015238	3.9073e-05	0.00012951	5.7912e-05	2.052e-05	7.7842e-05	3.8912e-05	5.9258e-07
	0.0010911	0.0010017	0.0011985	0.0011192	0.00099305	0.00092173	0.001453	0.00077404	0.00034857	0.00092834	0.00085593	0.00071947	0.00072771	0.0012135	0.0002291	0.00012851	0.00059165	0.0011077	0.001318	0.00018316	0.00021773	0.00024712	0.00023399	8.8258e-05	0.00012298	0.00017134	0.00014999	9.1418e-05	7.5428e-05	3.6502e-05	6.3572e-05	1.8657e-05	8.932e-06
	0.0011213	0.0010668	0.0011786	0.0011153	0.00099922	0.00087871	0.0013863	0.00076639	0.00042744	0.0010468	0.00088017	0.00073766	0.0007159	0.00099815	0.00027224	0.00016374	0.00059572	0.0011022	0.0013708	0.00014595	0.00024415	0.00024035	0.00020612	0.00011287	0.00017697	0.00018009	9.4021e-05	8.0103e-05	7.9518e-05	4.6444e-05	0.00014015	4.48e-05	-7.4531e-07
	0.001156	0.0012303	0.0011195	0.0010949	0.00094837	0.0010113	0.0012288	0.00076264	0.00034803	0.0010666	0.00083342	0.00065944	0.00069212	0.0010476	0.00027202	0.00012493	0.00066198	0.0011388	0.001167	0.00015899	0.00017972	0.00026228	0.00024929	0.00010017	0.00010166	0.00017798	0.00012664	4.5411e-05	5.0703e-05	4.3251e-05	0.00015144	3.1919e-05	5.6313e-05
	0.0012068	0.001256	0.0011666	0.0010597	0.00090923	0.00092232	0.0012603	0.00084062	0.00038293	0.0011185	0.00086019	0.00057832	0.00068125	0.00099574	0.00033453	0.00017901	0.00067768	0.0010664	0.0011391	0.00017902	0.00016843	0.00025079	0.00020265	0.00012212	0.00014651	0.00016538	0.00011782	0.00010343	9.0326e-05	3.6126e-05	0.00014271	3.9351e-05	5.9721e-05
	0.0010253	0.0010606	0.0011156	0.0010475	0.00091807	0.00092837	0.0013788	0.00075408	0.0003516	0.00073131	0.00087732	0.00066403	0.00063089	0.0011185	0.00026814	0.00019131	0.0006349	0.0010315	0.0011348	0.00019579	0.00024346	0.00027837	0.00021327	0.00016319	0.00018542	0.00023935	0.0001021	6.1442e-05	6.3788e-05	-2.5294e-07	0.00010817	4.2916e-05	0.00012781
	0.0010056	0.0011191	0.0010958	0.0010793	0.00096161	0.00093214	0.0013352	0.0007661	0.00028864	0.0007511	0.00075953	0.00073078	0.00068926	0.0010984	0.00026404	0.00012113	0.00060731	0.0010182	0.0011279	0.0002028	0.00021379	0.00026326	0.00021292	0.00013324	0.00017277	0.00020087	0.00011299	3.9448e-05	2.9043e-05	3.0199e-05	4.9899e-05	2.4363e-05	7.4561e-05
	0.0010965	0.0010096	0.0011236	0.00091787	0.00091931	0.00088712	0.0013982	0.00073803	0.00027301	0.00062881	0.00080513	0.00060589	0.0006069	0.001012	0.00024023	0.00010553	0.0005051	0.0010663	0.0010432	0.00015095	0.00022588	0.00026826	0.00020114	0.0001559	0.00014307	0.0002406	0.00010681	0.00010384	5.7035e-05	3.0059e-05	6.8722e-05	3.3682e-05	0.00010454
	0.0011315	0.0011039	0.0010528	0.00095339	0.00088245	0.00093863	0.0013083	0.00071858	0.00024192	0.0006486	0.00078177	0.00065679	0.00063851	0.00098445	0.0002717	8.9961e-05	0.00050086	0.0010804	0.0010584	0.00015853	0.00024616	0.0002783	0.00021211	0.00015082	0.00014443	0.00021065	0.00012874	8.7766e-05	3.8619e-05	6.98e-06	4.5278e-05	4.6332e-05	6.6112e-05
	0.00094802	0.0009906	0.00078068	0.0011032	0.00060914	0.00087102	0.001222	0.0007032	0.00027295	0.0010977	0.00077834	0.0006831	0.00061456	0.0010666	0.00010719	0.0002559	0.00038741	0.00098392	0.0011868	0.00025275	0.00017221	0.00020727	0.0001268	0.00016979	9.3591e-05	0.0001844	7.0357e-05	7.279e-05	4.1866e-05	7.8865e-06	6.7648e-05	7.3061e-06	9.373e-05
	0.00099815	0.00098682	0.00080442	0.001013	0.00062432	0.00088268	0.0012571	0.00070315	0.00031228	0.0011529	0.00077001	0.00055098	0.00065384	0.0011378	0.00024495	6.6012e-05	0.00039513	0.00091938	0.0012185	0.00023591	0.00018269	0.00023675	0.000139	0.00016739	7.338e-05	0.00017955	2.6199e-05	8.7332e-05	-3.657e-07	1.0346e-05	5.0082e-05	4.4617e-05	5.2643e-05
	0.00091895	0.0010742	0.0010092	0.0012053	0.00053478	0.00082729	0.0012326	0.00082835	0.00031257	0.00085744	0.00072414	0.00069081	0.00067694	0.0010946	0.00024494	0.0001046	0.00070953	0.0010123	0.0011198	0.00026073	0.00021331	0.00028472	0.00020553	0.00015511	0.0001838	0.00016978	5.0066e-05	0.00010455	9.2618e-05	2.6529e-05	6.5038e-05	4.4243e-06	6.1861e-05
	0.00095904	0.0010478	0.0010681	0.0011187	0.000538	0.00083069	0.001284	0.00074599	0.00030459	0.00088496	0.00078211	0.00066228	0.00059437	0.0011762	0.00023409	7.3401e-05	0.00062272	0.0010031	0.001104	0.00024882	0.00019954	0.00029412	0.00024079	0.00012598	0.00023137	0.00019775	9.1834e-05	0.00012076	0.00011192	9.647e-05	8.5487e-05	2.4149e-05	0.00011399
	0.00096416	0.00098199	0.00087523	0.0010398	0.0005154	0.00085992	0.0012095	0.00062049	0.00032436	0.0010861	0.00079087	0.00065191	0.00057983	0.0010748	0.00012689	8.5427e-05	0.00037611	0.00093732	0.0012121	0.0002097	0.00016432	0.00020722	8.3893e-05	0.00013529	6.1445e-05	0.00015857	3.5039e-05	2.3042e-05	2.5506e-05	2.9068e-05	4.6189e-05	2.8078e-05	4.9207e-05
	0.00096991	0.00094749	0.00083592	0.0009455	0.00049569	0.00081205	0.0011	0.00061322	0.00026912	0.0009396	0.00081011	0.00057828	0.00054045	0.0010694	0.00016654	0.00011297	0.00039173	0.00094816	0.0012563	0.00019744	0.00020756	0.00021936	0.00010006	0.00013116	7.9548e-05	0.00013861	1.6031e-05	3.8636e-06	2.7767e-05	3.6964e-05	6.5695e-05	3.5174e-05	3.2323e-05
	0.00093499	0.0011524	0.0011235	0.0012248	0.00042971	0.00082328	0.0012296	0.00064058	0.00024964	0.00087337	0.00075549	0.00072276	0.00060697	0.0010626	0.00023318	6.1659e-05	0.00070941	0.00098008	0.001065	0.00026506	0.00019953	0.00027116	0.00021274	0.00015619	0.00014202	0.00017438	6.8421e-05	7.6818e-05	5.8206e-05	1.1538e-05	9.6775e-05	3.1015e-05	0.0001161
	0.0010018	0.0010669	0.0010881	0.0011735	0.00042922	0.00080724	0.0012296	0.0007694	0.00028094	0.00085746	0.0007755	0.00070284	0.00061397	0.0011088	0.00018649	8.4949e-05	0.00063447	0.00099544	0.0011285	0.00023668	0.00020396	0.0002643	0.00022062	0.00010886	0.00018487	0.00018203	7.9158e-05	9.5346e-05	9.0661e-05	4.5147e-05	0.00010371	2.8119e-05	0.00013711
	0.0011425	0.0011624	0.0011592	0.0011227	0.00061929	0.00091607	0.0012918	0.00069586	0.00035185	0.00098416	0.00079045	0.00062034	0.0005603	0.0012977	0.00020496	1.88e-05	0.00051324	0.0010632	0.0011712	0.00024138	0.00019833	0.00026686	0.0002005	7.7962e-05	0.00012931	0.00023321	0.00012699	9.7347e-05	0.00015748	4.6303e-05	0.00019908	7.4408e-05	0.00018186
	0.00094771	0.0013836	0.0012062	0.0013353	0.00062013	0.0010753	0.0012688	0.00085293	0.00031258	0.0012557	0.00093987	0.00063354	0.00079495	0.001443	0.00021758	6.6439e-05	0.00073705	0.0010611	0.0013201	0.00014991	0.0002006	0.00023904	0.00032493	6.3205e-05	7.9666e-05	0.00013781	0.00010297	7.3474e-05	0.00013782	2.3544e-05	0.00020211	4.2132e-05	8.4188e-05
	0.0011234	0.0010531	0.0011238	0.001127	0.00074501	0.00099536	0.0013042	0.0007028	0.00038755	0.0010427	0.00083008	0.00065191	0.00059119	0.0011644	0.00016562	0.00012038	0.00043476	0.0010016	0.0012236	0.00025817	0.00023071	0.00031622	0.00025686	9.8742e-05	0.00015994	0.0002152	0.00016918	0.00011313	0.00018187	7.8384e-05	0.00019802	3.8923e-05	0.000143
	0.00089272	0.0014813	0.0011354	0.0013631	0.00056987	0.0011312	0.0012689	0.00082492	0.00033592	0.0011136	0.00097113	0.00062563	0.00070454	0.0013559	0.00028723	0.0001089	0.00069811	0.0011145	0.0014186	0.00015544	0.00020682	0.00025408	0.00035994	8.4932e-05	0.00010885	0.0001648	0.00010246	5.2035e-05	0.00011913	4.741e-05	0.00017321	3.5491e-05	7.6711e-05
	0.001023	0.001027	0.00089152	0.0011343	0.00039097	0.00088862	0.0012019	0.00063976	0.00022574	0.0010144	0.0007984	0.00057708	0.00055943	0.0011993	0.00013099	6.9862e-05	0.00041871	0.00087169	0.0012397	0.00013575	9.9781e-05	0.00024882	0.00013387	0.00014371	0.00010298	0.00018999	9.2511e-05	0.00010285	1.7169e-05	7.6011e-05	2.9542e-05	4.3566e-05	7.2162e-05
	0.00099633	0.0010462	0.00087933	0.0011266	0.00036384	0.00086891	0.0011674	0.00071512	0.00021002	0.00095143	0.00078673	0.00060924	0.00062971	0.0011098	0.00010393	6.9306e-05	0.00040672	0.00090149	0.0011685	0.00014782	0.00011545	0.00027441	0.00018705	0.00012027	0.00010775	0.00019471	9.5334e-05	7.7497e-05	4.1972e-05	-2.5294e-07	4.1484e-05	8.7461e-06	4.6522e-05
	0.00097088	0.0008975	0.00096606	0.00098081	0.00046456	0.00090083	0.0012376	0.00065952	0.00034417	0.00076675	0.00062185	0.00066437	0.00057876	0.0010863	0.00026785	1.8477e-05	0.00036	0.00095991	0.0012137	0.00022956	0.00026051	0.00033147	0.00016054	8.2966e-05	0.00013774	0.00019185	7.6377e-05	0.00012779	5.9306e-05	1.3508e-05	0.00010204	2.2072e-05	0.00014182
	0.001076	0.0011027	0.0011118	0.0010207	0.00053874	0.00095959	0.0012019	0.00062422	0.00035157	0.00087312	0.00068068	0.00060908	0.00060269	0.0011831	7.4831e-05	8.1332e-05	0.00037175	0.00099652	0.0012083	0.00027664	0.00028439	0.00033516	0.0002025	0.00011979	0.00014794	0.00021946	0.0001211	0.00013418	9.7556e-05	1.4001e-05	0.00010925	4.0598e-05	0.00015577
	0.00099204	0.0010977	0.00091881	0.0011579	0.0004101	0.00093186	0.0012213	0.00059652	0.00016668	0.00093196	0.00079136	0.00051528	0.00063016	0.0010279	6.8155e-05	8.5905e-05	0.00039877	0.00095112	0.0010716	0.00018262	9.3749e-05	0.00024439	0.00019449	0.00014141	9.1242e-05	0.00016104	3.4037e-05	8.1127e-05	5.226e-05	3.7957e-05	8.2595e-05	4.0546e-05	6.4934e-05
	0.0010146	0.0011761	0.00082806	0.0010714	0.00039848	0.00086878	0.0012222	0.00062801	0.00021775	0.00089238	0.00075127	0.00059768	0.00054808	0.0010742	9.1337e-05	6.2409e-05	0.00037136	0.00092473	0.0010754	0.00016767	0.00012212	0.00026432	0.00017145	0.00012534	0.00012508	0.00014614	7.4481e-05	4.3621e-05	3.5013e-05	-2.5294e-07	6.3887e-05	1.7072e-05	3.3097e-05
	0.0011139	0.00075584	0.0010446	0.00097282	0.00056543	0.00094355	0.0012686	0.0006512	0.0002301	0.0007467	0.00066148	0.00059824	0.00058705	0.0011634	0.00012249	7.7496e-05	0.00043022	0.0010611	0.0011436	0.00025949	0.00022296	0.00029916	0.00020105	0.00012766	0.00018634	0.00016394	9.8006e-05	0.00013724	9.5642e-05	3.9202e-05	9.7416e-05	2.2804e-05	0.00013349
	0.0011028	0.00092614	0.0011787	0.0010282	0.00060521	0.00094092	0.0012603	0.00063588	0.00025704	0.0008492	0.00068113	0.00028615	0.00061473	0.0012187	0.00019725	0.00011329	0.00035177	0.00098203	0.0012102	0.00027387	0.00023394	0.00032699	0.00024451	0.00011404	0.00019029	0.00020321	0.00012075	0.00011379	0.0001353	1.6624e-05	0.00013081	2.8471e-05	0.00015732
	0.0010918	0.0012951	0.0010133	0.0013188	0.00089697	0.0012299	0.0011156	0.00086046	0.00046646	0.0012837	0.001134	0.00062581	0.00068963	0.0013053	0.00028778	0.00027375	0.00079219	0.00098689	0.0012765	0.00017942	0.00023056	0.00029336	0.00037042	0.00012067	0.00024146	0.00024498	9.6675e-06	4.6266e-05	4.6371e-05	3.7962e-05	0.00012613	1.115e-05	3.8549e-05
	0.0010657	0.0011198	0.0011316	0.0010991	0.00081577	0.0010819	0.0014575	0.00073912	0.00032052	0.0011021	0.00080214	0.00065267	0.00059184	0.0011105	0.00024817	5.4658e-05	0.00057981	0.00092428	0.0012477	0.00029976	0.00027754	0.00030706	0.00023761	0.00020409	0.00020276	0.000275	2.4613e-05	0.00013931	9.5976e-05	1.9401e-05	0.00010548	5.6324e-05	0.00013185
	0.0010993	0.001139	0.00085155	0.0010559	0.00058193	0.0009748	0.0011391	0.00065218	0.000273	0.0008536	0.00079797	0.00072296	0.00065718	0.0011993	0.00019355	0.00012042	0.00059951	0.00088001	0.0011706	0.0001239	0.00016666	0.00023285	0.00015864	0.00015262	0.00012567	0.00018666	4.1853e-05	8.5432e-05	3.1717e-05	-2.5294e-07	5.6572e-05	2.9634e-06	1.1846e-06
	0.0010944	0.0012522	0.0011077	0.0012678	0.0008774	0.0012186	0.0010572	0.00099008	0.00044283	0.0011571	0.0011181	0.00060611	0.00072449	0.0012978	0.00031135	0.00028908	0.00074869	0.0010184	0.0012488	0.00020665	0.00022829	0.00028807	0.00033624	0.00012537	0.00025724	0.00028784	8.0219e-05	9.0015e-05	4.168e-05	3.773e-05	8.9585e-05	9.7503e-06	7.8299e-05
	0.0009548	0.0010496	0.0011434	0.0010557	0.00073843	0.00095289	0.0013436	0.00072599	0.00029661	0.0011101	0.00079879	0.00060177	0.00063503	0.0011302	0.00031101	6.569e-05	0.00061908	0.00095539	0.0012383	0.00030581	0.0002694	0.00033483	0.00028867	0.00021074	0.00016387	0.00025732	5.2108e-05	0.00010999	3.956e-05	1.2962e-05	0.00011456	5.3264e-05	0.00013773
	0.0010421	0.0010223	0.00090296	0.0010322	0.00072213	0.0010255	0.0011277	0.000664	0.0003123	0.00091266	0.00070495	0.00058891	0.00065736	0.0013373	0.00013861	0.0001398	0.00066624	0.00094665	0.0012556	0.00016598	0.00020674	0.00027502	0.00014185	0.00013172	9.5287e-05	0.00023029	3.1133e-05	0.00012331	6.0463e-05	3.4061e-06	6.6051e-05	2.8024e-05	9.3173e-05
	0.0010804	0.0011474	0.0010288	0.0010244	0.00067918	0.0010292	0.0012451	0.00061728	0.00039118	0.00087311	0.00079422	0.00072249	0.00064925	0.0012937	0.00023287	0.00011277	0.0007018	0.00094412	0.0011817	0.00011205	0.00016434	0.00022402	0.00016883	0.00014466	0.00012592	0.00023585	1.8832e-05	0.00012749	1.7691e-05	2.2743e-06	8.1071e-05	1.3225e-05	7.2081e-05
	0.0010122	0.00099104	0.00082434	0.0010518	0.00065665	0.00090156	0.001308	0.0007545	0.00039248	0.0010908	0.00081424	0.00070165	0.00065785	0.0011606	0.00020972	7.344e-05	0.00078061	0.0010216	0.0011138	0.00029827	0.00024401	0.00031174	0.00015801	0.00013665	0.00018737	0.00025309	-8.3354e-07	0.00012188	4.0534e-06	1.2713e-05	9.1666e-05	4.2537e-05	-7.4531e-07
	0.00099742	0.0010278	0.00084392	0.0011661	0.00070009	0.00084724	0.0012887	0.00073925	0.00040378	0.0011378	0.00076333	0.00067446	0.00067749	0.0011918	0.00022115	0.00015182	0.00070974	0.00086294	0.0011197	0.0002918	0.00023994	0.00030553	0.00016975	0.00011624	0.00011637	0.00026226	6.0604e-06	0.00012149	3.4391e-05	3.1003e-05	6.287e-05	6.6874e-05	-7.4531e-07
	0.0010587	0.0011124	0.00085551	0.0010595	0.00070617	0.00095662	0.001339	0.00063282	0.00041199	0.0010749	0.0008956	0.0006987	0.00064559	0.0011958	0.00031487	8.4872e-05	0.00081176	0.00097198	0.0011244	0.00027553	0.00026918	0.00031551	0.00019496	0.00012685	0.00016734	0.00023037	-8.3354e-07	8.7391e-05	1.5846e-05	-2.5294e-07	7.2574e-05	1.739e-05	4.4846e-06
	0.0011067	0.0011114	0.00084393	0.0011739	0.00070603	0.0009056	0.0013428	0.00070725	0.0004277	0.0011771	0.00086848	0.00077634	0.00068528	0.0011606	0.00030776	0.00014004	0.00072132	0.0010395	0.0011359	0.00029946	0.00024763	0.00032243	0.00019686	0.00013699	0.00015262	0.00023603	5.8435e-05	0.00015538	3.3187e-05	1.1355e-06	4.5489e-05	4.2103e-05	2.1766e-05
	0.0011732	0.0010837	0.0011155	0.0010631	0.0006314	0.0010029	0.001186	0.00074317	0.00026913	0.00099048	0.00086889	0.00065985	0.00068105	0.0009764	0.00028374	4.6326e-05	0.00027364	0.00090299	0.0010997	0.00020781	0.00021392	0.00028167	0.00029583	9.3726e-05	0.00016826	0.00020505	0.00010551	8.2057e-05	3.5736e-05	-2.5294e-07	0.00013163	2.5443e-05	0.00010387
	0.0011381	0.0010016	0.0011037	0.0012498	0.00066604	0.0011129	0.0011705	0.00071981	0.00032437	0.0011038	0.00083845	0.00059709	0.00066116	0.00095638	0.00022057	6.1879e-05	0.00027743	0.00099801	0.0011135	0.00020317	0.000237	0.00032129	0.00020596	6.0579e-05	0.00011635	0.00014981	9.7658e-05	6.9578e-05	5.46e-05	7.6304e-06	0.00016137	6.1127e-05	8.4715e-05
	0.0013471	0.0012514	0.0010762	0.0012603	0.00065581	0.0013419	0.0011826	0.00088356	0.0004266	0.0010614	0.00077875	0.00082369	0.00057894	0.0011938	0.00022411	8.2043e-05	0.00057214	0.00095605	0.0010931	0.00018926	0.0001222	0.00030169	0.00039264	9.1726e-05	0.00011275	9.6233e-05	7.3476e-05	6.4963e-05	1.9055e-05	-2.5294e-07	0.00017006	3.5575e-05	8.2108e-05
	0.0013192	0.0013039	0.0010681	0.0012722	0.00070266	0.0012789	0.0011791	0.00083979	0.00041505	0.0010345	0.00075951	0.00075412	0.00055985	0.0012097	0.00020853	0.0001086	0.00041869	0.0010613	0.001138	0.00014642	0.00010595	0.0003119	0.00034316	8.6121e-05	8.6222e-05	0.00010657	7.0093e-05	4.9215e-05	2.3952e-05	2.6196e-05	0.00013869	7.6107e-05	4.9878e-05
	0.0012236	0.0012752	0.0014764	0.0016056	0.00094471	0.0010147	0.0013704	0.00092433	0.00040261	0.0010948	0.00098793	0.00085276	0.00065857	0.0016427	0.00047382	0.00015836	0.00062792	0.0010718	0.0012986	0.00023271	6.3929e-05	0.00052528	0.0004557	7.6706e-05	8.6062e-05	0.00020609	2.6002e-06	5.8058e-05	4.3002e-05	9.9227e-05	1.0511e-05	5.4393e-05	5.4461e-05
	0.0012325	0.0012562	0.0015078	0.0015858	0.00085844	0.00096783	0.0014405	0.00090801	0.00050426	0.0011455	0.00098794	0.0009392	0.00067411	0.0016105	0.00044593	0.00014672	0.00061544	0.0012005	0.0013442	0.0002469	6.3746e-05	0.00049657	0.00048091	0.00010412	6.2872e-05	0.00021704	2.1746e-06	6.9748e-05	2.2198e-05	2.8436e-05	2.5979e-06	0.00012898	4.4127e-05
	0.0012864	0.0012172	0.0013986	0.0014251	0.00080435	0.00099674	0.001295	0.00090848	0.00047711	0.0010636	0.00090031	0.00096069	0.00064241	0.0014142	0.00045823	0.00013878	0.00071749	0.0012368	0.0011966	0.00019578	7.9599e-05	0.00026299	0.00042329	0.00011677	0.00010778	0.00027367	1.3617e-05	7.5705e-05	6.9867e-05	2.9365e-05	5.933e-05	0.00013483	3.7246e-05
	0.0012244	0.0012489	0.0013316	0.0014171	0.00084761	0.0009967	0.0012794	0.00086835	0.00048468	0.0011852	0.0012888	0.0010622	0.00057934	0.0013666	0.00045803	8.8279e-05	0.00062001	0.0012596	0.0011838	0.00021323	6.8533e-05	0.00026842	0.00044203	9.5489e-05	8.1301e-05	0.00024094	1.739e-06	6.3702e-05	3.0291e-05	2.9317e-05	5.7263e-05	0.00010415	6.1077e-05
	0.00099549	0.0010537	0.0011746	0.0010377	0.00090244	0.00082768	0.00128	0.00062597	0.00043755	0.0010767	0.001032	0.00071247	0.00066208	0.0012615	0.00043879	0.00020152	0.00079608	0.0010193	0.0013215	0.00026376	4.7672e-05	0.00034873	0.00027322	0.00013009	7.0842e-05	0.00028784	1.332e-05	0.00010824	8.4717e-05	8.5172e-05	1.7798e-06	0.00010987	5.7665e-05
	0.0011335	0.0011519	0.0013354	0.0010771	0.00096269	0.00083898	0.0013381	0.00069737	0.00039071	0.0010913	0.0010714	0.00073252	0.00072076	0.0013092	0.00048961	0.00022081	0.00081566	0.0011113	0.0012233	0.0002895	4.9632e-05	0.00028189	0.00024416	0.00010298	8.0418e-05	0.0002517	6.6167e-05	9.8752e-05	7.9612e-05	2.602e-05	5.4699e-05	0.00017296	-7.8426e-07
	0.0010402	0.001081	0.0011827	0.0011202	0.00086163	0.00095361	0.0012668	0.00066444	0.00041063	0.0010556	0.00094434	0.00070701	0.00078352	0.0012811	0.00043887	0.0001544	0.00088985	0.0009424	0.0013411	0.00021797	9.2635e-05	0.00022789	0.00021931	7.5862e-05	6.8227e-05	0.00027516	1.613e-06	8.9513e-05	5.3491e-05	6.5597e-05	6.109e-05	9.4049e-05	3.1054e-05
	0.0011041	0.0010411	0.001112	0.001206	0.00094247	0.00080338	0.0013536	0.00068443	0.00040215	0.0011648	0.00096449	0.00078578	0.00079878	0.0013	0.00052048	0.00016641	0.00085067	0.0010478	0.0012223	0.00024114	0.00010841	0.00024473	0.00030677	7.0314e-05	6.0607e-05	0.00024096	1.4549e-06	9.5052e-05	3.3929e-05	2.5908e-05	8.2725e-05	0.0001542	5.4089e-05
	0.0010775	0.0010282	0.0010886	0.0011478	0.00090389	0.000926	0.001307	0.00065128	0.00046497	0.0010133	0.00090214	0.00063785	0.00074041	0.0013134	0.00054114	0.00014679	0.00077273	0.00090272	0.0010432	0.00029611	9.1069e-05	0.00032698	0.00022137	0.00011826	8.6699e-05	0.00036643	2.9503e-05	6.0978e-05	0.00011045	4.4814e-05	4.4092e-05	0.00019615	6.4049e-05
	0.0010551	0.00087481	0.001124	0.0011556	0.00085582	0.00092182	0.0012876	0.00069804	0.00045286	0.0010018	0.00092558	0.00074972	0.00071602	0.0012226	0.00045408	0.00014307	0.00075696	0.00083573	0.001026	0.00030341	0.0001078	0.00030964	0.00018332	0.00012158	0.00011855	0.00031745	0.00010713	9.4871e-05	8.8104e-05	3.1771e-05	1.7494e-05	0.00017057	4.6137e-05
	0.0011143	0.00097741	0.001026	0.0011437	0.00086115	0.00091848	0.0012134	0.00068624	0.00043379	0.0010018	0.00092136	0.0007497	0.00076356	0.0011809	0.00054039	0.0001584	0.00069059	0.00083974	0.00097404	0.00026797	7.8044e-05	0.0002658	0.00021857	0.00011373	0.00011894	0.00028201	9.0298e-05	0.00014107	8.7408e-05	3.1825e-05	4.4956e-05	0.00012901	0.00011476
	0.0011462	0.0010221	0.0011087	0.0011157	0.00076667	0.00085571	0.0013032	0.00069453	0.00041814	0.00098241	0.00090587	0.0007762	0.00073217	0.0012162	0.00048932	0.00014282	0.00062746	0.00090886	0.0010036	0.00022836	0.00011074	0.00024907	0.00019089	0.00013412	9.1601e-05	0.00030932	0.00010909	7.4987e-05	7.9765e-05	1.5205e-06	3.1475e-05	0.00014231	6.2764e-05
	0.0011025	0.00096375	0.001136	0.0010258	0.00069182	0.00087662	0.0011533	0.00057151	0.00024246	0.0010495	0.00077693	0.00089952	0.00083397	0.0011639	0.00033766	0.00010356	0.00074125	0.00090665	0.0011778	0.00010735	8.5693e-05	0.00020064	0.00015745	0.00011773	3.7249e-05	0.00021261	1.5257e-06	1.4187e-05	4.8597e-05	9.0743e-05	3.6829e-05	7.9763e-05	4.6553e-05
	0.0010781	0.0009642	0.0011161	0.0010379	0.00078156	0.00092096	0.00117	0.00062584	0.00020291	0.0011109	0.00073337	0.0007868	0.00076358	0.0012224	0.00033331	6.4611e-05	0.0006903	0.00097745	0.0012453	0.00014064	6.5604e-05	0.00023895	0.0001473	0.00010723	0.00011377	0.00019198	9.4619e-06	1.8544e-05	7.534e-05	7.1985e-05	2.548e-05	5.2097e-05	2.5333e-05
	0.0011116	0.0010065	0.001085	0.0010728	0.00085119	0.00081636	0.0013343	0.00051943	0.00036334	0.00093478	0.00087492	0.00073981	0.00068113	0.0011558	0.00033726	0.00017424	0.00073288	0.00099359	0.0011626	0.00017005	0.00011181	0.00029369	0.00013682	7.211e-05	5.2896e-05	0.00023115	-1.7375e-06	4.2031e-05	4.5551e-05	0.00011988	0.00011586	0.0001023	0.00014007
	0.0010994	0.0010252	0.0010384	0.0010691	0.00079272	0.00086239	0.0012953	0.00057061	0.00042202	0.0009028	0.00088574	0.00075506	0.0007718	0.0011915	0.0003684	0.00024815	0.00071292	0.00099646	0.0010839	0.0002447	0.00012332	0.00029968	0.00013876	7.263e-05	4.8029e-05	0.00026358	3.1199e-05	1.0782e-05	4.3702e-05	0.00012046	8.8602e-05	8.7654e-05	0.00012445
	0.00098747	0.00094289	0.0010109	0.00097915	0.00058527	0.00089252	0.0010051	0.00055943	0.000235	0.0010256	0.0006911	0.00082483	0.00072928	0.0011367	0.00025477	7.2624e-05	0.00069427	0.00099973	0.0011036	0.00015577	0.0001285	0.00020529	0.0001328	0.00010099	2.3886e-05	0.00021366	1.5257e-06	3.4444e-05	7.6318e-05	4.9901e-05	-5.663e-07	0.00010568	1.6242e-05
	0.00096456	0.00090395	0.0010612	0.00096354	0.00064017	0.00086197	0.0010092	0.00060993	0.00027028	0.0011072	0.00068691	0.00078598	0.00070932	0.0011673	0.00031392	8.0381e-05	0.00064706	0.0010427	0.0011755	0.00012777	5.9373e-05	0.00020666	8.619e-05	0.00010616	5.1437e-05	0.00020668	1.8369e-05	1.3035e-05	9.5162e-05	6.6712e-05	4.1056e-05	7.4485e-05	2.5041e-05
	0.0011073	0.0008608	0.0010726	0.0010416	0.00075638	0.00090591	0.0011855	0.00056237	0.0003676	0.00088817	0.00087492	0.00091168	0.00066969	0.0011943	0.00032528	0.00017047	0.00065469	0.00095063	0.0011844	0.00019978	9.3654e-05	0.00027428	7.1632e-05	9.1182e-05	-7.3933e-07	0.00021143	6.5644e-06	9.5151e-05	7.6836e-05	8.0674e-05	7.0629e-05	9.0599e-05	0.00010971
	0.0010727	0.00088344	0.0011047	0.0011118	0.00078418	0.00085488	0.0012559	0.00060136	0.00046123	0.00088351	0.00086602	0.0008015	0.00074071	0.0011592	0.00031334	0.00019345	0.00068225	0.00094683	0.0010488	0.00015888	0.00011395	0.00027596	9.0247e-05	7.3622e-05	5.8799e-05	0.00020161	4.5188e-05	5.8261e-05	7.0289e-05	6.8884e-05	5.8227e-05	9.012e-05	0.00014306
	0.0010275	0.0010007	0.0011554	0.0011826	0.00069385	0.0011327	0.0013466	0.00064037	0.0003556	0.00094958	0.00094807	0.00070127	0.00077149	0.0012497	0.00027447	0.00014631	0.0008075	0.0010405	0.0011469	0.00027768	0.00013047	0.0003169	0.0002897	0.0001028	0.00010158	0.00022265	-6.6552e-06	0.00010091	9.6969e-05	5.8407e-05	7.8155e-05	0.00010193	0.00013266
	0.0010071	0.0012361	0.0013279	0.0013081	0.00060469	0.0010465	0.0013857	0.00075045	0.00031241	0.00091123	0.00095651	0.0010684	0.00061513	0.0014909	0.00038822	0.00017023	0.00068655	0.0011776	0.0013717	0.00022405	0.00012919	0.00029743	0.00028966	0.00011457	6.6041e-05	0.00025341	1.1739e-06	4.8262e-05	7.036e-05	6.7189e-05	7.859e-05	5.8317e-05	9.6372e-05
	0.0010003	0.0009545	0.0011867	0.0011436	0.00069423	0.0010938	0.0013111	0.00063278	0.00030108	0.00098902	0.00087822	0.00072632	0.00066587	0.001206	0.00037268	0.00033032	0.0007725	0.0010646	0.0011179	0.00021212	0.00018812	0.00031443	0.0002156	0.00012251	7.1001e-05	0.00027727	-6.6552e-06	4.9548e-05	0.00011001	8.159e-05	5.2522e-05	6.3906e-05	0.00013238
	0.00098832	0.0012411	0.0013123	0.0013157	0.00062401	0.0011938	0.0014367	0.00069204	0.00025407	0.00094185	0.00083463	0.0010445	0.00062215	0.0013563	0.00035295	0.00020934	0.00063189	0.0011649	0.0014174	0.00026004	0.0001392	0.00030982	0.00036374	0.00013004	7.2897e-05	0.0002603	1.0228e-05	3.9669e-05	5.9826e-05	6.2867e-05	7.4801e-05	6.4564e-05	0.00010345
	0.00099969	0.0009238	0.0010066	0.00099032	0.00061638	0.00081469	0.001084	0.00053954	0.00030125	0.0010009	0.00064088	0.00063663	0.00062305	0.0011005	0.00024626	4.5368e-05	0.00053751	0.00084584	0.0011715	0.00010276	6.4999e-05	0.00029056	0.00014488	9.9502e-05	6.7959e-05	0.00015796	1.1433e-06	2.2331e-05	5.0429e-05	9.5685e-06	1.9293e-05	5.548e-05	3.2538e-05
	0.0009335	0.00097527	0.0010885	0.0010961	0.00060517	0.00088207	0.0011269	0.00059811	0.00028571	0.00096137	0.0006789	0.00073056	0.00070199	0.0010056	0.00030163	0.00012761	0.00065525	0.00087598	0.001157	0.00011042	3.4271e-05	0.00026494	0.00011103	8.3231e-05	7.3528e-05	0.00018895	7.6121e-07	1.4226e-05	4.5361e-05	2.6593e-05	4.068e-06	6.875e-05	3.5467e-05
	0.0010004	0.00093431	0.0010768	0.0011317	0.00081139	0.0010423	0.0011627	0.00056702	0.00035975	0.0010315	0.00079194	0.00072835	0.00077149	0.0011235	0.00035698	4.9009e-05	0.00075681	0.0010058	0.0011828	0.00018327	0.00013618	0.0003545	0.00015162	7.0841e-05	5.5738e-05	0.00024785	1.7721e-05	6.0596e-05	3.913e-05	0.00013759	8.0036e-05	8.9094e-05	9.8327e-05
	0.00098805	0.0010325	0.001171	0.0011552	0.0008154	0.00099629	0.0012413	0.00062238	0.0003478	0.00099267	0.00085145	0.00073564	0.00076798	0.0011825	0.00030933	0.00017025	0.00074485	0.0010137	0.0011275	0.00015354	0.00014725	0.0003951	0.00012422	0.00010874	9.0697e-05	0.0002635	1.9545e-05	4.1488e-05	0.00010245	9.4511e-05	7.0093e-05	8.7224e-05	0.00013467
	0.00095274	0.00086877	0.00098706	0.00095905	0.00056189	0.000831	0.0011392	0.00051566	0.00030511	0.00090735	0.00060107	0.00067299	0.00060784	0.0010613	0.00028556	5.3086e-05	0.00054936	0.00089039	0.0011269	0.00011417	3.9732e-05	0.00030704	0.00015452	7.5065e-05	6.6544e-05	0.00016148	1.1433e-06	4.5991e-05	1.131e-05	5.3768e-05	4.1469e-05	6.0975e-05	7.0275e-05
	0.00099209	0.0009638	0.0010224	0.0010181	0.00065303	0.00085778	0.0012442	0.00059405	0.00035958	0.00090303	0.00069952	0.00069212	0.0006979	0.0010218	0.00028144	5.7265e-05	0.00058028	0.00086697	0.0011548	0.00011631	-1.0729e-06	0.00031249	0.00010205	7.7802e-05	5.847e-05	0.00016666	7.6121e-07	1.945e-05	1.6932e-05	3.2274e-05	3.9888e-05	5.9099e-05	4.9902e-05
	0.0010647	0.00089416	0.0010768	0.0010102	0.00077671	0.00098245	0.0012296	0.00049541	0.00039874	0.001028	0.00076472	0.00067229	0.00065827	0.0011244	0.00037202	7.9971e-05	0.00073316	0.0010388	0.0012062	0.00019458	0.00013221	0.00035922	0.00018987	0.00010738	9.3302e-05	0.00022801	-4.1944e-06	0.00010583	1.7157e-05	0.0001208	8.0746e-05	8.8609e-05	8.8072e-05
	0.0010094	0.00089146	0.0011083	0.0010929	0.00080765	0.00091344	0.0012797	0.0005782	0.00041041	0.0010474	0.00078815	0.00066726	0.00069821	0.0012184	0.00037208	0.00018572	0.00077611	0.0010394	0.0010746	0.00022869	0.00010852	0.00032909	0.00018738	8.4494e-05	9.0845e-05	0.00024484	3.3058e-05	0.00010451	3.8269e-05	9.7423e-05	0.00010033	8.3652e-05	0.00013328
	0.0010898	0.0010123	0.0011833	0.0012493	0.00090271	0.00089757	0.0013228	0.00059428	0.00042189	0.0011264	0.00087869	0.00083038	0.0007715	0.0011639	0.00048569	0.00014282	0.00080399	0.00098077	0.0011453	0.00029848	7.5296e-05	0.00033105	0.00023835	0.00013931	0.00011803	0.00036583	5.541e-05	0.00011862	8.3663e-05	2.6289e-05	7.3341e-05	0.00018934	7.5763e-05
	0.0010012	0.00095908	0.00095582	0.0010569	0.00072211	0.0008825	0.0011272	0.00060603	0.00025071	0.00096995	0.00064042	0.000754	0.00072898	0.0010586	0.00033221	9.2202e-05	0.00063153	0.00093274	0.0010249	0.0001459	6.881e-05	0.00025582	0.0001335	0.00011178	4.4725e-05	0.00020834	1.9753e-06	1.5389e-05	2.3128e-05	-6.0361e-07	3.0039e-05	8.8991e-05	2.9298e-05
	0.00098247	0.00097132	0.00092804	0.0010213	0.00069838	0.00085108	0.0010527	0.00057531	0.00023482	0.00095396	0.00064749	0.00077062	0.00077178	0.0010654	0.0003093	7.6753e-05	0.00060829	0.00088646	0.0010055	0.00011897	6.5664e-05	0.00031006	0.00011659	9.9735e-05	1.5808e-05	0.00018582	1.6672e-06	6.9134e-05	6.9042e-05	-6.0361e-07	1.5498e-06	5.5573e-05	9.6821e-05
	0.001192	0.0012803	0.001359	0.0014175	0.00070997	0.0010189	0.0012255	0.00082549	0.00044506	0.0012591	0.00092556	0.00090514	0.00061543	0.0013285	0.00041928	8.0317e-05	0.00081898	0.0010388	0.0012691	0.00027616	0.00011473	0.00032166	0.00027973	0.00013746	7.847e-05	0.00031088	8.2266e-07	4.569e-05	0.00010369	4.3417e-05	0.00017802	0.00014135	6.9246e-05
	0.0010977	0.0010833	0.0011986	0.0012258	0.00092199	0.00097624	0.0012953	0.00065303	0.00040198	0.0011185	0.00089504	0.00068371	0.00075245	0.0011355	0.00046979	9.992e-05	0.00082747	0.0010952	0.0011983	0.00031372	9.1178e-05	0.00029557	0.00026551	0.00017757	7.1236e-05	0.00033602	0.00015523	8.1012e-05	0.00010474	2.4255e-05	4.1113e-05	0.00013171	4.9655e-05
	0.00095121	0.00093217	0.0010025	0.0011391	0.00077654	0.00096407	0.0012366	0.00064887	0.00025828	0.0010674	0.00073754	0.00070789	0.00074422	0.0010741	0.00040253	0.00010006	0.00069406	0.00094289	0.0011347	0.00011165	7.1377e-05	0.00029294	0.00016484	0.00010374	8.1174e-05	0.0002264	1.9753e-06	2.6053e-05	2.8403e-05	-6.0361e-07	-5.663e-07	7.6717e-05	7.1825e-05
	0.00097412	0.00088501	0.00097526	0.0011231	0.00082073	0.00085862	0.0012099	0.00057118	0.00025042	0.0010282	0.00076898	0.00074385	0.00078672	0.0011016	0.00044618	4.9637e-05	0.00066292	0.00088929	0.00099075	0.00011247	0.00013271	0.00030134	0.00018898	0.00014453	9.7691e-05	0.00021819	3.9856e-06	3.928e-05	4.1806e-05	-6.0361e-07	9.6189e-05	5.6921e-05	0.00013283
	0.0011207	0.00094207	0.0011239	0.0011509	0.00080087	0.00094609	0.001397	0.00075926	0.00037951	0.001067	0.00074088	0.00086217	0.0007369	0.0013209	0.00050926	0.00017363	0.00063553	0.0010199	0.0010437	0.00021087	9.5935e-05	0.00028529	0.00013958	0.00015044	0.00010179	0.00023465	1.7161e-06	5.0379e-05	7.8205e-05	2.0862e-05	4.0593e-05	0.00011556	7.3191e-05
	0.0010653	0.0009741	0.0010572	0.0010255	0.00083582	0.00092221	0.0013111	0.00067764	0.00033272	0.0010283	0.00077187	0.00071904	0.00075185	0.001226	0.00044274	0.00014656	0.00067475	0.0010801	0.0010309	0.00019767	0.00013692	0.00030295	0.00019544	0.00013976	0.0001127	0.00025107	3.4636e-06	9.1571e-05	6.9123e-05	4.6774e-05	4.0808e-05	0.00012723	2.8323e-05
	0.0011431	0.00092781	0.0012258	0.0011746	0.00081982	0.0010214	0.0012949	0.00068895	0.0003836	0.001083	0.0008749	0.00075181	0.00071314	0.0012778	0.0004855	0.00015398	0.00074122	0.00096963	0.0012451	0.00024851	0.00012417	0.00032253	0.00021091	0.00019131	7.2954e-05	0.00025475	1.7161e-06	4.4452e-05	0.00010007	3.0364e-05	7.6706e-05	0.00016419	0.00012494
	0.0010726	0.00088877	0.0010809	0.0010924	0.00081582	0.001021	0.0012172	0.00069053	0.00034427	0.0010516	0.00091806	0.0007349	0.00074454	0.0012365	0.00047818	0.00024008	0.00076871	0.0010315	0.0011268	0.0002359	0.00016859	0.00030885	0.00024404	0.00020269	7.2867e-05	0.00025618	7.6471e-06	9.4914e-05	8.6703e-05	2.5543e-05	6.6788e-05	0.00014679	0.00011957
	0.0012502	0.00095745	0.0012181	0.0011503	0.00085449	0.00089421	0.001319	0.00045419	0.000461	0.00096934	0.00093442	0.00075842	0.0006354	0.0012965	0.0003527	0.00016632	0.00067443	0.0011186	0.0013036	0.00029455	0.00012206	0.00032349	0.00031456	5.5298e-05	2.3257e-05	0.0001927	2.4769e-07	8.152e-05	9.3643e-05	6.5613e-05	0.00011358	1.5972e-05	8.1245e-05
	0.0012256	0.0010241	0.0011868	0.0011702	0.00090187	0.00093442	0.001182	0.00049859	0.00040794	0.0010005	0.00099219	0.00065269	0.00068646	0.0012372	0.00032969	0.00021313	0.00070953	0.0011408	0.0012713	0.00027697	0.0001609	0.00031267	0.00029503	7.5946e-05	3.4165e-05	0.00017829	1.4288e-06	7.1709e-05	5.8574e-05	6.2483e-05	0.00018331	3.2425e-05	5.5491e-05
	0.0010733	0.0012619	0.0010653	0.0014209	0.0008569	0.0010101	0.0010879	0.00073906	0.0004335	0.0010667	0.00069111	0.00091966	0.00065033	0.0013122	0.00031775	0.00010774	0.00045127	0.0013143	0.0011793	0.00010731	5.3637e-05	0.00029333	0.00041223	8.4521e-05	3.7599e-05	0.00013269	2.4769e-07	1.3909e-05	8.9924e-05	6.7929e-05	7.6481e-05	2.3393e-05	5.9826e-05
	0.0010541	0.0012734	0.0011594	0.0013383	0.00086293	0.00097833	0.0010292	0.00071123	0.00041444	0.001098	0.0006869	0.00081827	0.00067791	0.0011114	0.00029398	0.00016645	0.0005259	0.001258	0.0011994	0.00014644	5.4855e-05	0.00028882	0.00039146	5.2929e-05	4.6185e-05	0.00011754	-5.8498e-07	3.5909e-05	5.8746e-05	3.9992e-05	0.00010582	5.7717e-05	4.1144e-05
	0.0010096	0.0014143	0.0010086	NaN	0.00060354	0.0011363	0.0012586	0.00097315	0.00023007	0.0011632	0.00077603	0.00087597	0.00052438	0.0013504	0.00022039	0.00030393	0.00078173	0.0008892	0.0013831	0.00032535	0.00014823	0.00038057	0.00038198	6.4151e-05	5.7931e-05	0.00022012	8.9178e-06	5.8492e-05	0.00010501	1.2582e-05	1.2788e-06	-2.0766e-07	4.8402e-05
	0.0010413	0.0014722	0.0010949	0.0014831	0.00064251	0.0011242	0.0012124	0.0010131	0.00028086	0.001296	0.00085774	0.00083789	0.00054399	0.001229	0.00031463	0.00026053	0.00085235	0.00095044	0.0013665	0.00030155	0.00016605	0.00038045	0.00038309	2.8485e-05	5.8102e-05	0.00025821	2.7158e-05	8.2369e-05	0.00010155	1.0261e-05	1.3462e-06	6.8593e-06	1.7734e-05
	0.0009942	0.001377	0.0010396	0.0013259	0.00066557	0.0011011	0.0013017	0.00091094	0.0002143	0.0011391	0.00079013	0.00080545	0.00056329	0.0011	0.00024078	0.00023666	0.00078155	0.0011367	0.0015005	0.00038635	0.00037521	0.00035261	0.00035441	7.7397e-05	0.00013948	0.00025515	-3.9232e-07	3.7486e-05	0.00012243	7.3606e-06	4.4468e-05	-2.0766e-07	8.0165e-06
	0.0010796	0.0013508	0.001087	0.0013608	0.00059146	0.0011593	0.0012319	0.00095783	0.00028128	0.00056126	0.00085643	0.00081717	0.00057566	0.001158	0.00027973	0.00034254	0.00085196	0.0011071	0.0014748	0.00034474	0.00021291	0.00038204	0.00035556	5.5963e-05	2.579e-05	0.0002491	4.6233e-05	3.8247e-05	9.9548e-05	-4.0477e-07	1.3143e-05	1.2257e-05	2.6469e-05
	0.00097787	0.0010906	0.0011695	0.00098748	0.0007794	0.00103	0.0011376	0.00080516	0.00021027	0.0011551	0.00069674	0.0007899	0.00050098	0.0012875	0.00034644	0.00018984	0.00084441	0.001021	0.0012439	0.00030915	0.00024558	0.00040956	0.00024621	7.947e-05	7.9968e-05	0.00022846	1.0643e-06	7.0724e-05	0.00011933	4.0069e-05	6.7422e-06	-2.0766e-07	5.9009e-05
	0.00092796	0.0011289	0.00115	0.00090861	0.00079528	0.0010112	0.0012744	0.0007464	0.00024577	0.0012135	0.00076678	0.00075487	0.00054812	0.0012176	0.00037749	0.00021309	0.00086042	0.0010432	0.0012379	0.0002781	0.00029604	0.00037109	0.00022876	5.8513e-05	9.4071e-05	0.00024036	1.7016e-05	7.6134e-05	9.9624e-05	1.1863e-05	1.3462e-06	-2.0766e-07	2.2776e-05
	0.0011538	0.0011784	0.0011382	0.0012907	0.00073244	0.0010007	0.0013128	0.00072708	0.00028531	0.0011238	0.00077434	0.00080472	0.00064138	0.0012025	0.00034691	0.00030678	0.00082062	0.0011498	0.0012222	0.00032612	0.00032884	0.00044432	0.00029916	6.9084e-05	0.00013001	0.000245	8.8534e-06	1.8731e-05	0.00014708	1.0368e-05	7.1023e-05	2.4819e-05	0.00010853
	0.0011187	0.0011878	0.0011774	0.0012431	0.00068934	0.0010112	0.0011183	0.00075038	0.000258	0.0011509	0.0008052	0.0008236	0.0005674	0.0010581	0.00026414	0.00032654	0.00080513	0.0010389	0.0013353	0.00032323	0.00030508	0.0003897	0.0002605	7.8589e-05	0.00010311	0.00025063	4.6935e-05	3.6343e-05	0.00017505	5.463e-06	0.0001288	-2.0766e-07	0.00019468
	0.0011005	0.0010159	0.0011932	0.0010985	0.00093157	0.00093294	0.0012156	0.00078641	0.00024229	0.00099469	0.0007355	0.00072284	0.00048996	0.0012687	0.00019761	0.00027182	0.00079344	0.0010745	0.0011637	0.00033341	0.00029502	0.00035514	0.00027462	8.2997e-05	0.00018228	0.00025055	3.9562e-05	9.75e-05	0.00019309	6.6864e-05	4.7988e-05	4.7733e-05	3.0905e-05
	0.0010647	0.00098551	0.0010752	0.0012043	0.00077917	0.000953	0.0012545	0.00087938	0.00023826	0.00099864	0.00077885	0.00077301	0.00045861	0.0012694	0.0001661	0.0002363	0.00082879	0.00094637	0.0010901	0.00031427	0.00027647	0.0003959	0.00026475	5.4482e-05	0.00010199	0.0002598	2.8021e-05	5.6906e-05	0.00016774	8.5039e-05	-1.1709e-06	-2.0766e-07	4.6963e-05
	0.0010796	0.0010668	0.0010513	0.0011573	0.000783	0.00090951	0.0011104	0.00072708	0.00020269	0.0010294	0.00076345	0.00073526	0.00052059	0.0011556	0.0002051	0.00025216	0.00069173	0.001015	0.0011554	0.0003099	0.0002835	0.00032052	0.00024962	8.3345e-05	0.00020826	0.00023134	-3.9232e-07	0.00010524	0.00012984	0.00011443	4.1163e-05	5.05e-05	6.2905e-05
	0.0010567	0.001028	0.0010436	0.0011613	0.0007913	0.00091368	0.0012235	0.00081641	0.00023803	0.00096729	0.00087237	0.00077751	0.00042631	0.0011554	0.0002289	0.00031093	0.00073471	0.00096921	0.0011007	0.00030395	0.00026807	0.00038446	0.00028312	2.9654e-05	0.00020882	0.00020624	1.2047e-05	0.00011842	8.49e-05	8.3879e-05	6.7018e-05	-2.0766e-07	2.2426e-05
	0.0010493	0.0010294	0.00094135	0.00098764	0.00054874	0.00092539	0.0012822	0.0007269	0.00018312	0.0011042	0.00079055	0.00063583	0.0007037	0.0011752	0.00022803	0.00023637	0.00060875	0.00095468	0.0012582	5.8118e-05	0.00017126	0.00032197	0.0001094	6.509e-05	0.0001224	0.00013574	1.2421e-05	2.1957e-05	2.3612e-05	-4.0477e-07	9.8927e-06	1.702e-05	1.2254e-05
	0.00098722	0.0010948	0.00097648	0.0010463	0.00054876	0.000925	0.001325	0.00073038	0.00020692	0.0010963	0.00085722	0.00060796	0.00067202	0.001112	0.00028779	0.00026757	0.00072259	0.001094	0.0011408	9.0677e-05	0.00018147	0.00023636	0.00016541	5.9013e-05	0.00010878	0.00017017	2.2997e-05	1.5308e-05	3.0476e-05	NaN	2.0824e-05	6.6089e-06	8.5221e-06
	0.0011239	0.0010092	0.00099645	0.0010976	0.000658	0.00090831	0.0012741	0.00066388	0.00012046	0.0011081	0.00077471	0.00069118	0.00062178	0.0010663	0.00022814	0.00035033	0.00066794	0.0011292	0.0013137	0.00021253	0.00024106	0.0003216	0.00014492	7.4114e-05	0.00012232	0.0002107	-3.9232e-07	4.7278e-05	8.823e-05	1.4233e-05	2.2287e-06	5.6526e-06	2.3782e-05
	0.0010301	0.0010397	0.00098476	0.0010861	0.00050529	0.00079276	0.0012551	0.0006882	0.00016754	0.0011001	0.00080181	0.00069538	0.00061386	0.0010737	0.00027158	0.00039731	0.00071884	0.0011303	0.0013209	0.00024625	0.00025562	0.00038694	0.00013557	6.4772e-05	9.9998e-05	0.00023752	-3.9232e-07	4.6244e-05	7.8257e-05	8.7116e-05	3.2056e-07	2.609e-07	2.5928e-06
	0.00093172	0.0010757	0.00099674	0.0010069	0.00043533	0.0009522	0.0013564	0.00069127	0.00018286	0.00092844	0.00077094	0.00060145	0.00072333	0.0010849	0.00016567	0.0002208	0.00065194	0.00097016	0.0011785	8.7558e-05	0.00016666	0.00024093	5.2711e-05	5.8823e-05	0.00014208	0.0001294	7.7126e-06	1.98e-05	2.3612e-05	3.6575e-05	1.2206e-06	2.2956e-06	7.6553e-06
	0.00094428	0.0011453	0.0008979	0.00096772	0.00044744	0.00099986	0.0013248	0.00065564	0.00013187	0.00096717	0.00072834	0.00060487	0.00061796	0.0010766	0.00028414	0.00029933	0.00067955	0.00098188	0.001189	8.761e-05	0.00017929	0.00027439	0.00014696	4.7202e-05	8.8701e-05	0.00011828	-3.9232e-07	-7.697e-07	2.4507e-05	9.7911e-05	1.5356e-05	4.155e-09	1.4557e-06
	0.0010184	0.0010159	0.00093806	0.0010349	0.00065754	0.00085271	0.0012467	0.00067163	0.00016731	0.0010419	0.00079811	0.00066747	0.00065279	0.0010659	0.00020929	0.00036221	0.00069155	0.001076	0.0011729	0.00026215	0.00021333	0.00034802	0.00015172	4.5961e-05	0.00013789	0.00017171	-3.9232e-07	1.7216e-06	5.7803e-05	1.8399e-05	3.2557e-07	1.1205e-05	2.8429e-05
	0.0009993	0.0010229	0.00096538	0.0010543	0.00058352	0.00080785	0.0012821	0.0007424	0.00019846	0.00099495	0.00078225	0.0007229	0.00065691	0.001105	9.0346e-05	0.0003188	0.00068757	0.0010649	0.001287	0.0002554	0.00022301	0.00037324	0.00011821	3.539e-05	0.00011619	0.00018543	-3.9232e-07	2.5736e-05	8.3799e-05	7.2991e-05	3.2056e-07	2.8368e-05	4.4149e-05
	0.0010301	0.0010341	0.0010832	0.0010817	0.00055326	0.0010789	0.0013054	0.00067949	0.00020214	0.0010414	0.00086524	0.00074212	0.00064522	0.0012101	0.00030691	0.00035087	0.00061615	0.001042	0.0011563	0.00029211	0.00025188	0.000326	0.00025275	5.2371e-05	0.00018996	0.00027764	0.00012943	7.6397e-05	0.0002044	3.7523e-05	-7.9476e-09	3.6841e-05	3.5133e-05
	0.00088219	0.0013275	0.0011577	0.0012629	0.00065035	0.0012655	0.0012471	0.00076973	0.00026493	0.00101	0.00089198	0.00089787	0.00061452	0.0011826	0.00026754	0.00035434	0.00072626	0.0012802	0.0013042	0.00019905	0.00019382	0.00032008	0.00035834	2.4435e-05	0.00014509	0.00025416	3.8646e-05	7.9219e-05	0.00018805	4.3195e-05	-2.6575e-07	1.0608e-05	3.6707e-05
	0.00094844	0.00095655	0.0010717	0.0010903	0.00059935	0.0010539	0.0012979	0.00073816	0.00018676	0.0010377	0.00093536	0.00076172	0.00067654	0.0012541	0.00031153	0.00037834	0.00068361	0.00098859	0.0012521	0.00033059	0.00025219	0.00037071	0.00025725	5.3821e-05	0.0002034	0.00026308	0.00010034	0.00010719	0.00022143	6.6711e-05	-7.9476e-09	3.3702e-05	3.127e-05
	0.00088968	0.0013195	0.0011382	0.0012952	0.00069722	0.0011786	0.0012664	0.00076169	0.00027699	0.00096328	0.00080183	0.00092954	0.00059117	0.0012421	0.00025589	0.00041272	0.00064428	0.0011543	0.0014217	0.0002045	0.00016789	0.00034173	0.00040468	4.6009e-05	0.00017577	0.00025554	4.9681e-05	9.0167e-05	0.00024006	2.9598e-05	1.7595e-05	1.953e-05	6.4929e-06
	0.00089387	0.00090739	0.00088663	0.00086569	0.00049052	0.00090534	0.0011301	0.00056134	0.00018263	0.00088085	0.00061955	0.00063279	0.00068823	0.0010689	0.000209	0.0001974	0.00055437	0.00099977	0.0012248	0.00013177	0.00015303	0.00023413	0.00016332	2.3512e-05	8.2483e-05	8.3581e-05	1.2224e-05	2.7903e-05	5.8721e-05	-4.0477e-07	7.9955e-06	-2.0766e-07	1.566e-05
	0.00096385	0.00099292	0.00089071	0.00095621	0.00051814	0.00088568	0.0011962	0.0005504	0.00014755	0.00086155	0.00064281	0.00060975	0.00070784	0.0011163	0.00021696	0.00022885	0.00062522	0.0010545	0.001242	0.00017687	0.00015453	0.00025015	0.00019631	5.3559e-05	0.00012641	0.0001306	-3.9232e-07	5.4296e-05	3.5954e-05	4.2546e-05	1.2799e-05	2.0581e-06	1.0477e-05
	0.001011	0.0010509	0.0010634	0.0010468	0.00075131	0.00094803	0.0013367	0.00065535	0.00017541	0.0010882	0.00084904	0.00077821	0.00068445	0.0011519	0.00018931	0.00030371	0.00074643	0.0010461	0.0012695	0.00027006	0.00024297	0.00039275	0.00024933	3.5671e-05	0.00012084	0.00024082	3.1689e-05	5.3558e-05	7.9996e-05	2.5475e-05	2.6855e-07	5.6654e-06	1.1265e-05
	0.0009951	0.0010359	0.0010673	0.0010745	0.00071987	0.0010413	0.0012976	0.0006868	0.00012426	0.0010026	0.00084157	0.0007896	0.00056327	0.0010966	0.00025239	0.0003702	0.00073065	0.0011151	0.001249	0.00026902	0.00024404	0.00038811	0.00023876	7.2951e-05	0.00017189	0.00024141	5.8997e-05	9.026e-05	0.00012932	6.6705e-05	1.6659e-07	4.401e-05	4.6537e-06
	0.00090881	0.00083502	0.00094975	0.0008108	0.00043367	0.00091288	0.0011615	0.0005887	8.0856e-05	0.0008889	0.00068168	0.00047705	0.00066893	0.0010653	0.00014644	0.00021721	0.00066021	0.0010421	0.0010809	0.00010515	0.00018457	0.00027307	0.0001907	7.1232e-05	8.3757e-05	0.00014721	7.5869e-06	2.0846e-05	4.6184e-05	1.4434e-05	7.6336e-06	-2.0766e-07	1.351e-05
	0.0010105	0.00097606	0.0009063	0.00077093	0.00055374	0.00090614	0.0011843	0.00060428	0.0001004	0.00095132	0.00067377	0.0005042	0.00071542	0.0010653	0.00014294	0.00017396	0.0005231	0.0010015	0.001255	0.00015513	0.00020613	0.00029977	0.00019857	7.144e-05	9.6156e-05	0.00012925	-3.9232e-07	1.2088e-05	1.8508e-05	2.2481e-05	3.9696e-05	1.5781e-05	-1.4804e-07
	0.000948	0.00099992	0.0011147	0.0010466	0.00075627	0.00092003	0.0012508	0.00062074	0.00018695	0.00099818	0.00088453	0.00087102	0.00059835	0.0010899	0.00028341	0.0003779	0.00071865	0.0010845	0.0012222	0.00027923	0.00026737	0.00039599	0.00027109	6.6898e-05	0.00013749	0.00029989	5.2165e-05	9.4793e-05	0.00012668	2.7493e-05	1.646e-05	2.1487e-05	1.1771e-05
	0.00090418	0.0011625	0.0011266	0.0013104	0.00064995	0.0011563	0.0010485	0.00093021	0.00028502	0.001088	0.00079896	0.0008168	0.00053675	0.0013116	0.00026372	0.00039754	0.00075434	0.0011542	0.0015242	0.00037731	0.00032384	0.00041912	0.00052353	0.00011049	0.00022545	0.00030058	2.2701e-05	4.5506e-05	0.0001128	4.5104e-05	7.2475e-06	4.6614e-05	5.7491e-05
	0.0010768	0.00099905	0.0011148	0.001075	0.00074789	0.00094425	0.0013052	0.00077806	0.00024639	0.00094389	0.00090533	0.00071257	0.00064585	0.0012488	0.00041322	0.00032243	0.00073474	0.00093246	0.0012454	0.00039698	0.00027048	0.00041613	0.00038967	0.00012368	0.00018075	0.00027854	1.9739e-05	2.8958e-05	0.00012202	-4.0477e-07	-3.2638e-06	-2.0766e-07	-1.5103e-06
	0.0010306	0.00089437	0.00088638	0.00092864	0.00055247	0.00096271	0.0011927	0.00062085	0.00013565	0.00086915	0.00065792	0.00062862	0.00062558	0.0010067	0.00018509	0.00024832	0.00048372	0.001042	0.00092108	0.00010898	0.00013685	0.00028872	0.00022601	5.675e-05	0.00011019	8.2216e-05	3.3284e-05	4.9089e-05	2.8456e-05	1.1783e-05	2.468e-05	4.8759e-06	1.4725e-06
	0.0009522	0.0008635	0.00093025	0.00085368	0.00052065	0.00094386	0.0011495	0.00060835	0.00016731	0.00090455	0.00060835	0.00061728	0.00062556	0.0013195	0.00016964	0.00025999	0.00053055	0.0010473	0.0011489	0.00016041	8.6466e-05	0.00029762	0.00018216	7.1721e-05	0.00013067	5.2223e-05	4.2314e-05	2.4375e-05	5.6354e-05	2.0976e-05	4.8871e-05	-2.0766e-07	3.4177e-05
	0.0008188	0.001242	0.0011347	0.0012081	0.00058348	0.0010668	0.0010248	0.00083974	0.00022994	0.00095948	0.00075931	0.00081749	0.00040705	0.0012732	0.00020111	0.00034633	0.00070322	0.0010873	0.0014891	0.00031215	0.00031132	0.00046171	0.00053823	7.9007e-05	0.00021074	0.0002796	1.1203e-05	5.6335e-05	0.00012137	6.1853e-05	-4.2825e-06	NaN	-2.1553e-06
	0.0011239	0.0010196	0.0011307	0.0010314	0.00065839	0.00089185	0.0012856	0.00077803	0.00026938	0.0008931	0.00096627	0.00074657	0.00056774	0.0012768	0.00042473	0.00037336	0.00066008	0.00089187	0.0012684	0.00039377	0.00025898	0.00040035	0.00035812	0.00012417	0.0001994	0.0003074	5.2523e-05	0.00010753	0.00011044	4.6878e-05	4.2417e-05	-2.0766e-07	9.2464e-06
	0.00099977	0.00079488	0.0008468	0.0009012	0.00065062	0.0009518	0.0011536	0.00060571	0.00017883	0.00093158	0.00067333	0.00061808	0.00062178	0.0010696	0.00018947	0.00024425	0.00052318	0.0010696	0.00096311	0.00012588	0.00010703	0.00032417	0.00023729	5.0512e-05	9.0011e-05	0.00018206	2.757e-05	5.3811e-05	3.746e-05	-4.0477e-07	2.1233e-05	7.4819e-06	2.3713e-05
	0.00095266	0.00090464	0.00089428	0.0010844	0.00064191	0.00096768	0.0011381	0.0006593	0.00022226	0.00091659	0.00069379	0.00069917	0.00059804	0.0010371	0.00022062	0.0002559	0.00059717	0.0010042	0.001179	0.00013689	8.658e-05	0.00030314	0.0002188	7.1261e-05	0.00010019	0.00014833	3.9526e-05	4.9994e-05	2.9479e-05	2.1495e-05	1.4387e-05	1.0248e-05	1.6207e-06
	0.0010535	0.00099575	0.0011065	0.000897	0.00069315	0.00090117	0.0011805	0.00069922	0.00030472	0.0010768	0.000817	0.00082131	0.0006493	0.0011513	0.00035849	0.00027166	0.00069163	0.0010322	0.0012692	0.00029066	0.00019388	0.00035224	0.00030258	0.00012446	9.4847e-05	0.00023981	1.8521e-05	6.7398e-05	8.6643e-05	-4.0477e-07	1.3651e-05	2.4857e-05	2.7332e-06
	0.0011001	0.00088877	0.00099287	0.00090901	0.00080223	0.00093711	0.0012232	0.00072705	0.00021836	0.0010261	0.00077894	0.00074704	0.00060252	0.0011429	0.00032693	0.00023647	0.00063673	0.00099859	0.0012572	0.00023793	0.00022414	0.00035996	0.00029219	6.4207e-05	0.00015583	0.00018519	5.757e-05	8.8237e-05	5.736e-05	8.0113e-06	8.8308e-07	1.4895e-05	1.831e-05
	0.00092143	0.0010107	0.0010435	0.00091708	0.00053671	0.00094048	0.0012386	0.00077025	0.00024955	0.0010407	0.00083285	0.00082086	0.00053608	0.0011354	0.00029197	0.00026385	0.00060125	0.00098295	0.0012179	0.00030584	0.00022396	0.00035369	0.00034269	9.3593e-05	0.00012344	0.00026096	1.9127e-05	8.1621e-05	7.6494e-05	7.4594e-06	5.4046e-05	5.69e-07	2.0954e-05
	0.0010847	0.00088974	0.00104	0.00095616	0.00062206	0.00098517	0.0012193	0.00073636	0.00017135	0.0010288	0.0008106	0.00079786	0.0005829	0.0010998	0.00023649	0.00024017	0.00061695	0.0010053	0.0012581	0.00027049	0.0002957	0.00038312	0.00031821	0.00010245	0.00014414	0.00019801	9.9406e-05	8.6966e-05	8.5849e-05	1.9999e-05	3.829e-05	-2.0766e-07	3.4238e-05
	0.0010721	0.0009775	0.0010046	0.0010431	0.00066968	0.0010693	0.0012631	0.00067099	0.00019463	0.0010884	0.00081815	0.00073494	0.00058638	0.0012689	0.00027986	0.00020923	0.00071072	0.0010439	0.0012128	0.00033337	0.00027887	0.00024508	0.00034331	7.3645e-05	0.00010237	0.00025083	6.7856e-05	7.1816e-05	4.7571e-05	2.5059e-05	1.8884e-05	5.152e-05	7.8127e-05
	0.0010418	0.0010602	0.0011073	0.0010861	0.0006345	0.00098477	0.0012121	0.00061598	0.00015167	0.0011151	0.00077865	0.00078409	0.00060632	0.001194	0.00027203	0.00025605	0.00074265	0.00098822	0.0013337	0.00036164	0.00023382	0.0002739	0.0003255	7.8926e-05	7.6096e-05	0.00023392	4.8018e-05	7.7521e-05	6.8356e-05	1.3866e-05	2.0134e-06	5.2355e-05	0.00011441
	0.00088174	0.0012252	0.00096535	0.0012044	0.00059227	0.0011782	0.0011504	0.00088736	0.00024155	0.0011112	0.00064958	0.00087112	0.00045732	0.00136	0.0001931	0.00020535	0.00059331	0.0011576	0.0014193	0.00018438	0.00016307	0.00029476	0.0004302	3.3488e-05	0.00018907	0.0001617	5.8011e-05	6.3976e-05	4.8612e-05	6.7914e-05	1.1378e-05	8.1932e-07	3.4834e-05
	0.00085094	0.0012387	0.00088297	0.0013067	0.0006344	0.0011422	0.0012555	0.00089478	0.00015951	0.0011272	0.00065085	0.00095188	0.00044979	0.0013094	0.00018551	0.0002051	0.00052284	0.0010515	0.0015441	0.00024333	0.00014318	0.00032304	0.00041255	3.5533e-05	0.00017087	0.0001539	6.1911e-05	9.0273e-05	4.6566e-05	7.3638e-06	1.1374e-05	1.4729e-05	3.0582e-05
	0.0012024	0.0012883	0.0013564	0.0015163	0.00065472	0.0010414	0.00115	0.00071832	0.00025169	0.00085068	0.00087382	0.00080437	0.00042077	0.0013815	0.00022585	2.3626e-06	0.00048704	0.0011792	0.0013965	0.0001238	0.00018768	0.00024891	0.00022994	-4.5223e-07	2.7688e-05	0.00021133	1.6675e-05	1.3668e-05	7.9508e-05	NaN	1.8906e-07	3.2776e-05	3.6991e-05
	NaN	0.00094375	0.001196	0.0012077	NaN	0.00058844	NaN	0.00039687	NaN	0.00080732	0.00081522	0.00048893	0.00041204	0.00098284	0.00022548	7.3189e-05	0.00035724	0.00092527	0.001073	0.00014416	0.00020288	0.00025777	0.00019537	-4.5223e-07	1.4993e-05	0.00027285	1.1165e-05	4.9884e-06	6.1516e-05	NaN	NaN	NaN	NaN
	0.0011406	0.0013	0.0012619	0.0013916	0.00078112	0.0011911	0.0012707	0.00080051	0.00040787	0.00097989	0.00098339	0.0007047	0.00052869	0.0013145	0.00025249	0.00011568	0.00052548	0.0013543	0.0015795	0.00038588	0.00034426	0.00031363	0.00032211	2.8025e-05	8.7899e-05	0.00021359	3.856e-05	6.5909e-05	0.0001041	4.0928e-05	1.8906e-07	8.8091e-08	0.00010757
	0.0011519	0.0011716	0.0012696	0.0014776	0.00071426	0.0010879	0.0011372	0.00071863	0.00029837	0.00099117	0.001058	0.00074367	0.00056549	0.0013973	0.00026035	0.00012354	0.00060019	0.0013015	0.0013599	0.00037218	0.00032172	0.00040645	0.00030376	4.2554e-05	0.00012455	0.00030104	2.4118e-05	3.2041e-05	9.9035e-05	1.6481e-05	1.8906e-07	8.8091e-08	9.2513e-05
	0.00097672	0.0012138	0.0013795	0.0010442	0.00088713	0.00093741	0.0013371	0.00072625	0.0002826	0.0010814	0.00091646	0.00078923	0.00056507	0.0012963	0.00026079	0.00013566	0.0007799	0.0012138	0.0012202	0.00026274	0.00034387	0.00035902	0.00036863	2.8454e-05	0.00012798	0.0003193	1.802e-05	2.0772e-05	0.00015975	0.00013395	1.8906e-07	8.8091e-08	-8.6549e-07
	NaN	0.00076749	NaN	0.00070409	NaN	0.00062006	0.001283	0.00033785	3.3734e-05	0.00068582	NaN	0.00025511	NaN	0.0007649	-3.116e-06	NaN	0.00030277	0.00078605	0.0012086	0.00017453	0.00023032	0.00018246	0.00032675	-4.5223e-07	4.7637e-05	0.00012055	-3.722e-07	-3.4648e-07	8.2744e-05	NaN	3.5228e-06	8.8091e-08	1.4476e-05
	0.001082	0.0010975	0.0012964	0.0012153	0.00079256	0.00097139	0.0013771	0.00080206	0.00034564	0.0010336	0.00098211	0.00083412	0.00063969	0.0014783	0.00030731	0.00017847	0.00070567	0.0009518	0.0013062	0.00026809	0.00020815	0.00020833	0.00032362	1.1233e-05	3.2469e-05	0.00018116	2.5717e-05	-3.4648e-07	3.2906e-05	4.384e-05	1.8906e-07	8.8091e-08	4.0358e-05
	0.0010899	0.0011876	0.0011716	0.0012546	0.00071814	0.0011121	0.001313	0.00080432	0.0002518	0.0011162	0.0008968	0.00070429	0.00059723	0.0012603	0.00030431	0.00011978	0.00046744	0.0010711	0.0011139	0.00032365	0.00034562	0.00042316	0.00029813	2.9671e-05	0.00011377	0.00034603	1.3813e-05	-3.4648e-07	6.3324e-05	0.00014024	1.8906e-07	8.8091e-08	8.296e-05
	0.0010697	0.0011688	0.0013039	0.0010121	0.00087092	0.00093753	0.0013486	0.00074973	0.000243	0.00099926	0.00090934	0.00075283	0.00067795	0.0014515	0.0003428	0.0001317	0.00055696	0.0010139	0.0012042	0.00027376	0.00033992	0.0003348	0.00029123	6.1854e-05	5.3662e-05	0.00028709	6.6984e-05	1.0446e-05	0.00016234	8.21e-05	1.8906e-07	8.8091e-08	0.00013541
	0.00094021	0.0011903	0.0013391	0.0010235	0.00083553	0.00091787	0.0013093	0.00067135	0.00021581	0.0010343	0.00096424	0.00072518	0.00061544	0.0014196	0.00033453	0.00019456	0.00070605	0.00093184	0.0012499	0.00026689	0.00029712	0.00031414	0.00027926	9.6109e-05	6.147e-05	0.00028118	2.5194e-05	-3.4648e-07	0.00015188	0.00013119	1.8906e-07	8.8091e-08	0.00011453
	0.0010591	0.0012232	0.0011947	0.0011334	0.00084827	0.0009559	0.0013135	0.00069895	0.00022433	0.00096051	0.00097173	0.00074987	0.00058741	0.0013145	0.00038587	0.00017874	0.00052611	0.0010418	0.0011528	0.00026854	0.00034018	0.00031878	0.00026707	4.3548e-05	7.2008e-05	0.00027723	7.9463e-06	6.1615e-06	0.00010463	0.00011259	1.8906e-07	8.8091e-08	0.00012673
	0.00074971	0.0011186	0.00082404	0.001012	0.0007976	0.00082699	0.0010361	0.00060821	0.00011059	0.00084277	0.00059341	0.00058779	0.00026657	0.0010998	0.00017355	8.8874e-05	0.00028462	0.00090998	0.001133	0.00027047	0.00029897	0.00034279	0.00023619	3.4084e-05	6.4599e-05	0.00028601	1.8301e-05	-3.4648e-07	0.00011159	0.00010796	1.8906e-07	8.8091e-08	0.00010693
	0.0010831	0.0010407	0.0010704	0.0010279	0.00069472	0.00094779	0.0012471	0.00071575	0.00026725	0.001003	0.00092903	0.00070848	0.00079648	0.0012287	0.00027604	9.7319e-05	0.00072912	0.0010066	0.0010012	0.00016105	0.0002134	0.00027111	0.00024097	1.7692e-05	2.4764e-05	0.00024462	1.1043e-05	-3.4648e-07	5.156e-05	4.4202e-05	1.8906e-07	8.8091e-08	7.758e-05
	0.0010606	0.0010262	0.0010708	0.00096516	0.00076188	0.00094076	0.0013293	0.00064149	0.00030239	0.0010272	0.00093276	0.00072813	0.00082385	0.0013498	0.00032059	0.00018275	0.00070612	0.00099342	0.0010542	0.00013101	0.00023442	0.00027161	0.0002421	8.663e-06	2.4039e-05	0.00021854	2.1233e-05	2.8421e-05	2.991e-05	3.1274e-05	1.8906e-07	8.8091e-08	6.6694e-05
	0.00096561	0.0010441	0.0010782	0.00091042	0.00056127	0.00098399	0.0011686	0.00065611	0.0002006	0.00088575	0.00088215	0.00068079	0.0007105	0.0012718	0.00039426	0.00010817	0.00060403	0.0011014	0.0010812	0.00027507	0.00033822	0.00028541	0.00025483	3.8366e-05	0.00013847	0.00023739	2.4131e-05	2.2696e-05	4.3454e-05	6.3317e-05	1.8906e-07	8.8091e-08	4.5796e-05
	0.0010643	0.0010272	0.0012543	0.0010548	0.00078064	0.000969	0.0013567	0.00066816	0.0002508	0.0008502	0.00098008	0.00075201	0.00077037	0.0013696	0.00037148	4.2114e-05	0.00079575	0.0010645	0.00087649	0.00025586	0.00032046	0.00031662	0.00027196	5.5677e-05	0.00012493	0.00024528	3.3211e-05	3.9065e-05	6.0331e-05	5.753e-05	1.8906e-07	8.8091e-08	4.2726e-05
	0.00098145	0.00096814	0.0011016	0.0010009	0.0006754	0.00090051	0.0012944	0.00070751	0.00022433	0.00096813	0.00076867	0.00077088	0.00075749	0.0012363	0.00029967	0.00015118	0.00072113	0.00089996	0.001067	0.0001256	0.00017555	0.00024617	0.00020182	3.0326e-06	4.0764e-05	0.0002126	4.9768e-06	-3.4648e-07	6.709e-05	2.9008e-05	1.8906e-07	8.8091e-08	6.8159e-05
	0.00098492	0.00092925	0.0010007	0.00094977	0.00073407	0.00086251	0.0012434	0.0006317	0.00025945	0.00095205	0.00080005	0.00070845	0.00073025	0.001335	0.00028835	0.00010055	0.00063552	0.00099412	0.0011633	0.00015762	0.00024119	0.00027251	0.00019149	1.2194e-05	9.247e-06	0.00019193	-3.722e-07	-3.4648e-07	4.191e-05	3.7259e-05	1.8906e-07	3.4862e-06	6.6254e-05
	0.00094207	0.00098036	0.0010395	0.00095697	0.00087459	0.00095689	0.0012892	0.00063201	0.00023976	0.00092471	0.00084237	0.00067782	0.00071771	0.0012336	0.00036265	5.357e-05	0.00065934	0.00098623	0.0010588	0.0002261	0.00026629	0.00025507	0.00028431	1.428e-06	0.00011286	0.00015431	6.9256e-05	7.0457e-06	3.7292e-05	2.6081e-05	1.8906e-07	8.8091e-08	3.0323e-05
	0.00098905	0.0010549	0.0010668	0.0010118	0.00070222	0.00092974	0.0013014	0.00061645	0.00026316	0.00088563	0.00085456	0.0006498	0.0006995	0.0011712	0.00033906	5.7312e-05	0.00062786	0.0010098	0.00085691	0.00026535	0.00028645	0.00028955	0.00026866	3.853e-05	0.00011684	0.00019502	5.6483e-05	8.4923e-06	4.6644e-05	0.00010621	1.8906e-07	8.8091e-08	5.4161e-05
	0.00083117	0.00086171	0.0009443	0.0010438	0.00055206	0.00084271	0.0011205	0.00045176	0.0001733	0.00064137	0.00057747	0.00047007	NaN	0.00078018	5.0938e-05	5.7325e-05	NaN	0.0011353	0.0012736	0.00027162	0.00033835	0.00038888	0.00031669	2.9074e-05	7.9229e-05	0.00023689	1.3687e-05	4.0593e-05	9.4947e-05	0.00010992	1.8906e-07	-2.6397e-07	8.7075e-05
	0.0010738	0.0012138	0.00147	0.0012979	0.00065531	0.0012019	0.0012784	0.00085983	0.00032498	0.0010111	0.00091315	0.00074783	0.00055748	0.0010419	0.00031574	8.9015e-05	0.00052978	0.001303	0.0011392	0.000359	0.00020172	0.00039484	0.00038345	2.5888e-05	0.00015882	0.00033465	4.0466e-05	-3.4648e-07	7.0313e-05	0.0001017	1.8906e-07	9.5924e-06	0.00020465
	0.0011383	0.0011524	0.0013328	0.0012428	0.00076525	0.0010546	0.0014543	0.00075859	0.00033311	0.00099109	0.00099518	0.00073273	0.00076511	0.0011865	0.00033899	0.00016334	0.00058843	0.0010558	0.0012096	0.00027265	0.00033393	0.00037979	0.00029006	8.3931e-05	8.4499e-05	0.0002168	6.818e-05	-3.4648e-07	1.8221e-05	7.3827e-05	1.8906e-07	2.7263e-05	0.0001254
	0.0010579	0.0010577	0.0011492	0.0012156	0.00058059	0.00099498	0.0010748	0.00054982	0.00021608	0.00064749	0.00079636	0.0007001	0.00046353	0.00089052	0.00017834	9.2565e-05	0.00042437	0.0011569	0.0010198	0.0002922	0.00017937	0.00024604	0.00020227	NaN	6.0241e-05	0.00015598	4.4468e-05	1.6894e-05	3.2082e-05	NaN	NaN	NaN	NaN
	0.0010125	0.00099389	0.0010935	0.0010084	0.00071357	0.00093175	0.0012663	0.00069071	0.00031718	0.00083877	0.00088923	0.00067998	0.00069383	0.0013537	0.00030075	0.00012433	0.00071451	0.0010247	0.0010491	0.00013867	0.00012948	0.00018073	0.00014256	3.0707e-05	6.1236e-05	0.00021199	6.1369e-05	-3.4648e-07	8.1943e-05	5.5072e-05	1.8906e-07	8.4504e-06	6.3779e-05
	0.00093456	0.00096995	0.0010824	0.0010319	0.00075333	0.00089416	0.0013099	0.00066404	0.00029753	0.00086968	0.00092851	0.00058572	0.00072566	0.0013415	0.00026951	9.2898e-05	0.00068687	0.00095854	0.0010787	0.00011163	0.00021022	0.00019473	0.00011542	1.0049e-05	4.6498e-05	0.00023121	1.4733e-05	2.3764e-05	5.551e-05	1.2623e-05	1.4798e-06	8.8091e-08	5.9916e-05
	0.0010163	0.00096115	0.0010747	0.00092231	0.00065158	0.00089296	0.0012586	0.0006009	0.00022753	0.0008972	0.00091314	0.00073315	0.00070641	0.0012679	0.0003555	8.8964e-05	0.00074514	0.00099663	0.0013274	0.00020551	0.00025665	0.00036177	0.00028883	-4.5223e-07	6.6142e-05	0.00017271	3.4356e-05	2.6705e-05	3.6576e-05	6.3276e-05	2.8449e-05	8.8091e-08	3.653e-05
	0.00096937	0.0010235	0.0011374	0.0010911	0.00060038	0.00095931	0.0012545	0.0006764	0.00027837	0.00097908	0.00096087	0.00070632	0.00075379	0.0013071	0.00035925	6.1887e-05	0.00070586	0.0010684	0.0013199	0.00024476	0.00028185	0.00038834	0.00028809	5.2741e-05	0.00011697	0.00018195	5.6678e-05	4.7557e-05	4.7976e-05	8.2529e-05	1.8906e-07	-1.3558e-07	7.9879e-05
	0.0011177	0.00098689	0.0010629	0.00082485	0.00076897	0.00090151	0.0013292	0.00066342	0.00035667	0.00094029	0.00086902	0.00075414	0.00075331	0.001389	0.00033599	0.0001394	0.00070222	0.0009147	0.001057	0.00014673	0.0001775	0.00023453	0.00012372	2.5738e-05	8.9052e-05	0.00019501	-3.722e-07	-1.7751e-07	3.7558e-05	4.4406e-05	1.8906e-07	8.8091e-08	6.3976e-05
	0.0011838	0.00091282	0.0010396	0.00098913	0.00087617	0.00078706	0.0013328	0.00066723	0.0003256	0.00097174	0.0008161	0.00063389	0.00062871	0.0011737	0.00029203	2.6159e-05	0.00047115	0.0010419	0.0013277	0.00023733	0.00025985	0.00034444	0.00025323	2.715e-05	7.3518e-05	0.00016049	3.7487e-05	2.2384e-05	5.5505e-05	6.2991e-05	1.8906e-07	8.8091e-08	8.4875e-05
	0.0010932	0.00098784	0.0011098	0.0010515	0.00084049	0.00094097	0.0013166	0.00076209	0.0003763	0.0010112	0.00091358	0.00070926	0.00067148	0.0012799	0.00035876	6.1207e-05	0.0005413	0.0011636	0.0012333	0.00026133	0.00032519	0.00033142	0.00024518	2.4688e-05	7.8032e-05	0.00017802	3.6138e-05	1.6836e-05	3.4453e-05	4.2009e-05	1.8906e-07	8.8091e-08	9.5506e-05
	0.0010937	0.001233	0.0010046	0.0012466	0.00068251	0.00090903	0.0010123	0.00066342	0.00015785	0.00065112	0.00067452	0.00054923	0.00036466	0.00088903	8.1721e-05	7.3189e-05	0.00033908	0.00098059	0.0013348	0.00027887	0.00030458	0.00026899	0.00034292	5.0193e-05	9.3692e-05	0.00031703	6.1319e-05	8.5658e-05	0.00013764	0.00010153	1.8906e-07	8.8091e-08	0.00013377
	0.0010473	0.0012531	0.0014257	0.0010864	0.00094819	0.00096567	0.0013479	0.00077352	0.00020458	0.0010339	0.0011296	0.00074189	0.00066699	0.0013147	0.00037379	0.00020225	0.00064281	0.00097258	0.0011776	0.00023278	0.00026021	0.00038317	0.00025539	1.1142e-05	4.0707e-05	0.00022197	2.8338e-05	7.0994e-05	0.00021478	0.00011904	-1.469e-07	8.8091e-08	0.00016548
	0.001077	0.0010258	0.0010353	0.00098088	0.00062415	0.0008551	0.0012666	0.00070627	0.00021599	0.00093301	0.0007495	0.00055973	0.00074498	0.0012088	0.00035473	9.5973e-05	0.00061938	0.0010465	0.0010493	0.00010457	9.3725e-05	0.00019808	0.00013529	1.0926e-05	3.6437e-05	0.00028135	9.6122e-06	-3.4648e-07	6.4658e-05	7.5336e-05	1.8906e-07	8.8091e-08	3.2996e-05
	0.0010211	0.0011125	0.001102	0.00098911	0.00065525	0.00094003	0.0012592	0.00083254	0.00018471	0.00094825	0.00078417	0.0006498	0.00080451	0.0012762	0.00039749	2.5647e-05	0.00059982	0.0010832	0.0010412	0.0001015	0.00017156	0.00020966	0.00011353	1.0782e-05	3.7518e-06	0.00027742	1.4131e-05	6.2589e-06	9.9471e-05	6.5797e-05	1.8906e-07	8.8091e-08	4.8359e-05
	0.0011138	0.0014402	0.0014775	0.0012699	0.00079192	0.001125	0.0013571	0.00087158	0.00027538	0.0011085	0.0009522	0.00088646	0.00048208	0.0013311	0.00023569	0.00014737	0.00078762	0.00072203	0.00097261	0.00015901	0.00014281	0.00019882	0.00022348	-4.5223e-07	2.4478e-05	8.5903e-05	2.6946e-05	2.5578e-05	0.00020737	4.6359e-05	-1.469e-07	8.8091e-08	0.00012379
	0.0010943	0.0011674	0.0013089	0.0010436	0.00090995	0.00099668	0.0013801	0.00081256	0.00022039	0.0010309	0.0010481	0.00080096	0.00065943	0.0013035	0.00046756	6.5539e-05	0.00064338	0.00098597	0.0013496	0.00023076	0.00027563	0.00036028	0.00027281	6.5328e-06	7.1685e-05	0.00023238	2.4533e-05	9.4921e-05	NaN	4.2172e-05	-8.1882e-07	8.8091e-08	0.00011277
	0.0010835	0.00097938	0.0010705	0.001091	0.00080425	0.00094534	0.0012786	0.00071101	0.00025928	0.0010617	0.00085125	0.00033688	0.00071059	0.0012173	0.00035891	7.2715e-05	0.00061127	0.0010064	0.0010858	9.1295e-05	0.00010663	0.00026708	0.00015875	2.9538e-05	5.7422e-05	0.0002876	3.6057e-05	-3.4648e-07	8.0258e-05	5.1186e-05	1.8906e-07	-8.2102e-09	3.4316e-05
	0.0010653	0.0010717	0.0010392	0.001059	0.00078458	0.001007	0.0012829	0.00080113	0.00021647	0.0010578	0.00076924	0.00053384	0.00074587	0.0012991	0.00045249	9.623e-05	0.00060014	0.0010425	0.0010689	0.00010569	0.00012587	0.00024336	0.00015155	2.3413e-05	5.5947e-05	0.00024626	2.4686e-05	1.0749e-05	9.6589e-05	4.3811e-05	1.8906e-07	8.8091e-08	5.7462e-05
	0.0010489	0.00099726	0.0011208	0.0010084	0.00084795	0.0009769	0.0013253	0.00069133	0.00025545	0.0010223	0.00091769	0.00085801	0.00068974	0.0012795	0.00042233	0.00013178	0.00053766	0.0010028	0.0011845	0.00017802	0.00027583	0.00036645	0.00018831	5.3269e-05	6.3263e-05	0.00025054	1.9053e-05	3.0789e-05	0.0001669	4.8869e-05	2.1133e-05	8.8091e-08	0.0001055
	0.0010761	0.00099533	0.0011802	0.0010201	0.00085978	0.00092055	0.0013409	0.00073418	0.00027864	0.0010498	0.00089051	0.00082495	0.00069775	0.0012951	0.00048061	9.7191e-05	0.00060416	0.00094566	0.00125	0.00019559	0.00020778	0.00033394	0.00017235	6.1646e-05	3.7186e-05	0.00024759	4.7832e-05	2.0751e-05	9.9564e-05	1.1166e-05	1.8906e-07	-1.9779e-07	6.4239e-05
	0.0010712	0.00097561	0.0011642	0.0010826	0.00094644	0.00096742	0.0013959	0.00078433	0.00023568	0.0011669	0.00090934	0.00088563	0.00071773	0.0012602	0.0004766	0.00018638	0.00064358	0.00088376	0.0012837	0.00018929	0.00029472	0.00038643	0.00023762	5.9839e-05	4.4892e-05	0.00022387	5.0926e-05	8.6863e-05	0.00019279	4.4307e-05	-4.8286e-07	8.8091e-08	0.00010561
	0.0010863	0.00092404	0.0010822	0.00095751	0.00088663	0.00092058	0.0014229	0.00079639	0.00027868	0.0011908	0.00095334	0.00084584	0.00068629	0.0012563	0.00046055	NaN	0.00064729	0.00097742	0.0011871	0.00024122	0.00014589	0.00039146	0.00022911	4.7784e-05	8.5492e-05	0.00023005	6.7895e-05	2.41e-05	0.00012573	3.9862e-05	1.8906e-07	-1.9779e-07	7.0073e-05
	0.00098529	0.001053	0.001298	0.0012349	0.00068716	0.0010743	0.0014549	0.00067135	0.00034518	0.0011198	0.0010967	0.00069335	0.00083601	0.0013067	0.00040183	0.00015862	0.00070886	0.0010097	0.0012062	0.00023588	0.00024524	0.00027704	0.0003073	3.4265e-05	6.615e-05	0.00027696	3.3518e-05	5.3649e-05	0.00010128	9.1556e-05	1.8906e-07	-2.931e-07	6.391e-05
	0.001043	0.0011978	0.0012191	0.0012264	0.00059272	0.0010079	0.0013764	0.00065642	0.00023945	0.0010609	0.0010612	0.00070173	0.00080801	0.0013659	0.00028809	0.0001081	0.00072817	0.00095083	0.0012237	0.00022326	0.00026873	0.00027825	0.00029022	6.4042e-05	8.264e-05	0.00026833	6.0918e-05	1.929e-05	3.2816e-05	9.2489e-05	1.8906e-07	8.8091e-08	4.6182e-05
	0.0010119	0.0012025	0.0011729	0.0012313	0.00068848	0.001123	0.001263	0.00061645	0.0002631	0.001077	0.00083531	0.00056012	0.00056133	0.0011314	0.00024837	0.0001077	0.00037724	0.0011832	0.0014312	0.00024243	0.0003207	0.00027243	0.00036324	4.0534e-05	5.6426e-05	0.00017414	5.8227e-05	2.3983e-06	5.3512e-05	8.4825e-05	1.8906e-07	3.0773e-05	9.0268e-05
	0.0009848	0.0011228	0.0011526	0.0012507	0.00059361	0.00093945	0.0013218	0.00045114	0.00032193	0.00097555	0.00081602	0.00043904	0.00058931	0.001159	0.00020123	0.00010415	0.00042364	0.0009914	0.0011491	0.00013679	0.00015424	0.00022649	0.00021096	-4.5223e-07	5.998e-06	0.0001811	3.2931e-05	5.8932e-06	9.1001e-05	5.9978e-05	1.8906e-07	8.8091e-08	5.0485e-05
	0.0010564	0.0012838	0.0011141	0.0015253	0.00046006	0.0011594	0.0012606	0.00080307	0.00041474	0.0010547	0.00074203	0.00086558	0.00060678	0.0015671	0.00029228	0.00014635	0.00048929	0.00095645	0.0015117	0.00021502	0.00018529	0.00023828	0.00029002	9.8195e-07	7.3513e-05	0.00015823	2.1453e-07	-2.9024e-07	0.00010301	3.6987e-05	3.4686e-06	6.3362e-10	-4.7607e-07
	0.0010793	0.0012292	0.0011722	0.0011592	0.00047173	0.001112	0.0011195	0.00075992	0.00037541	0.0010668	0.00077328	0.00088483	0.00054852	0.0014811	0.00030365	0.00015407	0.00046577	0.00097706	0.0015803	0.00018744	0.00014266	0.00023461	0.00028863	1.1363e-06	0.00012185	0.00012404	2.5622e-07	1.0217e-05	3.3331e-05	2.189e-05	4.5497e-06	6.3362e-10	8.2418e-06
	0.0010943	0.0012687	0.0011568	0.0012491	0.00047139	0.0011699	0.0012559	0.00083374	0.00047405	0.0012235	0.00089436	0.00093909	0.00064611	0.0013907	0.00030738	0.00013856	0.00048071	0.0010683	0.0012854	0.00021301	0.00023058	0.00022854	0.00028695	4.4151e-07	0.00015644	0.00010469	-2.2325e-07	-2.9024e-07	1.7543e-06	2.6723e-05	6.3566e-05	6.3362e-10	3.5609e-05
	0.0010588	0.0013261	0.0011449	0.0013775	0.00051324	0.0011073	0.001256	0.00089634	0.00047316	0.0012002	0.00086245	0.00090796	0.00063539	0.0014018	0.00024943	0.00025979	0.0004885	0.0010644	0.0012246	0.00022451	0.00018865	0.00024768	0.0002672	1.5145e-07	0.00014976	0.00017003	1.7692e-05	6.5827e-06	4.2542e-05	3.6647e-05	9.6872e-06	6.3362e-10	7.3102e-05
	0.0010364	0.0013367	0.0011913	0.0014129	0.00072586	0.00097636	0.0013114	0.00083376	0.00040662	0.0011134	0.00089068	0.00080677	0.00067315	0.0013998	0.00027676	0.0001779	0.00070393	0.0010051	0.001396	0.00031323	0.00024158	0.00028246	0.00027009	1.7819e-06	0.00013875	0.00026999	2.1453e-07	2.97e-05	7.7747e-05	2.9592e-05	3.4686e-06	6.3362e-10	2.871e-05
	0.00096661	0.0011946	0.001269	0.0013229	0.00075817	0.0010506	0.001197	0.0008648	0.00037532	0.0010905	0.00094075	0.00086955	0.00072361	0.0013682	0.00026901	0.00020087	0.00077427	0.00096112	0.0014623	0.00030606	0.00021084	0.00030605	0.0002837	1.1363e-06	0.00016372	0.0002092	2.5622e-07	5.1458e-05	3.8866e-05	9.7094e-06	2.9012e-05	6.3362e-10	1.6168e-05
	0.0011412	0.0012183	0.0012385	0.0013457	0.00072822	0.00092409	0.0012559	0.00081071	0.0005242	0.0011763	0.00093299	0.00083019	0.00077887	0.0014968	0.00029996	0.00017749	0.00068015	0.00099301	0.0012841	0.00030574	0.00026021	0.00029155	0.00022303	1.394e-05	0.00019759	0.00026295	1.5769e-05	1.7538e-05	1.7327e-05	4.9449e-05	3.2001e-05	6.3362e-10	-4.7607e-07
	0.00093815	0.0012417	0.0012069	0.0012405	0.00065027	0.001049	0.0012333	0.00075522	0.00048097	0.0011524	0.00089857	0.00077457	0.00073179	0.001395	0.00029594	0.00019323	0.00063335	0.0010243	0.0013193	0.00032429	0.00025482	0.00028394	0.00020984	6.9406e-05	0.00015845	0.00022979	2.7441e-05	1.6765e-05	3.7084e-05	2.1781e-05	7.2322e-06	6.3362e-10	-4.7607e-07
	0.0010868	0.0012417	0.001207	0.0012815	0.0006005	0.00093315	0.0013737	0.00077545	0.00032114	0.0010832	0.00090642	0.00083377	0.00066946	0.0013872	0.00045968	0.00020907	0.00072744	0.00093479	0.0013217	0.00031271	0.00024513	0.00024013	0.00024263	-2.0662e-07	0.00021435	0.00023584	-1.0643e-06	4.7402e-05	7.961e-05	3.2922e-05	1.1959e-05	6.3362e-10	9.6337e-05
	0.0010085	0.0012338	0.001246	0.0012382	0.00062762	0.00095627	0.001323	0.0007168	0.00034845	0.001025	0.00087494	0.00080293	0.00072104	0.001422	0.00033865	0.00019721	0.00061826	0.00096316	0.001142	0.00028143	0.00026949	0.00027254	0.00026029	1.7954e-07	0.0001747	0.00024977	9.086e-06	5.8488e-06	0.00011388	2.2092e-05	1.9991e-05	6.3362e-10	7.715e-05
	0.0011691	0.0011843	0.0011874	0.0012762	0.00061735	0.00090939	0.0012762	0.00074029	0.00030868	0.00095768	0.00085928	0.00085698	0.00064611	0.0014026	0.00038208	0.00015027	0.00061823	0.00095032	0.00126	0.00035452	0.00022914	0.00026495	0.00025803	-2.0662e-07	9.5268e-05	0.00025147	3.2589e-06	2.8702e-05	8.0498e-05	4.2869e-05	3.1681e-05	6.3362e-10	9.4901e-05
	0.0010987	0.0012389	0.0011873	0.0013271	0.00064412	0.00094119	0.0012371	0.00072465	0.00029707	0.00096973	0.00091762	0.00073328	0.00068133	0.0014222	0.0003152	0.00017738	0.00055974	0.00087443	0.0011702	0.00029087	0.0002383	0.00028185	0.00025923	1.7954e-07	0.00016154	0.00022147	-6.8375e-07	-2.9024e-07	0.00012642	6.9761e-05	2.5309e-05	6.3362e-10	6.6003e-05
	0.00097802	0.0010836	0.0010514	0.0011484	0.00051572	0.0010028	0.0012173	0.00070922	0.00032066	0.0010048	0.00088661	0.0006275	0.00068578	0.0014422	0.00033878	0.00016511	0.00059076	0.00091365	0.0010914	0.00023412	0.0002306	0.00033208	0.00027452	2.8767e-05	8.4302e-05	0.00014425	-1.5396e-07	-2.9024e-07	2.418e-05	3.5634e-05	1.0733e-05	6.3362e-10	2.2606e-05
	0.0010593	0.0010724	0.00096178	0.0011753	0.00047586	0.00092484	0.0012677	0.00063764	0.00026985	0.0010519	0.00083948	0.0006386	0.00063036	0.0014223	0.00033484	0.00023227	0.000532	0.00091636	0.0011542	0.00023557	0.0002179	0.0003137	0.00020717	8.4093e-07	0.00011706	0.00012461	-2.1496e-07	-2.9024e-07	1.9323e-05	2.0742e-05	4.1532e-06	6.3362e-10	-4.7607e-07
	0.0010477	0.0011312	0.0010476	0.0010313	0.00061632	0.00084674	0.0012842	0.00071672	0.00030523	0.0010082	0.00087498	0.00067887	0.00064699	0.0012143	0.00045983	0.00015709	0.00064551	0.00092263	0.0012784	0.00023766	0.00021183	0.00029615	0.00020885	3.9074e-05	0.00012941	0.00019111	6.3115e-07	2.7173e-05	1.6572e-05	0.00012234	5.0473e-05	NaN	4.8167e-05
	0.00089949	0.0010321	0.0010278	0.0010354	0.00035156	0.00083161	0.0011708	0.00064252	0.00025087	0.00094542	0.00082837	0.0007369	0.00041326	0.001149	0.00030001	0.00013796	0.00048187	0.00097233	0.0011883	0.0002739	0.00022872	0.00028501	0.00014543	-1.9398e-06	0.0001342	0.00022093	6.0329e-07	2.8122e-05	5.2354e-05	0.00012372	4.4392e-05	6.3362e-10	3.0563e-05
	0.00098071	0.0010021	0.0010357	0.0011326	0.00043363	0.000937	0.0012324	0.00077151	0.00032115	0.0009812	0.0007341	0.0006109	0.00056135	0.0013954	0.00034264	0.00013844	0.00051264	0.00089045	0.001223	0.00020175	0.00020371	0.00027522	0.00021632	1.5741e-05	0.00010216	0.0001762	-1.5396e-07	4.017e-06	4.0156e-05	1.0999e-06	4.4406e-06	6.3362e-10	2.1955e-05
	0.00092992	0.0010445	0.00092689	0.0011524	0.00038317	0.00090562	0.0011698	0.00069763	0.00030514	0.00092268	0.00072705	0.00068197	0.00058013	0.0013447	0.00030389	0.00016955	0.00052387	0.00091211	0.0012302	0.00022048	0.00015798	0.00026039	0.00018575	8.4093e-07	7.1195e-05	0.00011375	-2.1496e-07	6.3638e-06	1.3556e-05	1.5594e-05	3.4757e-06	6.3362e-10	9.4216e-06
	0.0011031	0.00099809	0.0010318	0.0010936	0.00065582	0.00091733	0.0013222	0.00065814	0.00028572	0.0009694	0.0008669	0.00070591	0.0006236	0.0012037	0.00043276	0.00025155	0.00062176	0.00093435	0.0011895	0.00020519	0.00023595	0.00030474	0.00020851	3.8948e-05	6.0561e-05	0.00015038	6.3115e-07	3.5523e-05	7.1867e-05	0.00015977	4.1876e-05	6.3362e-10	4.4999e-05
	0.0010482	0.0010478	0.0010358	0.0011022	0.00062421	0.00080828	0.001358	0.00066601	0.00034047	0.0010124	0.00083929	0.0007447	0.00058889	0.0011609	0.00044407	0.00025151	0.00064091	0.00096358	0.0012188	0.00021845	0.00021706	0.00030536	0.00019828	-1.9398e-06	0.00012336	0.00020328	6.0329e-07	-2.9024e-07	8.2545e-05	0.00011347	2.3359e-05	6.3362e-10	3.2164e-06
	0.0011951	0.0011593	0.0012186	0.00125	0.00071005	0.0009869	0.0013119	0.00074354	0.00041552	0.0011147	0.0009919	0.00087912	0.0007354	0.0013796	0.00037416	0.00027087	0.00080487	0.00093012	0.0012114	0.00028011	0.00028575	0.00030702	0.00026614	-2.8246e-07	0.00015474	0.00022207	4.6171e-07	-2.9024e-07	8.7809e-05	0.0001045	5.3387e-06	6.3362e-10	0.00012796
	0.0011222	0.0013886	0.0014678	0.0015421	0.00060804	0.001237	0.0013498	0.00088921	0.00039115	0.0011886	0.00099048	0.0010795	0.00066032	0.0012232	0.0003665	0.00025972	0.00082066	0.0010654	0.0013213	0.00030409	0.00019214	0.00027463	0.00028256	3.6843e-07	0.0001198	0.00013392	3.9122e-07	-2.9024e-07	8.4022e-05	9.8148e-05	4.7868e-05	6.3362e-10	9.4375e-05
	0.0011528	0.0011631	0.0012148	0.0013664	0.0005459	0.00093055	0.0013465	0.0007553	0.00039119	0.0010797	0.00090165	0.00095138	0.00080518	0.0012117	0.00033511	0.00025152	0.00080484	0.00096746	0.0013081	0.00030045	0.00027521	0.00031904	0.00029228	-2.8246e-07	0.00013207	0.00025549	4.6171e-07	1.2839e-06	8.8264e-05	0.00011201	1.2515e-05	6.3362e-10	9.9032e-05
	0.0011023	0.0013691	0.001363	0.0014946	0.00057305	0.0011092	0.0014481	0.00088485	0.00046967	0.0012084	0.00094032	0.0010137	0.00072357	0.0010868	0.00032747	0.00027922	0.00066882	0.00096746	0.0013241	0.00027875	0.00014481	0.00026837	0.00026346	3.6843e-07	0.0001686	0.00014812	3.9122e-07	-2.9024e-07	7.2074e-05	9.2574e-05	6.0552e-05	6.3362e-10	0.00010209
	0.00087629	0.00097159	0.0010398	0.0010744	0.0003591	0.00091689	0.001198	0.00068541	0.00025818	0.00082801	0.00059411	0.00054762	0.00070936	0.0012742	0.00028009	0.00021303	0.00050878	0.00088261	0.0011312	0.00015419	0.00015885	0.00025024	0.00015607	6.5959e-06	9.1243e-05	0.0001325	-4.3329e-08	-2.9024e-07	4.4537e-05	4.0516e-05	1.9115e-05	6.3362e-10	1.238e-05
	0.00084064	0.0010187	0.0010632	0.0011013	0.00043329	0.00091351	0.0012334	0.00070442	0.0002424	0.00085953	0.00066441	0.00064635	0.0006478	0.00134	0.00030341	0.00019326	0.00055518	0.00092771	0.0011682	0.00016324	0.00018141	0.00026014	0.00012189	1.7501e-05	8.1308e-05	0.0001637	1.5582e-07	-2.9024e-07	5.1848e-05	5.1462e-05	2.1307e-05	6.3362e-10	6.4378e-06
	0.0010766	0.0010894	0.0010672	0.0011446	0.0006781	0.00087368	0.0012757	0.00062209	0.00032872	0.00098829	0.00086302	0.00072595	0.00067583	0.0012042	0.0003312	0.00023984	0.00070349	0.00087556	0.0011549	0.00020885	0.00021911	0.00043365	0.00018145	2.9101e-05	6.308e-05	0.00019733	5.6648e-07	-2.9024e-07	0.00013151	4.2465e-05	1.4991e-05	6.3362e-10	7.8833e-05
	0.0010333	0.0010918	0.0010947	0.0012304	0.00068257	0.00088642	0.0012566	0.00063006	0.00034411	0.0010082	0.00077296	0.00079963	0.00061316	0.0011849	0.00034671	0.00024764	0.00077411	0.00085093	0.0012576	0.0002414	0.00022608	0.00042038	0.00027306	1.9145e-05	0.00010008	0.00021473	5.1991e-07	2.8869e-05	0.00010802	7.4034e-05	-1.6743e-06	6.3362e-10	0.00011107
	0.00087645	0.0010107	0.0010827	0.0010626	0.00039825	0.00089801	0.0012758	0.0006337	0.00023855	0.00083596	0.0005829	0.00053705	0.00070199	0.0013204	0.00034672	0.00024413	0.00049296	0.00081591	0.0012039	0.00015535	0.00014524	0.00027329	0.0001408	-2.8729e-07	9.2999e-05	0.00012761	2.7686e-06	-2.9024e-07	0.00015235	6.3078e-05	3.6443e-05	6.3362e-10	8.5559e-07
	0.00087558	0.001026	0.0010557	0.00099599	0.00044566	0.00096858	0.0012606	0.00060995	0.00025446	0.0008476	0.00063325	0.00069676	0.00067964	0.001309	0.00033876	0.00020531	0.00053969	0.00085283	0.0012133	0.0001489	0.00019634	0.00031135	0.00010985	1.6319e-05	5.0574e-05	0.00017148	1.5582e-07	1.0703e-05	9.3988e-05	6.0742e-05	7.5713e-06	6.3362e-10	3.662e-05
	0.0011235	0.0010889	0.0010948	0.0010981	0.00071007	0.00095218	0.0012679	0.00073521	0.00034823	0.0010585	0.00082808	0.00069794	0.00064453	0.0012235	0.00033515	0.00023537	0.00071522	0.00092673	0.0012589	0.00019501	0.00019523	0.00044211	0.00023477	2.4363e-05	3.7992e-05	0.00024497	5.6648e-07	-2.9024e-07	7.1067e-05	5.5767e-05	5.9005e-06	6.3362e-10	7.6365e-05
	0.0011231	0.0010028	0.001036	0.0012271	0.00076464	0.00093668	0.001276	0.00054762	0.00034034	0.0011299	0.00079281	0.0007921	0.00064146	0.0012006	0.00041272	0.00027124	0.00075078	0.00095786	0.001286	0.00024676	0.00023611	0.00034929	0.00027148	1.9627e-06	6.1953e-05	0.00021218	5.1991e-07	3.7954e-05	0.00010222	4.4442e-05	1.5838e-05	6.3362e-10	0.00012324
	0.0011226	0.001359	0.0015179	0.0013829	0.00069251	0.0013138	0.0013271	0.00079537	0.00052797	0.0012549	0.001057	0.00084588	0.00070448	0.0015563	0.00047962	0.00043451	0.00098702	0.00071596	0.0014719	0.00030174	0.00028835	0.00032286	0.0003084	-1.067e-06	0.00014262	0.00018298	-1.8902e-06	4.5995e-05	5.3359e-05	4.7875e-05	3.798e-05	6.3362e-10	2.4784e-05
	0.0011383	0.0010549	0.001238	0.0012234	0.00084908	0.0010304	0.0013543	0.00066808	0.00038312	0.0010316	0.001058	0.00084921	0.00071677	0.0013565	0.00052238	0.00031036	0.00073466	0.00071297	0.0013757	0.00028981	0.00030032	0.00043952	0.00029594	-6.2107e-07	0.00015916	0.00024834	-1.4678e-06	8.6383e-05	9.5795e-05	9.0977e-05	5.1635e-06	6.3362e-10	7.9568e-05
	0.00095858	0.0009451	0.0009893	0.0010589	0.00045287	0.0008741	0.0012406	0.00076319	0.00018808	0.00089059	0.00075811	0.00063979	0.00059253	0.0013207	0.00033174	0.00011022	0.00052794	0.0007814	0.0010568	0.00021353	0.0001675	0.00030457	0.00013521	1.3101e-06	0.0001083	0.00022634	1.5329e-07	5.2891e-05	4.4944e-05	2.3585e-05	5.1107e-06	6.3362e-10	7.9513e-05
	0.00078245	0.0011125	0.0010243	0.00098478	0.00039036	0.00088605	0.0011231	0.00070485	0.0001958	0.00081277	0.00070294	0.00060813	0.0006309	0.0012818	0.00031544	0.00019681	0.00041499	0.0008354	0.0011387	0.00023792	0.00019378	0.00025264	0.00015603	7.9259e-06	6.9268e-05	0.00024804	-2.5058e-08	6.4882e-05	7.038e-05	4.3599e-05	5.0319e-06	6.3362e-10	2.9698e-05
	0.0010905	0.0013769	0.0015657	0.0014412	0.00070111	0.001224	0.0013231	0.00086507	0.00052008	0.0012584	0.0010342	0.00080293	0.00064607	0.0015276	0.00040525	0.00036026	0.00091341	0.00055774	0.0014026	0.00030334	0.00029911	0.0003066	0.00029229	1.2339e-05	0.00017777	0.00016732	-1.8902e-06	1.5767e-05	2.8911e-05	4.1984e-05	4.1082e-05	6.3362e-10	6.5394e-05
	0.0011212	0.0010708	0.0013242	0.0011614	0.00081511	0.0010188	0.0012955	0.00077064	0.00041096	0.0010672	0.00094419	0.000831	0.00075598	0.0013207	0.0005262	0.00033415	0.00062535	0.00066167	0.0013053	0.00030984	0.00031875	0.00045803	0.0002842	-6.2107e-07	0.00015187	0.00024242	-1.4678e-06	3.0498e-05	8.7469e-05	7.755e-05	1.2022e-05	6.3362e-10	6.9429e-05
	0.0010829	0.0011033	0.0010008	0.0011015	0.00054177	0.00090579	0.0013034	0.00078682	0.00025805	0.00097334	0.00075759	0.00076434	0.00064323	0.0012622	0.00031958	0.00014952	0.00050453	0.00086843	0.0011207	0.00022386	0.00020265	0.00036121	0.00017916	1.8617e-05	0.00012189	0.00027666	1.5329e-07	5.828e-05	5.3875e-05	6.011e-05	5.2219e-06	6.3362e-10	4.9224e-05
	0.00090706	0.00099347	0.0010477	0.0010861	0.00041336	0.00092154	0.0012247	0.00068058	0.00026629	0.00086701	0.0007496	0.00070944	0.00061588	0.0013055	0.00035414	0.00018887	0.00047758	0.00087774	0.0012641	0.00021962	0.00023242	0.00033059	0.00017068	1.2052e-05	8.6805e-05	0.00025519	-2.5058e-08	5.2521e-05	2.7031e-05	5.7145e-05	5.0319e-06	6.3362e-10	1.7839e-05
	0.0010716	0.0011107	0.0010785	0.0011436	0.00059463	0.0010374	0.0012169	0.00079872	0.00034779	0.0010669	0.00095044	0.00077005	0.00061131	0.0012742	0.00042445	0.00014479	0.00055505	0.00079116	0.0012137	0.00026112	0.00027701	0.00044494	0.00022813	2.2783e-05	0.00017859	0.00017865	-1.3218e-07	2.622e-05	0.00011927	3.9577e-05	1.0346e-06	6.3362e-10	0.00012064
	0.0010757	0.0011145	0.0011607	0.0012684	0.00064684	0.0010298	0.0013033	0.00079864	0.00037177	0.0010241	0.0010259	0.00074906	0.00059657	0.0013134	0.00042101	0.00020031	0.00055125	0.00072982	0.0011723	0.00024993	0.00024045	0.00039208	0.00022217	8.8299e-07	0.0001671	0.00019793	3.6585e-08	-2.9024e-07	0.00010093	8.0106e-06	2.1267e-06	6.3362e-10	6.7103e-05
	0.0011623	0.0011116	0.0010745	0.0012098	0.00073577	0.0010109	0.0013028	0.00083397	0.00036765	0.0010942	0.00092443	0.00078437	0.00069796	0.001352	0.000522	0.00014106	0.00067571	0.00078445	0.0013222	0.00025026	0.00026251	0.00042681	0.00027947	1.1448e-05	0.00010765	0.00017481	-3.2294e-07	1.1663e-05	0.00015222	6.1177e-05	3.268e-05	6.3362e-10	6.5201e-05
	0.0011274	0.0011191	0.0011332	0.001284	0.00073234	0.00099922	0.0013339	0.00077553	0.00039856	0.00099669	0.00099923	0.00080363	0.00064323	0.0014105	0.00049913	0.00016899	0.00061357	0.00079433	0.0013265	0.00026943	0.00026087	0.00040148	0.0002389	7.9293e-06	0.00012326	0.00021451	3.6585e-08	1.1637e-05	0.00010735	7.8438e-05	2.1267e-06	6.3362e-10	6.4506e-05
	0.0010932	0.001238	0.0012705	0.0012121	0.00076358	0.0011784	0.001283	0.00066667	0.00044937	0.0012319	0.00092543	0.00075948	0.0006395	0.0013127	0.00038182	0.0001848	0.00077753	0.00090104	0.0012814	0.00031995	0.00025932	0.00032536	0.00018566	-1.7244e-06	0.00012715	0.00024116	2.4709e-05	7.893e-06	6.5766e-05	3.0538e-05	3.6043e-05	6.3362e-10	4.4904e-05
	0.0010903	0.00081341	0.0013754	0.0012111	0.00065742	0.0010884	0.0012099	0.00069717	0.00046484	0.0011025	0.001042	0.00073165	0.00069066	0.0013829	0.00045167	0.00016914	0.00073474	0.00090175	0.0013398	0.00026973	0.00028075	0.00033342	0.00016227	-2.2871e-06	0.00011004	0.00023416	5.4134e-07	-2.9024e-07	7.3218e-05	3.4695e-05	1.1998e-05	6.3362e-10	4.902e-05
	0.0011054	0.001347	0.0014689	0.00148	0.0005418	0.0012867	0.0011936	0.00082622	0.00054337	0.0012512	0.00081607	0.00088816	0.00062775	0.001321	0.00029569	0.00017697	0.00056661	0.00092123	0.001276	0.00024564	0.00016455	0.00033657	0.00032955	-1.7244e-06	0.00012808	0.00011914	3.6996e-07	-2.9024e-07	4.5692e-05	9.1548e-05	3.7723e-05	6.3362e-10	4.4588e-05
	0.0010624	0.0012716	0.0014027	0.0013397	0.00052221	0.0012012	0.0011702	0.00077936	0.00052346	0.0011295	0.00080449	0.00080916	0.00063589	0.0013441	0.00029201	0.00018081	0.00061376	0.00094078	0.001283	0.0002054	0.00016602	0.00034442	0.00028986	-2.2871e-06	0.00012686	0.00013921	5.4134e-07	2.9579e-06	4.2203e-05	2.9217e-05	3.0708e-05	6.3362e-10	3.6464e-05
	0.0011034	0.0012184	0.0011526	0.0014274	0.0010509	0.0010223	0.0012121	0.00090471	0.00037423	0.0010322	0.00071194	0.00093431	0.00057868	0.001372	0.00021562	0.00013537	0.00054236	0.0012258	0.0013409	0.00019294	0.00026599	0.00027136	0.00038859	4.377e-05	0.0001303	0.00013985	2.1145e-05	6.2585e-05	0.00013148	6.7327e-05	5.2901e-05	-9.8037e-08	4.4608e-05
	0.0010249	0.0012259	0.0011251	0.0012678	0.0009185	0.00115	0.0012739	0.0009004	0.0003083	0.0010242	0.00077075	0.00093338	0.00057459	0.0012787	0.00025039	7.292e-05	0.00044861	0.0013128	0.0013582	0.00017956	0.00025434	0.00033837	0.00033688	4.4644e-05	0.00010642	0.00016457	8.6896e-06	5.9678e-05	8.9198e-05	7.8961e-05	3.9944e-05	NaN	3.3508e-05
	0.0010876	0.0012803	0.0012421	0.0013929	0.00064909	0.0011828	0.0012852	0.00088453	0.00051862	0.00098875	0.00081723	0.00096249	0.00080171	0.0012752	0.00035614	0.00017472	0.00051109	0.0012702	0.0012918	0.0001747	0.00031267	0.00030669	0.00035952	4.9462e-05	0.00013901	0.00017862	3.6877e-05	5.8796e-05	9.7756e-05	8.3782e-05	7.8533e-05	2.716e-07	2.8479e-05
	0.0010419	0.0013203	0.001309	0.0012949	0.00053995	0.0012978	0.0012622	0.00075828	0.00042909	0.00094177	0.00082902	0.00079316	0.00062964	0.0013168	0.00032413	0.0001197	0.00050672	0.0012052	0.0011858	0.00017122	0.00032883	0.00028238	0.00038439	5.612e-05	0.00021245	0.00016527	3.5112e-06	4.877e-05	0.00010588	5.2667e-05	0.00014098	6.0743e-07	9.0206e-06
	0.0011695	0.0013086	0.0011757	0.0014735	0.00082088	0.00094911	0.0014639	0.0008102	0.0002891	0.0010126	0.00079039	0.00086678	0.00079316	0.0011276	0.00037973	0.00017817	0.00071415	0.0011345	0.001289	0.00029576	0.00032392	0.00025361	0.00025868	3.0623e-05	0.00017138	0.00021215	6.9145e-05	5.5388e-05	8.1228e-05	5.7346e-05	1.4366e-05	3.9396e-05	5.6467e-05
	0.0011414	0.0013081	0.0011713	0.0014897	0.00085621	0.0010895	0.001351	0.0008532	0.00025404	0.0010673	0.00090682	0.00080827	0.00077737	0.0012042	0.00031651	0.00019814	0.00068333	0.0011713	0.0012141	0.00028093	0.00030969	0.00025229	0.00023812	7.284e-05	0.00017666	0.00019684	8.4204e-05	6.3537e-05	9.016e-05	7.7274e-05	3.7283e-05	-1.2172e-06	5.8869e-06
	0.001287	0.001205	0.0014381	0.0012936	0.001031	0.0010106	0.0015463	0.00086102	0.0004446	0.0011459	0.0009769	0.00085789	0.00082041	0.0012942	0.0005051	9.62e-05	0.00073004	0.00096527	0.0013362	0.00025397	0.00033788	0.00027941	0.00021178	9.5489e-05	0.00017799	0.00024103	4.0236e-05	9.0434e-05	0.00012046	4.5665e-05	5.7856e-05	NaN	3.341e-05
	0.0012314	0.0012507	0.0013008	0.0013286	0.00084744	0.0010267	0.0014914	0.00078645	0.00040146	0.0010476	0.0009068	0.00083142	0.00071508	0.0014727	0.00041937	0.00010793	0.00067077	0.0010245	0.0012381	0.00024915	0.00030332	0.00025552	0.00023005	5.5225e-05	0.00018213	0.00024711	-1.0924e-07	5.0754e-05	0.00011588	4.122e-05	6.5782e-05	NaN	-1.6755e-07
	0.0010736	0.0012593	0.0010219	0.0014036	0.00044953	0.00093714	0.0013752	0.00068861	0.00020741	0.0008363	0.00082101	0.00086443	0.00074656	0.0010135	0.00042655	0.00015101	0.00074552	0.0011189	0.0012374	0.00018722	0.0003003	0.00025629	0.00024913	8.7142e-05	0.00015556	0.00030563	2.3266e-05	0.00010144	0.00014821	5.2014e-05	0.00011636	2.4695e-06	0.00010078
	0.0010931	0.0011148	0.0011202	0.0013175	0.00043013	0.0010111	0.0013944	0.00068504	0.00021508	0.00087534	0.00091477	0.00077496	0.00060891	0.0010216	0.00043081	0.00013498	0.00067523	0.0011523	0.0012286	0.00023367	0.00030326	0.00026123	0.00017859	7.8475e-05	0.00020815	0.00028114	-1.0421e-06	0.00010917	0.00012556	5.4164e-05	9.1051e-05	NaN	9.2767e-05
	0.0010462	0.0011146	0.0010456	0.0012864	0.00038722	0.00094382	0.0012265	0.00066147	0.00025424	0.0007942	0.0009263	0.00083358	0.00071088	0.0010287	0.0004385	0.0001819	0.00068299	0.00097408	0.001175	0.00020573	0.00030501	0.00027962	0.00022292	0.00011204	0.00013144	0.00035317	1.413e-05	0.00013044	0.00010026	6.6107e-05	0.00013315	2.4695e-06	8.4416e-05
	0.0011156	0.0010685	0.0011448	0.0012898	0.00042665	0.00088938	0.0012626	0.00071603	0.00026167	0.00085231	0.00091558	0.00078243	0.00054696	0.00095077	0.00037552	0.00012357	0.00065562	0.0010023	0.0011365	0.00022107	0.00031873	0.00028136	0.00019862	9.6802e-05	0.00014029	0.00029193	-7.4444e-08	8.7427e-05	0.000136	5.5597e-05	7.694e-05	NaN	9.1757e-05
	0.0010732	0.0010913	0.0010579	0.0013102	0.00078949	0.00087425	0.001293	0.00073569	0.00039823	0.0010401	0.00050983	0.0006482	0.0006842	0.0011914	0.00027007	0.00015105	0.00054224	0.0010583	0.00099028	0.00016486	0.00029508	0.0003238	0.00015395	1.7368e-05	0.00015526	0.00026291	1.5881e-05	0.00011864	9.347e-05	4.0995e-05	5.567e-05	NaN	-3.6974e-08
	0.0010338	0.0010751	0.0011635	0.0012675	0.00082515	0.00087398	0.0012578	0.00083032	0.00039802	0.0010593	0.00057603	0.00080481	0.00075427	0.0012279	0.00033251	0.00019402	0.00056176	0.00098102	0.0010727	0.00017865	0.00030065	0.00034565	0.00018121	9.7484e-05	0.00017188	0.00023616	2.4981e-05	8.6018e-05	0.0001127	6.2621e-05	8.1353e-05	1.8712e-07	3.6279e-05
	0.0011849	0.0010747	0.0012027	0.0011026	0.00084472	0.00092819	0.0013681	0.00066521	0.00020331	0.0008089	0.00056467	0.0007511	0.0005944	0.0011471	0.00043065	0.00020515	0.00061259	0.0010369	0.0012856	0.00023868	0.00022437	0.00029697	0.00020649	8.5491e-05	0.00013346	0.00022418	2.1796e-06	0.00012159	9.3475e-05	9.6177e-05	3.9869e-05	-1.2529e-06	-3.4101e-07
	0.0012271	0.0010981	0.0011716	0.0012355	0.00077798	0.0008538	0.0013719	0.00065371	0.00020326	0.00078522	0.00051005	0.00073938	0.00061439	0.0011309	0.00036774	0.00014284	0.00067929	0.0010279	0.0010703	0.00021436	0.00020588	0.00022518	0.00024557	4.5184e-05	0.00011665	0.00020766	2.9267e-05	8.0034e-05	5.2346e-05	5.4481e-05	5.143e-05	-2.0292e-06	2.1636e-06
	0.0010802	0.00098907	0.00097523	0.0012908	0.00076189	0.00088226	0.001176	0.00073621	0.00039848	0.001095	0.0005905	0.00069181	0.00063661	0.0012471	0.00028598	0.00019786	0.0004331	0.0010323	0.0011827	0.00017552	0.00019415	0.00022892	0.00015299	1.8e-05	0.00015733	0.00015657	4.5924e-06	4.1975e-05	7.3076e-05	1.687e-05	1.3542e-05	NaN	-3.4101e-07
	0.00099534	0.00096573	0.00097557	0.0012586	0.00071915	0.0009173	0.0011683	0.00083797	0.0004056	0.0011021	0.00055121	0.00070479	0.00066482	0.0012287	0.00027049	0.00012016	0.00040556	0.0010161	0.0010316	0.00018234	0.00020801	0.00031471	0.00017657	4.3027e-06	0.00018235	0.00018535	2.0657e-05	3.6151e-05	5.332e-05	5.248e-05	4.5198e-05	NaN	-3.4101e-07
	0.0010873	0.0010557	0.0011676	0.00098952	0.00078581	0.00084664	0.0012817	0.00072011	0.00018811	0.00075002	0.00071237	0.00070427	0.00067634	0.001201	0.00045012	9.9862e-05	0.00057292	0.00096416	0.0012108	0.00022471	0.00025975	0.00029106	0.00020648	5.7226e-05	0.00013784	0.00023341	2.1796e-06	8.5086e-05	9.7215e-05	8.6199e-05	3.5219e-05	-1.2529e-06	-3.4101e-07
	0.0011336	0.0010793	0.0011793	0.00095803	0.0007851	0.0008734	0.0013093	0.00069275	0.00021125	0.00078162	0.0005177	0.00070446	0.00064511	0.0010724	0.00036453	8.422e-05	0.00061239	0.0010269	0.0012404	0.00025944	0.00024942	0.00026726	0.00023411	2.9223e-05	0.00016184	0.000202	1.3807e-06	8.4478e-05	7.7342e-05	9.6593e-05	6.3017e-05	-2.0292e-06	3.0501e-06
	0.0012092	0.0011376	0.0010932	0.00131	0.00089782	0.0010138	0.0013756	0.00068907	0.00028101	0.00090327	0.00054096	0.00079075	0.00082416	0.0011811	0.00032458	0.00019018	0.00066273	0.00098571	0.0012618	0.00022867	0.00029867	0.00022002	0.00014799	6.7568e-05	0.00019153	0.00027959	1.518e-05	7.6782e-05	7.6536e-05	0.0001176	0.00011134	NaN	-3.4101e-07
	0.001287	0.0014093	0.001371	0.0015172	0.00087075	0.0011967	0.0013407	0.00064216	0.00028849	0.0012087	0.00075838	0.00097164	0.00080842	0.0014142	0.00038397	0.00023306	0.00076906	0.0011312	0.0012242	0.00012581	0.00035794	0.00017167	0.00024582	5.2842e-05	0.00025144	0.00027517	-2.3088e-06	2.4162e-05	6.2262e-05	6.7401e-05	6.3146e-05	NaN	1.8999e-05
	0.001173	0.0011293	0.0011289	0.0012861	0.0009217	0.0010458	0.0014413	0.0007008	0.00026172	0.0010083	0.00053402	0.00086822	0.00083235	0.0011619	0.00030998	0.00020554	0.0007338	0.0010386	0.0012828	0.0002797	0.00030836	0.00024921	0.00020075	6.7646e-05	0.00022082	0.00030186	3.8728e-06	9.8316e-05	0.00010523	0.00016388	8.4859e-05	NaN	1.8831e-05
	0.00096329	0.0009724	0.0010072	0.0011337	0.00061018	0.00098703	0.0012462	0.00069246	0.00029314	0.00097735	0.00077373	0.00060929	0.00075054	0.0014112	0.00041809	0.00020209	0.00068751	0.0010589	0.0011349	0.00013676	0.00021191	0.00026291	7.3596e-05	6.5989e-05	0.00014638	0.00019188	1.5671e-05	8.888e-05	6.0646e-05	4.7293e-05	7.0129e-05	9.9341e-05	-3.4101e-07
	0.00099896	0.0009621	0.0011247	0.0011337	0.00062953	0.00098696	0.0012578	0.00062991	0.00027384	0.00087592	0.00095297	0.00064088	0.0007697	0.0014032	0.00038361	0.00019359	0.00061301	0.0010067	0.0012278	0.00017502	0.00024827	0.00026945	7.949e-05	3.6645e-05	0.0001554	0.00017104	1.5045e-06	7.4779e-05	5.2809e-05	9.6973e-05	5.5044e-05	6.0776e-05	4.6086e-06
	0.0011198	0.0011367	0.0011012	0.0010365	0.00078138	0.00093995	0.0012612	0.00063796	0.00025373	0.00082073	0.00071644	0.00077764	0.00064126	0.0011462	0.00019561	0.00016669	0.0005653	0.0010841	0.0012114	0.00027517	0.00024898	0.00034344	0.00018573	9.2662e-05	0.00018261	0.00023229	5.3804e-07	1.4219e-05	0.00011754	0.00010129	4.4767e-05	0.00011459	1.6509e-05
	0.0010919	0.0011181	0.0011055	0.0012003	0.00078158	0.00093643	0.0013167	0.00058352	0.00025383	0.00093059	0.0004835	0.00079426	0.00076197	0.0011769	0.00024728	0.00015894	0.0005848	0.0010331	0.0011799	0.00023701	0.00027058	0.00032843	0.00022385	5.864e-05	0.00019683	0.00025235	1.0062e-07	4.4821e-05	5.7353e-05	8.5562e-05	7.2204e-05	7.3983e-05	3.5428e-05
	0.0010219	0.00097288	0.001113	0.0010084	0.00064151	0.00092516	0.0011597	0.00065727	0.00026182	0.00091479	0.00079725	0.00054451	0.00080876	0.0012627	0.00033237	7.6537e-05	0.00060481	0.0011075	0.0012085	0.00014524	0.00020427	0.00030008	0.00013246	5.3425e-05	0.00016398	0.00019854	1.4612e-05	9.0993e-05	4.115e-05	6.9344e-05	4.9381e-05	1.0714e-06	1.9738e-05
	0.00098796	0.00099715	0.0011994	0.0009342	0.00062953	0.00097111	0.0012581	0.00064175	0.00029713	0.00095795	0.00089472	0.00059902	0.00081284	0.0011657	0.00026989	4.1386e-05	0.00053832	0.0010284	0.0012192	0.0001503	0.00019509	0.00030155	0.00010515	1.2366e-05	0.00014842	0.00017346	1.5045e-06	7.2107e-05	1.3838e-05	5.9062e-05	5.3674e-05	1.1192e-06	3.5729e-05
	0.0010917	0.00097784	0.0011288	0.0010639	0.00068337	0.00090522	0.0011603	0.00063388	0.00020367	0.00087129	0.00069721	0.00062953	0.00065297	0.0012126	0.00031704	0.00010441	0.00050684	0.0010456	0.001161	0.00026356	0.00027373	0.00031292	0.00017559	4.6139e-05	0.00016756	0.00020971	5.3804e-07	3.234e-05	7.4074e-05	0.00012927	2.0209e-05	0.0001062	8.4241e-06
	0.0011314	0.0010291	0.00096442	0.0012126	0.00067973	0.00091714	0.0012899	0.00061031	0.00021892	0.00093846	0.00045136	0.00078209	0.00074643	0.0011653	0.00027027	0.00012389	0.00059646	0.00089652	0.0011671	0.00022075	0.00027152	0.00026704	0.00024037	4.6479e-05	0.00017965	0.00022721	5.1064e-06	5.9163e-05	6.1767e-05	9.7292e-05	5.3879e-05	-3.6807e-06	-3.4101e-07
	0.0011259	0.0012579	0.0013474	0.0013294	0.00084044	0.0010955	0.0014799	0.00083377	0.00028086	0.00085271	0.00098482	0.00092646	0.00078192	0.0011383	0.00040685	0.00013957	0.00073771	0.0011257	0.0011844	0.00017344	0.00032507	0.00027955	0.00030274	4.8238e-05	0.00021197	0.00027135	4.8887e-05	3.0172e-05	0.00010216	2.2296e-05	6.3657e-05	NaN	3.0933e-05
	0.00101	0.0011172	0.001175	0.0011456	0.0009778	0.00096705	0.0013586	0.00071591	0.00024211	0.00059824	0.00067694	0.00074343	0.00075063	0.00085437	0.00034447	7.7114e-05	0.00053409	0.00094423	0.0011808	0.00028182	0.00030593	0.00040716	0.00018146	0.00014694	0.0001579	0.00034053	0.00017396	0.00011675	0.00015981	2.7251e-05	0.00017418	2.5066e-05	0.0001495
	0.001014	0.00096949	0.0010969	0.0010908	0.00065278	0.0009523	0.0013404	0.00081008	0.00028874	0.0010985	0.0005905	0.00085033	0.00071494	0.0011309	0.00030138	0.00010782	0.00046769	0.0011356	0.0011242	0.00015047	0.00022944	0.00033891	0.00016357	2.0103e-05	0.00015363	0.00021069	1.1864e-05	7.9487e-05	4.6391e-05	3.4552e-05	2.2806e-05	-9.7895e-07	4.0089e-06
	0.0010026	0.00093878	0.001152	0.001059	0.00067637	0.00089014	0.0014226	0.00081813	0.00034341	0.00083607	NaN	0.00082314	0.00077312	0.0011386	0.00021963	0.00015728	0.00052629	0.0010173	0.0010634	0.00018034	0.00017656	0.00021214	0.00015159	2.2187e-05	6.8509e-05	0.00014011	6.7118e-05	0.00015406	4.907e-05	NaN	4.4763e-05	NaN	-3.4101e-07
	0.001287	0.001133	0.0014064	0.0013097	0.00083265	0.0010799	0.0015306	0.00079456	0.0002695	0.00079756	0.00098096	0.0008563	0.00073472	0.0010876	0.00040716	0.00013534	0.0006909	0.0010945	0.0012553	0.0001678	0.00032507	0.00023464	0.00030716	2.9795e-05	0.00020036	0.00025469	2.0168e-06	4.1315e-05	7.1115e-05	3.0226e-05	6.8062e-05	9.8019e-05	1.3554e-05
	0.0010259	0.0010926	0.0011916	0.0011454	0.00094218	0.00092036	0.0014405	0.00067717	0.00017628	0.00045703	0.00060699	0.0006653	0.00065989	0.00090454	0.00028964	6.9008e-05	0.00053805	0.0009582	0.0011513	0.0002724	0.00030836	0.00041468	0.00019342	0.00013211	0.00014427	0.00036077	-3.0238e-06	9.9936e-05	0.00019739	6.3549e-05	0.00019179	0.00011603	0.00011555
	0.0010853	0.00097955	0.0011164	0.0011845	0.00067247	0.00097187	0.0014343	0.00083791	0.00031577	0.00091083	0.00060862	0.00090535	0.00071458	0.0010249	0.00029338	0.00010431	0.00059723	0.0010308	0.0012085	0.00017939	0.0002549	0.00030375	0.00018802	4.5921e-05	0.00017897	0.0002721	3.0011e-07	0.00011797	6.6295e-05	8.4527e-05	3.6798e-05	-9.7895e-07	-3.4101e-07
	0.0010646	0.00099996	0.0010537	0.0011568	0.00066443	0.00096736	0.0013556	0.00079158	0.00034346	0.00082851	0.0004015	0.00098448	0.0007654	0.0009743	0.00025091	0.00011934	0.00058539	0.0011308	0.001139	0.00017486	0.00021711	0.00031214	0.00017809	3.7084e-05	0.00015844	0.0002596	-4.4282e-07	4.8451e-05	5.0099e-05	3.9265e-05	7.2787e-05	NaN	2.4347e-05
	0.0010678	0.001223	0.0011831	0.0010914	0.00084019	0.00092504	0.0014022	0.0008225	0.00018023	0.00077338	0.00047916	0.00079818	0.00068708	0.0011493	0.00033688	0.00016669	0.00049894	0.0010011	0.0011372	0.00021289	0.00026029	0.00033945	0.00014628	6.9841e-05	0.00024176	0.00031506	1.0016e-05	3.3401e-05	5.1076e-05	2.9449e-05	9.0501e-05	2.6144e-05	6.2801e-05
	0.0010763	0.0011969	0.0011517	0.0010942	0.00082046	0.00090103	0.0011307	0.00088436	0.00022271	0.0010004	0.00046019	0.00077821	0.00073447	0.0010986	0.00040718	0.00012769	0.00055774	0.0010466	0.0012297	0.00022209	0.0003037	0.0003661	0.00014657	7.0271e-05	0.00022192	0.00029675	6.88e-07	6.8399e-05	6.9709e-05	5.0085e-05	4.3709e-05	4.6795e-05	6.5975e-05
	0.0010765	0.001114	0.0012534	0.001146	0.00091804	0.0010295	0.0013243	0.00075605	0.00026545	0.00078559	0.00052596	0.00078228	0.00069977	0.0011576	0.00035609	0.00010786	0.00072225	0.0010649	0.0012465	0.00022528	0.00030165	0.00035177	0.00018677	5.673e-05	0.00024668	0.00032027	-1.7916e-07	3.2102e-05	4.5748e-05	2.4931e-05	6.084e-05	NaN	-3.4101e-07
	0.0011284	0.0012002	0.001159	0.001138	0.00089471	0.00092806	0.0012039	0.00083797	0.0002501	0.00099699	0.0005024	0.00080906	0.00076206	0.0010913	0.00040734	0.00010399	0.00060079	0.0010749	0.0011854	0.00023684	0.00031501	0.00036715	0.00015572	4.1019e-05	0.00023203	0.00035812	6.88e-07	4.1836e-05	6.1726e-05	5.4593e-05	3.9775e-05	0.00013956	2.0032e-05
	0.001241	0.0010758	0.0011949	0.001259	0.00093041	0.00098256	0.0013328	0.00076818	0.00035533	0.0010795	0.00070441	0.00075528	0.00085927	0.0011685	0.0002503	0.00017781	0.00059253	0.0010834	0.0012559	0.0002524	0.00029174	0.00027881	0.00017333	3.8899e-05	0.00014622	0.00022718	2.1085e-06	5.4243e-05	4.7824e-05	7.4962e-05	4.6158e-05	4.7941e-07	1.779e-05
	0.0012135	0.0011339	0.0012261	0.0013335	0.00089492	0.0009718	0.0014576	0.00080687	0.00034659	0.0010365	0.00070888	0.00088663	0.00081245	0.0011963	0.00023473	0.00014689	0.00062015	0.0010659	0.001256	0.00017703	0.00026684	0.00027037	0.00017281	5.645e-05	0.00018588	0.00018851	8.3455e-06	3.2446e-05	4.879e-05	6.2516e-05	6.8533e-05	-4.2403e-07	2.3767e-05
	0.0010104	0.0012239	0.0012263	0.0011262	0.00086002	0.0012167	0.0013363	0.0009154	0.00031956	0.0011337	0.0007007	0.00086361	0.00082414	0.0015556	0.00020743	0.00019015	0.00059663	0.0013249	0.0011301	0.00010881	0.00020634	0.00028113	0.00019385	1.1563e-05	0.00011833	0.0001859	2.1085e-06	4.3135e-05	6.2858e-05	6.7071e-05	6.8062e-05	4.7855e-05	1.3076e-05
	0.0010641	0.0013045	0.0013201	0.0011221	0.00089501	0.001077	0.0013294	0.00089976	0.00036235	0.0011263	0.00080486	0.00083977	0.0008163	0.0014533	0.00026653	0.00013132	0.00066345	0.0012335	0.0011783	0.00010466	0.00021761	0.00028507	0.00032914	2.7433e-05	0.0001241	0.00016865	2.3515e-06	7.4059e-05	6.6271e-05	5.4554e-05	7.4614e-05	5.3451e-05	7.768e-06
	0.00097479	0.0012346	0.0012892	0.0016233	0.00066085	0.0011979	0.0012257	0.00091423	0.00023763	0.00080477	0.00085851	0.0013053	0.00061608	0.00098163	0.00022231	0.00033432	0.00059981	0.0013466	0.0013486	0.000227	0.00019047	0.00024662	0.00034992	2.9806e-05	0.00017644	0.00014997	4.2211e-05	4.5638e-05	1.6354e-06	1.586e-05	2.9448e-05	-1.8537e-07	8.0855e-05
	0.00095528	0.0014906	0.0013435	0.0017041	0.00059831	0.0012301	0.0014135	0.00097253	0.00031199	0.0011249	0.0010167	0.0013523	0.00061455	0.00093476	0.00025414	0.00030685	0.00060014	0.001399	0.0013505	0.00023145	0.00018624	0.00026585	0.00032664	3.94e-05	0.0001809	0.00015729	9.5986e-05	0.0001033	4.7342e-05	4.1061e-05	2.5083e-05	1.1788e-05	7.6574e-05
	0.0010454	0.0013694	0.0012688	0.0017225	0.00071583	0.0011915	0.0013902	0.0010314	0.0003946	0.0012516	0.0011014	0.0010006	0.00073921	0.0011055	0.00022045	0.00032992	0.00078042	0.0013478	0.0013029	0.00021487	0.00028916	0.0003009	0.00030916	7.3587e-05	0.00012666	0.00019352	3.4545e-05	9.3948e-05	9.6616e-06	4.1798e-06	8.7746e-05	9.1606e-07	-3.0186e-07
	0.0010603	0.0013609	0.0012722	0.001427	0.00074332	0.0012156	0.0012764	0.00099928	0.00036853	0.0010338	0.00097965	0.00095297	0.00054134	0.00099981	0.00027999	0.00028615	0.00077151	0.001177	0.0013607	0.00025609	0.00025188	0.00028624	0.00034673	6.1388e-05	0.00013934	0.00027166	2.9457e-05	7.5678e-05	2.0567e-06	7.3451e-06	5.0693e-05	9.9351e-07	-3.0186e-07
	0.00092785	0.0011387	0.0012816	0.0011412	0.00086315	0.0010383	0.001065	0.00071026	0.0002803	0.0011669	0.00090003	0.00092104	0.00063758	0.0011052	0.00017735	0.00017887	0.00074828	0.0011592	0.0014908	0.00031544	0.00027682	0.00040452	0.0003279	9.3133e-05	0.00010271	0.00020846	0.0001645	9.9826e-05	8.0014e-05	3.6258e-05	-4.3829e-07	-1.8537e-07	4.1713e-05
	0.00091589	0.0011279	0.0012634	0.0013412	0.00089215	0.0011068	0.0011828	0.00073075	0.00028498	0.0012136	0.00095311	0.0009643	0.00060761	0.0011669	0.00020061	0.00018406	0.0007641	0.0012369	0.0014319	0.00025885	0.00027881	0.00036038	0.00029309	8.6723e-05	0.00013737	0.00021949	5.6819e-05	0.00010595	8.9512e-05	2.7973e-05	-4.3829e-07	2.4545e-05	6.141e-05
	0.0011342	0.0011281	0.0013184	0.0013621	0.00089952	0.0010287	0.0012329	0.00077831	0.00033248	0.001142	0.0008519	0.00087228	0.00079375	0.0012139	0.00021557	0.00016203	0.00081008	0.0012149	0.0013456	0.00021396	0.00028599	0.00043052	0.00029255	4.583e-05	0.00022197	0.00023953	5.0681e-05	0.00010173	1.807e-06	-2.8637e-07	0.00010777	9.1606e-07	-3.0186e-07
	0.0011268	0.0011448	0.0012237	0.0013254	0.00093605	0.0010117	0.0012613	0.00078995	0.00037188	0.0012206	0.00083972	0.00099952	0.00076635	0.0012486	0.00017947	0.00019138	0.00084847	0.0011958	0.0013209	0.00018738	0.0002936	0.00039299	0.00027233	6.8183e-05	0.00022151	0.00024776	5.439e-05	0.0001244	9.5214e-06	-2.8637e-07	5.8405e-05	9.9351e-07	-3.0186e-07
	0.0008971	0.0011355	0.0011652	0.0011785	0.00081168	0.00094162	0.0010496	0.00065187	0.00025664	0.00098119	0.00086939	0.00090529	0.00070513	0.0010729	0.00031107	0.00016952	0.0007613	0.0010117	0.0013441	0.00024059	0.00024541	0.00035972	0.00027256	8.0834e-05	8.0561e-05	0.00020183	0.00018381	0.00013215	4.4164e-05	2.2099e-05	4.953e-05	1.09e-05	8.8502e-05
	0.00099409	0.0010493	0.0012025	0.00121	0.00084539	0.00097938	0.0010857	0.00069515	0.00029536	0.0010909	0.0009226	0.00078269	0.00062226	0.0011051	0.00019682	0.00019924	0.00075389	0.0010493	0.0013072	0.0002689	0.00025332	0.00034203	0.00031716	9.6663e-05	6.311e-05	0.00021963	0.00014681	0.00015328	4.4927e-05	6.2018e-06	4.4128e-06	-4.8981e-07	8.6488e-05
	0.0010363	0.0010704	0.0012552	0.0012121	0.00087473	0.00097804	0.0012067	0.00074509	0.00027308	0.00096354	0.00086416	0.0008137	0.00073304	0.00099218	0.00032693	0.00010282	0.00085458	0.0010201	0.0014334	0.00021507	0.00023675	0.00036539	0.00026902	8.7524e-05	7.0995e-05	0.00024915	0.0001173	0.00015261	3.3728e-07	2.4449e-05	4.3413e-05	-5.0165e-07	2.3404e-05
	0.0010357	0.00099993	0.0011473	0.0012161	0.00080046	0.00096872	0.0011872	0.00070345	0.00026527	0.0010332	0.00086882	0.00083721	0.00079245	0.0010284	0.00033896	0.00011811	0.00078421	0.0010872	0.0013197	0.00022202	0.00019308	0.00031755	0.00029072	6.9893e-05	7.2708e-05	0.00023897	7.2196e-05	0.0001404	1.3589e-05	1.6263e-05	4.4985e-05	-4.8981e-07	3.0181e-05
	0.0011613	0.0011135	0.0010465	0.0012305	0.00065192	0.00090926	0.0013801	0.00081822	0.0002678	0.00098429	0.00089951	0.00076239	0.00074973	0.0010588	0.00019557	0.00013938	0.00053469	0.0011329	0.001344	0.00018785	0.00020778	0.0002243	0.00016534	9.0432e-05	0.00010386	0.00020602	0.00014163	8.1407e-05	2.8193e-05	1.9294e-05	-4.3829e-07	1.225e-05	1.1508e-05
	0.0012049	0.0011809	0.0010722	0.001223	0.00073529	0.0010559	0.0013769	0.00081178	0.00020055	0.00099098	0.00089484	0.00075445	0.00076942	0.0011596	0.00019195	8.7449e-05	0.00064874	0.00095898	0.0013512	0.00019398	0.00023933	0.00021193	0.0001906	7.6208e-05	0.00013077	0.00021702	9.03e-05	9.973e-05	4.0987e-05	4.4391e-05	3.164e-05	1.0083e-05	3.1816e-05
	0.0011893	0.001103	0.0011339	0.0011678	0.00077684	0.0011085	0.0012715	0.00068277	0.00025556	0.0010015	0.00084792	0.00081603	0.00083586	0.0011925	0.00015722	0.00014032	0.0006527	0.0013458	0.0011785	0.00023253	0.00024165	0.00034316	0.00033784	8.6178e-05	0.00011185	0.00023514	6.1952e-05	5.9847e-05	2.7602e-05	3.2685e-05	1.164e-05	6.5632e-07	4.4513e-05
	0.0012009	0.0010113	0.00117	0.0011686	0.00069722	0.0011119	0.0011836	0.0006756	0.00027669	0.00099339	0.00083791	0.00083511	0.00075846	0.0010819	0.00012395	0.00011015	0.0005787	0.0012296	0.0010995	0.00024631	0.00025152	0.00033604	0.00032065	7.8384e-05	0.00011756	0.0002699	0.00011261	0.000113	1.4639e-05	2.6853e-05	3.8739e-05	-1.076e-07	3.5037e-05
	0.0011497	0.0011516	0.00099602	0.001211	0.0005349	0.00090104	0.0012972	0.00081018	0.00028658	0.0010277	0.00079052	0.0007353	0.00063912	0.0010679	0.00015068	8.3165e-05	0.00052777	0.0011085	0.0012883	0.00012768	0.0002303	0.00013755	0.00012176	6.2144e-05	0.00016122	0.00016834	7.179e-05	0.00011905	1.1851e-06	-2.8637e-07	-4.3829e-07	2.4414e-05	-3.0186e-07
	0.0011154	0.0011155	0.0010449	0.0012428	0.00066832	0.0010278	0.0012699	0.00080143	0.00023265	0.00099827	0.00079392	0.00079729	0.00068731	0.0011176	0.0001646	2.3723e-05	0.00053156	0.0010178	0.0012787	0.00010216	0.00020474	0.00014191	0.00015096	4.6476e-05	0.000134	0.00022288	5.3382e-05	0.0001093	1.7856e-05	5.5894e-07	3.7702e-05	1.8557e-05	1.6711e-05
	0.0011356	0.0010733	0.0011047	0.0012186	0.0007242	0.000947	0.0012537	0.00067794	0.00025619	0.0010291	0.00081758	0.00079179	0.00088595	0.0012468	0.00014462	0.00010962	0.00052844	0.0011969	0.0012126	0.00025332	0.00023288	0.00032997	0.00026891	6.7683e-05	0.00013624	0.00025572	5.992e-05	7.8546e-05	-1.8083e-07	2.8855e-05	8.0114e-06	6.5632e-07	3.8235e-06
	0.0012514	0.0011236	0.0010558	0.0011957	0.00078451	0.00096993	0.0012732	0.00066769	0.00030395	0.0010447	0.00086869	0.00080819	0.00077678	0.0011169	0.00013503	7.7606e-05	0.00054376	0.0011111	0.0010415	0.00027198	0.00023008	0.00031646	0.00024217	7.8142e-05	0.0001121	0.00025686	4.5062e-05	9.4595e-05	-1.9023e-06	5.5792e-05	2.3159e-05	-1.076e-07	3.0224e-05
	0.0011029	0.0010724	0.0011907	0.0012712	0.00058906	0.0010332	0.0010385	0.00065959	0.00026214	0.00091109	0.00089501	0.00082636	0.00079897	0.0011176	0.00027987	0.0001071	0.00061677	0.001198	0.0012616	0.00028879	0.00027241	0.00030224	0.00028437	0.0001008	8.3893e-05	0.0002603	6.132e-05	5.5564e-05	2.827e-05	2.8414e-05	3.2579e-05	2.3333e-05	1.6178e-05
	0.0011492	0.0012124	0.0012419	0.0015021	0.00059211	0.0012981	0.0011448	0.00086812	0.0002466	0.00092073	0.00095251	0.00098821	0.00064314	0.00087002	0.00040913	0.00011097	0.00067148	0.0012461	0.0013457	0.00018638	0.000243	0.00040957	0.00036551	5.9899e-05	0.00013788	0.00027462	0.00013513	7.7372e-05	1.9952e-05	7.1787e-05	0.00010896	2.5229e-05	5.7255e-05
	0.0010175	0.0010888	0.0011672	0.0012199	0.00052635	0.0010418	0.0010974	0.00070532	0.00023328	0.00093565	0.00086476	0.0008177	0.00073646	0.0011244	0.00024427	4.1536e-05	0.00073478	0.0012363	0.0013531	0.00026925	0.00025225	0.0003191	0.00027023	8.9307e-05	8.5929e-05	0.00024848	5.0082e-05	7.8357e-05	4.2949e-05	5.4858e-05	4.461e-05	7.8836e-06	4.4709e-05
	0.0010445	0.0010748	0.001095	0.001451	0.00058957	0.0011112	0.0011336	0.00064033	0.00018968	0.00078464	0.00091509	0.00098472	0.00061155	0.00088758	0.00026288	0.00013089	0.00065237	0.001271	0.0013326	0.00017375	0.00023589	0.00045047	0.0003375	6.0905e-05	0.00013655	0.00024088	8.8752e-05	5.9937e-05	2.5176e-05	9.7861e-05	9.1248e-05	7.3671e-06	0.00012165
	0.0010933	0.0011061	0.0010942	0.0011891	0.00064274	0.00090504	0.0013552	0.00068763	0.00024143	0.00089554	0.00077739	0.00066354	0.00072225	0.0010195	0.00013241	0.00010639	0.00044274	0.0011702	0.001398	0.00010922	0.00013989	0.00017312	0.00016245	5.4251e-05	9.3094e-05	0.00015454	4.2357e-05	5.7581e-05	1.9583e-06	5.3373e-05	3.2418e-05	1.4934e-05	9.2189e-07
	0.0010507	0.0010537	0.0010484	0.0011828	0.0007022	0.00088578	0.0013918	0.00069953	0.00025273	0.00095514	0.00071977	0.00066269	0.0007046	0.0011362	0.00016649	0.00018165	0.00051344	0.0011684	0.0013243	8.418e-05	0.00014407	0.00017543	0.00016045	3.8756e-05	7.4831e-05	0.00015457	7.1584e-05	7.6672e-05	5.6054e-06	3.3383e-05	2.4247e-05	1.0663e-06	-3.0186e-07
	0.0011341	0.0010712	0.0010871	0.0011788	0.0005824	0.00096126	0.0012613	0.00073718	0.00029175	0.0010317	0.00078243	0.00085587	0.00075769	0.0011211	0.00012825	7.5541e-05	0.00067314	0.0010477	0.0013692	0.00024146	0.00023727	0.00027587	0.00026645	8.9913e-05	0.00012655	0.00021378	3.9497e-05	2.7895e-05	4.528e-05	2.2912e-05	5.9237e-05	-8.6999e-07	-3.0186e-07
	0.0010821	0.0010448	0.0010875	0.0011069	0.00049153	0.00096397	0.001187	0.00073551	0.00028561	0.00099173	0.00083084	0.00081546	0.00070204	0.001198	0.00015684	0.0001038	0.00064266	0.0011111	0.0013098	0.00023649	0.00024003	0.00029741	0.00027621	0.00014385	8.9382e-05	0.00022014	4.5874e-05	0.00011268	2.0618e-05	1.5114e-05	5.642e-05	5.9686e-07	1.2069e-05
	0.00098209	0.0010827	0.0010169	0.0010923	0.00060925	0.00093161	0.0014052	0.00065968	0.00016383	0.00098348	0.00083783	0.00070554	0.00074417	0.0010156	9.5585e-05	0.00014554	0.00048147	0.0012249	0.0014426	0.00014644	0.00021106	0.0001679	0.00016483	9.3899e-05	9.9224e-05	0.00018439	4.9728e-05	7.1655e-05	1.9583e-06	5.7089e-05	4.0912e-05	1.0145e-06	-3.0186e-07
	0.0010853	0.0011011	0.0010329	0.0010943	0.00072387	0.001005	0.0014178	0.00068984	0.00023365	0.001014	0.00079043	0.00074721	0.0007612	0.0011677	0.00011073	0.0001121	0.00054031	0.0010642	0.0012752	0.00017129	0.00016141	0.00020907	0.00014155	0.00012078	6.6058e-05	0.00018264	6.1748e-05	7.6651e-05	1.6803e-06	1.835e-05	6.1427e-05	4.3747e-06	-3.0186e-07
	0.0010665	0.0010384	0.00093683	0.0011583	0.00052415	0.0010094	0.0011123	0.00069564	0.00027352	0.00097921	0.00086516	0.00086338	0.00068354	0.0011917	0.00013686	7.9075e-05	0.00070313	0.0010423	0.0013401	0.0002561	0.00021247	0.00025656	0.00025141	8.0763e-05	0.0001011	0.00020626	2.4991e-05	7.2352e-05	4.5687e-07	2.0762e-05	4.6406e-05	7.8004e-06	-3.0186e-07
	0.0010585	0.0011171	0.0010268	0.0011706	0.00051648	0.0010154	0.0010811	0.00076419	0.00031649	0.00098777	0.00084246	0.00083186	0.00077036	0.0011785	0.00014718	-1.1835e-06	0.00068484	0.0010795	0.0013296	0.00024571	0.00025408	0.00027511	0.00026896	7.601e-05	8.787e-05	0.00020979	5.3169e-05	9.843e-05	5.6391e-06	2.5534e-05	4.4151e-05	-1.6637e-06	9.2457e-06
	0.0009619	0.0013652	0.0013123	0.001383	0.00059724	0.001191	0.0012102	0.00072547	0.00028926	0.00088659	0.00093098	0.00095747	0.00071247	0.00095382	0.0003192	2.4133e-05	0.00078059	0.0013252	0.0012472	0.00021552	0.00017149	0.00039566	0.00034607	2.6452e-05	8.6789e-05	0.00027075	0.0001149	4.629e-05	-2.6719e-09	2.1097e-05	1.2542e-05	1.2765e-06	3.0945e-05
	0.0011061	0.0011561	0.0011844	0.0010946	0.0007758	0.0010391	0.0011632	0.00085101	0.00026824	0.00096309	0.00092976	0.00082705	0.00081566	0.0011174	0.00031056	9.1803e-05	0.00070592	0.0010321	0.0013252	0.00030612	0.00025765	0.00030714	0.00029933	0.00012237	0.00011824	0.00033504	0.00013976	0.00013218	1.5721e-07	5.4929e-05	-4.3829e-07	1.4863e-06	2.8704e-05
	0.001051	0.00093367	0.0011639	0.0010993	0.00067294	0.00098649	0.0013539	0.00086317	0.00028059	0.0010256	0.00075098	0.00085979	0.00078622	0.0011396	0.00014794	0.0001458	0.00062683	0.0011902	0.0012651	0.00010837	0.00017379	0.00026073	0.00017039	7.9671e-05	7.4387e-05	0.00018547	7.4695e-05	6.7326e-05	3.3219e-06	4.8307e-05	9.3064e-05	3.4809e-07	-3.0186e-07
	0.0011172	0.00093135	0.0010373	0.00107	0.00067244	0.0009869	0.00144	0.00072747	0.00025255	0.00095638	0.00077338	0.00086672	0.00073355	0.0010621	7.7011e-05	0.00018376	0.00060589	0.0012056	0.0012597	9.9074e-05	0.00018837	0.00018919	0.00015917	3.6102e-05	0.0001086	0.00017157	8.9101e-05	7.6733e-05	1.3114e-06	1.9819e-05	3.568e-05	1.1176e-05	6.0029e-06
	0.00095839	0.0013035	0.0013828	0.0014325	0.0005735	0.0011587	0.0012541	0.00084245	0.00029618	0.00092101	0.00092566	0.00091638	0.00079895	0.00094327	0.00036944	0.00014536	0.00076543	0.0013056	0.0013547	0.0002456	0.0002005	0.00036569	0.00034399	8.9486e-06	7.7018e-05	0.00023604	0.00010697	6.5764e-05	7.1343e-06	1.4368e-05	3.1676e-05	6.5254e-06	6.5281e-05
	0.0011839	0.0012117	0.0012739	0.0011514	0.00080959	0.001046	0.0013289	0.00078262	0.00022937	0.00099067	0.0008862	0.00085929	0.0007969	0.0010392	0.00022915	8.2426e-06	0.00069605	0.0011022	0.0013198	0.00023906	0.00029969	0.0003288	0.00033292	0.00010376	0.00011914	0.00029924	0.00018351	0.00012552	1.5721e-07	4.2622e-05	3.8841e-05	-5.0209e-07	3.6826e-05
	0.0010461	0.0010043	0.0011475	0.0010298	0.00076997	0.0010469	0.0013745	0.00082895	0.00031604	0.0010544	0.0008127	0.00078329	0.00076763	0.0011396	0.0001712	0.00015655	0.00069671	0.0011711	0.0012546	0.00014861	0.00018815	0.00021137	0.00025947	6.9387e-05	6.3989e-05	0.00019664	3.4588e-05	4.9804e-05	1.4397e-06	2.3365e-05	0.00011968	3.5722e-06	-3.0186e-07
	0.0011715	0.0010705	0.0011647	0.0011557	0.00077084	0.0011166	0.0014794	0.00071966	0.00033096	0.00099587	0.00086669	0.00086338	0.0007803	0.0011041	0.000113	0.00023039	0.00060706	0.0011991	0.0012535	0.00011362	0.00022048	0.00022076	0.00021555	4.5189e-05	7.8246e-05	0.00018206	0.00011667	7.3799e-05	1.3114e-06	1.5793e-05	0.00010525	5.0174e-07	1.0913e-05
	0.0011612	0.0011285	0.0012642	0.0012125	0.00085166	0.0010623	0.0015019	0.00081092	0.00033609	0.0009707	0.00089471	0.00089487	0.00078758	0.001094	0.00021659	0.00016226	0.00062122	0.0012071	0.0012814	0.00024757	0.0002435	0.00028283	0.00023337	8.1011e-05	9.5684e-05	0.00029279	7.5792e-05	8.3012e-05	7.4421e-07	-2.8637e-07	5.7103e-05	2.4418e-05	3.4408e-05
	0.0011112	0.0011055	0.0011282	0.0011967	0.00087283	0.0011104	0.0014203	0.00078428	0.00032073	0.0009507	0.00089968	0.00087057	0.00084501	0.0010322	0.00014704	0.00023978	0.00068236	0.0012192	0.0013434	0.0002215	0.00023759	0.0002882	0.00025561	8.73e-05	0.00011296	0.00030228	9.2992e-05	0.0001276	8.9226e-07	5.4321e-06	5.4699e-06	3.8453e-06	8.0635e-05
	0.0011032	0.0010454	0.0012281	0.0012294	0.00089808	0.0011174	0.0012724	0.00073454	0.00030819	0.00096278	0.0009277	0.00093153	0.000748	0.0011043	0.00019718	0.00020668	0.00071301	0.0012103	0.0012372	0.00028671	0.00024329	0.00027453	0.00027837	7.7966e-05	3.0296e-05	0.00028139	0.00010563	0.00012432	7.4421e-07	1.8418e-05	7.8375e-05	6.2327e-06	4.5159e-05
	0.0011077	0.0010818	0.001191	0.0011694	0.00093997	0.0011565	0.0013939	0.00073454	0.00034335	0.00097115	0.00096477	0.00086205	0.00079303	0.0011242	0.0001629	0.0002013	0.00074581	0.0012068	0.0013486	0.0003216	0.00025128	0.00024714	0.0002648	8.5943e-05	8.0471e-05	0.00028365	7.3295e-05	0.00014125	8.9226e-07	7.8219e-06	1.6685e-05	1.5155e-05	5.7896e-05
	0.0010797	0.0010614	0.001307	0.0011671	0.00084738	0.0011458	0.001375	0.00072132	0.00026527	0.0011124	0.0009563	0.0008368	0.00074656	0.0010657	0.00016767	8.6362e-05	0.00070296	0.0011058	0.0011612	0.00028475	0.00026799	0.00042068	0.00023961	0.0001016	0.00021437	0.00025531	2.7783e-05	2.4688e-05	1.398e-06	-2.8637e-07	-4.3829e-07	1.1133e-06	4.91e-06
	0.0010383	0.001039	0.0013624	0.0011629	0.00090889	0.0011536	0.0012388	0.00062389	0.00028893	0.0010871	0.0010358	0.00090813	0.00075298	0.0010264	0.00011828	0.00016741	0.00079657	0.0011635	0.0012234	0.00021627	0.00027607	0.0003743	0.0002847	7.9292e-05	0.00024337	0.00021084	4.5331e-05	5.4809e-05	3.61e-05	2.9007e-05	3.9364e-05	1.0101e-06	3.3739e-06
	0.00098635	0.0012683	0.0013666	0.0015665	0.0007926	0.00131	0.0011486	0.00066277	0.0002996	0.0010377	0.00083744	0.0010859	0.00075795	0.0010264	0.00036996	0.00012003	0.0004818	0.0011568	0.0011627	0.00018766	0.00013622	0.00034417	0.00032919	6.9708e-05	0.00021324	0.0001385	5.3215e-05	4.9655e-05	1.398e-06	8.6136e-05	2.4523e-05	1.1133e-06	2.6113e-06
	0.0012168	0.0014133	0.0015095	0.001491	0.0010434	0.0015192	0.0013263	0.00073663	0.00039367	0.0012598	0.00087659	0.0010418	0.00065521	0.0010076	0.00030797	5.788e-05	0.00057541	0.0012587	0.0011607	0.00017326	0.00015666	0.00033701	0.00034791	4.3428e-05	0.00023047	7.8325e-05	6.8105e-05	5.4903e-05	1.3188e-05	5.9423e-05	6.2865e-05	1.0101e-06	1.3503e-06
	0.0011163	0.0014531	0.0012892	0.0016874	0.0010076	0.0012897	0.001242	0.00098677	0.00025084	0.0012907	0.00096541	0.001175	0.00055261	0.0016473	0.00031811	0.00012639	0.00061784	0.0010079	0.001273	0.00023814	0.0001934	0.00041852	0.00045409	3.115e-05	0.00015525	0.00034114	0.00011477	1.7746e-05	9.1988e-05	1.3002e-05	6.096e-05	1.251e-05	2.4033e-05
	0.0011621	0.0013686	0.0011467	0.0014569	0.001022	0.0011932	0.001254	0.0011255	0.00025405	0.0013487	0.00079952	0.0011445	0.00058692	0.0012724	0.00029953	4.9436e-05	0.00055194	0.00096133	0.0013355	0.00022735	0.00015871	0.00033736	0.0004008	4.4547e-05	0.00013508	0.00026997	0.00010493	2.8052e-05	7.7297e-05	4.2316e-05	3.8292e-05	3.2215e-06	2.6859e-05
	0.0011508	0.0013306	0.0012007	0.0013186	0.00089927	0.0010899	0.0012657	0.00091352	0.00022738	0.0010983	0.00081153	0.0009524	0.00054522	0.0010911	0.00026771	9.9695e-05	0.00061093	0.001094	0.0013213	0.00030434	0.00024279	0.00041896	0.00047013	2.8933e-05	0.00011198	0.00031197	0.00012297	4.0092e-05	9.7486e-05	-2.7275e-07	2.7754e-07	3.1627e-06	-4.1842e-07
	0.0011046	0.0012503	0.0011421	0.0012917	0.00097594	0.0010635	0.0013577	0.00084749	0.00021196	0.0010283	0.00076178	0.00091433	0.00053362	0.0010829	0.00027198	0.00013829	0.00062568	0.0011325	0.0013345	0.00030794	0.000284	0.00038031	0.00044171	4.9399e-05	6.6851e-05	0.00026233	8.6817e-05	4.8832e-05	9.3228e-05	-1.645e-07	3.8883e-07	3.0692e-05	-4.1842e-07
	0.0011662	0.0011803	0.0013296	0.0012283	0.00088447	0.00098941	0.0014995	0.00081675	0.00035025	0.0010398	0.0009347	0.0010288	0.00057597	0.0013761	0.00024891	0.00022653	0.00073388	0.0010156	0.0013135	0.00027352	0.00027631	0.0004603	0.00029655	4.441e-05	0.00014611	0.00030666	0.00013183	6.5561e-05	0.00010061	-2.7275e-07	5.5995e-07	9.2986e-07	5.8708e-05
	0.0011541	0.0011843	0.0013222	0.0013402	0.00088067	0.00097028	0.0015725	0.00090146	0.00035435	0.0010584	0.0010347	0.00084844	0.000618	0.001384	0.00035738	0.00016084	0.00077992	0.0011335	0.0012733	0.00023643	0.00031275	0.00044359	0.00029367	1.7624e-05	0.00013831	0.00029559	8.5346e-05	2.7809e-05	0.00011545	9.7082e-05	4.4652e-07	2.1765e-07	5.5486e-05
	0.0011855	0.0011884	0.0013686	0.0013252	0.00089829	0.0010469	0.0016471	0.000886	0.00035471	0.0010581	0.00096905	0.00094409	0.00073879	0.0013027	0.00030286	0.00013779	0.00077254	0.0010968	0.0012641	0.00028089	0.00027422	0.00041816	0.00037022	4.0796e-05	0.00014726	0.00030427	7.4028e-05	5.9524e-05	3.3258e-05	1.1857e-05	2.7754e-07	9.1927e-06	3.1322e-05
	0.0012883	0.0012307	0.0013459	0.0013454	0.0010361	0.0010007	0.0016503	0.00088547	0.000324	0.0010771	0.00092688	0.00084111	0.00061555	0.0013453	0.00028434	0.00013419	0.0006998	0.001095	0.0012165	0.00025284	0.00029236	0.00046702	0.00033643	5.8265e-05	0.00016516	0.00023215	0.00010189	5.9118e-05	0.0001903	2.5929e-05	3.8883e-07	9.8319e-06	6.5313e-06
	0.0010773	0.0011693	0.0013068	0.0012286	0.00089199	0.0010007	0.0014299	0.00080135	0.00039674	0.0010511	0.0009502	0.00080633	0.00069578	0.0011917	0.00022974	0.00016873	0.00077356	0.0009753	0.0012029	0.00024726	0.00031325	0.00043216	0.00024608	7.8421e-05	0.00015863	0.00033964	0.00013032	7.3087e-05	0.0002294	5.1213e-05	-5.8105e-07	3.8541e-06	3.6471e-05
	0.0010772	0.0011423	0.0013141	0.0012295	0.00084981	0.00098954	0.001545	0.0008322	0.00031955	0.0010549	0.0009192	0.00081763	0.00061545	0.0012022	0.00024541	0.00013852	0.00075036	0.00099553	0.0012491	0.00021352	0.00030957	0.00040347	0.00026968	4.9752e-05	0.00015801	0.00031356	5.607e-05	1.8619e-05	0.00011231	0.00012092	6.0745e-06	1.4645e-05	-4.1842e-07
	0.0010503	0.0011578	0.0012264	0.0011443	0.00089189	0.0009588	0.0014375	0.00076669	0.00028899	0.00097001	0.00088446	0.00075627	0.00062986	0.0011145	0.00023315	0.00011492	0.0007546	0.00088611	0.0014322	0.00021637	0.00029476	0.00040025	0.0002079	5.3706e-05	0.00014402	0.00033797	6.6718e-05	7.9796e-05	0.00012297	5.7816e-05	-5.8105e-07	6.9154e-06	2.3896e-05
	0.0010044	0.0011349	0.0013072	0.001125	0.00076892	0.00095085	0.0015263	0.00071265	0.00026947	0.0010362	0.00088446	0.00080302	0.0005914	0.0010832	0.00025676	8.0137e-05	0.00069627	0.0010767	0.0013173	0.00020636	0.00027639	0.00042602	0.00017489	7.5592e-05	0.00019179	0.00034453	1.2564e-05	5.3408e-05	8.8281e-05	8.0932e-05	-1.8519e-07	3.1182e-06	1.8709e-05
	0.0010049	0.0010005	0.0012297	0.0011825	0.00069952	0.0010005	0.0014332	0.0008051	0.00023913	0.0010035	0.00085021	0.00082147	0.00063794	0.0012834	0.00032192	0.00014583	0.00068392	0.0010565	0.0012775	0.000181	0.00022327	0.0003482	0.00014613	7.9878e-05	0.00014501	0.00021244	2.983e-05	8.3313e-07	8.4882e-05	3.1532e-05	2.1848e-07	5.9844e-06	6.1313e-06
	0.0010625	0.0010388	0.0011551	0.0012292	0.00092608	0.00092369	0.0014721	0.00077869	0.00025433	0.0010269	0.0008385	0.00086796	0.00060705	0.0012831	0.00027181	0.00014223	0.00069609	0.00095176	0.0012271	0.00017597	0.00021558	0.00033957	0.00017746	5.8232e-05	0.00015323	0.00020536	6.012e-05	3.0869e-05	0.00010055	1.6788e-05	2.1837e-07	7.0791e-06	-4.1842e-07
	0.0011882	0.0011462	0.0012882	0.0012066	0.00080747	0.0010205	0.001488	0.00080925	0.00019617	0.00086652	0.00092643	0.00089057	0.00062248	0.0011408	0.00026819	0.00014915	0.00057512	0.0010158	0.0011374	0.00018149	0.00020923	0.00038309	0.0002419	6.3476e-05	0.00014178	0.00022557	2.394e-05	4.4666e-05	5.2223e-05	2.457e-05	2.9954e-05	2.6214e-05	5.5637e-05
	0.0011878	0.0010737	0.0012649	0.0011873	0.00079913	0.00088979	0.0014456	0.00076306	0.00027314	0.0008549	0.00086886	0.0008446	0.00069578	0.0011181	0.00028324	9.1163e-05	0.00062233	0.0010748	0.0010879	0.00020023	0.00022124	0.00033649	0.00028328	3.2611e-05	0.00018407	0.00019243	3.8149e-05	4.9965e-05	7.9953e-05	3.7285e-05	2.7272e-05	7.6847e-06	-4.1842e-07
	0.00094737	0.00095825	0.0010861	0.0011783	0.00080297	0.0010277	0.0013563	0.0007784	0.00020041	0.0010126	0.00084622	0.00074102	0.00068359	0.0013601	0.00031441	0.000168	0.00059497	0.00097113	0.0013278	0.00016652	0.00017975	0.00031376	0.00016355	7.05e-05	0.00015693	0.00019301	3.6658e-05	4.1174e-06	9.6191e-05	-2.7275e-07	2.1848e-07	6.0099e-06	-4.1842e-07
	0.0010201	0.00099655	0.0010203	0.0011933	0.00080318	0.00090089	0.0014141	0.00073215	0.00021583	0.00099325	0.00078087	0.00073692	0.00064108	0.0012755	0.00029047	0.00016477	0.00053259	0.0011195	0.0013973	0.00016952	0.00020258	0.00032756	0.00015601	4.4289e-05	0.00013761	0.00022336	3.924e-05	2.0527e-06	7.5981e-05	1.8739e-05	2.1837e-07	3.4585e-06	-4.1842e-07
	0.0010313	0.0010693	0.0010553	0.0011065	0.00078397	0.00096231	0.0014536	0.00075908	0.00032796	0.00083238	0.00092663	0.00081375	0.00062231	0.0011835	0.00020227	0.00011729	0.0007066	0.00095102	0.0010908	0.00015993	0.00018121	0.00035952	0.00025456	2.2542e-05	0.0001494	0.00020693	3.8242e-05	3.5514e-05	2.8688e-05	2.6166e-05	7.4772e-08	2.4818e-05	5.9012e-05
	0.001054	0.0011728	0.0011366	0.0010905	0.00081822	0.00088159	0.0014228	0.00079005	0.00029354	0.00085123	0.00095738	0.00084833	0.00069889	0.0011913	0.00024131	9.0688e-05	0.00063787	0.0010334	0.0012291	0.00019674	0.00025091	0.00035096	0.00020475	2.6829e-05	0.00018947	0.00023319	3.3168e-05	3.0653e-05	8.1978e-05	3.1438e-05	-1.7387e-07	2.5176e-06	3.7859e-05
	0.0012235	0.0012576	0.0011987	0.0012023	0.00088752	0.0011084	0.0014075	0.00076253	0.00026604	0.0010941	0.00091521	0.00072524	0.00076347	0.00116	0.00030222	0.00017202	0.00071063	0.0011185	0.0010444	0.0003127	0.00022683	0.00043982	0.00028443	3.5808e-05	0.00017873	0.00025383	-4.4961e-07	3.9236e-05	0.00018279	1.7535e-05	1.7488e-06	3.582e-05	7.5423e-05
	0.0010207	0.0014606	0.0013935	0.0013264	0.00078827	0.0012169	0.0015996	0.00081311	0.00021106	0.00092573	0.0010607	0.00089957	0.00066026	0.001292	0.00034169	0.00019158	0.00062171	0.0010464	0.0012223	0.00021121	0.00023461	0.00028877	0.00036056	4.0471e-05	0.00017851	0.00023787	3.3546e-05	2.9525e-06	0.00017445	2.5766e-05	-1.1845e-06	5.5056e-05	0.00010168
	0.0012002	0.0010927	0.0012345	0.0012569	0.00080733	0.001066	0.0014109	0.0007243	0.00023176	0.0010981	0.00092698	0.00082429	0.00077948	0.0011878	0.00031735	9.5617e-05	0.00079269	0.0010914	0.0011082	0.00030909	0.00025474	0.00039376	0.00027604	3.2986e-05	0.00018409	0.00023887	-4.4961e-07	4.8009e-05	0.00016904	4.3015e-05	-9.3448e-07	6.3625e-05	8.3051e-05
	0.0010244	0.0013112	0.0011659	0.0013384	0.00078084	0.0011477	0.0015885	0.00074041	0.00018848	0.00092536	0.00096481	0.00087608	0.00066843	0.0011532	0.00028767	0.00014147	0.00064888	0.0010397	0.0012463	0.00019967	0.00020535	0.00026421	0.00033422	4.8212e-06	0.00013874	0.00022271	-4.4961e-07	4.0439e-05	0.00013518	2.3938e-05	-1.1845e-06	5.8795e-05	9.0875e-05
	0.0010587	0.0011044	0.001052	0.0011781	0.0008414	0.00088953	0.0014949	0.00088214	0.00036545	0.00085175	0.00093076	0.00079896	0.00068722	0.0012371	0.00031811	9.576e-05	0.0005668	0.00095953	0.0010983	9.9257e-05	0.00019803	0.00028081	0.00019435	6.0632e-05	6.2499e-05	0.00020671	2.8408e-05	1.2283e-05	0.00012391	7.8001e-06	4.6026e-07	2.7749e-05	3.5463e-05
	0.0010166	0.0011349	0.0011025	0.0010724	0.00094603	0.0010053	0.0013949	0.00095561	0.00034667	0.00084787	0.00099228	0.00085331	0.00076866	0.0012489	0.00030665	2.9375e-05	0.00058226	0.00096934	0.0011846	0.00012546	0.00022862	0.00028209	0.00022835	3.3858e-05	7.6637e-05	0.00017253	6.3316e-05	4.4883e-05	0.00011359	2.6808e-06	4.5675e-07	-1.3649e-06	4.4169e-05
	0.00095887	0.0010925	0.001122	0.0012102	0.00074178	0.0010048	0.0012916	0.00074029	0.00035537	0.0009549	0.00089243	0.00084054	0.00065617	0.0012219	0.00027895	0.00012186	0.00081557	0.0011253	0.001139	0.00021696	0.00021885	0.00030919	0.00032776	0.00011246	0.0001641	0.00026408	1.868e-05	3.5356e-05	0.00013111	6.9059e-05	-4.3165e-07	3.2693e-05	4.4351e-05
	0.0010701	0.001077	0.0011726	0.0011878	0.00067998	0.0010394	0.0013418	0.00070908	0.00025888	0.00098603	0.00084627	0.00081325	0.00070216	0.0012377	0.00027921	0.00017248	0.00075679	0.001076	0.0010695	0.00024958	0.00024699	0.0003889	0.00027876	8.7077e-05	0.00016344	0.00023982	7.1057e-06	4.0357e-05	0.00016477	2.9422e-06	-6.8511e-07	5.6642e-05	7.1805e-05
	0.00098938	0.00098562	0.0010367	0.0011481	0.00088015	0.00093175	0.001399	0.00083167	0.00040091	0.00084356	0.00087698	0.00065369	0.00066389	0.0011263	0.0003182	9.9364e-05	0.00063582	0.0010892	0.0012727	8.1664e-05	0.00018157	0.00029879	0.00017733	4.2165e-05	8.6788e-05	0.00017168	5.2164e-05	4.8149e-05	0.00010604	2.9909e-05	9.4953e-06	2.1028e-05	1.7737e-05
	0.00094344	0.001116	0.0009743	0.0011634	0.00086475	0.0010164	0.0013992	0.00084719	0.0004273	0.00083925	0.00092274	0.00075744	0.00069568	0.0011416	0.00026441	-1.2255e-06	0.00062481	0.0010167	0.0012241	0.00012546	0.00021589	0.00030092	0.0001827	4.583e-05	3.6573e-05	0.00019905	5.1307e-05	2.4031e-05	0.00010818	3.2508e-05	4.5675e-07	2.3829e-05	1.8184e-05
	0.00091697	0.0011503	0.0010437	0.0011914	0.00074228	0.00098934	0.0010878	0.0007897	0.00025039	0.00097821	0.0007729	0.00070715	0.00073029	0.0012261	0.00015924	8.7603e-05	0.00076501	0.0011155	0.00098903	0.00018375	0.00024244	0.0003456	0.00031935	5.2316e-05	0.0001211	0.00031101	7.9342e-06	3.6369e-05	0.00010782	4.704e-05	-4.3165e-07	3.2256e-05	4.2147e-05
	0.0010474	0.0012113	0.0010595	0.0010879	0.00075772	0.0010473	0.0013307	0.00070516	0.00027013	0.0010092	0.00083815	0.00069916	0.00074494	0.0012529	0.00021345	0.00012227	0.00071412	0.0010593	0.0010171	0.00025651	0.00024273	0.0003124	0.00032291	3.3036e-05	0.00014142	0.0002293	5.2471e-06	3.2116e-05	0.00010996	-2.7275e-07	-6.8511e-07	1.8669e-05	5.197e-05
	0.0012196	0.001193	0.0014434	0.0013147	0.0011224	0.001105	0.0016768	0.00081324	0.00038846	0.0011361	0.0010693	0.00092198	0.00075294	0.0012801	0.00047634	0.00017992	0.00073837	0.0010301	0.0013219	0.00019274	0.00022899	0.0004006	0.0002714	8.7352e-05	0.00019044	0.00032527	9.6455e-05	9.8003e-05	0.00013114	4.377e-05	-1.4571e-06	5.3866e-06	5.7233e-05
	0.0010203	0.00095825	0.0012926	0.0011205	0.00097229	0.00087765	0.0013188	0.00077483	0.00035829	0.00097865	0.00097677	0.00076811	0.00090697	0.0013025	0.0003839	5.6428e-05	0.00069107	0.0011835	0.0012282	0.00029415	0.00029345	0.00042707	0.00021888	6.8532e-05	0.00010953	0.00034073	8.0856e-05	0.00011094	0.00014857	2.7125e-05	2.4176e-05	4.6153e-06	0.00010703
	0.0010276	0.00090509	0.0011131	0.0012277	0.00082978	0.00090816	0.0014296	0.00078554	0.00041531	0.00099838	0.00097343	0.00082507	0.00058365	0.0013603	0.00034937	0.00018381	0.00081662	0.0011	0.0012281	0.00011947	0.00014886	0.00020545	6.6103e-05	0.00011077	0.00018198	0.00022154	3.7455e-05	4.8453e-05	8.653e-05	2.0579e-05	3.2712e-07	1.307e-05	2.9339e-05
	0.0010051	0.00082867	0.0011514	0.0011887	0.00081022	0.0008781	0.0015151	0.00081651	0.00041581	0.00095197	0.00099646	0.00087862	0.00060346	0.0014036	0.00031043	0.0001651	0.00073103	0.0010798	0.0013327	8.4218e-05	0.00021895	0.00024641	0.00013741	6.8176e-05	0.00016028	0.00023496	3.2493e-05	2.6805e-05	7.758e-05	5.4909e-05	2.5508e-07	7.1952e-06	1.7433e-05
	0.0013425	0.0012391	0.0014037	0.0013407	0.0011451	0.0010401	0.0015805	0.00075539	0.00037816	0.0010354	0.0011192	0.00085269	0.00070997	0.0013531	0.00041024	0.00016512	0.00074338	0.00097678	0.0012911	0.00018565	0.00022218	0.00047356	0.0002466	7.6486e-05	0.00016738	0.00026999	6.5658e-05	6.905e-05	0.00012313	9.8991e-05	3.0834e-05	5.3866e-06	8.7304e-05
	0.00099743	0.0010274	0.0011652	0.0011192	0.00091461	0.0008928	0.0011957	0.00076675	0.00035806	0.00092426	0.00091147	0.00076843	0.00076396	0.0012758	0.00032952	7.5814e-05	0.00062992	0.0012012	0.0011469	0.00029624	0.00030862	0.00044103	0.00022746	0.0001151	0.00014019	0.00034459	3.2505e-05	9.6686e-05	0.00013426	0.00010543	4.108e-05	4.6153e-06	6.911e-05
	0.0011044	0.0008742	0.0010816	0.001109	0.00081786	0.00093472	0.0014144	0.00074304	0.00046164	0.0010365	0.00098859	0.00092507	0.0005878	0.001345	0.00030998	0.00018411	0.00087399	0.0010227	0.0012476	0.00014598	0.00019007	0.00024784	0.00018183	4.1046e-05	0.00019562	0.00026819	4.3906e-05	3.9382e-05	4.7457e-05	2.3429e-05	3.2712e-07	3.744e-05	4.3347e-05
	0.001085	0.00096402	0.0011094	0.0011787	0.00085287	0.0009585	0.0015185	0.00084028	0.00041963	0.00094861	0.0010005	0.00087538	0.00064588	0.0013259	0.00030696	0.00019154	0.00075364	0.0011329	0.0012757	0.00010171	0.00017117	0.00022495	0.00018137	5.0068e-05	0.00017905	0.00022499	2.7906e-05	1.548e-05	5.6159e-05	6.6838e-05	2.5508e-07	2.8109e-06	1.534e-05
	0.00095476	0.0010082	0.0010364	0.00097024	0.00071849	0.00096995	0.0013421	0.00082898	0.00028183	0.00099377	0.00074603	0.0008291	0.00071892	0.0012564	0.00025681	0.0001487	0.00061075	0.0010906	0.0012531	0.00024401	0.00033786	0.00039616	0.00017801	9.1308e-05	0.00012913	0.00036218	5.5472e-05	3.9902e-05	0.00012918	6.6218e-05	1.958e-07	2.4053e-06	5.6654e-05
	0.0010276	0.0010197	0.0011143	0.0010054	0.00071127	0.0010394	0.0014499	0.00088279	0.00034352	0.0010866	0.00076537	0.0009022	0.00069607	0.0013416	0.00017149	0.00015216	0.00070381	0.0010276	0.0011855	0.00021498	0.00026699	0.00035061	0.00018348	3.8722e-05	0.00017252	0.00032521	4.0411e-05	2.8609e-05	9.5935e-05	4.2086e-05	1.2938e-05	1.6728e-06	1.2172e-05
	0.0010007	0.0010619	0.0011328	0.0010749	0.00077644	0.00093169	0.0013651	0.00078648	0.0002471	0.00097536	0.00081163	0.0008484	0.0007767	0.0013189	0.00024114	0.00010671	0.0004981	0.0010953	0.0012454	0.00025839	0.00025615	0.00045151	0.00022248	4.7747e-05	0.0001523	0.00032325	5.6142e-05	4.473e-05	9.2363e-05	5.813e-05	1.958e-07	2.4053e-06	7.1699e-05
	0.0011697	0.0010923	0.0011719	0.0010954	0.00074582	0.00099285	0.0015153	0.00084385	0.00025486	0.0010402	0.00081557	0.00091388	0.00086171	0.0012843	0.00024908	0.00012561	0.00055235	0.0010023	0.0011952	0.00025564	0.00024539	0.00044192	0.00021661	4.949e-05	0.00017281	0.00029817	4.3854e-05	7.196e-05	9.591e-05	5.2682e-05	2.6122e-05	2.6155e-06	6.1601e-05
	0.001135	0.0011116	0.0012543	0.0011335	0.00095278	0.0010626	0.0015186	0.00075609	0.0002615	0.00095145	0.00093874	0.00072579	0.00075713	0.0011647	0.00016796	0.00017601	0.00076649	0.0011347	0.0010691	0.00029374	0.00020293	0.00043289	0.00036422	6.0401e-05	0.00014424	0.00026594	NaN	4.6865e-05	0.00014971	4.576e-05	5.4706e-06	1.348e-05	0.00012806
	0.0011119	0.0011156	0.0013535	0.0011799	0.00098348	0.00098555	0.0015843	0.00072144	0.00033116	0.0010544	0.00097284	0.0007487	0.00078837	0.0012301	0.00021827	0.0001616	0.00085421	0.0010893	0.0010624	0.00024228	0.00017594	0.00039476	0.00042849	3.6629e-05	0.00011702	0.00027628	NaN	3.7832e-05	0.00012383	3.8955e-05	6.0677e-06	4.5533e-06	5.2395e-05
	0.0012154	0.0013267	0.0011506	0.0014744	0.0009683	0.0011392	0.0015773	0.00088618	0.00033504	0.0010477	0.00098131	0.00094937	0.00070317	0.0010757	0.0001943	0.00011029	0.00069823	0.0011134	0.0012249	0.00022164	0.00015504	0.00034	0.00036864	1.9254e-05	0.00010777	0.00022726	NaN	4.8795e-05	0.00013003	7.6282e-05	8.7412e-06	1.0418e-05	5.1288e-05
	0.0010049	0.0013037	0.0010605	0.0013578	0.00084182	0.0011975	0.0014468	0.00077893	0.00024645	0.0011023	0.0010038	0.00083414	0.00068434	0.00099114	0.00021796	6.055e-05	0.00062499	0.0011269	0.001167	0.00018274	0.00012027	0.00033444	0.00029504	-5.1485e-07	6.9887e-05	0.00020232	NaN	6.2265e-05	0.00014664	9.9242e-05	2.5524e-07	1.7508e-05	4.1897e-05
