# Supplementary material for: Broad metabolic sensitivity profiling of a prototrophic yeast deletion collection
Source: Genome Biol. 2014 Apr 10;15(4):R64. doi: 10.1186/gb-2014-15-4-r64 (PMC4053978; doi:10.1186/gb-2014-15-4-r64)
Supplement: Additional file 3 — z-score data for 21 conditions. [file gb-2014-15-4-r64-S3.zip]

Archive with 1 entries (1 files):
- 8549795251153161_add3.tsv
