# Supplementary material for: Broad metabolic sensitivity profiling of a prototrophic yeast deletion collection
Source: Genome Biol. 2014 Apr 10;15(4):R64. doi: 10.1186/gb-2014-15-4-r64 (PMC4053978; doi:10.1186/gb-2014-15-4-r64)
Supplement: Additional file 3 — z-score data for 21 conditions. [file gb-2014-15-4-r64-S3.zip › 8549795251153161_add3.tsv]

Orf	glucose proline	glucose glutamate	glucose glutamine	glucose arginine	glucose urea	glucose allantoin	galactose ammonium	galactose proline	galactose glutamate	galactose glutamine	galactose arginine	galactose urea	galactose allantoin	ribose ammonium	ribose proline	ribose glutamate	ribose glutamine	ribose arginine	ribose urea	ribose allantoin
YAL002W	-0.8882	-1.6244	0.26312	1.2125	-0.31228	0.21636	0.41192	-1.2161	0.04049	0.22352	0.46832	0.42351	1.5565	-0.44483	-1.2453	-1.522	-0.77076	0.2119	0.11235	0.36107
YAL004W	-0.041797	1.1679	-0.42535	-0.11759	-1.3803	0.8562	-0.085871	-0.15348	0.36576	0.0053035	0.98341	-0.64649	-0.94704	-0.44391	0.16529	0.076384	-0.43532	-0.10941	-0.094293	0.27497
YAL005C	-1.6465	-0.40702	-0.41369	0.35485	-1.2279	0.50569	-0.53953	-0.1912	-0.6297	-0.18594	0.18325	-1.054	-0.018857	-1.0809	0.053564	-0.56552	-0.4402	0.21764	-0.54533	0.15165
YAL007C	-0.14032	-0.39886	-0.33445	0.22971	-0.43593	0.1402	0.12692	0.015232	0.31754	0.056548	0.4722	-0.29979	-0.18804	-0.5311	0.22534	-0.98233	-1.5805	-0.70703	0.19796	0.32639
YAL008W	-0.75845	0.38968	1.1981	0.28359	-0.17928	0.48083	-0.059164	0.4114	0.16846	0.27115	-0.88319	-0.5712	-0.52593	-0.66095	-0.70474	-0.68202	-0.77978	-0.40172	0.92978	-0.34409
YAL009W	0.12626	0.065613	0.87311	0.35612	0.12591	-0.12998	-0.081444	-0.26196	-0.23677	0.18355	-0.40771	-0.47621	0.17448	-0.52094	-0.65818	-1.1583	-0.25539	-0.97792	1.1551	-0.87019
YAL010C	-0.08487	0.33507	0.59413	0.30556	-1.001	-0.35598	0.72297	0.010284	0.76765	0.65882	-0.49882	0.9159	0.38105	0.61632	0.1804	0.41797	0.25196	-0.23531	-0.095566	-1.4447
YAL011W	0.83154	-0.019631	0.093266	-0.02053	-0.54433	-1.0615	0.075047	0.04593	-0.22414	0.79869	-0.31279	-0.56403	0.38619	0.41948	0.016362	-0.65579	0.25722	0.46123	-0.32857	0.15611
YAL012W	0.5838	-0.99161	1.5085	-0.51992	-0.052078	0.10657	1.4757	-0.91924	1.6549	-0.013145	0.73655	-1.1866	2.2548	0.46438	0.57887	-0.21758	-0.31712	0.017462	-0.016595	0.46292
YAL013W	-2.5281	-1.9774	0.039304	-1.1404	-0.013924	-0.57167	-0.23816	-2.4177	-1.5644	-0.11087	-1.0582	-0.92927	-0.78736	0.21615	-1.226	-1.0611	-0.2902	-0.78982	0.82354	-0.52503
YAL014C	0.35473	-0.10254	0.055582	-2.1762	-0.40149	-0.69185	-0.59855	0.35361	0.64019	-0.26703	0.90427	0.35427	0.018653	-0.74777	-1.2824	-0.13534	-0.72151	-1.2985	-1.1456	-0.7367
YAL015C	-0.25139	0.29692	-0.31532	-0.3688	-1.2513	-1.1089	-0.17662	0.17493	0.10201	0.47389	0.24417	-0.44367	0.021219	0.26158	-0.5942	-0.55155	-1.1333	-0.69604	-0.81092	-0.174
YAL016C-B	-0.34277	0.41673	0.47989	1.1346	1.4281	1.2562	-0.47325	-0.20833	-0.7655	0.12031	0.44606	-0.4976	-0.77927	-0.88903	0.019541	-0.76044	-0.45952	-0.016128	-0.20273	-0.17312
YAL016W	-0.80552	-1.2206	-1.8498	-0.91425	-1.116	-1.4008	-1.0086	-1.0718	-0.8917	-1.2636	-0.43659	-0.45104	-0.94275	0.11117	0.69312	-0.83043	-0.52241	NaN	-0.7514	NaN
YAL017W	-0.29331	0.095427	-1.4482	0.46567	-0.4289	0.2552	-1.1149	0.2333	-0.30362	0.62657	-0.37358	-0.1933	-0.082107	-0.09579	-0.052823	-0.90158	-0.32431	-0.4136	0.51648	-0.038023
YAL018C	-0.23878	-0.35069	0.16424	0.26854	-0.46571	0.35997	0.14378	0.76593	0.42198	0.23668	1.0595	0.85296	0.1381	0.29018	-0.37051	-1.1221	0.5184	-0.14533	0.31654	0.11858
YAL019W	-0.14941	-0.85766	-0.90134	0.038501	-0.40372	-0.27747	-0.37735	0.045234	-0.070286	0.16149	0.2898	0.63751	0.11216	-0.42325	-0.64977	-1.0776	-0.039093	-0.68254	0.11886	-0.3956
YAL020C	-0.22267	0.87416	0.42383	-1.1157	0.32225	-0.092091	0.23286	-0.33388	-0.74862	-0.38621	-0.78712	-0.26358	-0.058284	-0.033107	-1.4206	-0.024332	0.58569	-0.92901	-0.4845	0.44026
YAL021C	1.7417	-1.0381	-0.47334	0.81902	0.6984	0.31355	2.4932	1.6999	15.6057	0.26809	-28.6229	1.4245	1.0147	2.0072	6.6707	0.8783	1.1651	-0.12297	0.061463	3.7871
YAL022C	-0.030517	1.0294	0.12587	0.098058	0.478	0.092012	-0.036812	0.1965	0.24852	-0.8859	-0.64536	-0.21313	0.13584	0.43816	0.36288	-0.058459	0.44858	-0.72539	-0.63265	-0.95276
YAL023C	0.30008	0.73886	-0.45394	0.070672	1.3507	1.9198	-1.2838	0.2116	-0.47396	0.95557	-1.5792	0.28223	-0.3714	1.2345	-0.15541	-1.616	0.004104	-0.24145	0.13607	-1.3444
YAL024C	0.17063	-1.1562	0.73967	-0.88634	0.90864	0.85828	1.1068	-1.3098	-0.57895	0.26324	-0.35141	0.72293	0.74618	0.23701	0.56368	0.33084	-0.54445	-0.1129	1.6119	0.28359
YAL026C	1.0562	-3.9046	0.856	0.1519	0.34125	-0.25425	-1.1203	-0.64015	-1.4354	-0.81544	-0.18675	-0.059639	-0.60256	-0.19208	-0.49249	-0.82109	0.50325	-0.10775	0.095523	-0.81642
YAL027W	-0.078468	0.050335	0.28335	0.27338	0.11689	-0.022138	-0.44297	-0.42622	0.41649	0.15563	0.43758	0.54466	0.17975	-0.20605	-0.54631	-0.3176	-0.32794	-1.2181	-0.96107	-1.1886
YAL028W	0.59556	0.096397	0.25934	0.031261	0.42489	-0.14549	0.20935	0.23862	0.21161	-0.0054872	0.0097278	0.97447	-0.13962	1.1294	0.71886	0.73233	0.29249	0.8598	0.44519	1.7407
YAL029C	0.34655	-0.57006	-0.11446	-0.22105	-0.3568	0.26485	-0.37721	0.22381	0.13675	0.45635	1.0923	0.045749	0.11142	0.062017	-0.34684	-0.41819	-0.73919	-0.086038	0.50061	0.16526
YAL030W	-0.51596	0.16489	0.032752	-0.50282	-0.13436	-0.011278	-0.23421	-0.50817	0.059815	-0.36331	-0.66329	-0.61467	-0.19995	0.23515	-0.50897	-0.29304	-0.18485	-1.0037	-0.42268	-0.76764
YAL031C	0.11131	0.0044473	0.56608	-0.30257	-0.33398	0.32922	-0.093049	0.1349	0.26573	-0.017834	0.76995	0.14027	-0.13387	0.38017	0.30908	0.84467	0.66588	0.78061	-0.12703	-0.80847
YAL034C	0.51126	-0.1487	0.76667	-0.87816	0.28336	0.49096	0.12536	-0.38651	-0.25869	-0.41907	-1.042	0.16249	0.25306	-0.19889	-0.74694	-0.13776	-0.13761	0.051675	-0.45656	-0.40583
YAL035W	0.30338	0.075617	0.56352	0.051195	0.19562	0.63196	-0.18028	0.3093	1.1359	0.4181	1.315	-0.29694	-0.32304	0.37041	0.66873	0.30013	-0.02876	-0.00054556	0.19496	0.96453
YAL036C	0.34094	0.91538	0.91418	0.5718	-0.37906	-0.40647	0.33221	0.51465	1.1289	-0.1445	1.3109	0.071348	0.36372	0.45161	0.15934	0.4846	0.47513	-0.15146	0.72809	-1.2798
YAL037C-A	-0.62398	-0.091943	-0.94621	0.50673	-0.35812	-0.68134	-0.0513	-0.077419	0.1244	-0.67256	-0.077234	0.12384	0.11781	1.1654	0.10437	0.53271	0.28665	-0.044651	-0.23754	0.30844
YAL037W	-0.48646	0.64786	0.045424	0.21539	-0.9361	0.17931	0.028364	1.7638	0.35824	0.99048	0.29265	-0.43622	1.285	0.00010324	0.56584	-0.18439	0.11047	0.82752	-0.37994	-1.5707
YAL039C	-2.321	-0.23762	-1.474	-0.19418	0.98839	0.27784	-1.3499	-2.0452	-1.9802	-1.8461	-1.2831	-1.3901	-1.8292	0.10016	-0.15313	0.27565	0.40103	NaN	-1.5124	-0.65472
YAL040C	1.0935	0.83167	0.42642	0.12954	-0.52804	0.020172	0.035023	-0.38925	-0.21264	-1.1375	1.9861	0.45627	0.098314	0.57926	-0.11272	-0.56399	0.51504	0.027344	0.60162	-1.6024
YAL042W	0.27567	-0.81652	0.50471	-0.94994	1.643	0.26704	-0.37688	-0.12881	-0.21451	0.44507	-0.66425	0.1823	0.76955	0.078457	0.17505	0.74272	0.56913	-0.47438	0.23666	0.18311
YAL043C-a	0.13786	-0.18896	-0.22738	0.058989	0.17677	-0.065149	0.015129	-0.3769	-0.023518	-0.50675	1.0503	-0.46639	0.19089	0.025917	NaN	-0.16819	0.62692	-1.1014	-0.58828	0.74788
YAL044C	-1.9426	-1.8397	-1.8205	-1.6277	-1.8242	-1.8712	-1.814	-2.0315	-1.7872	-2.3554	NaN	-1.7169	-1.9757	0.41719	-0.23439	0.16616	1.3975	0.13541	-0.48134	-0.32592
YAL044W-A	0.015957	-0.66826	-1.3452	-0.17748	-0.32808	-0.23697	0.016506	-0.10058	0.36149	-0.36768	0.12742	-0.10526	-0.17536	0.50688	0.6286	0.97576	0.79334	0.10111	-0.20946	0.49541
YAL045C	-0.14263	-0.16305	0.28789	-0.26324	0.049087	-0.10245	-0.1244	-0.42276	0.13324	0.12619	-0.63468	-0.086696	0.50604	1.223	0.081318	-0.36788	0.62193	-0.3953	-0.51733	-0.92186
YAL046C	-0.78497	-0.86668	-0.89989	-0.5229	1.2398	-0.66582	0.28752	0.32772	-0.17579	0.48607	-0.50976	0.18744	0.69504	1.954	0.45474	1.282	1.4518	0.097541	0.73047	-0.44262
YAL048C	-0.37218	-0.6301	-0.7186	-0.31433	0.074612	-0.24603	0.025919	-0.91136	-0.35044	-0.22631	-0.88509	-0.89861	-0.24488	0.24959	-0.6999	0.32582	0.96772	-0.68392	-0.76761	-1.6512
YAL049C	0.14328	-0.49556	0.58838	0.0012681	-0.27087	0.11252	-0.10692	-0.21934	0.10474	0.36421	0.78682	0.21389	0.55694	0.50783	-0.40929	0.19094	0.098367	-0.15787	-0.87196	0.30791
YAL051W	0.24607	-0.82108	0.27088	0.042233	-1.5206	-0.83178	0.61002	0.93009	1.1475	0.66758	0.036877	-1.3339	0.5433	1.0883	1.4022	1.2139	1.0184	1.2686	0.6672	0.74492
YAL053W	0.16375	0.90779	-0.15432	-0.059729	-1.6358	-1.0134	0.16945	-0.58281	0.076141	-0.11599	-1.5734	-0.27562	0.19492	0.5912	0.11397	0.4127	0.68675	-1.377	-0.87732	0.12872
YAL054C	-0.49829	0.13723	0.094272	-0.71686	-1.5436	0.12237	-0.59744	0.10376	-0.32048	-0.28145	-2.7381	-1.7075	-0.82531	-2.6	-0.89913	-0.60434	0.0059402	-1.9131	-1.9633	-2.1788
YAL055W	0.35102	1.6217	-0.40615	-0.7877	-0.6787	1.1436	0.11704	0.88998	0.19962	2.1922	-0.020431	0.094707	2.2038	0.083704	NaN	0.63101	0.073362	0.74439	0.28121	-1.3315
YAL056W	0.52692	0.28385	0.19647	0.11771	-0.22696	0.90415	1.0821	1.173	1.6665	0.68442	0.78441	-1.2408	0.61785	0.73843	2.3071	1.2486	-0.29099	1.2598	-0.64848	0.33499
YAL058C-A	0.34257	0.89839	0.45598	0.52681	0.50014	0.76405	0.66811	0.25933	0.22589	0.77509	0.45303	0.75456	0.27556	1.3629	0.61169	0.57493	1.3395	0.28683	0.96957	0.56332
YAL058W	-0.32158	0.040732	-0.90478	0.11935	-0.12845	0.28285	0.41595	0.31244	1.6778	1.2425	0.77031	1.421	-0.27672	-0.055215	0.046474	-0.22948	-0.41526	-1.2048	-0.44162	-1.132
YAL059W	0.029899	-0.53147	-0.15459	0.98532	-0.0943	0.28247	-0.018686	0.9609	0.28651	0.6623	0.33903	0.63041	-0.1045	0.16927	-0.018924	-1.1802	0.36743	-1.2254	-0.064728	-0.79541
YAL060W	0.059933	-0.42144	-0.29303	0.76344	0.20278	0.58343	0.94434	0.75275	0.027078	0.18522	-0.48698	0.41145	-0.54364	0.29779	0.28287	-0.78466	0.24736	-0.77828	-0.33628	0.45975
YAL061W	0.34427	0.13561	-0.27221	-0.094578	0.74082	0.77508	0.52608	1.1365	0.0019021	0.28559	0.073048	0.30806	-2.4847	-0.076532	-1.9938	-1.6201	-0.29677	-1.3487	0.24718	-0.3944
YAL062W	0.2858	0.095991	-0.50773	-0.12393	2.1504	0.7569	-0.030968	0.41605	-0.56551	-1.3501	-0.85498	0.67227	-0.44073	-0.1914	-0.98739	-1.2394	-0.34612	-1.4671	1.9908	-2.3559
YAL064C-A	-0.0438	0.47671	0.98628	-0.61628	0.31397	0.48323	-0.12317	-0.10706	0.22909	-0.76331	-0.088855	-0.11111	-0.63814	0.14126	0.88678	0.012298	0.06148	0.16833	-0.033614	0.86723
YAL065C	-0.17778	-0.6591	0.19703	-0.19922	-0.43747	0.76321	-0.1513	-0.31791	-0.66408	-0.87221	-0.20646	0.22186	-0.11724	-0.60374	-2.0645	-0.90717	0.061963	-0.035296	-1.6281	-2.5921
YAL066W	0.093666	-0.29508	1.6527	-0.88547	-0.3197	0.59033	-0.17799	0.11345	-0.056837	-0.29022	-0.29552	0.49726	-0.44056	0.13568	-0.77406	-0.33358	0.14022	1.1325	0.5599	-0.17669
YAL067C	0.19969	0.029417	0.44683	0.068625	1.6214	0.34975	-1.5344	-0.8367	-0.081488	-0.21352	1.0598	1.1948	0.449	0.15754	-3.2264	-0.092846	0.0065294	2.2822	0.29726	0.88477
YAL067W-A	-0.060819	0.22598	-0.37902	0.28052	0.22601	-0.1774	0.019601	0.068983	-0.25678	-0.0047123	-0.12058	-0.11163	-0.3148	0.55692	0.95763	0.12253	0.21791	0.43277	0.27562	0.43413
YAL068C	1.3964	0.70517	0.13497	-0.36024	0.18597	-0.27732	-0.88669	0.67534	1.3759	0.67113	0.7272	0.878	2.6297	0.18616	0.32773	0.67289	-0.59202	1.0185	0.12323	0.51177
YAR002C-A	-0.99132	-0.39946	-1.565	-0.47649	-0.8264	-0.61021	-0.44162	-0.39708	-1.3986	-0.58581	-0.7306	-0.25064	-1.6624	-0.018994	0.45288	0.1779	0.26332	0.40125	-0.12893	0.35944
YAR002W	0.26259	0.088808	-0.036702	-0.47926	5.0802	-4.729	0.33536	-0.00076946	-0.20835	-0.49002	-1.1267	-1.1913	-0.91056	-0.18931	0.44198	-0.9843	0.40186	-0.37983	-0.30051	-0.51149
YAR003W	0.43097	0.04307	0.10637	-1.4121	-1.4513	-0.22409	0.36775	0.35913	-0.10615	-0.0037048	0.055274	0.20731	-0.09693	0.59111	0.37938	0.31294	0.14007	-0.0057699	-0.38837	0.096514
YAR014C	0.066009	-0.053582	-0.92608	0.20273	-0.46114	-0.12617	-0.11656	-0.048198	-0.18412	0.61357	0.44002	-0.65924	0.017601	0.12932	1.9477	-0.1363	0.035862	0.35068	0.38714	0.386
YAR018C	-0.625	-0.47907	-0.24256	-0.4898	0.80803	-0.35585	-0.8229	-1.2861	-0.3612	-1.1925	-0.96326	0.13614	0.031113	-1.7152	-0.67155	-1.0647	-1.337	-0.54069	-0.75992	-0.91525
YAR020C	1.0666	0.19085	0.11337	0.57054	-0.61677	0.10128	-0.20941	0.19662	0.25893	0.16318	1.2095	0.0075618	0.33312	-0.27792	1.0239	0.35212	-1.0062	-0.081866	-0.40957	0.018359
YAR023C	0.45697	-0.45518	0.50622	0.025881	0.29322	0.1114	0.44772	-1.1295	0.089869	-0.097578	1.0926	0.65398	-0.69974	-0.03717	-0.18511	-0.44135	-0.082358	-0.43014	0.10367	0.18366
YAR027W	0.024867	-0.012819	0.31239	0.64362	-0.34664	-0.1989	0.95267	-0.41739	0.5519	0.27688	1.0892	0.23227	0.19334	0.79759	-0.51561	-0.28206	0.21344	-0.54297	0.6319	0.47659
YAR028W	-1.9214	-0.28974	0.37556	0.73636	-0.79611	0.15661	0.37411	0.078424	-0.37206	0.17421	-0.31075	-0.1018	0.14364	-0.14097	0.37643	-0.33917	-0.61614	-0.58114	-1.0111	1.0572
YAR029W	-0.018406	0.33637	0.50027	-0.32627	-0.83749	0.43499	0.26862	-0.19278	-0.14859	-0.023214	0.68448	0.024241	-0.094004	0.87222	0.87405	0.33079	0.81567	0.54385	1.2809	-1.0108
YAR030C	-0.12295	-0.13822	-0.36572	-0.47493	-0.8505	1.3884e-05	0.087146	0.072364	0.3863	-0.22333	0.59338	-1.1397	-0.16882	0.33213	0.92909	0.067285	-0.36017	0.11603	0.98428	0.1186
YAR031W	-0.385	-0.093923	-0.17994	-0.15258	-0.032819	0.065623	0.2025	0.42507	0.20698	0.37185	-0.26542	-0.23275	0.39395	-0.52167	0.58828	-0.45439	0.060581	0.51321	-0.44681	0.2434
YAR035C-A	-0.27164	0.25602	-0.31118	-0.12145	-0.27526	-0.4879	0.18827	0.034367	0.028273	0.14451	-0.92745	0.14426	-0.11482	0.36777	-0.11317	0.021998	0.40838	-0.34329	-0.54653	0.028595
YAR035W	1.0918	0.41652	0.11404	-1.8089	0.013457	0.32405	-0.19276	0.18866	-0.23482	-0.31045	0.17784	-0.59828	0.31526	0.58105	0.47646	0.36697	-0.66543	1.0255	0.24087	0.49299
YAR037W	-0.38313	-0.28106	0.026544	-0.80013	-0.021499	-0.69215	-0.022295	-0.3212	-0.20459	-0.036099	-0.65848	-0.021528	-0.47092	0.046528	2.0607	-0.34071	0.1709	0.67105	2.2599	-0.10985
YAR040C	-0.39736	-0.56532	-0.79989	-0.27563	0.14705	0.067763	-0.058618	-0.45929	0.088103	0.37578	0.26451	-0.059454	-0.60668	0.40661	0.81404	0.5176	0.021264	0.97303	0.43455	0.64129
YAR042W	0.56398	-0.16181	0.59389	-0.38984	-0.064082	0.37734	0.077226	-0.18473	-0.32636	0.87002	-0.028388	0.82389	-0.002892	-0.0082748	-0.27133	0.045456	-0.63053	-0.010253	0.31051	-0.15957
YAR043C	0.06184	-0.21361	0.066002	0.048528	-0.72288	-0.27601	0.12072	0.059888	0.66343	0.0044141	1.6219	-0.10615	-0.11844	-0.77816	0.47008	-0.016161	-1.1772	-0.12759	0.41268	0.32239
YAR044W	-0.5395	0.56816	0.23598	0.23628	-1.1707	-0.72665	0.10564	0.58413	0.51154	0.047127	0.4831	0.80391	-0.018382	-0.83283	-0.48079	0.5795	-0.34728	-0.57438	0.57572	0.58637
YAR047C	-1.6024	-0.33538	-0.8462	-0.78134	-1.7978	-0.63519	-0.70062	0.63488	0.57998	0.66372	0.67771	1.4315	0.0018988	-1.3525	1.8489	0.23457	-1.2086	0.44138	0.60404	0.49574
YAR050W	0.079478	-0.77567	0.26972	-0.073828	0.62202	-0.50016	0.49966	-0.42077	0.2188	-0.12053	0.37376	0.76821	0.089708	0.18232	-0.023665	0.6252	-0.047609	0.063437	-0.81677	0.21528
YBL001C	0.068792	-0.33117	-0.15507	-0.29914	0.85661	0.14529	-0.37398	0.15218	-0.171	0.39471	0.36551	0.17952	0.70935	0.19069	0.37095	0.098168	0.71051	0.88105	0.47704	0.37927
YBL002W	-0.33555	-0.37323	-0.21687	-0.36648	-0.34915	0.11674	-0.056917	-0.21345	-0.0064594	-0.069496	-0.021703	-0.48807	-0.30446	-0.19907	-0.9658	-0.33245	0.0089554	-0.37857	0.24083	-0.73083
YBL003C	0.36469	0.094841	0.63662	1.4689	0.53725	0.65563	-0.10954	-0.1278	0.10603	0.39702	0.62195	0.02347	0.79682	0.18984	0.21042	0.46574	0.10896	0.59285	0.42579	0.28664
YBL005W	-0.032636	-0.33117	0.058873	-1.4199	0.54628	1.1137	0.48274	-0.26746	0.029907	0.25578	0.46659	1.4778	0.37315	0.0099431	-0.13682	-0.024386	0.059628	0.97189	-0.6408	0.42433
YBL007C	-0.14313	-1.8585	0.10931	0.13225	0.39107	0.83413	0.36284	-0.35678	-1.1055	-0.26415	-0.54353	-1.0172	-0.84461	0.62738	0.35222	-0.3092	1.2958	-0.35513	-0.62299	-0.27477
YBL008W	0.53007	0.048136	-0.17759	0.4129	0.42937	-0.18338	0.35969	-0.75151	0.054306	-0.15663	-0.034549	0.88239	-0.19959	-0.66144	-0.92835	-1.8151	-0.11668	-0.75972	-0.037566	-1.2974
YBL008W-A	0.084416	-0.21825	0.18469	0.23411	1.5193	-0.41923	0.073895	0.0035895	0.26546	0.06299	-0.5864	0.17551	0.41728	-0.1683	-0.077412	0.33506	0.21475	-0.054665	-0.33071	-0.41548
YBL009W	-0.97204	0.024872	0.55526	-0.46116	-0.61027	0.15487	-0.22787	0.28017	0.4242	-0.069624	0.91111	0.69832	0.5147	0.82467	0.15551	0.046423	0.15347	0.63479	-0.028843	0.023778
YBL010C	-1.5806	0.49329	0.66696	-0.25977	-0.46648	0.15402	0.014359	0.47184	0.42095	0.16497	0.98158	0.5373	0.5643	0.94612	1.1359	0.33575	0.42864	4.0216	2.2893	1.0233
YBL011W	-1.1274	-1.0823	0.40665	-0.30136	0.22457	0.31911	0.039002	-0.22922	0.95261	0.11461	-0.25071	1.9948	1.2011	0.20382	0.42233	-0.016804	-0.7509	0.96127	0.86049	0.14957
YBL012C	0.051658	-0.83002	0.10729	-0.17672	0.22964	0.16041	-0.4608	-0.13521	0.67068	-0.063298	0.4435	1.2966	-0.24529	0.0048407	-0.018065	0.1119	-0.084655	-1.1521	0.09532	-0.48071
YBL013W	-0.10425	-0.10496	0.56911	0.15426	0.64857	0.07435	-3.016	-0.63044	0.0029269	0.043224	-0.15802	0.4072	-0.69655	-1.397	-1.7081	-0.44288	-0.72697	-0.32506	-0.97862	-1.5448
YBL015W	0.46703	0.86226	0.33363	0.89856	0.13625	0.51389	0.74073	0.37857	0.073027	0.36834	-0.089921	-0.49056	-0.58545	-1.9787	-1.0217	-1.5266	-0.46549	-0.69872	-0.86938	-1.3371
YBL017C	0.38739	0.6309	0.08591	1.4466	1.317	0.32026	0.14743	0.40385	-0.58627	1.4604	-0.66404	0.5756	-0.74082	-1.5472	-0.9999	-2.5507	1.5109	0.18106	-0.036209	-0.28806
YBL019W	-0.67586	-0.16048	-0.56187	-0.95485	-0.59102	-0.45256	0.94785	-0.51182	-0.00086977	-0.74078	-0.39321	0.38829	-0.2816	0.060239	0.027441	0.5822	-0.728	1.1594	-0.089311	0.25947
YBL021C	-1.0378	0.74702	0.55854	0.49982	0.72329	0.26564	-0.01515	-1.7165	-0.0034113	-1.0536	1.2411	2.2191	0.25055	-2.0932	-2.5372	-2.9831	-2.3176	-1.0697	-0.20158	-2.2952
YBL022C	-0.85939	0.16161	-1.1035	0.4174	-0.4168	-0.66716	0.095982	0.16338	-1.1516	-1.6822	-1.5516	-1.0756	-0.97946	-1.2177	-0.61296	-0.40438	1.0979	-0.35692	-0.18956	-0.79726
YBL024W	0.014019	-0.2588	-0.036372	-0.095486	-0.37891	0.11023	-0.39482	0.5195	-0.070579	0.15562	0.012159	0.16072	0.11765	-0.14587	0.16652	0.71243	-0.27205	1.362	0.12248	0.62827
YBL027W	-0.33479	-1.1774	-0.50278	-0.084849	-0.22916	-0.93918	-1.2854	-0.33293	-0.78012	-0.85117	-0.35913	-0.59617	-0.79534	0.13439	0.5797	-0.79392	0.59038	-0.93004	-0.4025	-0.014939
YBL028C	0.19222	0.36465	0.076377	-1.4786	-0.53852	-0.12827	-0.11587	0.12506	-0.18146	0.34485	-0.771	1.042	0.051106	0.32325	-0.52994	-0.060183	-0.54615	0.28286	0.19396	-0.015809
YBL029C-A	0.27402	1.0361	0.80245	-0.1624	0.17953	0.11242	0.13676	0.41817	0.4731	0.11737	0.050631	0.39467	0.24305	-0.26471	-0.41577	0.1894	0.23031	0.30763	0.47881	-0.093742
YBL029W	0.49388	0.15718	0.56668	0.53033	-0.32206	0.019335	0.35028	0.095771	0.021686	0.17983	0.10306	0.085297	0.057434	1.4127	0.60551	1.9018	-0.37281	2.0165	-0.55651	1.091
YBL031W	0.18036	-0.51753	0.56099	-0.13033	0.90323	-0.239	-0.069846	-0.20951	-0.033289	0.47424	0.12975	0.34153	0.089757	0.087331	0.070188	-0.32305	0.9832	-0.61888	-0.78771	-0.48585
YBL032W	0.057259	-0.46693	0.010248	-0.41115	-0.70933	-0.11626	0.23905	0.20691	0.18248	0.041356	0.26574	-0.59558	-0.51786	-0.66299	0.026752	0.057514	0.24197	-0.74722	-1.5639	-0.33173
YBL036C	-0.060733	0.74965	0.74407	-0.67824	0.7472	0.465	-0.1069	-0.67909	0.49403	-0.091518	-0.04188	0.50905	0.56367	0.26536	0.18357	-0.0071301	0.35559	-0.13132	-0.54546	0.38292
YBL037W	0.29983	0.64511	1.051	1.0405	0.23268	0.40919	1.1217	0.0094136	0.34676	0.68755	1.9644	1.5487	1.2231	0.78083	-0.19923	-0.26328	-0.38123	1.7566	-0.13533	1.3677
YBL038W	-3.9868	-0.17536	-0.27717	-0.2403	0.5274	0.32955	-6.0767	-3.7342	-3.77	-6.7094	-2.3454	4.6903	-2.8461	-1.7449	-1.6552	-2.0547	-1.8469	-1.7348	-1.3068	-1.6196
YBL039W-A	-0.00093066	-0.11043	0.071689	-0.48451	-0.10137	-0.58305	-0.29884	-0.35757	0.13897	-0.35995	0.13002	0.69953	-0.021213	-0.13084	-0.60441	0.21763	0.17738	-0.40579	-0.011457	0.13564
YBL042C	-0.21365	-0.051854	-0.0017638	0.40252	-0.80576	-0.56853	-0.49412	0.17481	-0.13011	0.4254	0.35125	0.34589	0.10109	-0.21575	-0.78089	-0.62657	-0.49491	0.013699	-0.14182	-1.4146
YBL043W	-0.12859	-0.67404	-0.49368	0.56229	-0.43497	-0.36238	-0.57166	0.34408	0.22804	0.91781	0.12645	0.27325	0.79962	-0.021975	-0.13973	-0.99631	-0.31105	-0.46223	-0.53937	-0.36387
YBL044W	-0.54293	-0.13796	-0.23671	-1.8514	-0.30733	0.063416	-0.13306	-1.1485	-0.23709	0.10797	-0.59218	0.18066	0.062289	-0.66274	-0.78521	-0.48856	-0.69185	-0.91858	-1.2288	-0.24424
YBL045C	-4.6951	0.3109	-0.32988	-1.5893	0.084227	0.014454	-5.7828	-3.699	-3.5905	-6.7053	-2.1528	-1.6265	-2.9477	-1.2665	-0.67845	-0.65664	-2.356	-1.3293	-1.7102	-1.8177
YBL046W	0.37908	-0.10004	0.25178	-0.97112	-0.50535	-0.93246	-0.033874	0.026894	-0.63268	0.10308	-1.0428	-0.42231	0.28352	-0.92973	-0.16231	-0.12047	-0.061031	-0.86682	0.49184	0.52102
YBL047C	0.14604	0.88203	0.097972	0.96515	0.4349	0.61858	0.032566	0.2385	-0.031199	1.3805	-1.0302	-0.7381	-0.93177	-1.0674	-1.103	-0.49836	0.62326	-1.0048	0.11757	-0.030072
YBL048W	-1.3382	0.091075	-0.27349	0.65051	-1.6269	-0.082332	0.34741	0.061683	0.11239	-0.21539	0.062139	-0.40716	0.097491	0.34364	1.0001	0.12069	0.738	0.48231	-0.15944	0.18198
YBL049W	0.10685	1.289	-0.044442	0.2015	0.59738	0.49799	1.4886	0.1296	-0.10828	0.42818	-0.70082	0.2663	0.6794	-0.72204	-0.11516	0.76204	0.90285	1.8493	0.15908	0.4941
YBL051C	-0.2122	0.56287	0.022088	-0.28154	0.63093	-0.78825	0.038684	-0.10641	0.087658	0.86876	-0.51418	-0.42646	0.95064	1.0818	0.31688	0.5234	1.7077	0.83267	0.4091	-0.73042
YBL052C	0.12519	-0.49867	2.0326	-0.30419	0.73591	0.47584	-0.20853	-0.40149	1.1	-0.53968	0.42869	2.0424	0.28062	-0.44125	0.72864	-0.18544	-0.43274	-0.081989	0.096057	-0.36931
YBL053W	0.80394	-0.15744	-0.64614	-0.48605	-0.77703	0.31168	-0.046819	-0.24492	0.42689	0.81762	0.676	1.1899	0.16426	0.77955	-0.21334	0.8576	0.032179	0.52335	1.1839	3.1031
YBL054W	0.041822	-0.29361	-0.20899	0.44322	0.29751	0.5423	0.63829	0.15003	-0.11312	-0.14728	0.033895	0.55918	1.0676	-0.16749	-0.28452	0.72833	-0.40227	1.1199	0.73233	1.7408
YBL055C	-0.085936	1.2536	-0.052019	0.68966	0.10951	-0.28275	0.86766	0.0058091	0.080153	0.6438	-0.11687	0.5622	0.68672	-0.98425	-1.3011	-0.12956	-0.15459	0.21788	0.092447	0.10795
YBL056W	0.044399	0.58319	-0.26844	0.23713	0.70904	0.3093	-0.068459	0.21934	-0.19797	0.06443	0.22643	0.65028	0.98986	-0.94905	-1.149	0.277	0.43615	0.77188	0.67879	2.0147
YBL057C	-1.4906	1.5286	-0.77932	0.027186	0.25686	0.20024	-0.68467	-0.94223	-0.69815	-0.024371	0.61944	0.77302	0.029339	-0.82949	-0.78213	0.25379	0.29957	0.19391	1.1683	0.82293
YBL059W	-1.0438	0.96749	-0.70111	-2.2828	0.77488	-0.55253	-0.79114	-0.071356	-0.39148	-0.45959	0.67194	-0.67449	-0.26911	-1.6149	-1.4322	-1.391	-1.0336	-0.87033	0.63057	-0.82418
YBL060W	-0.81329	0.45373	0.048438	0.95877	0.15659	-0.36544	1.6812	1.6314	-0.085037	0.1152	-0.12632	-0.43481	-0.15758	2.217	1.0125	1.1445	2.9957	2.1608	10.2496	4.0107
YBL061C	-0.27147	-0.45636	0.074099	-0.89063	-0.087931	0.58548	NaN	-0.49021	-0.032082	0.068679	-0.49482	-0.23675	-0.035075	-0.099879	-0.24775	-0.28357	-0.40139	-0.1597	-0.11697	-0.22736
YBL062W	-0.12569	-0.17933	0.28001	-1.049	-0.61589	0.48898	-0.87039	0.38664	-0.36777	0.40859	-0.34038	-1.0988	0.13913	0.44778	0.12244	0.062067	0.28641	1.0087	0.044895	0.41472
YBL064C	0.20655	0.16894	0.15642	0.41744	0.42598	0.45474	-0.39659	0.54807	0.0041298	0.21127	-0.41832	0.58624	0.61464	0.85439	0.67958	-0.3562	-0.2334	0.14884	1.2216	0.41004
YBL065W	0.14376	0.14043	-0.068037	0.32959	0.12972	0.50661	-0.18015	0.28609	0.088617	-0.25803	-0.87144	0.26157	0.040873	0.27497	-0.020866	0.16601	0.65316	-0.37217	-0.25631	0.39908
YBL066C	0.049217	0.21763	-0.36011	0.55618	0.073947	0.063018	0.25954	0.16705	-0.068657	-0.38926	-0.45893	-1.1185	-0.36346	-0.042184	1.1468	0.31354	0.22876	-0.82308	-0.14878	-0.055216
YBL067C	-0.12625	-0.37411	-0.026382	-0.85201	0.75728	0.61465	0.17127	-0.67964	0.21894	-0.1291	-1.9647	-0.86377	-0.029185	0.18783	0.069704	0.13948	-0.9836	-0.27305	-1.2031	-0.058036
YBL068W	-0.38101	-0.022563	0.56474	0.30089	0.87422	0.46879	-0.001852	-0.41183	0.50698	-0.58843	-0.65838	-0.39872	0.27274	0.56826	-0.39673	-0.63611	0.17082	-0.30388	-0.60159	0.0084836
YBL069W	-0.21016	-0.20752	0.23333	0.047223	0.35988	0.1648	-0.19441	-0.30788	0.28954	-0.97535	-0.11333	0.26904	-0.3581	0.92372	-0.51442	-1.4087	-0.56122	-1.0873	0.046843	-0.066099
YBL070C	-0.27628	-0.55097	0.39897	-1.0955	-2.1996	-0.81525	0.92425	0.027271	0.086985	-0.049886	1.3246	-0.9677	-0.37509	1.3656	1.7048	0.41596	-0.0043393	2.6115	0.34432	1.2402
YBL071C	-0.53518	0.66362	0.11788	-0.10157	0.5605	0.017251	0.43876	0.7593	0.36617	0.2033	0.85637	-0.19024	0.6668	0.037021	0.03699	-0.085798	-0.2691	1.4741	-0.76628	0.30173
YBL071C-B	1.5976	0.9413	0.070826	0.42625	-0.27168	0.16896	0.59623	0.50338	1.2875	0.51479	2.9478	1.4392	1.5503	1.235	1.0627	1.0382	1.0323	0.019826	1.4343	0.83853
YBL071W-A	-1.1549	-0.071376	-1.8513	-0.39293	-1.1863	-1.7878	-1.2572	0.049161	-0.91295	-1.2206	-0.46512	-0.57465	-0.87875	-0.55947	-0.82002	-1.0036	NaN	NaN	-0.61771	NaN
YBL075C	0.032848	0.14365	-0.39989	0.45308	0.87504	-0.62461	-0.36003	0.12085	0.28924	-0.46572	0.75055	-0.37396	0.18057	0.22405	-0.14069	-1.1336	0.19997	-0.41071	0.16405	0.30976
YBL078C	-0.33715	-0.5434	-0.84985	-1.3336	-0.70811	0.28098	-1.1513	-0.74004	-0.20087	-0.06945	-1.0473	-0.52152	0.039097	-0.058924	-0.084902	-0.34516	-0.055375	-0.21365	0.34862	-0.24245
YBL079W	0.58014	0.78147	-0.93633	0.29525	0.04939	-1.0457	0.053615	-0.07566	-0.27919	-0.17142	1.3534	-1.4929	-0.24382	-0.39352	0.6064	0.20062	0.83907	1.7306	-0.13444	-0.12941
YBL080C	0.52109	-0.21537	0.61809	0.4334	0.85541	0.14473	0.68246	0.047801	-0.026567	0.24866	1.6573	0.33101	0.7534	-1.277	-0.14397	0.16117	-0.67858	0.70674	0.49349	-0.92869
YBL081W	0.72522	-0.16059	0.49042	-0.12195	-0.98615	0.199	-0.31914	0.22215	0.066867	0.22231	0.55689	0.48141	0.11065	0.5942	0.25851	-0.18116	0.27173	0.2694	0.074153	-0.44092
YBL082C	2.3123	0.079879	1.9081	0.54596	0.0065571	-1.6864	-0.69907	0.66999	0.53121	0.37906	-1.0722	-0.87579	1.5091	-0.57511	0.45714	0.35672	0.90546	-0.59086	-0.10603	0.95104
YBL083C	2.4654	-0.35929	0.49205	0.88407	1.5474	0.65408	0.10818	0.47808	-0.39078	0.20328	-0.18268	-1.8476	0.42078	1.0431	0.58699	-0.66963	0.74667	-0.11831	0.19346	-0.81459
YBL085W	-0.43932	0.45622	0.3929	-0.57759	-0.99786	-1.1058	0.45377	0.14909	0.79448	-0.22469	1.3226	0.89255	0.58293	-0.78783	-1.4141	-0.89283	-0.039542	-0.24066	0.68614	0.29131
YBL086C	0.14507	-0.017961	0.44743	-0.16814	0.098963	0.65144	-2.4845	0.54049	0.036297	0.43304	0.50969	-0.063711	0.56713	0.77866	0.66826	0.042648	0.47289	0.66883	1.0347	0.88921
YBL088C	0.018904	0.2556	-0.096189	-1.2973	-0.57811	0.22193	0.91883	0.23638	-0.020345	0.13878	1.1311	0.24355	-0.12663	-0.0015572	0.24998	-0.37611	0.014875	0.63175	1.0006	0.27108
YBL089W	-0.56415	-1.6941	0.06644	-1.5832	0.35876	-0.75343	-1.1118	-0.93388	-0.93375	-1.1123	0.16969	-0.53134	-0.15088	0.36735	-0.4446	-1.8147	0.51917	0.36291	0.56748	-1.2922
YBL090W	-1.6206	0.69147	-1.157	1.7464	0.91934	-0.6789	0.15708	-0.17762	-1.7956	-1.4984	-2.3823	-0.94922	-1.4158	-2.5978	-3.0107	-2.2848	-2.8603	-0.86433	-2.8768	-2.3316
YBL091C	-0.028646	-0.18996	-0.24122	0.33071	0.038965	0.65095	0.41051	-0.27377	-0.10673	-0.13401	-0.56067	0.53183	0.11873	0.15022	-0.61119	0.10872	0.32593	0.13024	0.97862	0.45028
YBL091C-A	0.29768	0.48513	0.2996	0.11035	1.0235	-0.70776	0.079554	0.060869	0.29363	0.30076	0.34426	-0.63631	0.43997	-0.10925	-0.24477	-0.50691	-0.35193	0.71336	-1.268	-0.45654
YBL094C	0.37402	-0.090399	0.79599	0.43701	-0.01597	0.019348	-0.93429	0.083828	0.22844	-0.074025	0.75253	2.503	-0.075542	0.12461	-0.66146	-0.49422	0.2303	-0.019201	0.2086	-0.94217
YBL095W	0.38359	-0.63333	-0.027423	0.29515	-0.11623	-0.17456	0.56632	0.45924	0.64002	0.39392	0.32499	0.19291	-0.11242	-0.36595	-0.24301	0.45408	-0.020245	-1.2708	-0.16403	-0.069862
YBL096C	-0.36454	0.013641	0.22017	-0.063306	0.2287	-0.1634	0.21936	-0.14819	-0.046969	-0.064985	-0.20851	0.017076	0.072364	-0.51993	-0.89332	-0.15915	0.027308	-0.43412	-0.42993	-0.41307
YBL098W	-1.0328	-0.35956	-0.44544	0.22339	0.60106	0.26836	-0.18476	0.53031	0.14465	0.4041	0.40532	0.31099	0.087224	-0.55452	0.8741	-0.79173	-0.01969	-1.0276	0.078219	-0.71035
YBL099W	-2.7153	-0.32487	-0.29586	0.022552	-0.89768	0.27456	-3.1376	-3.0063	-2.816	-3.3512	-1.7322	-2.1019	-2.3856	-0.62439	-1.3779	-2.3782	-0.57089	-0.83624	-0.50415	-1.5463
YBL100C	NaN	-0.45414	-1.7286	-1.0413	-1.142	-1.6354	NaN	-0.90067	-1.5018	-1.3891	-0.54125	-1.3306	-1.1149	-0.7273	-0.90517	-1.0827	0.010598	-0.52329	-0.1122	-0.8279
YBL101C	-0.88084	-0.11078	0.10681	1.5792	-0.36093	-0.29629	0.062086	0.1419	0.012209	0.25187	1.0239	-0.48712	0.32614	-0.87778	-0.51026	-0.47946	0.1297	0.064855	0.046684	-0.826
YBL101W-C	0.21726	0.19939	0.37669	0.68727	-0.019968	-0.08972	-0.0052919	0.31877	0.25517	0.041451	0.52493	0.25538	0.31301	0.19585	0.25316	-0.85941	0.14075	0.27666	-0.60511	-0.026859
YBL102W	-0.10405	-1.1499	0.40856	0.9468	0.4326	0.42391	0.076304	0.28047	0.011896	-0.68487	1.4623	0.3494	0.31121	-0.36566	0.68583	0.30201	0.38509	1.2048	0.013154	-0.4826
YBL103C	NaN	NaN	NaN	NaN	NaN	NaN	NaN	NaN	NaN	NaN	NaN	NaN	NaN	NaN	NaN	NaN	NaN	NaN	NaN	NaN
YBL104C	0.23616	-1.297	-0.2659	0.29119	-0.25304	0.63209	0.40841	-0.033887	-0.98744	0.054706	0.44406	0.16501	0.47325	1.0362	-0.090448	-0.3399	0.18622	0.10194	-0.42987	-0.10652
YBL106C	1.1174	-0.39682	-0.84109	0.027745	0.61995	-0.66651	-0.42335	-0.79073	-0.50682	-0.81687	0.71453	0.59879	-0.34917	0.2475	0.40535	0.20742	0.08199	1.6369	0.10479	0.3081
YBL107C	-1.0866	-0.50136	-0.93682	-1.5738	0.34081	-0.57171	-0.23919	0.245	0.46757	-0.30416	-0.62195	0.52531	-0.41643	-0.15481	-0.57275	-0.22802	0.33162	-0.49483	-0.39943	-0.081332
YBR001C	-0.99319	-0.090885	0.66914	-0.22034	-0.37655	-0.50918	0.76839	0.72268	1.0411	0.33981	0.8085	0.52844	0.13856	-0.046934	-0.19226	-0.17142	-0.5781	-0.20683	0.098094	-0.1628
YBR003W	-3.1099	-1.0059	0.20284	-0.57727	0.21899	-0.13185	-3.233	-3.7862	-3.1553	-3.913	-1.933	-2.5212	-3.0578	-1.8039	-1.4894	-3.0766	-0.73115	-0.97979	-0.90366	-1.9014
YBR005W	-0.33082	-0.22305	0.21765	0.031233	-0.5386	-1.5038	-0.20667	-0.39204	0.24491	-0.41385	-0.39773	0.14775	0.067505	-0.82415	-0.48084	-0.44436	-0.24646	-0.38634	-0.080502	-0.59582
YBR006W	-0.31449	-0.33574	0.070047	0.21347	1.0194	0.9475	0.31064	0.26165	0.052143	0.09725	-0.31472	0.93738	0.2623	-0.34166	-0.8343	0.30356	-0.14977	-0.13325	-0.053324	0.62167
YBR007C	-1.2939	0.1648	0.45037	0.041631	-1.8432	0.12708	0.013622	-0.78607	0.39158	0.24811	-0.47378	1.5278	-0.11957	-1.5299	-0.60587	-0.73743	-0.14543	0.37743	-0.060662	-0.49275
YBR008C	-1.3036	-0.01478	-0.13751	0.048473	0.78598	0.76658	0.012206	-0.087038	0.40011	0.032147	-0.52672	-0.033344	-0.034434	-1.5019	-0.72769	-0.61438	-0.017458	-0.019394	0.061222	-1.0072
YBR009C	-0.84846	0.14917	-0.090076	-1.0469	-0.3434	-0.46331	0.077477	-0.53079	0.093859	0.12307	-0.83573	0.32875	0.00075973	-0.50167	-0.16468	-0.077355	-0.32038	-0.67267	-0.071645	-0.83535
YBR010W	0.066769	-0.047633	0.20709	-0.54758	1.2988	-0.14654	-0.087686	-0.70206	0.072188	-0.12699	-0.2135	0.70522	0.16546	0.079581	-0.51153	0.61289	0.0019742	-0.36482	-0.15184	-0.95702
YBR012C	1.4129	0.11826	-0.26733	0.1774	0.78457	-0.68328	0.060671	-0.3216	0.18204	0.17137	0.28325	-0.35873	-0.10816	0.28532	-0.80411	-0.16698	0.0034227	-0.85979	-0.037929	-0.59811
YBR013C	0.0037158	0.26699	-0.41845	0.51422	-0.3121	-0.42999	-0.092519	0.18676	0.83095	0.08197	-0.17129	1.1166	-0.70608	-0.35182	0.018435	0.14168	-0.19961	-0.71354	-0.56582	0.39274
YBR014C	-1.2503	0.70898	0.21356	-0.097832	-0.80765	-0.090964	0.2567	-0.30577	0.47502	0.33119	0.14395	1.1328	0.34569	0.83202	0.44094	-0.18265	0.068545	-0.74591	0.70444	0.52035
YBR015C	-1.1622	-0.23089	0.72444	-0.1394	-0.29419	0.39249	0.27516	0.16416	-0.50701	-0.56445	-1.0589	-0.21911	0.24773	0.53789	0.13047	-1.1346	0.025373	0.19292	-0.090213	0.84511
YBR016W	-0.19986	-0.74879	-0.004883	0.14259	-0.25712	0.35968	0.068512	0.0021789	0.41536	0.12889	-0.094701	0.14279	0.19437	0.046202	-0.4442	-0.03883	-0.023311	0.078501	-0.37926	0.052725
YBR018C	0.029893	-0.28259	0.70571	0.059965	1.4674	-0.40508	-5.9336	-5.6675	-4.6982	-6.0672	-2.905	-3.1597	-4.6351	-0.50032	-0.087775	0.46004	-0.10809	-0.39681	0.57894	0.0042807
YBR019C	0.80676	0.16263	-0.22996	-0.055415	-0.17736	0.017801	-5.0944	-5.7735	-4.8351	-5.7171	-3.0959	-3.7618	-4.2659	-0.54228	-0.17923	0.13495	-0.56234	-0.37142	-0.2869	-1.5048
YBR020W	0.19433	0.20113	0.29278	-0.4346	0.026744	0.18714	-4.8033	-3.3529	-3.5021	-3.7306	-3.4684	-2.1976	-3.6097	-1.1426	-0.31024	0.10306	-0.14373	-0.90331	-0.4416	0.05884
YBR021W	-0.12984	0.53294	-0.34461	-0.28158	0.087371	-0.010614	0.12337	0.10618	0.73141	-0.68088	-0.023859	-0.1653	-0.086393	-1.0892	0.36338	0.41689	0.13445	0.56225	0.40423	0.31302
YBR022W	0.26156	0.19191	0.21371	0.23116	-0.73413	-0.081104	0.49536	0.6338	0.48309	0.071091	0.43541	0.0032834	-0.046745	-0.99459	0.12681	0.085704	-0.017773	-0.97117	0.65303	-0.31816
YBR023C	0.32291	-0.42691	-0.35247	-0.56149	-1.6874	-0.20196	0.15643	-0.0079426	-0.61652	0.058039	-0.59649	-1.7149	-0.065869	-0.65111	0.27609	-0.052163	0.12807	-0.8131	0.38078	-0.59877
YBR024W	1.1427	-0.23158	0.1264	0.42835	1.4804	0.064308	0.28602	0.78731	-0.56709	0.0075711	0.38518	-0.29178	0.32393	0.68151	0.59922	-0.46964	-0.097805	-0.4557	0.026799	0.11007
YBR025C	-0.74226	-0.47875	-1.4183	-1.7159	-0.028527	-0.93027	-0.91356	-0.15098	-0.80723	-1.4733	-0.83326	-1.1087	-1.9128	0.2975	-0.0719	0.2593	0.56381	-0.01884	0.052113	0.4654
YBR026C	-0.73805	-1.0103	-3.5131	-0.73875	-1.6324	-2.9882	-2.4844	-1.4878	-2.0649	-1.2652	-0.94958	-1.8675	-2.1373	-1.2967	-1.6974	-0.99106	-1.0461	-0.74205	-0.29036	-1.5993
YBR027C	-0.80597	-0.23419	0.37055	0.17628	-0.49228	-0.20191	-0.0023913	-0.84148	-0.7849	0.29818	0.78877	-0.17817	0.051953	0.33386	-0.17808	-0.22776	0.068817	-0.0045661	0.22322	0.24212
YBR028C	-0.4993	0.70735	0.59318	-0.14341	0.31136	-0.18286	0.33892	0.1387	0.37944	-0.10314	-0.028992	0.53688	-0.25118	0.28926	0.18096	0.33968	-0.15251	0.38577	-0.6041	0.14512
YBR030W	-0.49293	-0.047661	-0.63138	-0.9256	0.068695	-0.3365	0.29682	0.14948	0.27098	-0.89863	-0.25594	-0.15438	-0.24388	0.1691	0.39181	0.84792	-0.10727	0.10344	0.92691	0.59658
YBR031W	-0.1313	0.95346	-0.60038	0.91269	0.36673	1.0556	-0.061683	-0.067085	-0.29534	-0.53216	-0.14767	0.16149	0.2377	0.57106	0.61878	0.59115	0.66033	0.55682	-0.50284	0.65785
YBR032W	0.19169	-0.0087922	0.15299	0.0032228	0.5882	-0.18194	-0.14521	0.42749	-0.12196	-0.43534	0.46189	-0.12425	0.042082	0.84371	0.16894	0.48517	-0.21871	-0.47872	-0.5014	0.63055
YBR033W	0.55426	0.066528	0.12354	0.22005	0.26031	0.31873	0.74778	0.11525	-0.11139	0.40876	-0.32333	-0.44549	0.69611	0.014095	-0.12293	0.18059	0.13719	-0.52854	-0.59563	0.1545
YBR034C	0.25723	-0.61126	-0.17118	-0.009581	-0.376	0.95816	0.15369	0.45702	-0.33681	-0.071865	0.24219	-0.72031	0.8294	0.57934	1.3468	0.43915	0.26283	1.8458	0.14841	1.4508
YBR035C	-1.3325	0.78463	1.3737	1.2421	1.3288	2.4117	1.1818	0.41679	1.6408	-1.8784	-0.63143	3.3318	-1.6583	-0.35307	-0.84228	-0.51558	-0.61271	-0.54068	0.17503	-0.015348
YBR036C	1.8548	-3.1732	3.0602	1.569	0.95518	6.2378	0.90345	0.027566	-1.474	12.3278	-1.4268	-6.0981	12.9456	3.2817	6.3934	-1.9874	-6.3122	-7.0618	-14.9927	23.4931
YBR037C	-3.3425	-0.25457	-0.59192	-0.96025	0.57435	-0.77871	-4.1018	-4.1364	-3.3922	-4.4402	-2.0399	-2.5191	-3.86	0.23071	-0.45024	0.40085	0.3436	-1.119	-0.21713	0.21354
YBR040W	0.76262	0.013161	0.77183	-0.76198	0.35176	0.51547	-0.096409	0.22164	0.057274	0.45639	-0.73686	0.080583	0.89914	-0.24844	1.3124	0.40955	-0.023671	2.0352	0.25792	0.60845
YBR041W	1.8241	0.92425	2.5527	-1.3925	-0.13722	2.4295	-0.10817	0.13569	0.8574	0.022987	-2.1686	-1.9003	0.0071	-1.2998	-1.709	-0.53138	-0.61687	-1.4026	-0.23943	-1.1173
YBR042C	0.50552	-0.65293	0.047018	0.34454	1.1741	0.24812	-1.0401	-0.0091697	-0.046362	0.73531	-0.26976	-0.60573	0.080553	0.7048	-0.096347	-0.49053	-0.028097	-0.46666	0.16458	0.17148
YBR043C	-1.1573	-2.0136	0.52176	0.39923	-0.029181	0.18003	-0.10479	-0.90004	-0.35202	0.44256	0.27955	0.22667	0.3877	1.2924	0.59748	-0.49497	-0.011167	-0.39565	0.064157	0.53818
YBR044C	0.79244	-1.0916	0.35119	0.68599	1.8936	0.41008	-0.92453	1.4735	-1.7971	-0.1638	1.063	0.20634	1.0711	-1.483	-1.6878	-3.7306	-1.1386	-0.47668	-0.75136	-1.2563
YBR045C	-0.40505	1.0353	-0.0047878	-0.0032555	0.8724	0.93646	0.89226	0.32116	0.32619	0.41254	0.71356	1.8307	0.52372	0.38745	-0.26003	-0.14304	-0.17636	-0.2074	-0.098811	0.38994
YBR046C	-0.68128	0.87994	0.38966	-0.11057	-0.8554	1.1572	0.58014	0.46534	0.18909	-0.026895	1.1782	0.93609	0.45605	0.28027	0.24963	0.14306	0.31294	0.67754	-0.38961	0.49002
YBR047W	0.68845	0.7449	0.48085	0.1676	0.090734	0.8061	0.75456	0.40435	0.24353	0.16979	0.84354	1.6233	0.41138	0.31494	0.26613	-0.21023	0.28435	1.1086	-0.30376	0.3477
YBR048W	0.58364	0.5359	0.34242	1.2193	1.0425	0.84865	0.46082	1.4041	-0.31907	0.13398	1.8572	2.4568	0.79797	2.8933	1.6487	0.17656	1.034	-0.32029	1.3557	2.0005
YBR050C	-0.32094	0.40229	0.38614	-0.00091959	-2.2602	0.92597	1.2546	0.12981	-0.047854	0.63147	1.7757	-0.34345	-0.048578	0.30717	1.1225	0.93601	0.10174	3.001	0.2098	0.75663
YBR051W	-0.52014	-0.38813	0.32156	0.28141	1.1039	0.29558	0.61888	0.73916	-0.22831	0.071756	0.61078	2.328	0.10231	0.3064	0.46355	-0.062669	0.37655	0.59555	0.25233	0.30145
YBR052C	0.26649	-0.027403	0.64761	0.73443	0.52146	0.23315	0.94706	0.026497	-0.25376	-0.032481	-0.57199	-0.65452	0.84221	0.42077	0.025998	0.1348	0.16938	0.53796	-0.16253	-0.21985
YBR053C	0.66347	1.5898	1.4929	-0.61518	0.19536	0.7686	-0.02123	0.62145	1.527	0.88997	-0.59543	-0.37901	0.086038	-1.1716	-0.9101	0.10719	-0.015539	-0.67864	-0.18303	-0.33602
YBR054W	0.45125	0.56432	0.15455	0.72805	-0.14482	0.32861	-0.019923	0.049441	0.25978	0.71406	0.44248	0.42169	0.096322	0.61607	0.24631	-0.30429	0.10491	-0.26902	0.17621	0.10264
YBR056W	-0.51644	-0.80585	0.021336	-0.34705	-0.41415	-0.44974	-0.29845	-0.28573	-1.1386	-0.44532	-0.33886	-0.88269	-0.98464	-0.10359	0.078367	-1.4063	0.064468	-0.11373	-0.023708	-0.089135
YBR056W-A	0.22758	1.3199	0.34453	0.89154	1.2662	0.29716	0.4416	0.013187	0.61507	-0.06074	-0.032382	0.58191	0.25693	0.37145	-0.03938	-0.0056551	-0.17168	-0.073097	0.24474	0.17116
YBR057C	0.56649	-0.77802	0.0098056	-0.83087	0.25203	-0.22754	-0.72736	-0.65621	-1.359	-0.80093	0.73351	0.0694	-0.81285	0.028808	0.83235	0.9489	0.046283	2.3337	0.40503	0.22132
YBR058C	-0.13397	0.62236	0.04542	-0.1403	-0.75682	0.7874	0.67937	0.16969	-0.21143	0.049834	0.84328	0.42523	0.21324	0.22708	0.14315	0.41644	0.049764	-0.19124	0.039696	0.067387
YBR058C-A	1.0139	-0.053874	-0.66424	-0.24774	-0.49996	0.15919	-0.3722	-0.47827	-0.20955	-0.03874	-1.0679	-0.097018	-0.37336	0.36119	0.36673	-0.31417	NaN	NaN	-2.2155	NaN
YBR059C	0.2618	-0.52329	0.31908	0.029263	0.14434	0.42475	0.91337	0.83348	0.13306	0.37191	0.57197	0.16633	0.28159	0.66827	0.65988	0.89199	0.40624	1.1934	0.38761	1.0631
YBR061C	0.69493	-0.21912	-0.29787	0.40348	-0.1295	0.27251	-0.24688	0.078504	-0.68291	-0.96704	-1.2208	-0.41396	-0.50542	0.19152	0.0083134	-0.048119	0.085752	-1.0363	-0.70017	-0.97513
YBR062C	0.45219	-0.25481	0.63318	0.48963	0.45757	0.68416	0.044726	0.044158	0.040422	0.24166	0.43229	-0.60231	0.54274	-0.41565	-0.11306	0.25958	0.13246	-0.14953	-0.57045	0.077168
YBR063C	0.79079	0.21042	0.21086	0.69963	0.087139	0.50751	0.25933	0.43555	0.92805	0.27548	-0.14021	0.30453	0.3886	0.0084575	-0.52723	0.17609	-0.15085	-0.074478	0.18003	-0.076798
YBR064W	1.7764	-1.366	0.43518	0.71657	0.42979	0.513	0.93748	0.094387	0.3576	0.26261	-0.73174	-0.24631	0.3204	0.27932	-0.35297	0.21579	-0.1012	-0.6455	-0.31503	-0.12766
YBR065C	1.1027	0.12298	-0.20864	0.016222	0.53388	-0.065126	0.485	0.26153	0.16624	0.087115	-0.7044	-0.40767	0.0034545	0.51022	0.74131	0.095429	0.10032	0.35903	-0.12811	0.14005
YBR066C	0.58619	-0.050481	0.42446	0.68819	0.30765	0.22071	0.89769	0.48327	0.2529	0.29732	1.9409	1.4185	0.14903	0.75504	0.32113	0.11447	-0.052748	0.64382	0.10287	1.0067
YBR067C	1.0096	-0.50481	2.1185	-1.4269	-1.5094	0.49418	0.89231	1.0313	2.0733	0.82275	-0.037893	-0.19765	0.28333	-0.93729	0.28203	0.066506	-0.30042	0.39583	-0.69133	0.13603
YBR068C	0.63733	0.39349	0.058643	-0.27604	-0.15108	0.40321	-0.12472	0.12859	0.11551	0.44269	-0.031856	0.29379	0.023863	0.70351	0.27929	-0.037371	0.068424	-0.39351	0.19229	0.43261
YBR069C	0.51433	1.4919	0.5706	0.93171	1.2524	0.6553	0.81085	1.2186	1.2826	0.27164	0.053595	0.55866	1.3294	1.2748	0.8353	1.4218	0.55105	0.57992	0.47211	1.5528
YBR071W	0.047776	0.35386	0.21261	0.14314	-0.1257	-0.19553	0.28599	0.18787	0.27779	0.55695	0.20196	0.038871	0.33009	0.42133	-0.033799	0.27338	-0.13994	0.29128	0.29476	0.14904
YBR072C-A	0.042263	-0.026908	-0.69641	0.54531	0.30858	0.00094664	0.28717	0.16075	0.3124	0.091635	0.67964	-0.068885	0.031498	0.1362	-0.55701	0.33732	0.15659	0.057488	0.71335	0.39387
YBR072W	0.27471	0.33638	0.38537	0.82171	-1.2639	0.16119	0.67857	0.010529	0.11364	0.049594	-0.0023493	0.033368	0.191	0.0043445	0.34573	0.22242	0.19158	0.44966	0.26764	-0.06508
YBR073W	0.33151	-0.16217	0.10031	0.093156	-0.10377	-0.16976	0.23859	0.14028	0.017689	0.040012	-0.0006795	-0.18518	0.073054	0.087984	-0.092685	0.08724	-0.17707	0.16012	-0.10354	0.20962
YBR074W	-0.29223	0.54677	0.55976	0.21669	0.40819	0.39733	0.45155	0.59505	-0.90581	-0.15461	-0.14296	-0.21455	-0.49601	0.28438	0.025382	0.08699	0.52652	0.9028	0.040137	-0.18856
YBR075W	-0.62538	0.74068	-0.26626	-0.70147	-0.30578	-0.29888	-0.23644	0.062057	-0.16114	0.56368	0.51459	0.2395	-0.16245	0.072645	0.5491	0.59209	0.20137	0.18669	-0.08502	0.40463
YBR076W	-0.28679	-0.18659	0.29521	-0.29584	-0.11979	-0.72575	0.2073	-0.55578	0.25463	0.14189	-0.24885	-0.74512	-0.1874	-0.34222	-0.776	0.029733	-0.090073	-0.4294	-0.095892	-1.0488
YBR077C	0.44346	-2.6642	-1.3064	-0.84654	-1.6575	-0.39779	-1.4236	-1.5809	-2.8205	-1.4185	-0.26068	-0.45825	-1.5766	0.47831	1.0619	0.20106	0.16307	0.73574	-0.0052832	0.86363
YBR078W	0.14981	0.43441	1.3148	-0.0045474	0.60127	0.077112	-0.015773	1.2061	0.088667	0.64263	-0.73426	0.15816	0.19383	0.64784	0.3668	-1.146	0.38185	-0.058998	-0.083361	-0.63129
YBR082C	-0.22984	-0.58349	-0.035098	0.22329	-0.092483	-1.3721	-0.58022	-0.60575	-0.067694	-0.22907	-0.52599	0.34017	-0.10895	-0.37947	-0.37255	-0.20411	-0.85383	0.084921	0.43041	-0.50773
YBR083W	-1.256	-0.98731	-0.99767	0.068528	-2.4842	-1.5171	-1.5316	-0.38615	-1.1436	-0.54575	-0.47692	-0.518	-1.4475	-0.48329	0.46346	-0.38233	-0.46321	0.88968	-0.99973	1.1719
YBR084C-A	-0.85228	0.049718	-1.041	0.59686	-0.2156	-0.74429	-0.15856	0.24419	-0.27976	0.073593	0.72049	0.56927	-0.75839	-0.25063	2.6253	0.69606	0.20886	0.5072	0.57419	0.64017
YBR084W	0.13207	-0.17861	-0.0089319	0.43757	-0.11624	-0.055361	-0.70745	-0.46934	0.26601	0.009521	0.70602	0.66611	0.17616	-1.6623	-1.481	-1.2149	-1.696	-0.54354	-0.79118	-0.39673
YBR085C-A	-0.69251	0.52414	0.24533	0.83516	0.61606	0.70557	-0.51596	1.2699	-0.13436	0.0094611	1.07	-0.33994	0.045454	-1.0628	1.1807	-0.53605	0.66094	-0.61973	0.25938	0.62841
YBR090C	-0.91815	0.13438	-1.0395	-0.43055	-0.81676	-0.85873	0.066107	0.42876	-0.63131	-0.37042	-0.5638	0.41649	-0.97133	-0.50319	1.3895	0.25106	-0.29579	0.98614	0.42756	0.313
YBR090C-A	-0.17412	-0.50941	1.0144	-0.079553	-0.2197	0.58441	0.34571	-0.19994	0.3308	0.50525	0.0011035	0.64359	0.063815	-0.73567	-0.36838	0.82895	-0.059829	-0.167	0.26818	0.13132
YBR092C	0.25679	-0.53904	0.56223	0.42141	0.67787	0.29643	0.027039	-0.28875	0.275	0.098344	-0.13977	1.1522	0.49432	-0.97731	0.12412	-0.091313	-0.84174	-0.95781	-1.4255	0.20387
YBR093C	-0.41569	0.021358	0.48436	0.11287	0.17768	-0.11882	-0.02966	0.16004	0.29276	0.36973	0.32792	0.83352	0.29958	-1.264	-0.35935	-0.85748	-0.13315	-0.67336	0.58062	0.061714
YBR094W	-0.26195	0.80721	-0.33898	-0.050296	-0.075431	-0.35289	-0.14886	-0.00069359	0.19685	0.088269	0.034636	0.3291	-0.063181	-0.81323	-0.2866	-0.45238	-0.68167	-0.82753	-1.3689	-0.40396
YBR095C	-2.4241	-1.7698	0.44537	-0.70631	-1.4578	-0.070489	-0.62274	-1.2996	-0.048458	0.18952	-0.99494	-1.4892	-0.38146	-0.06695	-1.1657	-0.77406	-0.47417	0.4081	-0.25246	0.035343
YBR097W	0.15647	0.2877	0.53812	0.054009	-0.93384	-0.31853	-0.27928	0.2478	-0.013849	-0.21462	0.29518	-1.4105	0.088386	1.3197	0.14659	0.70676	0.24114	-0.6805	0.63446	0.065513
YBR099C	0.50063	0.45376	0.036111	0.32472	0.13849	0.019296	0.12395	-0.0064085	-0.13568	0.052733	0.019844	0.69739	0.27916	0.023666	-0.085446	-0.79791	-0.39279	-0.93048	-0.63885	0.27996
YBR100W	-1.0732	-0.32978	-1.2187	-0.10363	-1.7601	-0.24143	0.020104	0.3667	0.18637	-0.24525	-0.096899	-1.1232	-0.64921	0.61674	1.7988	0.93419	0.63313	2.3184	-0.02687	0.5984
YBR103W	-1.8435	-0.93945	-0.90335	-0.87743	-0.63508	-0.99096	-1.8738	-1.621	-2.0104	-1.8105	-1.9243	-0.98195	-1.5592	1.4129	1.6361	0.058451	1.8141	2.9901	0.56596	0.77643
YBR104W	-0.27159	-0.6308	-1.1012	-1.0379	-2.4149	-1.5378	-1.085	-0.40968	-1.5556	-1.0502	-0.85824	-0.37597	-0.86931	0.63689	-0.70392	0.25237	0.51128	-1.0279	-0.02361	1.4242
YBR105C	0.34758	-0.070418	0.93246	0.058913	-0.96461	0.53135	0.38918	-0.30835	0.50386	0.71825	0.053998	0.27573	0.21049	0.40443	0.0099205	-0.12892	-0.75067	0.17	-0.7142	0.54071
YBR106W	-0.22528	1.1586	0.71693	0.25982	1.105	0.20077	0.66637	0.64124	0.52859	-0.39578	0.23461	1.904	0.15024	0.21919	-0.50909	-0.84591	-0.18698	0.34261	0.46456	-0.2585
YBR107C	0.80707	0.39433	0.021602	0.53095	-0.28458	-0.21937	-0.51158	-0.2987	-0.27665	-0.74742	0.014117	0.51533	-0.52185	0.083627	0.89542	0.073954	-0.39779	1.8168	0.47184	-0.078016
YBR108W	0.20434	0.31022	0.24627	-0.22441	-0.16919	0.16189	0.39646	0.57581	0.77699	0.15141	0.49007	0.69035	0.26226	-0.58448	0.01532	0.15528	0.1805	-0.56855	-1.0799	-0.082043
YBR111C	0.36406	0.42889	0.52126	-0.75285	0.43904	0.83638	0.65848	0.7948	0.44365	0.4868	0.79457	1.1577	0.67988	-0.14013	0.25928	0.058551	-0.32338	-0.72977	-1.3962	-0.16537
YBR111W-A	-0.14481	-0.25219	-1.3189	0.65073	-0.64842	-0.32846	0.20147	0.38619	-0.86492	-0.58587	0.70532	0.31582	-0.057231	0.58763	1.5094	0.5868	0.61305	-0.16952	0.98271	0.18349
YBR113W	-0.099136	0.19819	0.25206	0.49983	-0.25201	0.025492	-0.13206	-0.002364	-0.17763	-0.67531	0.4312	NaN	-0.10194	0.71416	0.62299	0.57757	0.93343	1.1284	1.611	0.61328
YBR114W	0.036501	0.38263	0.26685	0.39501	0.5539	0.0066114	-0.26849	0.19435	-0.23694	-0.25119	0.36267	0.60565	-0.0218	0.53338	1.6356	0.44113	1.0648	1.9536	0.078431	0.92003
YBR115C	-0.23175	-0.3357	-0.47604	-0.65409	-0.40029	-0.040184	0.65137	0.37518	-0.51932	-0.10829	0.1264	-1.2942	-0.14189	0.14969	0.52023	0.86732	0.48878	-0.94574	-1.0783	0.41605
YBR116C	0.61245	-0.89451	0.33437	1.257	-0.73076	0.023651	0.51628	0.37037	-0.18969	0.32424	1.0318	0.22367	-0.13986	0.11723	-0.30287	0.24015	0.20829	-0.76965	0.5861	-0.048788
YBR119W	1.5065	0.70688	0.66562	-0.31227	-0.53368	0.066416	0.59046	0.59746	0.22333	0.45109	1.0707	0.28636	0.067993	0.05036	-0.012223	0.47536	0.19829	0.4694	-0.51231	1.0272
YBR120C	-2.868	-0.20193	-0.90121	0.33522	-0.27271	-1.127	-0.40062	-1.1664	-1.1272	-1.6586	-1.8924	-1.1755	-1.1406	-2.9444	-2.4405	-3.4057	-3.1934	-0.83478	-1.812	-2.3783
YBR121C	-1.4958	0.15345	-1.6375	0.16304	-0.34067	-0.12008	-0.31493	-0.24925	-0.42531	-1.051	0.42705	0.032141	-0.69716	0.25728	1.1751	0.58612	0.85106	3.1235	1.243	-0.085193
YBR125C	1.2724	-1.3931	0.39103	-0.79591	-0.095022	-0.33112	1.0674	0.29838	0.008074	-0.061476	0.071043	0.37403	0.56023	-0.33285	0.17796	-0.64821	-0.45582	-1.1939	-1.8923	-0.92893
YBR126C	0.19548	-0.087118	0.24953	0.18389	-0.54853	0.20563	1.1966	0.13149	0.057765	0.17203	0.18446	0.069087	0.14656	2.1701	0.32127	0.32513	1.0997	0.19404	1.2706	1.3414
YBR127C	-1.7172	-0.23534	-1.897	-0.69255	-1.8314	-0.37922	-1.3732	-1.2714	NaN	-1.8548	-1.1085	NaN	NaN	-0.58626	-0.69074	NaN	-1.338	-0.54064	0.32038	NaN
YBR129C	-0.070222	-0.63863	-0.41022	0.25368	0.49884	-0.4974	-0.36262	0.0034423	-0.19024	-0.37304	-0.40867	0.99282	-0.47526	0.41101	0.21717	0.066936	-0.57376	0.017029	0.21222	0.173
YBR130C	0.31305	0.60529	-0.2954	0.38785	0.098294	0.44226	0.05175	0.26532	0.18733	0.39349	-0.02673	0.47801	-0.19123	0.99399	-0.078742	1.0633	0.56514	-0.20795	0.67007	0.30086
YBR131W	0.33116	0.35253	0.32329	0.55492	0.33448	0.32365	0.49301	0.46766	-0.65786	-0.44971	-0.30354	-0.89081	0.15783	0.5465	0.16102	-3.1712	-3.4893	NaN	NaN	NaN
YBR132C	1.0079	-0.69576	0.11382	0.23121	-0.024617	-0.38381	0.24782	0.11953	0.078385	0.1836	0.087344	-0.15908	0.42538	-0.28687	-0.26832	0.20756	-0.20607	-0.3699	-0.47802	-0.28087
YBR133C	0.53204	1.0211	0.30518	-0.45632	-0.6652	-0.085103	0.32837	0.93406	0.70556	0.23829	1.524	-0.10801	-0.99469	0.30237	-0.26662	0.25158	-0.24939	1.823	-0.1385	0.66779
YBR134W	1.2843	-0.46525	0.68847	-0.73004	0.1586	-0.056593	1.4159	0.68255	1.2027	1.305	0.77327	0.77175	0.83211	0.026993	0.16701	0.059038	-0.17572	-0.26205	1.3976	0.080007
YBR137W	0.83328	-0.37042	0.97955	-0.11218	-0.048067	-0.24452	0.79158	0.23693	0.19436	-0.00068097	0.69071	1.0801	0.17306	0.11056	0.49656	0.012339	0.016245	0.10133	0.089434	0.05257
YBR138C	0.32755	-0.011498	0.33196	-0.36553	0.12885	0.046259	0.69787	0.3777	0.47447	0.2609	0.40017	0.40229	0.15043	0.47787	0.084356	0.58925	0.24123	-0.10627	0.048984	0.74997
YBR139W	NaN	NaN	NaN	NaN	NaN	NaN	NaN	NaN	NaN	NaN	NaN	NaN	NaN	0.22673	-0.21455	0.53429	0.78362	NaN	0.57622	0.29093
YBR141C	1.2956	0.39611	0.61599	1.4009	-0.21682	-0.4643	1.8633	2.2966	0.33755	0.2358	1.2604	-0.41187	0.7151	2.0232	0.88851	5.4473	3.2158	1.5759	0.8682	0.28865
YBR144C	-1.1181	-0.10776	-0.89736	-0.083158	-0.64234	-0.87514	1.147	-1.566	-0.36317	-1.5916	-1.1152	-1.5104	0.12906	0.17691	-1.9692	2.2224	0.14149	-0.55996	0.032192	-0.81714
YBR145W	0.51767	-2.5597	-0.39401	-3.1288	-2.6305	-4.3031	-1.2874	-1.1758	-1.8915	-0.65366	-0.65861	-0.4854	-1.3824	0.76075	-0.37872	1.1543	0.38191	0.39756	0.021581	-0.015154
YBR146W	0.69806	0.23942	-0.82694	1.574	0.80271	-0.31825	0.84072	0.85894	-0.45558	0.82276	-0.28006	0.56425	-0.093925	1.3426	-0.66729	-0.46868	-0.35693	-1.0905	-1.0895	-0.52076
YBR147W	-0.65726	-0.84326	-1.2616	-0.43323	-0.68864	-2.1929	-0.40876	-1.6297	-2.0524	-1.3515	-0.90323	-0.18636	-1.4061	0.99498	0.13265	0.070054	0.23716	-0.33535	0.076889	-0.66651
YBR148W	-0.38086	-0.71754	-0.87072	-1.2376	-1.4265	-1.5076	0.10772	-0.85439	-0.57941	-0.39914	1.0824	-0.74112	-0.51317	1.0046	0.87058	-0.18428	-0.25164	1.0866	0.068232	-0.38916
YBR149W	0.0083035	-1.1308	-1.2291	-0.88013	-1.5052	-2.3335	-0.67164	-1.3341	-1.1534	-1.4289	-0.8933	-1.9489	-1.1852	-0.78885	0.023162	-0.10552	0.82932	1.5472	-0.34359	-0.80816
YBR150C	-0.79325	-0.12191	-0.32943	-0.0088057	-0.66845	-0.39367	0.25151	0.18559	0.29547	0.12415	0.12559	1.3244	0.76764	0.23718	0.2421	0.34409	1.1086	0.5742	0.7237	0.1413
YBR151W	-1.0745	-0.3678	-0.839	-1.3584	0.042668	-1.7006	-0.45073	-1.8707	-0.78367	-0.99671	-0.596	0.05684	-0.99132	-0.96238	-0.61239	-0.21116	-0.40035	-0.52508	1.0819	-1.1623
YBR156C	-0.21751	0.27389	0.76388	0.66643	0.63334	-0.51405	-0.44866	0.61757	0.072208	0.87201	-0.22491	-0.8114	-0.95957	-0.90605	-1.1093	0.82592	-0.32532	-0.35711	-0.17005	-1.6036
YBR157C	0.34245	-0.0033313	0.24508	-0.089914	1.21	-1.1005	0.10952	-0.15763	0.83567	0.33296	0.91052	0.34269	0.35813	-0.56937	0.12097	-0.94762	-0.92703	0.13771	0.43462	-0.10962
YBR158W	0.62235	0.23257	0.65471	0.75298	0.85414	0.22867	-0.55603	0.40516	0.68952	0.50655	0.34598	-1.7891	1.5566	0.33395	0.34035	-0.35781	0.28069	-0.086783	-0.30579	-0.2635
YBR159W	-3.0061	-1.2432	-3.9134	-1.0998	-2.6548	-3.5551	-0.50042	0.015368	-1.0954	-0.25004	-1.2316	-1.3335	-1.1783	1.1859	0.92155	0.65096	0.92849	1.2181	2.2606	0.95167
YBR161W	-0.4672	-0.055987	0.76654	-0.11593	0.081183	0.094864	0.31903	0.52382	1.1611	0.17137	-0.67361	-0.64847	0.65161	0.11493	0.042041	-0.58535	0.17611	0.77458	0.11987	0.65234
YBR162C	0.084605	-0.052098	0.48441	0.84881	1.0174	0.34374	0.81572	0.10978	0.36513	0.96943	0.972	0.19151	0.099975	1.15	0.80936	0.076348	0.40331	2.2656	-0.37794	-0.81503
YBR162W-A	0.93431	0.31928	0.67245	-0.90614	0.10116	-0.052522	0.34702	0.11508	0.70728	0.12093	1.1689	0.59434	0.65586	-0.41773	0.41757	-0.20164	-0.544	-0.72192	0.040551	-1.726
YBR163W	2.2391	1.9079	2.7672	1.5578	3.2512	1.5053	2.7557	1.6179	1.658	1.1469	2.4427	2.2832	1.8341	0.20358	-1.5195	-1.7173	-1.0466	-0.84188	-0.79166	-0.927
YBR164C	-0.87924	-1.5227	-0.52669	-0.14703	0.026218	0.81568	-0.77781	0.20414	-1.4836	-1.3984	-0.65261	-0.41886	-1.4673	-0.11802	-0.27798	-0.067438	0.7812	0.55465	0.2971	0.1063
YBR165W	0.20112	1.1055	1.4109	0.79836	1.3958	1.7287	0.49759	0.011493	0.69969	0.45415	0.65659	2.0229	0.67391	1.0491	-1.3904	0.8385	0.94433	0.22836	1.4756	0.85217
YBR166C	1.4822	0.24779	0.83053	0.50193	0.6598	1.6877	0.83393	1.0916	1.2841	0.65247	3.061	1.0564	1.217	-0.0047849	-0.13603	0.80989	0.20822	0.090163	-0.34899	0.40315
YBR168W	-0.079867	0.2557	-1.8371	-1.2392	0.0079507	-0.76932	-0.36492	-0.37808	-1.3733	-0.74837	-1.6911	0.17571	-2.0751	0.18333	-0.70248	-0.50183	-0.15139	-0.37723	0.21304	-1.5073
YBR169C	-0.21623	-0.19456	-2.0462	-0.5893	-1.0159	-0.83322	-0.89165	0.15396	-0.33745	-0.28392	-1.0881	-0.2452	-0.66135	-0.86007	-0.54359	0.22069	0.10475	-0.21991	-1.2666	0.22528
YBR170C	0.2904	0.59178	1.3664	0.58597	-0.9301	0.90798	1.4384	0.70123	1.1012	0.61388	1.1693	2.6061	1.126	-1.1478	0.53755	0.94262	0.12203	0.47905	-0.67366	-0.63153
YBR171W	1.0228	0.71659	0.35876	1.7354	-0.024872	0.39628	0.42755	1.3008	1.9847	1.0622	2.9368	1.4674	2.0763	-0.16271	-0.043141	-0.082865	0.25409	-0.73863	0.57036	0.94381
YBR172C	0.028211	-0.053469	0.43258	-0.37407	-0.099812	0.054896	-0.19943	-0.5792	0.19523	0.14418	-0.40032	-0.14107	0.79438	0.31026	-0.32938	-1.0067	0.48261	0.64369	0.38002	0.14559
YBR173C	0.33921	-0.89371	-0.31177	-0.020839	0.14724	-0.46614	0.92883	2.1552	0.83611	0.83266	0.28693	0.3276	0.27468	0.01188	1.0037	0.1207	0.10662	-0.29478	-0.53514	-0.32591
YBR174C	-0.81033	-0.79896	0.20112	-1.9022	1.0709	0.16768	-0.37301	-0.89588	0.55277	0.43417	1.4597	0.58773	1.088	0.23768	0.47607	-0.59615	2.4645	0.21135	1.8584	0.51529
YBR175W	-0.19489	-0.85188	-0.082731	-1.9391	-0.75156	-0.59292	0.31329	-0.41004	0.15313	0.22344	-0.11638	0.36638	0.19014	1.1638	0.72093	0.1956	1.0648	0.29398	0.17836	1.049
YBR176W	-0.92223	-0.61708	0.0769	0.12523	-1.2989	-0.29659	-0.62922	-0.060496	-0.096993	-0.34686	-0.71929	0.0050368	-0.070989	-1.0134	-0.82827	-0.61437	-0.96028	-0.092494	-0.22244	-0.79534
YBR177C	0.30074	0.12873	0.33642	-0.2574	-0.46364	0.30948	0.48275	0.25511	-0.15922	0.18231	0.39726	-0.36747	0.043446	0.27085	0.21726	0.17274	-0.44288	-0.13576	-0.54519	0.21799
YBR178W	-0.88067	-0.75513	-0.578	-1.2859	-0.97175	-0.12169	-1.1599	-0.34328	0.44109	-0.22902	-0.35345	0.24218	-0.45336	-0.8493	-0.618	-0.98669	-1.177	-1.2737	0.069818	-0.38625
YBR179C	-3.6311	0.28768	-0.59645	0.39611	0.95878	-0.5824	-3.6136	-2.7666	-1.1368	-3.1935	-0.86662	-1.0667	-2.9394	-1.3701	-1.832	0.81438	-0.7461	-0.96953	-1.3538	-1.9787
YBR180W	-0.3385	0.070069	-0.4868	-0.061341	-1.4605	0.051347	0.17379	0.1287	0.27093	0.074493	0.060315	-0.53681	0.3485	-0.84029	0.31957	0.31243	-1.3619	-0.34459	-0.2322	-0.076828
YBR181C	0.41985	1.374	0.40279	1.3152	-1.0294	0.29853	0.39151	0.25737	1.5936	1.1073	2.2198	2.7673	0.99643	-0.25313	1.194	1.1525	-1.023	1.0235	0.96557	0.78975
YBR182C	-0.35766	0.52567	0.063604	0.70805	-0.94226	-0.16919	0.8439	0.71198	0.52261	0.43047	1.1999	0.41654	0.21211	0.17026	0.065287	0.47816	-0.85271	-0.44524	0.047945	0.33872
YBR182C-A	0.70551	0.19597	0.27279	0.10577	1.6967	0.66172	-0.017998	-0.46386	0.28082	0.12359	-0.15146	0.10444	1.2526	-0.032234	0.54756	-0.11536	-0.22088	-0.039381	-0.18066	-0.58137
YBR183W	-0.033008	0.41506	-0.33838	-0.079931	0.19359	-0.68004	0.21521	-0.088349	-0.45146	-0.41415	-0.66136	0.35844	-0.25272	-0.26548	-0.41937	0.37461	-1.3134	0.022974	0.38207	-1.2438
YBR184W	-0.70728	0.36371	-1.5988	1.6097	0.2785	-1.8903	-0.57643	0.090747	-0.50991	-1.031	1.6529	0.47214	-1.6239	0.86995	0.98881	1.1504	-0.46665	2.7561	2.7967	1.056
YBR185C	-1.068	-0.49437	-0.83862	-0.040561	1.2649	0.43369	-0.42445	-0.6865	-0.29358	-0.58613	-0.6109	1.5247	-0.28664	-0.32211	-0.33411	-1.667	0.52202	-0.44849	-0.82785	0.064043
YBR186W	0.40715	0.48452	0.50169	0.43458	-0.48732	0.81749	0.3431	0.90686	0.5464	0.8571	0.39296	1.0992	0.86215	0.66876	0.31553	0.61701	0.57883	0.11091	1.1149	0.25
YBR187W	-0.89028	-1.3935	-0.56881	-0.75964	-0.25569	-1.1845	-0.31561	-1.4102	-0.58883	-1.5223	-1.1166	-0.094243	-1.0589	0.23367	-0.57564	-1.1192	-0.52174	-0.51324	0.57837	-0.79639
YBR188C	-0.18446	0.31609	0.15573	-0.26798	0.25135	-0.19891	0.21328	0.30526	0.19504	0.61092	-0.41835	0.90708	0.050545	-0.66244	-0.29223	0.23865	-0.20507	-0.42238	0.69249	-0.44213
YBR189W	1.4149	0.27462	-0.86788	0.98935	1.5054	0.25791	-0.25429	0.30528	-0.17022	0.25815	2.0781	1.3757	-0.68308	1.4308	0.99321	0.46567	1.5634	0.30236	1.1816	1.2114
YBR191W	1.3216	2.8358	3.1786	-0.054478	1.914	1.1643	1.3204	0.53999	1.2205	2.2436	1.3035	0.13958	1.2714	0.19999	0.92799	1.032	-0.044544	-0.67084	-0.80915	NaN
YBR194W	-1.6751	-0.55139	0.072792	0.21742	-1.1484	-0.46852	0.19051	-0.6789	-1.0868	0.15832	0.30407	0.47591	-0.8861	-0.024695	-1.1932	-0.40998	0.053718	-0.70024	-1.0161	-0.094929
YBR195C	-0.76973	0.36734	-0.035684	0.023015	0.55966	0.3886	0.1148	-0.30125	0.13284	-0.44661	1.171	0.85133	0.1157	-0.48048	-0.20112	-0.11258	-0.86384	8.4543e-05	-0.15117	-0.71168
YBR196C-A	-0.49206	0.11469	-0.77279	0.16923	-0.52643	-0.0079878	-0.30836	-0.97019	-1.7406	-0.80131	-1.0531	-1.4592	-0.63147	-0.46453	-0.43735	0.0022707	0.82203	0.16705	-0.35012	-0.74428
YBR196C-B	0.38945	-0.64259	-0.53631	0.43533	1.2855	0.20473	0.12131	0.021324	0.10934	0.33252	0.30339	-0.45699	0.32036	0.27699	0.39521	0.14583	0.13756	0.23492	0.3848	0.55564
YBR197C	-0.71529	1.2315	0.69322	0.17574	0.75427	0.45952	0.17149	0.11055	0.2356	0.426	-1.0245	0.35038	0.70944	-1.957	-0.096808	-0.18952	-1.9332	0.33059	-1.6746	-1.3876
YBR199W	0.12007	0.54396	-0.70686	-0.44278	-1.1784	-0.05986	0.4517	-0.046171	-0.047769	-0.1271	0.21495	0.0063391	-0.94708	-0.073072	0.39273	-0.7316	-1.6223	0.17436	-2.2253	-1.2769
YBR200W	-0.072046	-2.1793	1.9871	-0.73113	-1.0497	0.62717	-0.46335	0.69774	-1.3371	0.25213	-1.3106	-1.51	0.36413	0.082388	-0.10282	-1.1825	0.45796	-1.1066	-1.628	-1.5656
YBR200W-A	0.26484	-0.019054	0.1772	0.47988	0.011416	1.1029	0.20389	0.3604	-0.087236	0.46503	0.35886	0.90454	0.40565	1.5723	0.58729	1.6044	0.92128	0.3659	0.21614	1.1296
YBR201W	0.16422	0.18686	0.41379	0.47517	0.96841	1.0963	0.90838	0.22303	-0.097303	0.38501	0.11072	-0.46919	0.51123	-0.46517	0.13092	0.58801	-0.32289	0.19058	-0.19361	-0.44829
YBR203W	-0.36537	0.64385	-0.51604	0.40363	0.47899	-0.3052	0.029042	0.012587	-0.098007	-0.83457	0.29153	0.026207	0.23516	0.37404	0.36732	0.48164	0.13117	1.6386	-1.1211	0.012227
YBR204C	-0.059274	-2.6696	0.49522	-0.043299	0.45136	1.4853	-0.053216	0.648	-0.1729	-0.55938	0.081546	0.69229	0.33597	0.50704	-0.42004	-0.32615	0.13581	0.068967	-0.031481	0.49021
YBR205W	-0.14011	0.08506	0.21444	0.68074	-1.1391	-0.51606	-0.11942	0.077567	-0.092688	-0.057236	0.44618	0.085229	0.23195	-0.0028226	0.54039	0.49476	0.08028	0.37564	1.5668	1.0989
YBR206W	-0.11057	-1.1004	-0.75699	-0.27071	-0.43871	-1.0823	0.12787	0.21992	-0.57171	-1.0174	0.56698	0.1408	-0.47966	-0.13447	-0.46807	-0.25412	-0.99466	0.13171	0.59866	-0.20085
YBR207W	0.077901	-1.0779	0.09454	-0.44639	-0.33578	0.38101	-0.12654	0.10084	0.22763	-0.097601	-0.29308	-0.10685	1.0606	0.23506	0.10022	0.39175	-0.49873	-0.89647	-0.70266	0.15836
YBR208C	-0.84717	-1.2128	-0.42826	-3.8258	-0.56065	-0.97917	-0.014225	-0.55724	0.12671	-0.014022	-0.73891	-0.36986	0.59676	-0.099215	-0.28433	-0.5566	-1.2376	0.31238	-2.0998	-1.0719
YBR209W	0.24848	0.42487	-0.19494	-0.8798	0.27109	-1.3464	0.35935	-0.56744	0.24002	0.35585	-0.0078711	0.42554	0.921	-0.66983	0.17467	0.22469	-1.2674	-0.58136	-0.66099	-1.0689
YBR210W	-0.74536	-0.48505	-0.81556	0.14755	0.58841	0.10249	0.48917	-0.22519	0.0059722	1.0376	-0.075544	0.50832	1.6976	-1.1016	-0.11723	-0.039896	-0.21506	0.41177	-0.45918	-0.7645
YBR212W	0.80799	0.66382	-0.16947	1.6566	0.31283	0.53917	0.17019	1.0423	0.094871	0.51793	1.9793	0.38123	-0.4037	-1.0685	0.99997	-0.35494	-0.51052	-0.079592	-0.56791	0.012588
YBR214W	-0.95072	0.028023	0.46994	-0.83641	0.57305	-0.43707	-0.22158	-0.23754	0.2433	-0.39441	-0.64309	-0.11235	0.024877	-0.33474	-0.86055	-0.57862	-0.10358	-0.86027	-0.24993	-1.1446
YBR215W	-0.14	0.5538	0.12346	-2.6134	0.38309	-0.60321	0.083626	-0.10339	-0.19862	0.056191	-1.3803	0.38989	-0.069976	-1.1009	-2.8031	-0.70316	-0.26215	-0.12477	-0.90055	-1.7082
YBR216C	0.058731	0.3816	-0.59377	0.090766	1.0073	0.0072874	0.12317	0.26697	0.35948	0.9345	0.55416	0.76307	0.27048	0.13612	0.26143	0.077161	0.36923	-0.18396	1.0417	-0.20721
YBR217W	0.22464	0.083558	0.27608	1.5749	-0.56636	-0.28	-0.6798	-0.74321	0.21164	0.69833	-0.11706	0.81581	0.89578	-0.47686	-0.21077	-0.89891	-0.37387	-0.78647	-0.77591	-0.24433
YBR218C	-0.20184	-0.70967	-1.3707	-0.54397	-0.97401	-1.693	-0.021904	-0.22785	-0.60577	-0.57229	0.26185	0.72546	0.55716	0.06053	0.10526	0.29998	-0.2175	0.35706	0.25158	0.21829
YBR219C	0.15261	-0.7542	0.22025	0.22902	-0.029021	-0.17806	0.11427	0.047857	-0.29757	-0.72068	-0.53096	0.067927	-0.00053268	-0.22345	-0.20752	0.58424	-0.39201	0.57143	-0.092623	0.22838
YBR220C	1.6763	-1.2892	1.3196	0.55765	0.86483	-0.31497	0.54794	0.0017045	-0.055077	0.21742	-0.28615	-0.037428	0.18671	0.26292	0.3238	0.27381	-0.30964	0.16672	-0.16195	-0.010284
YBR221C	0.4383	0.75254	-0.77091	-0.56422	-0.44183	-0.17841	2.2608	2.2201	3.5475	-0.35465	0.22404	-1.1482	0.23595	-1.2223	-1.3836	-2.0161	-0.99768	-0.77699	0.41458	-1.496
YBR221W-A	1.4824	1.6503	0.11399	0.25304	1.0757	0.52302	0.39347	1.3021	1.771	0.61557	3.6794	0.57491	1.3169	2.4257	0.83529	1.0149	1.1601	-1.0331	1.4392	1.403
YBR222C	0.015349	-0.66368	0.15266	0.07431	-0.38596	0.61292	0.15347	-0.12566	0.027142	-0.0092888	-0.33228	-0.38869	0.12825	-0.22649	-0.3015	-0.48545	-0.21406	-0.89197	0.14118	-0.20692
YBR223C	0.58879	0.10145	1.636	0.39342	0.15486	-0.017939	0.44899	0.014522	0.24582	0.28844	-1.5956	0.92609	0.28534	0.19141	0.22659	0.1619	0.23658	-0.80813	0.26562	0.32402
YBR224W	-0.12095	-0.43815	0.024103	0.53228	0.39672	-0.27138	-0.3032	-0.68531	-0.14294	-1.1257	0.34335	0.39559	-0.45488	0.38835	0.21624	0.53728	0.72538	1.6241	1.7412	0.18247
YBR225W	1.46	0.73391	0.73753	0.85576	-0.73334	-0.033954	0.76648	-0.30057	-0.012304	-0.55299	-1.764	-0.89547	0.57801	0.018373	0.062927	0.64466	0.65119	-0.1451	-0.206	0.43877
YBR226C	1.042	1.3015	0.00036887	0.56057	0.84933	1.0152	-0.11746	-0.84374	-0.093374	-0.63183	0.70444	0.22921	0.93493	0.15302	-0.16699	0.50415	-0.027723	-0.034982	0.30623	0.020968
YBR227C	0.99482	0.99393	0.62501	-0.75677	2.2779	0.57732	-0.46301	-0.4776	1.8524	1.6551	1.0684	1.3104	0.092834	0.054667	-1.0878	-0.55898	2.5022	-0.39322	0.98168	0.63951
YBR228W	-0.091313	0.79151	0.24592	0.1779	0.046948	0.0048359	0.17872	0.28653	0.17007	0.22992	-0.13064	-0.003527	-1.0934	0.48239	-0.29592	0.32746	-0.12841	-0.40054	-0.21553	-0.030865
YBR229C	1.0055	-0.88859	0.75482	0.11788	0.95939	-0.011678	-0.13346	-0.90272	-0.76378	-0.16864	-1.2413	0.02042	0.36876	0.73185	0.62869	0.34558	0.47609	-0.66975	-0.0065267	0.96154
YBR230C	0.060624	0.36698	0.081468	0.40011	0.050021	-0.69866	0.063307	-0.17732	-0.0987	-0.10578	-0.67535	-0.27434	-0.5666	1.1384	-0.10646	0.19953	-0.90273	0.81563	-1.2676	0.21749
YBR230W-A	-0.85337	0.25935	-0.21614	0.92721	-0.50646	0.007332	-0.1552	0.040813	-0.26578	0.065275	-1.1803	-0.31234	-0.29901	0.10636	0.068997	-0.15463	-0.43551	0.50768	-0.41997	-0.3251
YBR231C	-0.059934	-0.90894	0.38598	-0.95153	1.288	-1.4259	-0.086217	-1.4023	-0.1427	-1.5459	-1.3812	-1.9321	-0.80975	0.65927	0.42018	0.38937	0.63187	0.37614	-0.052415	0.57809
YBR232C	0.32861	0.21268	2.8367	0.49781	-1.498	-0.016286	0.077057	-0.84887	0.28042	0.061075	1.0693	-1.2145	-0.67045	1.4602	0.59758	0.63369	0.092796	0.6877	-0.9539	-0.34124
YBR233W	0.08334	0.82911	1.6897	0.1552	1.1462	0.047661	0.44168	0.1334	-0.074053	-0.073195	1.4364	-0.54587	0.018908	1.0632	-0.14474	0.52753	0.40279	-0.01369	-0.87646	0.93876
YBR235W	0.24534	0.23766	0.2513	-0.4893	-0.37316	0.073283	0.70233	0.067208	-0.26243	-0.5392	-0.17809	-1.0985	-0.41618	0.8464	0.30983	0.47321	-0.62855	-0.084809	-0.85799	-1.1006
YBR238C	-0.32002	0.45683	0.28764	-0.30502	0.52857	1.0491	0.22287	-0.31845	-0.56851	-0.58046	-0.93782	0.36725	-0.7362	0.82263	-0.014911	-0.23374	0.39575	-0.27856	-0.57273	-0.11623
YBR239C	0.19363	-0.060082	0.84183	0.64526	1.2154	1.842	0.7423	-0.33161	-0.14777	0.51964	1.0816	2.9367	0.46039	2.0386	0.78297	0.83459	0.48912	0.90115	-0.54013	0.4825
YBR240C	0.046051	0.88992	0.0066787	-2.5397	1.1518	0.51867	-0.29519	0.26321	-0.44504	0.1913	-0.72014	0.20646	-0.96535	1.2401	-0.66312	0.83976	-0.82707	-0.094255	0.26687	-1.3046
YBR241C	0.73256	0.1784	0.51275	-0.59483	0.54427	-0.22191	-0.36566	0.34952	-0.1264	1.9149	-0.13317	0.1863	0.53284	-0.55493	-1.2312	-0.85673	0.13851	-1.165	-0.27624	-0.76147
YBR242W	-0.079885	0.12965	0.0080891	0.39772	1.6514	-0.4442	0.36229	0.44206	-0.24558	0.24717	0.72015	0.26679	-0.3576	1.4333	-0.23369	0.20805	0.28574	0.23318	0.69833	-0.17696
YBR244W	-0.14285	-0.28557	0.57114	-1.3685	0.41199	0.013963	0.024193	-0.20337	-1.0155	-0.10165	-0.16464	-0.97737	-1.3843	0.35224	-0.013597	0.43821	-0.43417	1.0498	0.54123	-0.30761
YBR245C	-0.10199	-0.6269	0.050298	0.62467	-0.13728	-0.30027	-0.26753	0.035355	-0.9128	0.059048	-0.43912	-0.41266	-1.0123	-0.11054	0.50806	-0.30079	-0.21802	0.24867	0.89881	0.94307
YBR246W	0.90076	-0.55039	1.0824	-0.23328	1.0461	0.026146	0.79306	0.15784	-0.048138	-0.12601	-0.071679	-0.35297	-0.49306	0.41008	0.47691	-0.13734	0.52775	0.4388	0.53082	0.97639
YBR248C	0.47663	-3.1434	0.16377	-0.68383	-0.98264	-1.4007	0.58355	2.2714	-1.7689	-0.072643	1.4888	-1.3896	-0.21173	-0.11886	0.41247	0.28141	1.1472	3.8145	0.70168	1.3598
YBR249C	-0.97096	-0.09207	-0.66972	-0.24668	0.48056	-0.47307	-0.67604	-0.87127	-0.0747	-0.8725	0.13889	-0.25912	-1.4942	-0.39144	-0.3348	0.32171	-0.29438	-1.0492	0.0038839	0.06249
YBR250W	0.25408	-0.98	1.1048	0.14584	0.24359	-0.2412	-0.59266	-0.084754	-0.1237	-0.053236	-1.3042	-0.31481	-0.67728	0.26098	-0.38016	0.39338	-0.08914	0.56863	-0.55754	0.61218
YBR251W	-3.9339	-0.7572	-0.51073	-2.2781	0.63689	-0.61289	-3.4872	-2.8734	-2.73	-3.2743	-0.99863	-1.5017	-3.1178	1.8649	-0.094351	0.86037	0.52975	-1.1305	-1.448	-1.1508
YBR255W	0.36748	0.13413	-1.2494	0.37457	0.69323	-0.30464	0.56704	0.22685	-0.19274	-0.07743	-0.67266	0.99992	-0.54812	0.26754	0.53812	-0.08113	0.24039	-0.24138	0.092893	0.16973
YBR258C	0.23221	0.42791	0.43713	0.35754	2.2444	-0.47141	-0.76684	-0.14487	-0.18031	0.47316	0.80844	0.38469	-0.10787	1.013	0.44827	0.62334	0.25171	0.31751	-0.20827	-0.16363
YBR259W	-0.4287	0.2671	-0.047577	0.5243	-0.11388	0.043025	-0.60851	-0.0047921	0.083746	0.04228	-0.13062	-0.15078	0.69097	-0.78168	-1.3227	-2.6651	-0.024226	-1.0313	-0.314	-1.1595
YBR260C	1.0762	-0.11518	2.2709	0.60405	0.21081	1.5672	0.8402	1.6858	1.3966	1.8896	2.2509	1.3165	1.208	1.0258	1.2927	-0.38079	0.55286	1.1472	1.1207	2.7886
YBR261C	-0.015136	-0.05322	-0.44237	0.05013	0.80355	0.074153	-0.40433	-0.060777	-0.39232	-0.28286	-0.55593	-0.33571	0.10973	-0.49997	-0.54882	0.23386	-0.062627	0.28428	-1.2683	-0.40453
YBR262C	-0.14956	0.74974	-0.52718	0.26615	-0.058465	0.27489	0.28135	0.18862	0.61107	0.42206	-0.69448	-0.14424	0.045969	0.11989	-0.7686	-0.30671	0.070462	-0.27191	-1.6781	-0.24016
YBR263W	0.065631	-0.14762	-0.025819	-0.050535	-1.0267	0.48997	-0.31363	-0.20663	0.19705	-0.61714	-0.89042	-0.80574	-0.4661	-0.37664	-0.78623	-0.60936	-0.97789	0.048421	-0.18566	-0.73763
YBR264C	0.037931	0.5059	0.20088	0.54402	0.57942	0.37135	0.37969	0.85104	0.081904	-0.18609	-0.47703	-0.78499	-0.32914	-0.046593	-0.74816	-0.56282	-0.26967	0.10143	0.39275	0.11726
YBR266C	1.577	0.48836	-0.024787	1.1673	0.16503	0.24583	1.119	0.99379	1.3456	0.26125	3.3057	0.60928	0.35211	1.9373	3.0115	2.8212	1.6858	2.1985	2.5163	3.8237
YBR267W	1.7011	0.7428	0.54425	-1.0283	-0.070798	0.84032	0.9799	0.58746	1.7891	-0.29123	0.8742	0.74501	-0.1827	1.9264	2.3993	3.1315	-0.039793	1.8361	4.8246	2.9766
YBR268W	-5.126	0.062657	0.16515	-0.53233	1.257	0.86483	-5.3329	-3.4646	-3.6566	-5.7079	-1.3561	-1.6334	-3.994	-1.973	-2.532	-2.1988	-0.50877	-1.0462	-0.73686	-0.93148
YBR269C	0.41028	-0.53555	-0.6742	0.32086	0.094957	0.2015	-0.2286	0.78508	0.23993	-0.50884	0.22476	-0.77969	0.087574	-0.22211	-0.97601	-1.191	-0.59033	-0.32495	-0.54106	-1.2021
YBR270C	0.071518	-0.4227	0.63566	-0.37978	0.83757	-0.18848	0.5199	0.088228	0.65582	0.66833	-0.13034	0.91045	0.60498	-0.81759	0.39838	0.22399	-0.092404	-0.5311	-1.3317	-0.71616
YBR271W	-0.50757	-0.67921	0.28862	-1.537	-0.2275	0.037096	0.6399	-0.50115	0.049572	-0.021127	0.16624	1.571	1.4297	-1.0644	-1.3786	0.075849	-0.44708	-1.1695	-0.89101	0.31574
YBR272C	-0.22797	0.61966	0.59085	-1.341	0.18908	0.24905	-0.11687	0.4836	0.072401	-0.13952	-0.98547	0.50209	0.20317	-0.68158	-0.42354	0.13819	0.13394	-0.77022	0.75561	0.048587
YBR273C	-0.17894	-0.22493	0.41772	-0.12527	-0.083828	-1.174	0.30385	0.050056	-0.65104	-0.15969	0.023072	0.025498	0.49793	1.2683	0.53505	0.26507	0.34956	0.40147	-0.3465	0.38071
YBR274W	0.12982	-0.28707	0.41384	-0.58197	-0.8345	-0.035352	0.38192	-0.58573	0.11483	-0.13064	-0.42513	0.20799	0.076718	0.96351	0.32683	-0.36259	-0.20694	-0.1291	-0.46802	-0.51161
YBR275C	0.11278	0.38664	0.74682	-0.31929	0.38122	0.042241	0.51348	0.45237	0.75223	0.43096	0.47536	0.35439	0.6521	-0.35683	0.031462	0.15491	0.090444	-0.80587	-1.0934	-0.071569
YBR276C	-0.20324	0.38622	0.47956	-0.41115	-1.4943	0.11759	-0.34914	0.38629	0.14452	0.33876	-0.21258	-0.18936	0.33817	0.21363	0.092118	0.099421	0.32369	-0.24127	-0.1942	0.37427
YBR277C	0.26681	0.31659	-0.038495	-0.42147	0.34959	-1.6882	-0.33691	-0.09247	-0.029469	0.39972	-0.21783	0.75671	0.38732	-0.80744	-0.089966	0.5571	0.40054	0.13891	-0.18118	0.32424
YBR278W	-0.1521	0.47044	0.08327	-1.1385	-0.005545	-1.7752	-0.70469	0.051062	-0.11414	-0.47874	-0.79221	-1.0216	-1.1207	-1.2051	-0.85785	-1.3125	0.01127	-0.90282	-0.56759	-0.22269
YBR279W	-0.07465	-0.26052	0.16872	0.050126	0.1036	0.43559	0.72336	0.30267	0.23097	0.10094	-0.84631	-0.12371	0.45976	-1.2586	-1.3833	-1.1207	-0.96296	-0.72502	-1.3151	-1.3593
YBR280C	0.69906	-0.48172	0.52475	0.66018	0.21395	-0.07914	0.0072909	0.44212	-0.088123	0.10427	0.56216	0.037936	0.47035	-0.078429	0.095842	0.19837	-0.00032116	-0.99838	0.40862	-0.094788
YBR281C	0.74749	0.58908	0.35782	0.27078	0.34534	-0.13406	-0.13955	-0.38216	0.72222	0.34024	0.32084	0.46686	0.19036	-0.81868	-1.1458	0.86603	0.16289	0.33857	0.52768	-1.2076
YBR282W	-2.7649	-0.13699	-1.0036	-1.0992	-0.19763	-0.68206	-2.4388	-2.3446	-1.1747	-2.8086	-1.5448	-0.95881	-2.0015	0.28234	2.0747	0.2223	0.47424	-0.78754	0.68811	0.67329
YBR283C	0.15294	0.83025	0.70217	0.50639	-0.31244	-0.45818	0.54121	-0.0073567	1.1743	0.56886	0.40982	-0.93083	-0.13446	-0.79588	0.029768	-1.3314	-1.3767	0.14366	0.19387	-0.52611
YBR284W	-0.28387	0.68735	0.12463	0.66407	-0.44586	-0.017558	0.029609	0.41783	0.13043	0.20265	-0.29282	0.69462	-0.66772	-1.2813	-0.061612	-1.0986	-1.0929	-0.25436	0.34967	-0.78292
YBR285W	0.14442	-0.11634	-0.54385	0.74382	-0.2503	0.2707	-0.12361	-0.48224	0.031485	-0.64707	0.12676	-1.2399	-0.16184	-1.1866	0.13645	-0.37347	-0.53559	-0.93887	-0.10106	-0.80673
YBR286W	0.0032945	-0.37011	-0.04664	0.69018	0.06727	0.79439	-0.28023	-0.035548	0.0060419	0.047608	0.41467	1.0367	-0.061426	-1.2329	0.028075	0.38879	-1.5275	0.39281	0.35715	-0.63424
YBR287W	NaN	NaN	NaN	NaN	NaN	NaN	NaN	NaN	NaN	NaN	NaN	NaN	NaN	NaN	NaN	NaN	NaN	NaN	NaN	NaN
YBR288C	NaN	NaN	NaN	NaN	NaN	NaN	NaN	NaN	NaN	NaN	NaN	NaN	NaN	NaN	NaN	NaN	NaN	NaN	NaN	NaN
YBR289W	-1.587	-1.9507	-0.55174	-0.4674	-1.0716	0.074487	-0.31224	-0.53391	-1.3753	-0.56119	-0.49588	0.0017292	-1.3265	-1.2246	-0.96029	-1.0904	-0.70295	1.3521	-1.1061	-0.59285
YBR290W	-0.45	-0.39777	-0.12761	-0.27106	0.7057	-0.41035	-0.45725	-0.65848	-0.84519	-0.57829	-1.2682	-0.52516	-0.42779	0.11556	-1.1832	-0.21043	-0.31157	-0.47881	-0.56773	-0.35763
YBR291C	0.14041	-0.59777	-0.060722	-0.47146	-0.39036	0.080847	0.34992	-0.082838	-0.95405	0.23197	-1.0686	1.2545	0.13347	-1.107	-1.4916	-0.068095	-0.48175	-1.3769	-0.18074	-0.85526
YBR292C	0.1308	0.26486	-0.36329	-0.18604	0.40788	0.69652	0.32009	0.68917	0.26657	0.34178	-0.11946	0.10646	0.31319	0.65257	-0.33614	-0.050812	0.52695	0.22584	0.84913	0.18527
YBR294W	-0.26404	-0.40919	-0.46405	0.33795	-0.51427	-0.38804	-0.096189	-0.39246	-0.49095	-0.91737	-0.38388	0.41657	-0.49659	1.0189	0.055081	0.67563	0.55508	0.22959	0.47305	0.50865
YBR295W	0.073139	-0.16882	-0.19047	0.34889	0.30646	-0.57684	0.28722	1.0651	0.028559	0.37045	-0.14575	0.68182	-0.094073	0.097674	0.28109	0.18734	0.19075	0.37563	-0.060428	0.23847
YBR296C	0.14882	0.28295	-0.34729	-1.0812	0.068808	-0.51923	-0.66956	-0.046573	-0.11739	0.59525	-1.2151	0.73145	0.018511	-0.56566	-0.21923	-1.0126	-0.054289	-0.66748	-0.6174	-0.43078
YBR296C-A	0.63162	-0.48756	1.2173	-1.5567	-0.066901	-0.45221	0.064769	-0.15931	0.18479	0.066087	0.24778	-0.572	-0.038378	0.96692	0.2941	0.2117	-0.71628	-0.37472	-0.43283	0.019876
YBR297W	-0.3558	-2.024	0.59217	-1.5532	-1.3939	-1.6995	-0.56035	-0.50229	-1.2249	-0.87665	-1.0304	0.79744	-1.6141	0.20997	0.73821	0.58873	2.4557	-0.55194	-0.20083	0.12535
YBR298C	0.9247	-0.92209	-0.2153	-1.1001	-0.082539	-0.43418	-0.31148	-1.0399	0.17955	0.12688	-1.5995	0.7735	-0.67701	-0.36427	-0.77502	-1.084	-0.69167	-0.2487	-0.11449	-0.030369
YBR299W	0.49379	0.30972	-0.17121	0.15362	-0.65226	-0.65115	-0.10564	-1.226	0.54617	-0.16092	-0.10196	0.32488	-0.063706	-0.18753	-1.7234	-0.14444	-1.2964	-0.27251	-0.031196	-0.18858
YBR300C	0.24015	-0.030654	0.45897	-0.066263	-1.2342	0.32343	0.0060189	-0.090682	0.16579	0.18301	-0.34207	-0.54298	-0.88737	-0.4491	0.0078802	-0.76621	-0.67056	-0.3056	-0.059994	0.18728
YBR301W	0.12448	-0.33621	-0.5943	-0.14159	-0.27827	-0.19233	-0.38784	-0.40484	-0.42539	-0.11752	-0.15291	-0.69292	0.011177	-0.18067	-0.36382	0.15486	-0.21743	-0.13909	-0.4565	0.49506
YCL001W	0.30536	-0.21969	-0.10639	-0.32392	0.026315	-0.23092	-0.6285	0.35811	-0.19848	-0.14101	-0.32085	0.54642	0.39964	0.13688	-0.12186	0.7482	-0.64788	1.5035	-0.017799	0.050283
YCL001W-A	0.096503	0.27424	-0.096649	1.149	-0.12878	0.17843	0.31113	0.45894	0.34944	0.49849	0.27702	0.0061257	-0.022893	-0.92115	0.50604	-0.62635	-0.59803	-0.17522	0.56679	0.58511
YCL001W-B	0.7971	0.30909	-0.26584	-2.4336	-0.70255	1.3042	-0.56645	-0.33143	-0.483	0.99325	-0.089031	-0.81883	0.24993	0.22225	0.079146	-1.671	-1.1886	0.38253	1.0529	-0.22023
YCL002C	-0.98698	0.0080196	0.038165	0.23889	-0.59431	0.12555	0.25954	-0.6888	0.33899	0.046626	0.40957	-0.50621	0.25032	-0.10148	-0.26154	-0.22342	-0.32829	0.070936	-0.5239	0.077732
YCL005W	0.8989	-0.68028	0.0069639	0.22525	-0.4189	-0.60417	-0.6205	0.13235	-1.9052	0.62874	-1.6571	-1.6419	-2.4059	-0.79781	-0.6093	0.087989	0.49605	-0.83935	-0.22997	-0.4154
YCL006C	0.29887	0.2257	0.052939	-0.18087	0.09604	0.10531	-0.026768	-0.476	0.1154	0.95514	0.45977	1.2349	-0.030666	0.068192	-0.09651	0.3311	-0.87422	-0.0058473	-0.72788	-0.5738
YCL007C	-0.24687	-0.92911	-0.67653	-0.74101	-0.2919	-0.80125	-0.52057	-1.0535	-0.38063	NaN	NaN	-0.049759	NaN	-0.22103	-0.17486	-0.28668	-0.67366	NaN	-0.080602	NaN
YCL008C	0.07086	-0.67506	0.28556	-0.12035	0.30874	-0.54754	0.10423	-1.4673	-0.85084	-0.45452	-0.52186	-0.084724	-0.025778	-0.68735	-1.7515	-0.34735	0.15357	-0.84649	-1.5581	-0.68603
YCL009C	-0.24864	-0.36773	-0.73314	1.411	0.057372	0.58868	-0.24745	-0.74957	1.0343	0.19454	1.0293	2.3869	-0.94948	-0.68018	-0.13234	-0.61874	2.8259	-0.58714	0.0212	-0.70466
YCL010C	-0.81692	-0.03077	-1.5214	0.49552	-1.009	0.85673	-0.84376	-0.34289	-1.0691	-0.3018	1.0941	2.2196	-0.57172	-0.6327	-0.084483	-0.53701	1.0211	-0.73254	0.12643	-1.0497
YCL011C	0.07449	0.0656	-0.52764	1.8242	0.16313	0.7805	-0.44117	0.60834	0.089109	-0.68107	0.27275	-0.55475	-0.11128	0.55946	0.47282	0.2225	2.6367	-0.498	-0.093416	-0.20177
YCL012C	-0.29317	0.11134	-0.33277	0.04587	-1.8076	-0.038204	0.33396	-0.33803	0.24458	0.086724	0.1906	-0.51687	0.16887	0.18277	-0.20778	0.33671	0.22023	0.38075	0.16946	-0.43256
YCL012W	0.059476	1.0492	-0.38473	1.0615	-0.65789	-0.16529	-0.99045	-0.76111	0.42124	0.18371	-1.6032	0.23577	-0.073756	-0.59607	-1.3671	-0.12921	0.51663	-0.12218	0.41979	0.0079977
YCL013W	-0.60972	1.485	-0.86707	1.1933	0.39268	0.41904	-0.56566	-0.061278	-0.55107	-0.20209	0.35315	0.55524	-1.5132	-0.62951	-1.2838	-0.17251	1.0788	-0.97412	-0.078104	-0.28496
YCL014W	0.19567	-0.51885	-0.32712	0.17558	-0.75379	-0.53304	0.25363	0.30667	0.48576	0.023283	1.0354	-0.32464	-0.10123	0.58106	0.4323	-0.46031	0.35827	-0.20002	0.46278	0.030843
YCL016C	0.53448	-0.0060294	0.087289	-1.0361	0.51814	0.35223	-0.37438	0.276	-0.015909	0.31098	0.1575	0.79237	-0.89795	1.2735	0.78435	0.17204	1.2575	0.18876	-0.45524	0.6189
YCL022C	-1.0124	-0.27721	-0.80544	-0.27342	-1.7522	-0.7301	-1.7111	-1.0992	-2.7082	-0.99072	-0.21627	-1.0593	-1.6977	0.28132	0.66415	1.21	0.8195	1.0483	0.34557	0.40624
YCL023C	-0.056483	0.48271	-0.38183	1.4105	0.6694	-0.10761	-0.72601	-0.24518	-0.29965	0.1837	0.34089	0.71439	-1.512	-0.77151	-0.88162	0.66038	0.056538	-0.71139	-0.20843	0.57524
YCL024W	-0.24096	0.13156	0.055332	0.52639	0.15187	0.10344	-0.79465	-0.80788	0.0083963	0.081396	-0.16504	0.2096	-0.52025	-0.81435	0.41051	-0.46006	0.39671	0.2559	-0.10614	0.13428
YCL025C	-0.47202	1.1098	-0.43496	1.6054	-0.55125	-0.48273	1.4663	-0.19911	1.3925	0.0066858	0.17771	0.84828	-1.4888	0.33435	0.76216	1.0811	0.38779	-0.51259	1.689	0.19205
YCL026C	-0.10705	0.38394	-0.34879	-0.73644	-0.85956	0.32647	0.2949	0.10575	0.16101	0.70184	0.55799	0.13679	-0.34605	0.76	1.48	1.1502	0.34536	1.137	0.22767	0.49241
YCL026C-A	-0.48511	-0.87026	-1.4943	0.42305	-1.2244	-0.14402	-0.37882	-0.26692	-0.24032	-1.1308	-0.044673	-0.60747	-0.9523	-0.0021042	0.29837	-0.049307	-0.1892	-0.27655	0.11127	-0.086834
YCL027W	-0.15486	0.7127	1.228	0.042394	0.53328	-0.20527	0.16077	1.2862	0.99424	1.6005	0.82065	1.615	-1.4964	0.64682	-1.3643	5.3359	-1.0652	-0.27314	-1.1963	-0.82191
YCL028W	0.62772	1.1659	0.94789	1.0042	0.99139	0.73179	0.73904	3.6197	2.0611	3.121	1.1206	0.97004	-0.24824	0.7529	-0.18742	0.32958	0.81328	0.17258	-0.25404	0.70101
YCL029C	0.088562	1.1401	0.85086	-0.46629	0.56526	-0.18323	-0.37862	0.63164	1.0139	1.944	-0.36788	-0.018422	-1.1703	0.21557	-1.0354	-0.25664	0.12116	0.060015	0.75655	-0.37479
YCL033C	0.6856	0.57179	1.0254	-0.88805	-0.014424	-0.18251	-0.49602	0.72152	1.7035	2.8379	-0.73107	0.081343	-1.1669	0.48107	0.33943	0.21422	0.17424	1.898	0.43386	-0.43114
YCL034W	0.47286	1.385	1.2118	0.62998	1.5473	0.22987	-0.73342	-0.28475	0.36317	0.48851	0.23622	0.52072	-1.5327	0.6601	-0.45122	0.18609	0.60026	-1.0426	1.504	-0.55518
YCL035C	-1.1173	-0.52763	-0.50964	-2.3218	-0.062994	-0.99836	-1.3688	-1.6152	-1.1613	-1.1258	-0.97579	-1.9902	-1.2993	-0.27653	-0.067373	-0.10277	0.93318	-0.48033	0.3963	-0.50968
YCL036W	0.18515	0.901	1.5123	-0.33733	1.2081	0.7538	0.068789	0.31342	0.37598	0.28093	0.5161	0.41388	-0.79954	0.76508	0.56836	0.63943	0.77814	1.4501	1.1427	-1.026
YCL037C	0.011312	0.25571	0.34985	0.35754	1.0189	0.041774	-0.4186	0.094258	0.074499	-0.16441	-0.092067	0.10658	-0.23954	0.24345	-0.56036	0.12161	1.0476	-0.89075	0.063075	-0.42163
YCL038C	-0.38921	-0.067445	0.26252	0.061133	-0.74476	0.34752	-0.20433	0.14244	0.16213	-0.74332	-0.11544	0.34212	0.070243	-0.05936	-1.1064	0.59714	0.18723	0.060492	0.71651	-0.36165
YCL039W	-1.376	1.5255	0.24801	0.71738	-0.3397	0.47834	-0.65684	0.0073419	0.36292	-0.78594	-0.42195	0.080196	-0.76673	0.064024	-0.083736	-0.42861	0.28155	0.44851	-0.25132	-0.80713
YCL040W	-0.19348	1.0228	0.40301	0.25868	-0.021546	0.21165	-0.13821	0.45251	0.81151	0.20036	1.2983	0.31679	0.062213	0.81358	0.89499	0.64491	0.8329	0.07562	1.9197	0.10667
YCL042W	-1.2712	0.51663	-0.37362	0.44756	0.96497	1.4614	0.23853	0.84893	0.27993	0.16063	3.0759	0.52726	0.70899	0.20549	0.30254	0.18754	-0.03339	-0.56502	1.6787	-0.52495
YCL044C	0.14161	-4.957e-05	0.2195	0.67933	-0.060061	0.27286	0.25321	-0.35669	0.41476	-0.061097	0.80403	0.35811	-0.53896	-0.93368	0.062216	-0.78576	-1.2579	-0.81356	0.53955	0.012722
YCL045C	0.69919	0.15753	-0.13757	0.6786	0.048469	-0.011202	-0.16514	-0.34499	0.43786	-0.025386	-0.66434	-0.42631	-0.36278	-0.87796	-0.036507	-1.1641	-1.1414	-0.38566	-0.025952	-0.47143
YCL046W	-1.018	-0.39437	0.44176	-0.56925	-0.025007	0.27954	-0.7753	0.34067	0.66121	1.0824	-0.74458	0.153	-1.1664	-0.57375	-0.25297	-0.40073	-0.35322	2.2321	-0.21816	-0.50993
YCL047C	-0.029963	-0.069507	-0.096128	-0.64541	0.36923	0.14025	-0.10222	-0.13975	0.0093465	-0.32481	-1.0341	-0.13519	-0.19678	2.0431	0.15848	0.78508	1.0409	0.15279	0.95665	1.4957
YCL048W	0.33211	0.44571	0.1217	-0.41891	0.10529	-0.07312	-1.3346	0.099299	0.077963	0.00061466	-0.39439	-0.068812	0.23237	0.54242	0.099872	0.35185	0.48584	0.060817	0.24642	0.25991
YCL049C	0.42756	-0.34319	-0.43848	-0.29079	0.20998	0.039796	-0.2977	0.69865	-0.45674	-0.26638	-0.6633	-1.2626	-0.83568	0.34217	0.73721	0.44388	0.095026	0.4612	0.26455	-0.14498
YCL050C	-0.10665	-0.36296	0.77143	-0.65682	-1.19	-0.16224	0.50123	0.66687	0.17047	0.37509	0.71886	-0.43486	-0.47633	1.1911	1.6357	0.48177	-0.15015	2.207	1.0346	-0.65482
YCL051W	1.3752	0.17137	1.3265	0.55053	-0.034107	1.0312	0.50972	1.0334	0.58597	0.53223	1.0733	-0.3217	0.3406	0.33822	0.551	0.54072	-0.056146	0.22142	0.76716	0.067858
YCL055W	0.082871	-0.27841	0.15316	-0.014686	1.6402	0.82682	0.19732	0.24858	-0.23519	0.57159	0.81356	2.3782	-0.52782	0.24604	-0.73467	0.15541	-0.81433	-0.46053	-0.040797	-0.5021
YCL056C	-0.3297	-0.033702	-0.159	0.0706	0.76863	0.66265	0.56698	0.7948	-0.14099	0.37042	0.41738	1.007	0.33167	0.15928	-0.33697	0.099553	-0.45448	-0.37859	-0.30775	-0.12737
YCL057C-A	-0.69365	0.60372	-0.94202	0.13768	1.1689	-0.2109	-0.43431	-0.11616	0.0842	-0.19668	-0.54466	-1.2221	0.11913	-1.1285	-1.1413	-0.71734	0.0051552	-0.39452	-0.60857	-0.38571
YCL057W	-0.58767	0.40291	-0.81122	1.0034	0.90928	-0.15643	-0.24318	0.26522	0.14751	0.018563	0.55275	0.19856	0.25756	0.29332	0.020328	0.72995	0.35762	-0.88199	1.1363	0.41218
YCL058C	0.072901	0.060477	-3.0278	-1.0649	-1.4307	-3.0794	NaN	-0.41725	-1.49	1.9718	-1.2619	-1.4258	-1.4486	-1.2174	0.19453	-1.8104	-0.61571	NaN	-0.94856	NaN
YCL060C	-0.37569	0.48797	0.088792	0.68849	-0.24235	-1.5675	-0.28163	0.26087	-0.1213	0.14072	0.45749	0.753	-0.2074	1.4329	2.2274	2.4203	1.6858	2.9566	1.5099	1.6843
YCL061C	-0.16224	0.24538	0.64978	1.2073	0.53665	-0.39641	0.17981	0.35122	0.67874	0.44736	0.69481	0.27319	0.7118	-0.65579	0.3694	0.49966	0.090117	0.60693	1.2821	0.9825
YCL062W	0.023402	-1.6393	1.0807	0.19165	1.2418	-0.90216	-0.13843	0.80837	-0.77871	1.3711	-0.68209	0.55111	0.12483	-0.86516	-0.069715	-0.39943	0.17529	-0.84318	-0.16516	0.48454
YCL063W	-0.34463	-2.1641	-0.20053	-0.65247	0.30619	-0.16431	-0.0015306	-0.30852	-1.5013	-0.70322	0.0021695	0.35111	-0.019095	0.90327	1.5062	0.32125	1.381	-0.72086	0.669	0.76612
YCL064C	0.13162	-0.086489	-0.28292	0.088666	-0.23155	-0.14539	-0.039481	0.24689	0.10628	-0.084916	-0.21176	0.26296	0.32944	1.0087	0.43201	0.24751	0.28164	0.33927	0.076839	0.5895
YCL069W	0.071972	0.65573	-0.12773	-0.23062	-0.82674	-0.65764	0.36089	0.57398	0.84246	0.50905	1.7139	-1.2464	-0.41223	0.6646	1.0382	0.80056	-0.088619	1.6502	0.93265	0.43896
YCL074W	-0.024086	0.09757	-0.75382	0.15486	-0.86316	0.23969	-1.0731	0.29458	-0.34856	0.23461	-0.5455	0.25233	-0.39683	0.11608	-0.43154	0.40133	0.24644	0.36863	0.25302	-0.82266
YCL075W	0.31996	0.10628	0.52817	0.34454	-0.17502	0.11691	0.53226	0.040051	0.21458	0.1429	0.38838	0.15277	0.53327	0.89931	-0.96934	0.12526	0.28913	0.51111	-1.0102	-0.15708
YCL076W	0.23976	0.65811	0.42163	0.24509	0.00068259	0.50346	0.30355	0.11606	0.67195	-0.32997	0.42408	-0.53282	-0.0014195	-0.38639	-0.1855	1.0802	0.50128	0.40605	0.4758	0.23646
YCR001W	0.32124	0.29846	-0.036829	0.53753	0.15734	0.40985	0.45184	-0.33421	-0.2141	-0.10087	-0.35827	-1.166	-0.52061	0.65584	-0.16861	-0.10218	-0.83918	-1.0612	0.69765	-0.80338
YCR003W	-3.4656	-0.43927	0.35429	-0.081386	0.40809	0.24868	-3.3778	-2.5274	-1.7669	-3.8631	-1.4971	-1.1228	-2.4758	-0.71845	-1.3259	-1.175	-0.35057	-0.0062492	-1.1181	-0.8797
YCR004C	-0.28494	-0.29899	0.98881	0.22846	0.47262	1.0217	-0.73686	-0.52596	0.047636	-0.48906	0.37695	-0.44985	0.063126	0.25077	-0.34523	0.14416	-0.35583	0.38586	0.10443	-0.061858
YCR005C	0.22919	-0.89358	-1.509	0.58457	0.30981	-0.019103	0.31176	0.01471	0.27849	0.68501	1.0851	-0.23563	0.062939	-1.297	-0.9355	-0.38867	-0.66272	-0.83184	-0.87383	-1.6116
YCR006C	0.10765	-0.18431	-0.41455	1.0725	-0.06835	0.43635	-0.18549	-0.36317	-0.40607	0.082691	0.96962	0.42978	0.44773	0.014209	-0.28119	0.45537	-0.0018395	0.58092	0.64624	0.51281
YCR007C	0.12112	-0.11203	0.53629	0.62339	-0.37563	-0.012009	-0.20247	0.034647	0.2202	-0.32361	0.22081	0.8182	0.64072	0.4992	-0.081969	0.1874	0.20867	-0.8128	-0.081019	-0.22267
YCR008W	1.3294	-0.0128	1.5106	-0.081819	0.14654	0.40979	0.16391	0.88911	0.77567	1.043	-1.222	-0.031397	-0.071143	-0.53273	0.22766	-0.29541	-0.63194	0.05081	0.27676	-0.4691
YCR009C	-0.66201	0.85801	-0.82669	-1.1052	-1.762	-0.48202	-1.8159	-1.1463	-1.6018	-1.5799	-0.64782	-1.2515	-2.489	0.59036	1.1229	0.44742	0.09391	0.46845	0.39893	0.23015
YCR010C	0.13953	0.5414	-0.1644	-0.28789	1.1872	-0.41384	0.56521	0.49847	0.24244	-0.16904	0.23651	0.015575	-0.014632	0.30267	-0.9305	-1.3717	-0.64565	1.3052	0.31712	-1.0849
YCR011C	0.17662	-0.064105	-0.089738	-0.46671	-0.077798	0.91858	0.15615	0.38865	0.17016	0.57655	0.22238	-0.65202	-0.67457	-0.044256	0.93415	-0.26558	-0.53253	1.4013	0.15139	-0.54656
YCR014C	0.18151	-0.032993	1.2721	-0.30784	0.35064	0.99108	0.34259	0.59315	-0.39498	0.33114	0.88798	0.2918	0.064992	-0.11763	1.1973	0.67644	0.52846	0.78454	1.6971	-0.31197
YCR015C	0.082346	0.60657	1.0798	-0.35928	-0.51515	0.59626	0.26389	-0.31733	0.36657	0.47868	-0.52647	-1.0323	0.43403	-0.43137	-0.047261	-1.2386	-0.051857	0.26589	-0.065481	-0.16181
YCR016W	-0.50092	0.22187	0.10011	-0.38099	-0.55297	-0.50925	-0.35512	-0.11225	-0.17345	-0.63049	-0.64312	-0.52883	-0.68056	-0.57753	-0.4706	-0.30393	-0.60547	0.15252	-0.0052926	-0.47751
YCR017C	0.48271	0.35444	-0.033418	-0.10917	-0.78796	0.23686	-0.3298	0.24126	0.046894	0.39714	0.82316	-0.55116	0.36737	-0.50131	-1.0067	-0.82008	-0.041183	-0.66904	0.11327	0.21806
YCR019W	0.17209	0.25946	-0.36074	0.078814	-0.76289	-1.1438	0.22677	0.33393	0.29907	-0.047762	-0.98318	0.40873	0.67564	0.2608	0.075014	1.2568	0.17002	0.86312	-1.4349	-0.096507
YCR020C	-0.30701	-0.12936	-1.1761	-0.54396	-0.699	-2.3484	-0.35287	0.14697	-0.17539	0.44453	0.14861	-1.0915	0.4667	0.23171	-0.2816	0.0052084	-0.65771	0.52758	0.19324	0.36603
YCR020C-A	-1.0082	-0.73635	0.18754	-0.43079	-0.15986	-0.22503	-0.23204	-0.33858	-0.91351	0.080036	-0.16869	0.28901	0.43963	0.53007	1.1913	0.57649	0.44837	-0.64862	-0.65073	-0.16376
YCR021C	-0.22829	0.65713	0.35962	0.85965	-0.33532	0.026809	0.099199	0.014056	0.088707	-0.2515	0.32372	0.30806	0.78245	0.065065	0.44607	0.048416	-0.13396	-0.082796	-0.11325	-0.83698
YCR022C	-0.51502	0.29165	0.43947	-1.921	-0.217	0.21903	-0.32241	-0.29879	-0.032242	-0.34236	0.38122	0.19074	-1.2496	-0.5171	-0.39387	-1.4023	-0.88352	-0.74368	0.65563	-1.7924
YCR023C	0.38761	0.67017	0.067614	0.32698	0.49878	0.080658	0.5806	0.48637	0.19323	0.57848	0.24878	-0.57184	0.65683	0.56358	0.3751	-1.4169	-0.17658	-0.63579	0.07694	-0.79986
YCR024C-A	-0.0067848	-0.41126	0.17992	0.74205	0.86664	0.22339	-0.41819	0.10079	0.17779	0.075781	0.13807	0.54414	0.24298	0.26141	0.14315	0.85869	-1.5325	0.20033	0.66334	-0.44768
YCR025C	-0.22741	-0.46275	-0.35011	-1.651	0.3393	0.08386	-0.10095	0.09907	0.39596	0.099406	-0.68277	-0.13004	0.034845	0.22807	-0.51473	0.077094	-0.95259	-0.58424	-0.73005	-0.30021
YCR026C	-0.40282	-0.47934	-0.23197	-0.059624	-0.035741	0.18574	0.011764	-0.12211	-0.028133	-0.30084	-0.1175	0.4421	-0.010698	0.34294	0.010731	0.026326	-0.36361	-0.5812	-0.53371	0.18169
YCR027C	0.64732	0.053137	0.69991	0.35726	0.033644	0.44991	-0.11212	0.024892	-0.23759	1.2165	-0.72295	-0.50636	0.65946	-0.45294	-0.28804	-0.32574	-0.095817	-0.10144	0.3979	-0.25004
YCR028C	0.12598	-6.1792	-2.1655	-0.8969	0.83798	-0.28328	0.12274	-0.63241	-2.9256	-0.24481	0.23766	-0.104	-0.15416	0.62112	-0.12977	-0.56947	-0.039755	-0.26953	0.3913	0.65628
YCR028C-A	1.2674	0.71314	1.6295	0.40361	1.3073	1.3604	1.5862	1.7949	2.6273	2.1557	1.6721	-0.26458	1.5314	-1.9477	-1.2121	-2.3092	-2.231	-0.60222	-1.0121	-2.4229
YCR030C	0.4207	0.66322	0.32855	0.57848	-0.68016	-0.1301	0.13007	0.37505	0.44651	0.040797	0.74568	NaN	0.092907	-0.00060385	1.9216	1.2505	0.46932	0.55153	-0.083075	0.2968
YCR031C	0.4203	-0.15721	-1.3445	-0.069456	-0.61212	-0.22516	0.55563	0.24383	-0.32248	-0.36144	0.51014	0.23623	-0.1806	1.0976	2.8144	1.1329	2.0325	1.6575	1.0149	1.6228
YCR032W	0.039253	-0.34828	0.039343	0.096582	-0.17249	0.5161	-0.10433	-0.24146	-0.5277	-0.18814	-0.5323	NaN	0.01511	0.6129	0.03302	-1.7422	-0.016951	-0.18867	3.1478	-0.14979
YCR033W	-0.78712	-0.85173	-1.0912	-1.1358	-0.0048813	-0.7371	-0.99744	-0.13943	-0.52926	-1.0828	-0.54851	NaN	-1.3613	0.58144	0.97771	0.85245	0.40785	0.066511	-0.5574	0.64731
YCR034W	0.14961	3.6246	-0.10238	0.23185	-1.0574	0.34991	19.8249	1.1821	-1.868	0.81511	-0.88753	-0.46801	-1.6675	2.5039	-28.8863	5.7393	3.1422	-6.2635	7.1051	13.5023
YCR036W	-0.014565	0.16524	-0.51154	-0.51344	-0.12312	-0.12309	-0.14803	-0.38842	0.31131	-0.14656	-0.80776	0.31884	-0.41966	0.10696	-0.0075275	0.39819	-0.33458	0.22512	0.18543	0.29376
YCR037C	0.037829	-0.010938	0.022434	0.13936	-1.0691	0.14206	0.56895	0.94531	-0.85496	0.28321	1.2294	0.10316	0.45833	1.4133	1.7985	0.98446	1.7014	2.3275	1.7172	1.0832
YCR043C	0.072681	0.44277	0.0051646	0.15354	-0.60527	0.41202	0.42459	0.13742	0.099328	0.010648	0.08812	0.19936	0.12944	0.19908	0.066274	-0.51985	-0.64971	-0.26016	-0.18852	0.20599
YCR044C	1.644	1.3428	0.56847	-1.738	0.47444	-0.1525	0.35786	0.18662	0.728	0.72544	-0.15256	-0.22909	0.72972	-0.086395	-0.23686	0.47154	1.0391	-0.31416	-0.78236	0.16761
YCR045C	0.17073	0.44075	-0.16192	0.31926	-0.85734	-0.076684	-0.24008	0.33668	-0.097382	0.18732	0.46327	0.27171	-0.083975	-0.033502	-1.5773	0.10078	-0.88068	-0.46036	-1.4683	-0.1109
YCR046C	-2.6079	-0.33024	-0.2042	-0.86561	-0.16426	-0.071753	-2.7919	-3.0059	-1.9195	-1.0716	-1.7387	-1.4708	-2.205	-1.9036	-1.5365	-2.2794	-2.1857	-0.54867	-0.84313	-2.408
YCR047C	0.054954	0.84218	-0.23038	0.18633	0.66089	0.13401	-0.96961	0.13263	-0.138	-0.069981	0.12874	0.71274	-0.48459	0.21416	0.66904	NaN	NaN	NaN	NaN	NaN
YCR048W	0.47984	0.89531	-0.38124	0.25685	0.10929	-0.97555	1.1868	0.13837	-0.33332	-0.28431	-0.80278	-0.68024	-0.4836	1.0393	-0.49595	1.3245	1.7052	-0.34017	0.32092	-0.11857
YCR049C	-0.42246	0.77843	-0.035798	-0.52178	-0.18431	0.0034834	0.39693	-0.2515	0.13431	-0.46779	0.022352	-0.35475	-0.10038	0.79446	0.41149	0.29427	-0.30007	0.08665	0.02467	0.43259
YCR050C	0.012504	-0.073789	0.20772	-0.87455	0.13343	-0.35102	0.13925	-0.082428	0.45182	-0.56891	-0.44482	-0.046926	0.32803	0.22505	0.020955	0.22757	-0.72361	-1.0444	0.49391	-0.08318
YCR051W	-0.33287	-0.1756	-0.65234	-0.074326	-1.1552	-0.012821	-0.40317	0.26372	-0.31672	-0.4022	0.45043	-0.65332	-0.29254	0.6092	1.3502	0.65574	0.094665	1.2323	0.060051	1.2778
YCR059C	-0.42991	-0.10127	0.56723	-0.66176	0.13192	-0.11063	0.84561	0.22044	-0.36799	-0.39905	0.17578	-0.82834	0.16745	-0.083987	0.61362	0.40402	0.15515	-0.34603	-0.82552	0.33692
YCR060W	0.025273	-0.36821	-0.58418	-0.15409	0.81171	0.0080321	0.21506	-0.86223	0.36125	0.11277	0.43367	-0.22584	0.7961	0.18892	-0.31412	0.65399	-1.2356	0.23761	0.97507	0.85512
YCR061W	-1.5161	0.90076	0.81379	1.2586	0.70364	0.9024	0.029011	0.051822	-0.77428	0.39681	-0.60154	1.049	0.3843	-0.48712	-0.55976	-0.56738	0.09278	1.3554	-0.79793	-0.42796
YCR062W	-0.51683	-0.11284	-0.34916	-0.33468	-1.3473	-0.65939	-1.9688	-1.5019	-1.7136	-0.26206	-1.4936	-1.3776	-1.616	0.34163	0.27105	0.040326	0.36754	0.33843	0.28542	0.31171
YCR063W	0.35707	-0.64712	0.053574	-0.45473	1.1571	-0.80208	0.099659	0.076959	0.11637	-0.85168	0.93683	-0.46942	-0.48557	0.42306	-0.57027	-0.40631	0.93065	-0.21888	-0.40908	-0.47419
YCR065W	-0.07052	-0.76542	0.28321	-0.3687	1.6431	-0.19942	-0.92241	0.43882	-1.0867	0.71841	-1.9325	-1.0164	-0.22357	-0.40977	-0.54487	-0.78683	0.39276	0.12578	-0.26812	-0.68906
YCR066W	-0.41858	0.4001	-0.46763	-0.24267	-1.0707	-0.95387	-0.083355	-0.043211	0.63883	0.0063383	0.41159	-1.2633	0.29818	0.61978	0.23165	0.82505	0.45271	0.42259	-0.15328	-0.18338
YCR067C	0.19214	-0.51748	0.38759	-0.18776	0.3605	0.045215	-0.11579	-0.098613	-0.28742	0.15131	-0.52874	-0.085961	-1.0341	-0.05154	0.209	0.80791	-1.0682	-0.63104	0.33548	1.0129
YCR068W	-0.10924	1.0001	0.88358	-0.6235	-1.6687	-0.44585	0.39344	-0.87066	1.1585	0.43153	-0.037301	-1.1304	0.81913	-0.95011	-1.5169	0.33167	0.069564	-1.3089	-0.61934	-0.9591
YCR069W	NaN	NaN	NaN	NaN	NaN	NaN	NaN	NaN	NaN	NaN	NaN	NaN	NaN	NaN	NaN	NaN	NaN	NaN	NaN	NaN
YCR071C	-2.7827	2.1212	-0.51327	0.57804	0.73699	-1.2157	-2.7481	-2.6823	-2.6481	-3.523	-1.2737	-0.28667	-2.1479	-1.4215	-1.7431	3.4082	0.49975	-5.767	-1.0968	1.8643
YCR073C	-0.17422	-0.40629	-0.17769	-1.6032	1.1025	0.12829	-0.024503	-0.74869	0.21457	1.4861	-0.61206	0.30008	0.7884	-0.088297	-0.064841	0.14133	-0.11956	-1.004	0.55421	0.15371
YCR073W-A	0.4286	-0.058341	0.23371	-0.35899	0.55617	0.071287	-0.28961	-0.60469	0.70125	0.15372	-1.6442	0.13357	0.42585	0.28602	0.31999	0.26742	-0.09069	0.28671	0.58938	0.36971
YCR075C	0.42618	0.77259	0.069555	0.55681	1.1634	0.30334	-0.27776	0.35981	-0.1375	0.072327	-0.078857	0.21579	0.31289	-1.5013	-0.926	-0.95198	1.3052	-0.66727	0.41957	-1.416
YCR075W-A	0.38395	0.05012	0.40082	0.24583	-0.18943	0.29171	0.34936	0.22622	0.67361	0.18709	0.73129	-0.19193	0.35788	-0.6034	-0.015833	0.31732	0.0047132	-0.79933	0.20126	0.51231
YCR076C	0.35007	-0.096089	0.64967	-1.8114	0.53932	0.084889	-0.25937	0.22252	-0.32449	0.054661	-0.54278	0.12755	0.38794	0.53006	1.372	0.81002	-0.50949	1.0352	0.49728	-0.186
YCR077C	-0.55699	-0.036481	-0.50044	-1.4373	-0.078424	0.10916	-4.877	-5.6993	-4.9651	-7.0338	-2.3618	-1.4797	-4.3925	-0.24417	-0.49038	-0.21145	-1.3462	-0.34555	-0.80106	0.064396
YCR079W	0.062091	0.42932	-0.39623	0.060691	-0.82217	0.45614	0.3155	1.3186	0.76161	1.174	1.4635	0.97982	0.26618	0.24586	1.0793	1.0116	-0.72207	0.90621	0.36958	1.4416
YCR081W	-0.42424	-0.24745	0.93419	-0.32077	-1.1184	-0.081476	-1.6268	-0.029543	NaN	-2.1296	NaN	NaN	NaN	0.64784	-1.0892	1.4997	1.4991	-0.83482	3.5656	9.7358
YCR082W	0.13227	-0.28279	0.51786	0.36718	0.65258	0.084984	0.46666	-0.33098	-0.32608	0.3953	0.030948	-0.30322	0.53352	0.78192	0.20017	0.017007	-0.094692	0.77611	-1.2743	0.82881
YCR083W	0.34103	-0.24723	0.82374	-0.5774	-1.2939	0.1839	0.22639	-0.42172	1.1123	0.068971	0.16523	-0.21854	0.15977	0.92636	-1.3886	0.38385	0.31657	-0.69294	0.099714	0.83873
YCR084C	-0.49429	-0.33791	-0.359	-0.286	-0.88003	-0.65692	-0.7801	-0.87342	-0.36768	-0.67666	-0.70624	-0.52372	-0.18956	-0.82998	-1.1368	-0.93349	-1.0698	1.1614	-1.6381	-0.52987
YCR085W	-0.4074	0.82558	-0.83939	0.58505	0.34329	0.27603	0.31957	0.66585	0.98691	0.063259	0.66696	0.8292	0.060783	-0.15798	0.38433	0.042599	-0.049405	-0.21551	0.60212	0.11518
YCR086W	0.15149	0.047276	0.24497	-1.9053	0.00049234	0.42017	0.1032	0.035546	-0.33197	-0.34431	-0.67456	1.2399	0.29884	0.43385	0.56846	0.96338	0.65565	-0.45192	-0.31086	-0.25737
YCR087W	0.11961	0.38483	-1.2309	NaN	0.52894	-0.32383	-0.067317	1.0166	0.27669	-0.27887	-0.88048	-0.31876	0.74596	0.52755	0.33837	-0.8012	0.12761	-0.38016	-0.50551	-0.48392
YCR088W	0.36983	-0.1974	0.71762	1.1411	1.0621	0.32065	0.097627	0.58781	0.32852	0.65194	-0.64549	1.0062	0.54433	0.050549	-0.072174	-0.017343	0.7968	-0.66841	-0.68191	-0.096857
YCR089W	0.15883	1.0508	1.2024	-1.5169	1.394	0.74977	-0.050752	1.1777	1.2412	2.8746	1.227	0.71916	1.9441	-0.79712	0.36021	0.22725	0.53143	-0.70026	-1.2658	0.9551
YCR090C	0.34283	-0.14881	0.18632	-0.11141	-1.1709	0.44797	0.015505	-0.19232	0.050262	0.028346	0.47396	-0.11917	0.34288	-0.37347	0.30604	0.58272	-0.5346	-0.021173	-1.0259	0.35041
YCR091W	0.72816	0.19234	-2.5472	0.11358	0.090557	0.89865	-0.47626	-0.13099	-0.74471	-0.69456	-0.58545	-0.25957	-1.569	-0.14238	0.26597	-0.59458	0.29492	0.60901	0.15821	-0.39997
YCR092C	0.28286	-0.39243	-1.6496	2.0381	-0.83696	0.54202	-1.1792	0.89823	-0.72103	-0.13777	-0.51439	-1.6262	-1.3012	-0.0043741	0.81668	-0.70019	-0.078045	0.65406	-0.32778	-0.55511
YCR094W	0.47604	-0.025652	-0.90854	0.57667	-0.20266	0.49112	-0.65003	0.94781	-1.654	-0.45345	0.63126	-1.0508	-0.98145	0.20033	-0.95273	-0.28159	-0.034172	-0.076089	0.23661	-0.84731
YCR095C	1.5515	0.10384	0.067482	0.17601	2.1374	0.25482	0.47904	0.67629	-0.28343	0.40138	0.23831	-0.52274	0.4959	0.5879	0.39081	-0.38343	-0.004662	0.35077	0.072152	0.67628
YCR095W-A	-0.63486	0.58611	0.31968	-0.76152	0.0061207	0.37723	-0.18408	0.080356	0.16219	0.38693	-0.56627	0.61364	0.60305	0.4592	0.19671	-0.038363	-1.4836	0.40255	0.30874	-0.051172
YCR098C	0.41851	0.4292	-0.71184	0.53902	-0.69127	0.0090165	0.045004	0.57321	-0.25307	0.66554	-0.55351	0.27197	-0.44578	0.12602	-1.0567	-0.52237	0.072171	-0.35873	1.2099	-1.029
YCR099C	-0.41622	0.83185	0.0097819	0.37432	0.44206	0.034658	0.76642	3.1982	0.99835	1.3941	-0.23454	-0.31891	0.78034	0.67642	-0.46535	-0.46369	-0.19149	0.057648	0.088449	-0.84378
YCR100C	-0.043338	1.4543	1.1646	0.040742	0.028457	0.42915	-0.15869	1.2711	0.044368	-0.30615	-0.91433	-0.92551	-1.7264	0.18037	0.5449	-0.41767	0.81087	-0.0065238	0.079578	-0.3955
YCR101C	-0.13173	0.33199	0.33922	-0.171	-0.56914	-0.061973	0.049313	0.098553	-0.0057118	-0.036501	0.52724	-1.0255	-0.0031692	-0.53898	0.2663	0.084422	-0.20597	0.38589	0.18635	0.3188
YCR102C	0.31791	1.4591	0.75201	-0.19614	0.33822	-0.10883	0.31455	1.2551	0.50604	0.64646	-1.3976	-0.14581	-1.7134	-0.41391	-1.1542	-0.11694	-0.31039	-0.36732	-0.47524	-0.24629
YCR102W-A	0.55271	-0.15885	0.52801	-1.5329	-1.3252	-0.088226	0.25594	0.72301	0.8576	0.25212	0.80754	-1.3386	0.74598	0.31245	3.6957	0.7734	-0.25528	4.8182	0.28236	2.1274
YCR105W	-0.14949	-0.26277	0.35797	-0.38661	0.42466	0.017764	-0.10331	0.1763	0.20796	0.32285	-0.96546	0.040749	-0.46549	-0.32876	-0.62548	0.04699	-1.3032	-0.039898	-0.1902	0.066493
YCR106W	0.13804	0.33351	-0.31756	-1.3341	0.19395	0.10471	-0.17629	1.0276	-0.87439	0.36409	-0.33801	-0.4256	-1.4717	-0.37986	-1.2021	0.50263	-0.1436	-0.67161	-0.97263	0.17202
YCR107W	-0.14716	-0.21813	0.35792	0.16087	0.29965	-0.0086007	-0.98248	-0.18019	-0.14355	-0.03654	0.14934	-0.14789	0.41524	-0.30973	-0.06389	0.1061	-0.54721	-0.25019	0.070728	0.31352
YDL001W	0.65856	0.67505	0.030724	0.10744	0.35023	0.068894	0.31242	-0.061515	-0.0095099	0.18252	0.43792	-0.71409	1.3509	0.33912	-0.37595	-0.37562	0.68372	-0.35533	0.090185	0.11952
YDL002C	0.3142	-0.17801	0.18275	0.52898	1.1881	-0.092074	0.3835	0.35185	0.31256	0.41183	0.22302	0.31923	0.20839	0.37543	-0.65509	-0.052736	0.37214	0.3607	0.079267	0.2115
YDL009C	-0.094039	-0.11742	0.038519	0.56788	0.48744	0.1459	0.26437	0.25408	0.12859	-0.098079	0.3116	0.047962	-0.045189	0.12055	-0.4457	-0.041517	0.3151	0.029426	0.16985	-0.08852
YDL010W	-0.1247	-0.034582	-0.37922	-0.19796	-0.42507	-0.0058197	0.43493	-0.0070953	-0.090709	0.032721	0.12003	-0.39698	0.067714	0.12935	-0.15211	0.00045739	-0.68497	-0.043288	-0.81229	-0.42996
YDL011C	0.24624	0.33058	-0.034149	0.03001	-0.6213	0.388	0.15688	0.092565	0.66897	0.58025	-0.0616	-0.10398	-0.056853	-0.8123	-0.57482	-0.58291	-0.56299	-0.31312	-1.6807	-0.66822
YDL012C	0.49052	0.3049	-0.079867	-0.015535	-0.32989	0.28901	0.06181	-1.0804	0.72764	0.21463	-0.092063	1.2886	0.042218	-0.55437	-0.99562	0.18252	-1.6206	0.31119	0.72712	0.23174
YDL013W	0.33272	0.069314	0.19523	0.12117	-0.20205	0.33491	0.10662	-0.32047	-0.20389	-0.40967	-0.52221	-0.81622	-0.95033	0.094936	-1.1812	-0.28494	0.12174	-0.90153	-1.1902	-0.77469
YDL018C	0.36876	0.030316	0.25165	0.31817	0.7502	-0.048456	0.04075	-0.039836	0.14353	-0.13131	0.52045	0.38429	0.39707	-0.38066	0.1061	0.4769	-0.049505	-0.27111	0.15922	-0.47358
YDL019C	-0.90556	-1.555	-0.52865	-1.635	-1.3525	-1.0955	-1.0243	0.91605	-1.2035	-1.237	-1.8566	-1.652	-1.2838	2.2513	-0.12848	-0.53541	-1.1527	-0.97732	-1.5224	-3.4183
YDL020C	-0.38796	0.21411	-0.85851	0.010862	0.35609	-0.85727	-2.0602	0.63698	0.83591	-0.37188	3.3282	1.0942	-0.28972	1.2501	1.4278	0.22339	1.2312	1.7934	1.8011	1.0385
YDL022W	-0.1802	0.20024	-0.49048	-0.10832	-0.56939	-0.024929	0.37709	-0.23689	-0.33706	0.074384	-0.32788	-0.26944	0.4798	-0.11818	-0.086856	0.1464	0.24464	-0.18135	0.26604	-0.55305
YDL023C	0.27731	-0.37641	0.31048	0.30201	-0.20056	-0.033047	0.44029	0.22208	0.45814	0.06127	-0.32067	0.19551	0.20639	0.64074	-0.11986	0.40077	0.45463	0.58356	0.20539	-0.11887
YDL024C	1.0524	-0.30426	0.35897	0.39629	0.25522	0.23628	0.11194	0.76809	0.87302	0.24916	0.38314	-0.096179	0.098831	0.25274	-0.49533	-0.24061	-0.44944	-0.87438	-0.0065639	0.40666
YDL025C	0.2864	0.24885	0.43667	-0.043127	-0.033472	0.13158	0.31899	0.81095	-0.49625	0.64047	1.017	0.40432	0.33226	0.0089328	0.50049	0.33483	-0.14129	-0.20293	0.544	0.66918
YDL026W	0.13841	0.43968	0.90336	0.041269	0.35721	0.37976	0.25867	-0.96997	0.44718	0.00039395	0.47145	0.14459	0.23699	0.2214	0.093852	-0.25129	0.0094485	-0.69996	0.16225	-0.063345
YDL027C	-0.19224	-0.14327	0.29615	-0.049888	-0.39219	-0.79461	0.23165	0.50079	0.46221	0.16811	0.48017	0.67991	0.36469	-0.74522	-0.45786	-0.74253	-0.90727	0.3446	0.58133	0.90885
YDL032W	-1.6869	0.11963	0.23026	0.27287	0.95034	0.36696	-1.1763	-1.6647	0.013257	-0.17578	-0.027308	-1.0627	0.2757	-0.47275	-1.4105	-1.9535	-1.6815	-0.61423	-0.91374	-1.1286
YDL033C	0.61822	0.21138	0.93209	-0.041803	0.51139	0.59449	0.59309	0.28036	0.046876	0.53525	0.45805	0.83791	0.5041	-0.43028	0.47462	-0.014008	-0.58029	-0.98691	-0.34238	0.020048
YDL034W	0.27937	-0.24102	0.3567	0.065808	-0.17586	0.38454	-0.034464	-0.050443	0.2201	0.25007	-0.32576	-0.69324	-0.099467	0.28562	0.31768	0.70941	0.5958	-0.11661	0.018629	0.65707
YDL035C	0.20905	0.82434	0.19362	0.18537	-0.36406	0.063771	0.46942	0.12671	0.30422	0.15096	0.21936	0.51652	-0.027845	0.87234	0.6933	1.1552	0.64972	1.4956	1.2305	0.47962
YDL036C	-0.86713	0.29177	0.46699	0.58699	-0.76753	-0.081498	0.70677	0.18028	0.57465	-0.039507	0.49102	0.96064	0.27375	0.58469	-0.0093783	-0.50413	-0.62247	-0.25527	0.29537	-0.33028
YDL037C	-0.031652	0.13024	0.031169	-0.0092232	-0.25299	-0.3295	0.54136	-0.46438	0.097502	-0.34632	0.86742	0.17886	0.60686	-0.40699	0.35429	0.27197	-0.82989	-0.35772	0.065896	0.18078
YDL039C	0.019286	-0.56845	0.19866	0.18821	0.32782	-0.68467	0.24158	-0.09553	0.14483	0.1967	0.040787	0.58312	0.22602	0.12281	0.069218	-0.18426	-0.69234	-0.30863	-1.4968	0.2191
YDL040C	-0.19185	-0.25789	0.68015	-2.5194	-0.1687	0.1559	-0.6168	-0.33675	-0.11236	-0.17955	-0.58813	0.029546	0.078324	NaN	NaN	-1.037	-1.2127	-0.97756	-0.9947	-1.7864
YDL044C	-2.3245	-0.26307	-0.28213	-0.10962	-0.62771	-0.25189	-2.5761	-2.2759	-2.0789	-2.7857	-1.3631	-0.36221	-1.7268	-1.3856	-1.4693	-1.7107	-1.5704	-0.50076	-0.74871	-1.0908
YDL045W-A	-2.2232	-0.28578	0.10604	-0.090277	-0.41373	-0.0053561	-2.4754	-2.196	-1.2912	-1.8896	-1.4248	-0.80036	-1.604	-1.2524	-1.3276	-1.5958	-1.4452	-0.43821	-0.63719	-1.3673
YDL046W	-0.053701	0.20219	0.10214	0.23565	-0.83493	0.15949	0.63797	0.90514	0.14318	0.17725	-0.057658	-0.94038	0.16492	-0.70327	-0.26692	-0.26137	-1.014	-0.88446	-0.10291	-0.38653
YDL047W	-1.6182	-1.5817	-1.83	-1.7159	-1.3798	-1.4529	NaN	-1.6924	NaN	NaN	NaN	NaN	NaN	-1.4187	-0.47842	0.16683	0.28183	-0.41584	-0.59353	-0.39428
YDL048C	0.55583	-0.65594	-0.28563	0.35378	-0.13624	0.017323	-0.046577	-0.12355	0.21289	0.020345	0.55293	0.25073	-0.097926	-0.72132	-0.26611	0.13404	0.12272	-0.33671	-0.10799	0.013436
YDL049C	0.022506	0.54496	-0.20795	0.28195	-0.97639	0.27648	0.45125	0.23374	0.26544	0.19917	0.47028	0.31093	0.25455	-0.71051	-0.53493	0.29998	-0.59855	-0.11915	-0.83783	-0.39399
YDL050C	-0.41323	-0.37297	-0.8	-0.38946	-1.0874	-1.8757	-0.9819	-1.6629	-0.65164	-1.6236	-1.9022	-0.78208	-1.3849	0.23996	0.66308	-0.55461	-0.21688	-0.82307	-1.3357	0.61814
YDL051W	0.51001	0.72299	0.97452	-0.42176	-0.1913	0.25444	0.27814	0.02241	0.10539	0.076255	0.38591	NaN	0.013162	-0.4992	0.08886	-0.20949	-0.93704	0.26566	0.083521	-0.3565
YDL052C	0.6273	-0.49095	0.74337	-0.093492	0.59935	0.37832	0.25769	0.11569	0.43626	0.45871	-0.026621	0.29661	0.16287	-0.0073258	-0.2795	0.53718	0.51108	0.14017	0.99201	0.10281
YDL054C	0.34599	-0.61894	0.22721	0.33885	0.45117	0.31963	-0.18855	-0.13619	0.38852	0.37496	0.25575	0.43743	0.36132	-0.64756	-0.2109	0.075991	-0.51552	-0.7377	1.0864	0.12613
YDL056W	-0.54037	0.014198	-0.20627	0.018238	-0.20857	-0.1382	-0.96407	-0.23983	0.059575	-0.30557	-0.37711	-0.69182	-0.80983	-0.89468	-0.30126	0.34495	-0.70794	-0.31724	-0.73882	0.024295
YDL057W	-0.63621	-0.46127	-0.070087	-0.041369	-0.066633	-0.58163	-1.0073	-0.55005	-0.55815	-0.31444	0.00452	0.75959	-0.31953	-1.0964	-0.59787	-0.4315	-0.51225	-0.084222	-1.6297	-0.058285
YDL059C	0.13229	0.04291	0.033734	0.33808	0.38013	0.00049581	-0.11552	0.13057	0.57402	0.078477	0.20718	1.0552	0.74598	-0.30532	0.34012	0.40655	-0.25767	1.0277	0.61859	0.50011
YDL061C	0.70943	0.71322	-0.22722	0.73987	0.40469	0.089278	0.10091	0.7298	1.5759	0.6134	3.4695	3.1462	0.92192	0.9307	1.322	0.30772	0.74225	1.3746	0.80517	1.2117
YDL062W	-0.82472	1.0986	-0.21034	0.68026	0.56677	0.017901	-0.2835	-0.056086	0.68671	0.13634	0.32361	0.068011	-0.0053682	-0.32818	0.0067002	-0.074283	-0.35735	-0.71786	0.96671	0.29102
YDL063C	-0.0048964	1.3321	0.013525	0.58182	0.57969	0.3615	0.098407	0.11411	0.67487	0.041308	1.4216	0.46208	0.38795	0.2406	0.22012	0.47107	-0.35141	-0.67676	0.38863	-0.0078511
YDL065C	0.082674	0.02557	0.18923	-0.41816	-0.45021	0.05209	0.16624	-0.53263	0.30686	0.28994	0.43394	0.34847	0.067066	0.27597	-0.24199	-0.065419	-0.39682	-0.13429	-0.020556	-0.046535
YDL066W	0.39821	0.47724	0.30532	0.1143	0.22718	-0.35494	0.20337	-0.5978	-0.091754	-0.25899	0.21011	-2.0616	0.18478	-0.54724	-0.010455	0.1349	-0.65579	-0.99698	-0.93277	-0.30739
YDL067C	-1.6031	-0.57478	-0.16642	-0.80655	0.27156	0.077284	-4.8386	-4.9732	-4.3838	-3.9542	-3.1727	-1.9366	-3.2611	0.4378	1.2305	0.89661	1.5016	-0.23333	0.79355	1.2889
YDL068W	-0.068796	-1.0456	-0.011163	-1.4584	0.39314	-0.86735	-0.86091	-1.1896	0.027835	-1.3102	-1.3943	-0.32384	-1.0414	-1.5075	-1.3531	-2.3062	0.38025	-0.98372	-1.4981	-2.1737
YDL069C	-3.0889	0.015712	0.55859	-0.55619	0.2898	0.50746	-2.3152	-3.7479	-2.0188	-3.5319	-2.1051	-0.44982	-2.2242	-2.3027	-2.0254	-1.1666	-2.0901	-0.99139	-2.4432	-1.9527
YDL070W	-1.0008	-0.40947	-1.085	-0.23984	-1.9526	-1.2669	-5.1375	-1.2802	-3.8704	-1.913	-1.9007	-0.48648	-3.0278	0.059285	0.63898	-0.16502	0.75996	-0.31236	0.080751	0.38106
YDL071C	0.19531	0.23828	0.030527	0.1719	1.0824	-0.044255	0.6294	1.0746	0.053251	0.37845	-0.13242	-0.024286	0.06245	0.92824	1.5849	1.048	1.821	3.0904	1.7636	1.1247
YDL072C	0.12985	-0.71532	0.16456	0.71095	-0.15004	0.14888	0.075979	-0.41187	0.29398	0.16242	-0.016742	0.23808	0.168	-0.5557	-0.23674	-0.79411	-1.3146	-0.29269	-0.73384	-0.93892
YDL074C	-0.53794	-1.5227	-0.22595	0.82824	0.13463	-0.37631	-1.9728	0.42047	-0.47875	-0.27045	-0.41432	-0.9267	-0.76913	-0.19752	1.4976	-0.19564	1.7611	0.8085	0.55592	0.1729
YDL075W	2.6339	0.41827	-0.45469	0.46441	-1.2321	-1.6603	-0.74344	-0.6063	-1.0901	-1.0217	-0.48891	-0.034652	-0.58074	5.3668	3.5754	3.5755	4.145	-0.19098	4.3055	4.6453
YDL076C	0.65236	0.79595	0.46428	0.12822	-1.0803	-0.3803	1.0845	0.33792	1.1199	0.91005	1.119	0.35973	0.14886	-0.32755	-0.27816	-0.45226	-0.9197	-0.071525	-0.77426	0.26877
YDL077C	-0.7532	-0.11581	0.64839	0.16505	0.30609	0.28731	-0.40018	-0.020994	0.16644	-0.15302	-0.31978	-0.0086093	0.21206	-2.4432	-1.8332	-1.8894	0.10533	-0.069628	-0.12881	-1.7358
YDL078C	0.52985	-0.057429	0.35715	-0.70366	-0.10416	0.00015466	0.098293	0.26554	0.19269	-0.020253	0.15076	-0.15996	-0.12168	-0.51692	0.26275	0.20001	0.24178	-0.17349	-0.55622	0.47564
YDL079C	0.4681	0.15791	-0.12139	-0.85989	0.0158	0.5476	-0.16628	0.25318	-0.81581	-0.30887	0.28479	-0.68055	-0.77938	0.45978	0.88778	0.083934	0.52731	1.1371	-1.0704	0.64981
YDL080C	-0.2664	-0.25649	-0.37058	-0.90696	-0.34403	-0.037882	0.12898	0.13233	0.12463	0.45172	0.36647	-0.85773	-0.18345	0.41125	0.20196	0.23509	0.31626	-0.1289	0.61759	0.18472
YDL081C	0.41942	-0.47703	-0.53496	-0.61553	-0.32361	-0.95731	0.29077	1.2223	0.61465	0.372	0.46279	1.1217	0.025012	0.96593	3.2845	2.0389	0.69614	-0.54015	-0.8306	1.2857
YDL082W	-0.0039023	0.2675	-0.10883	0.7142	-0.33082	0.051944	-0.3682	0.24681	0.45613	0.46087	1.1308	0.81634	0.13518	1.0017	1.3103	2.4745	0.20758	-0.10948	0.70511	0.74071
YDL083C	0.74694	-0.0066631	0.078494	0.20083	0.31161	-0.42427	-0.0029597	0.77366	0.57159	0.42058	1.6257	0.87023	0.48161	1.7868	2.3283	2.1997	0.98172	1.3963	2.1224	2.3229
YDL085C-A	0.068578	0.37745	-0.34506	0.33704	0.36745	0.66052	0.49665	0.44815	-0.33262	0.24586	-0.23617	2.6494	-0.02058	-0.24499	0.46967	0.25937	0.70842	-0.22245	0.74328	0.22879
YDL085W	0.62423	0.056418	0.063891	0.60148	-0.40284	-0.013206	-0.31195	0.64483	-0.17621	0.20498	-0.97737	1.0243	0.34867	0.093287	0.11175	-0.67269	-0.23925	0.02181	0.14122	0.33334
YDL086W	-0.46212	0.69253	0.47688	0.36261	1.1716	0.10901	1.0768	-0.3811	0.81373	0.26719	1.5311	1.9224	0.62964	-0.44981	0.18833	0.59376	-0.42194	0.91363	0.035808	0.12509
YDL088C	0.10846	-0.78583	0.31382	0.053317	-0.0098581	-0.4135	0.21552	0.1532	0.017343	0.28252	0.32313	-0.70053	-0.072963	-0.079937	0.25914	0.28192	-0.87736	0.42578	1.034	-0.14785
YDL089W	0.31173	-0.52609	0.50437	0.89134	0.64766	-0.13429	0.40626	-0.0095139	0.28786	0.28057	0.24687	0.51491	0.10181	0.15826	-0.019329	0.11721	0.21641	0.66149	0.055468	0.074931
YDL091C	0.27847	0.47298	0.81181	0.33712	0.46498	0.29932	-0.050022	0.05785	-0.53203	-0.19124	-0.38775	0.23118	-0.71622	0.27643	0.46231	0.30822	0.11948	-0.1277	0.77263	0.49837
YDL093W	0.47533	0.37031	0.82979	0.32589	1.89	-0.01759	0.59475	0.5643	1.2556	1.3323	0.88686	0.17242	0.91059	1.0843	0.92793	0.69577	0.75861	-0.026999	1.1206	0.47371
YDL094C	0.22597	-0.037803	-0.49834	0.064575	0.11852	-0.35825	-0.032657	0.40553	0.12566	0.06866	-0.0088697	NaN	0.076171	-0.3808	0.39899	0.20417	0.010543	0.093928	-0.16685	0.50853
YDL095W	0.60445	0.48571	-0.28002	0.37443	0.50077	0.16507	0.67977	0.97628	-0.16662	0.63755	-0.52118	0.052542	0.091904	0.035952	0.72299	0.95214	0.88918	-0.75355	0.60944	0.63197
YDL096C	-0.46497	1.8251	0.51542	1.2878	0.99739	-0.15888	-0.048901	0.70895	-1.3811	0.3735	-0.59923	-0.38218	-0.78132	-0.68344	0.0069971	-0.32657	1.2933	-0.56367	-1.2492	0.2202
YDL099W	-0.7415	0.64787	0.64639	0.88539	0.89762	-0.18986	0.34059	0.60013	-0.19718	0.20565	0.018157	-0.26356	-0.94023	0.36391	-0.6353	0.33462	0.19845	-0.18	0.78507	0.87351
YDL100C	-0.40385	1.1532	0.12701	0.17514	0.8837	-0.12758	0.22121	0.71648	-1.2349	0.086319	-0.29196	0.2476	-1.4892	0.095417	0.078442	-0.21848	1.7106	-0.044667	1.3695	0.18861
YDL101C	-0.62875	0.95476	-0.33682	0.62129	0.70672	-1.3245	0.081139	1.1003	-0.83594	-0.31691	-0.40602	0.16212	-1.8278	0.042303	-1.2147	-0.030769	1.2189	-0.29436	-0.089248	-0.37582
YDL104C	-0.42704	-0.69418	-0.55518	0.29981	0.51141	-1.251	-0.35542	-0.62098	-0.55032	-0.27195	-1.4177	-0.51754	-1.3866	-1.5366	-0.96856	-1.2673	-0.41982	-0.39247	-1.309	-1.8203
YDL106C	-0.18694	0.75069	-0.75386	-0.78242	0.59037	-1.4605	-0.89429	0.57172	-2.0602	-1.1958	-2.849	-0.42154	-1.2682	0.63635	-0.51692	6.2436	4.8113	-0.36215	1.9342	-0.40951
YDL107W	0.029078	-0.13811	0.80922	-0.50281	-0.64348	0.40004	0.23619	1.8029	-0.24199	0.33337	-0.68736	-1.0425	-0.35545	0.68125	0.021747	7.4899	1.5237	-0.68643	1.3195	-0.66339
YDL109C	2.3053	0.21803	1.9963	0.63667	0.95163	0.064204	1.0978	0.73683	1.1101	-0.42031	0.43591	0.28258	0.35393	0.99823	-0.10425	7.4135	1.6037	0.13335	0.70406	-0.39817
YDL110C	1.5139	1.6016	2.4425	-0.85346	-0.17011	3.0341	0.085858	0.99861	1.6931	0.82172	-1.6312	-0.95228	-0.78335	7.3159	-1.6409	1.916	0.42912	-0.93114	0.59532	-1.2941
YDL112W	1.0289	1.1336	1.3444	0.065241	0.33578	0.3884	-0.4266	0.83939	1.222	0.54356	-0.069671	-0.48435	-0.22805	-0.62773	-0.17469	-0.28755	-0.38998	0.43088	0.43794	-0.01037
YDL113C	0.66097	1.2046	0.74905	0.21207	1.0151	0.66531	-0.20155	-0.062627	0.39211	0.81109	-1.55	-0.70282	-0.72811	-0.69781	-1.2307	-0.33003	0.020663	-0.6392	0.2039	-1.1282
YDL114W	-0.17877	0.14392	0.21974	-0.13102	-0.29259	0.26465	0.15041	0.54916	-0.10941	0.12824	0.19214	1.0326	-0.14191	-0.25267	-0.44107	0.219	0.155	0.17504	2.0897	-1.4925
YDL115C	-1.0562	-2.056	-1.0439	-1.7886	-0.31509	-2.5045	-5.5038	-1.7133	-3.7731	-2.7346	-2.7481	-1.9764	-3.0486	-0.43255	0.23495	-1.21	0.30829	-1.1737	-1.7119	NaN
YDL116W	0.15301	1.0218	0.59135	-1.7511	-0.29036	0.029366	0.56388	1.0053	1.7228	-0.05411	-0.62502	0.45165	0.27266	2.6547	1.4511	2.4583	2.338	1.5896	0.80988	2.0401
YDL117W	0.48321	1.3151	0.18588	-0.37386	-0.60432	0.51317	0.54009	-0.12257	0.26734	0.36975	0.26884	0.90589	0.79609	0.7982	0.52731	0.4149	-0.14686	0.7009	0.19909	0.1419
YDL119C	-0.72126	1.2775	-0.94373	1.4458	0.39372	-0.49048	-1.433	0.85871	-0.41307	0.53278	-0.12679	-0.25505	-0.20562	-0.61536	-0.87824	-0.79327	0.56694	0.15904	0.30743	-0.65751
YDL121C	-0.4099	0.5074	-0.50924	0.71387	0.92021	0.80839	-1.0426	0.060606	-0.41998	0.9437	-0.50208	0.50987	-0.28336	0.25096	-2.1155	-0.55467	-0.28291	-1.1165	0.1897	-0.65404
YDL122W	-0.12576	1.9477	0.11086	0.43438	1.2525	0.70155	-0.37755	0.79562	-0.85423	0.31872	-0.76044	-0.085444	0.50241	0.18783	-1.7667	-0.15481	-0.087318	-0.53505	0.1026	-0.71121
YDL123W	-0.063155	-0.033768	-0.47234	0.3821	-0.20767	-1.2477	-0.36781	0.47483	0.27972	0.86586	-0.69448	0.77891	-0.076023	-0.16248	-0.66734	-0.8578	-0.40909	0.063186	-0.0096412	-1.2709
YDL124W	-0.40851	0.60767	-0.040471	1.0605	0.70987	0.92514	0.54523	0.21153	0.23879	1.1171	0.096812	1.4284	0.92748	0.21646	0.39132	-0.37964	-0.31589	-0.71549	0.041282	-0.6705
YDL125C	0.22171	-0.049943	-0.79776	0.08346	0.2552	-1.3761	0.036184	0.1156	0.39437	0.65249	-0.27308	-0.81082	0.28708	0.024802	0.6216	-0.63228	-0.33055	0.50776	-0.11649	-0.20116
YDL127W	-4.4397e-05	0.089053	-0.64885	0.67216	0.33393	-0.62948	0.60122	0.79035	-0.70478	0.78326	-0.2148	1.016	-1.6848	0.073399	0.78711	0.34758	-0.23314	2.3073	0.13056	0.41822
YDL128W	0.67861	0.16071	-0.87031	0.012012	1.1071	-0.40798	2.7887	1.9308	0.68849	2.1087	1.3181	0.49069	-0.53976	-0.12145	1.456	0.80738	-0.37348	0.79353	-0.0049383	-0.9605
YDL129W	1.7348	1.2061	1.2013	-0.12158	-0.084055	0.74182	0.10454	0.29168	1.3415	-0.056777	-0.99485	0.15109	0.30938	-0.55006	0.047155	-0.049923	-0.18811	-0.5054	-0.50443	-0.39317
YDL130W	0.86032	0.096575	-0.55784	-0.504	0.84287	-0.014786	-0.04536	-0.052724	-0.31661	0.17277	-0.20095	0.22545	0.05962	1.7916	1.1905	0.23179	0.67746	-0.83569	-0.035458	0.43519
YDL130W-A	0.48989	-0.7375	-0.74149	-0.82385	-0.42346	-0.064434	0.20419	0.18813	0.14841	0.16865	0.49878	0.12002	0.74901	1.4857	1.5501	1.6356	0.041062	1.1518	0.55481	1.6275
YDL131W	0.25334	-0.15874	-0.00048977	-0.9633	0.71578	0.077283	0.60687	0.17688	-0.054022	-0.4751	-0.1011	-0.42884	-0.086173	1.2087	0.51029	-0.53742	-0.12619	-0.74009	0.17858	0.50038
YDL133C-A	-0.7396	-0.53395	0.68668	-1.145	-1.2935	-2.9424	3.0548	-0.86189	-0.50847	-0.72492	-0.048842	0.61601	-0.87746	-0.58993	3.7044	0.97291	0.20704	1.8703	-0.045291	0.60863
YDL133W	0.17945	-0.24889	0.19644	-0.85805	0.15039	0.034001	-0.25453	-0.011344	-0.11089	-0.095687	-0.15237	-0.25183	-0.3722	0.22518	-0.29099	0.79095	-0.21995	0.66433	-0.27603	0.11778
YDL134C	0.25686	0.47977	0.4209	-0.79312	-1.1448	-0.11208	0.43797	-0.30006	0.51928	0.087836	-0.96903	-0.49355	-0.074033	-0.055226	0.033953	0.034302	-0.47572	0.7641	-0.33215	-0.62573
YDL134C-A	0.92432	0.53717	0.74452	-0.043779	0.58736	0.36369	0.25657	-0.3292	0.12606	0.2978	0.17707	0.1077	0.4394	0.44276	0.13005	0.70676	0.022549	0.62633	-0.1555	0.57182
YDL135C	1.2149	0.70066	0.061572	-1.826	-0.92852	0.44253	0.9545	0.96084	0.66131	0.19761	0.28546	0.71674	-0.19013	0.22854	0.31333	1.3171	0.0022352	0.77241	0.22839	0.04205
YDL136W	1.4035	0.94796	0.18608	0.36507	0.57994	0.46977	0.29709	0.36071	0.677	0.55793	0.14558	0.75891	0.068252	1.9205	1.0027	1.6518	0.77932	0.46873	0.51322	1.4956
YDL137W	0.35029	-0.034758	0.26114	-2.4816	-0.63365	0.27967	-0.025323	-0.45251	-0.29098	-0.06687	-1.2742	-0.177	0.13602	0.45908	-0.48592	-0.092838	-0.1447	-0.91228	0.030247	0.38486
YDL138W	1.0546	-0.57396	0.57453	-0.96985	0.59731	0.72758	0.029066	0.1672	-0.19141	-0.43263	-0.43509	0.20024	0.36418	0.56878	-0.15444	0.58649	0.085151	0.4271	-0.1477	0.36339
YDL142C	-0.53815	-0.47832	-0.42744	-0.33597	0.97313	-0.33154	-0.0032013	-0.5785	-1.2712	-0.25101	0.36541	-0.56265	-0.87679	0.23246	-0.30051	-1.5891	-0.73426	-0.19991	0.06382	-0.024971
YDL144C	1.2535	1.4479	1.4892	-1.3487	-0.18595	1.2677	-0.15079	0.59257	1.1235	0.84089	-0.61729	-0.61061	0.40403	-1.2642	-1.1171	-0.38072	-0.056053	-1.5278	-0.19598	-0.29691
YDL146W	-0.56241	-0.70375	-0.84274	-0.65906	0.6039	-0.19144	-0.58031	0.020338	-0.37337	-0.22407	-0.30033	0.37195	-0.19057	0.1382	0.13896	-0.69343	0.098772	-1.1214	-0.55802	-0.39576
YDL149W	0.049457	-0.14503	0.24922	-1.7349	-0.57703	0.13874	-0.16625	-0.0041042	-0.3542	-0.11177	-1.6395	-0.28631	0.31741	-1.0421	-1.0023	-0.024658	-0.30841	-0.21289	-1.1867	-0.61622
YDL151C	-0.24819	0.71201	-0.032919	0.38375	0.46945	-1.1599	0.27904	0.79199	0.65576	2.1394	2.2568	0.77307	-0.99065	1.6935	0.81747	1.5065	1.9753	0.041648	2.3073	1.1134
YDL154W	0.26036	0.28846	0.15302	0.24194	-0.84572	0.034441	0.052497	0.48694	0.3743	0.30971	0.29479	0.59854	-0.061966	0.090253	-0.046774	0.053239	0.22939	0.077641	0.43395	0.39919
YDL155W	0.60626	0.38594	-0.06774	-1.4161	-0.89028	-0.53118	-0.06014	0.29674	0.0082265	-0.61024	-1.2303	0.38229	0.043418	0.064788	-0.44467	0.28482	-0.13607	0.94829	0.053329	-0.48066
YDL156W	0.30948	0.20946	-0.73081	-1.5188	0.98113	-0.21812	-0.31731	-0.31497	0.30266	0.42098	-0.71552	-0.34852	-0.0063739	-0.113	-0.64952	-0.14268	-0.01473	-0.056646	-0.014499	0.12711
YDL157C	0.2761	-0.26886	-0.68964	0.0043056	1.2185	-0.43282	0.10998	-0.58541	-1.0197	-0.92517	0.38752	0.35571	-0.72639	0.42543	0.822	0.42658	0.2558	1.1639	0.23032	0.61319
YDL159W-A	0.356	0.11952	0.11028	-0.091527	0.61453	0.40682	0.27787	-0.17646	0.22553	0.059243	-0.71624	-0.2298	-0.07565	-1.7169	-0.036957	0.29795	0.62717	0.45161	-0.52623	-0.0038027
YDL160C	-1.7363	0.84836	0.25211	1.1768	0.96612	0.29733	-2.6376	-2.6858	-1.8169	-2.5031	-0.8146	-0.81862	-1.9359	-1.966	-1.4973	-2.1343	-1.904	-0.76854	-1.738	-1.4741
YDL161W	1.1544	-1.2932	0.049174	0.78199	-0.41931	0.18146	0.26791	0.14999	-0.027907	0.19294	0.16678	-0.1952	0.44604	0.50568	0.092541	0.46493	-0.39618	-0.09386	0.24385	0.06448
YDL162C	1.2771	-0.035544	0.14956	-1.7057	0.97984	-0.24053	-0.17828	-0.41101	0.10287	0.11869	-0.92358	-0.4681	0.087447	0.50681	0.01716	-0.49258	0.098357	0.66519	0.36816	0.66826
YDL167C	-0.45171	-0.12786	-1.0361	-0.53545	1.2029	0.23723	-0.11075	-0.35904	0.10441	0.2316	-0.65146	0.32166	0.27644	0.52482	0.14557	-0.36257	-0.21935	0.28802	-0.11293	-0.53883
YDL168W	0.17464	0.26632	0.02575	0.14271	0.011107	-0.18112	0.012686	-0.3472	0.35693	-0.23765	-0.20912	-0.62526	-0.11593	0.027464	0.42224	0.10148	0.026689	-0.15773	0.054518	0.24609
YDL169C	-0.068316	-0.34292	-0.043467	-0.55672	0.18592	-0.30827	-0.1281	-0.49199	0.099666	0.44207	-0.27256	-0.70586	0.068814	-0.8376	-1.0728	-0.40981	-0.32227	-0.045536	-0.19757	-0.065845
YDL170W	-0.75322	0.26993	0.4459	-0.18385	-0.50485	0.0093085	0.59308	-0.68643	0.50661	0.6562	0.34131	1.0791	0.54188	-0.28313	0.22355	-0.13391	0.085797	0.32659	-0.10754	0.21591
YDL171C	-1.3231	-0.11002	0.076653	-0.057553	-0.72009	-0.29403	-0.32945	0.25208	-0.052616	0.10786	-0.4671	0.43665	-0.1147	-1.1195	-0.52154	-0.60867	-0.14936	-0.46896	-0.30013	-0.84634
YDL172C	-1.2013	0.17917	-0.25086	0.42203	-0.89669	0.092445	-1.4426	-0.026037	0.095948	0.10091	-0.13104	0.19801	0.071389	-0.78048	-1.0186	-1.0008	-0.12265	-0.34081	-0.033505	-2.4917
YDL173W	-0.8188	0.065517	-0.42248	-1.0441	0.08808	-1.0689	-0.5876	-0.36497	-0.43185	-1.0367	-0.27	-0.49339	-0.13118	-0.74651	-0.16195	-0.056155	-0.32059	0.31988	-0.52193	-1.2657
YDL174C	-0.1966	0.032623	0.12859	-1.4739	0.40471	-0.14371	0.49258	0.39694	0.71322	0.046217	-0.9262	-0.11324	0.36135	0.14508	-0.71698	-0.041258	-0.60468	0.18451	0.011963	-0.021854
YDL175C	0.83553	0.19829	0.35715	-0.30811	-0.66068	0.019699	0.27632	0.58873	0.99555	-0.26979	0.26812	-0.57199	-0.38793	-0.0026666	0.2659	0.15797	-0.10113	0.48704	0.31445	0.079795
YDL176W	0.021799	-0.15867	-0.17636	0.22199	0.37944	0.5242	0.078512	0.10821	-0.46963	-0.18786	-0.20606	0.25732	0.49194	0.9992	-0.050436	0.18955	0.26291	0.053799	-0.17622	0.90873
YDL177C	0.068109	0.32611	-0.42441	0.15678	0.28005	0.31915	0.34194	0.14256	0.14246	0.49845	0.30819	-0.1328	0.21026	0.63872	0.24904	0.46904	0.042679	0.038258	-0.029584	0.15115
YDL178W	-0.0046085	0.084092	0.94472	-0.61469	-0.1229	0.30349	0.34916	0.21634	0.49598	0.15707	-0.11572	-0.37019	0.12151	0.39599	0.79624	0.11961	-0.1063	-0.57951	-0.41069	0.20158
YDL179W	0.043753	-1.1087	0.1201	-0.75922	0.07761	-0.73188	-0.76018	-1.0219	-0.11681	-1.0988	0.53292	-0.094375	-0.76716	-0.1765	0.3964	0.46262	0.28509	1.1141	0.31168	0.14341
YDL180W	-0.71906	-0.17787	-0.15738	-2.3074	-0.079273	0.022888	-0.16246	0.40765	-0.56287	-0.2624	-0.97637	0.090504	-0.039757	-0.41108	-0.69243	-0.15026	-0.068809	0.80413	0.081518	-0.38205
YDL182W	-0.27408	0.28466	0.20979	-0.50483	0.06677	0.31131	0.29267	0.45795	-0.15416	0.10085	-1.4928	-0.029748	0.080449	-0.1359	0.19444	0.61712	0.29103	0.10221	0.11357	0.54406
YDL183C	-1.6883	-1.1399	-0.29449	0.20101	-0.22177	0.070034	-1.0324	-0.61963	-0.56995	-1.0545	0.34287	-0.14987	-1.0311	-0.72163	0.69907	-0.19228	0.14216	0.093461	0.51891	0.52586
YDL184C	-1.3624	0.34724	0.084092	0.7598	-0.45114	0.17043	-0.38915	-0.09629	0.16354	-0.091498	0.54352	0.278	-0.36703	-1.001	-0.67753	-0.83212	0.0099122	-0.61586	-0.31695	-0.68262
YDL185W	-0.0066496	-0.1603	1.3594	0.27307	-1.7223	0.20736	0.82307	0.52845	-0.082028	0.4317	-0.42427	-0.52328	0.23917	-0.18442	-0.036662	2.351e-06	0.46559	-0.22391	-0.29908	-0.14913
YDL186W	-0.13515	0.45279	0.21252	-0.03026	0.092789	0.32181	0.73717	0.4536	0.18408	-0.28432	-0.0593	-0.56835	0.10809	0.42797	0.10331	0.15405	-0.40326	1.5041	-0.091902	-0.010044
YDL187C	-1.3625	0.66793	0.13961	-0.14156	0.19662	0.6392	-0.14856	0.11287	0.10621	0.35424	0.00058807	-0.1763	0.16238	-1.1573	-0.5842	-1.2226	0.020117	-0.048123	0.020287	-1.8289
YDL188C	-0.87715	0.58824	0.38506	-0.95262	-0.43782	0.13769	-0.34738	-0.31966	0.38527	-0.55146	-0.53704	-0.25442	0.056472	-1.5012	-1.2657	-1.3719	-0.25587	-0.22674	-0.058106	-1.1698
YDL189W	-0.32204	-0.11155	-0.029015	-0.16024	0.22194	0.0031202	0.126	0.56016	0.094284	-0.081965	-0.21287	-0.63089	0.060777	-0.73361	-0.38563	0.11096	-0.11526	-0.026802	-0.11173	-1.2938
YDL190C	0.64174	0.47627	-0.37352	0.3657	0.5505	-0.38752	-0.28882	-0.87042	-0.83772	-0.67966	-0.4192	-1.0471	-0.44243	-0.033911	0.68409	0.30893	0.27232	1.0705	0.51232	0.95877
YDL191W	-0.94726	-1.8097	0.58013	-2.4128	-2.3553	-2.6579	0.21195	-0.9795	0.26648	-1.0801	-2.4674	-0.31441	-1.1387	-0.67203	0.24242	-0.32988	-0.23953	-0.92965	-1.5252	-2.3803
YDL192W	-0.42307	0.35732	0.61618	0.87662	0.59303	-0.78068	-0.19531	0.50964	-1.7921	-0.054669	0.029569	-0.37542	-0.73583	0.1952	-0.22144	-0.68061	3.4501	-0.34807	0.3222	-0.34621
YDL194W	0.82251	-0.34316	0.21539	0.21668	0.99745	-0.21464	0.52311	-0.011439	0.53412	-0.17355	0.21052	-0.13363	0.18071	0.094658	0.1387	0.17037	-0.65863	0.40181	-0.24382	0.17524
YDL197C	-1.2514	0.62904	0.44248	0.31716	0.20631	-1.1433	0.74193	1.0414	0.12897	0.43135	0.17171	0.4035	-0.26035	0.16984	0.032451	0.068432	0.22649	-0.84508	-0.34776	0.63543
YDL199C	-0.36297	0.92507	0.13908	0.8382	0.30363	-0.48519	0.74029	0.42475	-0.51198	0.87632	0.495	-0.42584	-0.66583	0.12705	0.028463	-0.27455	0.30525	-0.24183	7.8575	1.929
YDL200C	-0.49791	0.57884	-0.12919	0.64046	1.0826	-0.052676	0.38146	0.04609	-0.66816	-0.18956	0.40414	0.42639	0.29986	0.32874	-0.24462	-0.76601	0.43538	0.017308	0.39006	0.026718
YDL201W	0.43327	-0.13883	0.36039	0.21058	0.68587	-0.042017	0.50881	-0.21527	0.009555	0.20126	0.8305	1.0702	0.27463	0.097321	-0.70002	0.37871	0.58452	0.0038196	-1.9654	-0.4026
YDL202W	-1.8211	-1.8091	-1.5159	-1.5833	-1.4345	-2.0065	-1.6771	-0.56329	-0.31229	-1.6702	-0.8927	-0.97303	-1.5961	NaN	NaN	1.6239	-1.768	NaN	-0.37475	NaN
YDL203C	0.41758	-3.7302	1.4546	2.1878	1.7856	0.77184	-0.17984	1.8969	-3.4895	2.9359	-0.41093	0.30573	-0.21406	0.4417	-0.071563	-0.39233	5.8205	-0.15056	1.7344	0.51229
YDL204W	1.5601	0.35945	-0.11309	-0.10167	0.3003	0.19025	0.18988	0.6399	-1.2531	0.62151	-0.8828	0.27186	-1.1836	0.0074085	-0.58507	6.934	0.58099	-0.60287	-0.35234	-0.99998
YDL206W	-0.020531	0.37303	0.85987	1.1124	-0.026405	0.32581	-0.98047	0.77282	-0.85231	-0.78089	-1.5409	-0.7764	-1.056	-0.51856	-0.95187	6.6115	0.78525	-0.61342	0.51114	-0.94366
YDL210W	0.3252	0.30935	-0.067376	0.17876	-0.21703	-0.13435	-0.42054	0.21969	0.55338	0.29346	0.21711	2.2016	0.95536	0.6968	2.8647	2.244	0.16651	1.7883	0.82783	0.28488
YDL211C	0.2724	-0.027968	0.30323	-0.28289	-0.6974	0.24622	0.20165	0.95367	1.2848	0.040929	0.098105	0.51745	0.3248	0.72382	1.7309	0.64679	-0.38854	-0.11967	-0.45083	0.029679
YDL213C	1.0522	-0.23867	0.34128	0.2319	0.72737	0.20203	0.33938	-0.12118	-0.63748	0.082038	0.83208	-0.11104	0.57948	0.55012	0.27929	-0.019928	0.49438	-0.25861	1.8398	-0.38259
YDL214C	0.11139	-0.91559	0.53717	-0.053646	0.78183	-0.02064	1.3266	0.0044625	0.046297	0.16424	-0.026328	-0.84269	0.2663	-0.25918	1.3542	0.10176	0.48273	-0.096457	-1.4018	-0.12934
YDL215C	-4.2041	-2.2951	1.2005	-0.21176	1.1182	0.69241	0.87359	-2.7903	-1.0726	0.079519	0.92704	0.82815	0.42586	0.36311	-0.26225	-0.94531	-0.10221	0.55428	0.30085	-0.038758
YDL216C	-0.069357	0.018321	0.56828	-0.48166	0.76613	0.29815	0.71637	-1.1688	0.8106	-0.019638	-0.06248	0.7731	0.51256	0.46381	-1.8531	0.94605	0.44247	-0.25455	1.4063	0.047721
YDL218W	0.36426	-0.47825	0.58889	-0.48316	0.97776	0.34826	0.67206	0.3794	0.30184	0.088984	0.94852	1.0735	0.32617	-0.018209	0.075952	0.20334	-0.044336	-0.72936	0.85338	0.22904
YDL219W	0.48805	0.28135	0.32222	-0.020765	1.15	1.2892	0.85405	0.49771	0.040969	-0.58827	0.65071	0.79815	0.18249	0.53282	0.93759	0.52966	-0.40736	0.57174	1.1415	0.40822
YDL222C	-0.31078	1.342	-0.31777	-0.36004	-0.36828	0.49298	0.41469	-0.19297	0.091649	0.98931	0.13098	0.70993	0.724	0.14037	0.0089732	0.31082	-0.6547	2.0263	-0.43937	-0.022095
YDL223C	-0.075139	0.25754	-0.55503	0.24877	1.2234	0.72359	0.9543	0.52453	0.36986	0.050211	0.2947	0.69154	0.95716	0.8108	1.8003	0.26918	1.3494	0.43072	0.28908	0.25714
YDL224C	-0.436	0.63544	-1.2029	2.9946	0.70812	0.44411	-0.83115	0.10632	-0.12366	-0.38203	1.0934	-0.20734	1.0341	-0.51315	0.44166	0.99709	-0.68401	0.92854	1.0775	-0.018537
YDL226C	0.29794	-0.46207	-0.17848	0.39426	0.91784	-0.63815	0.27462	-0.43248	-0.72787	-0.36739	-0.11814	1.0202	-0.099861	1.2826	2.335	0.84341	0.76862	-0.52508	-0.031257	0.32145
YDL227C	-0.056669	-0.10122	0.055397	-0.17724	0.046198	-0.0087325	0.045019	-2.2535	-0.91096	0.063932	0.21446	-1.0823	0.10126	0.41327	1.2819	0.94719	0.42461	0.6004	0.23787	0.56556
YDL229W	0.64956	-0.051469	0.30598	-0.51712	0.50539	0.15452	0.22231	-0.92171	0.68356	0.059042	0.20172	-0.06081	0.41496	0.37196	0.30062	0.60354	1.3613	-0.71976	1.2789	0.39789
YDL230W	0.71968	-1.0367	0.85408	0.10142	0.48078	0.3098	0.14279	-0.062738	0.28119	0.32603	0.49976	-0.86777	0.082275	-0.5809	-0.2764	0.31655	-0.23151	0.90956	0.33133	-0.36387
YDL231C	-0.043523	-0.23731	0.093654	-0.3149	-0.48697	NaN	-0.67737	0.011023	0.46714	0.11288	-0.68903	-1.5325	-0.77964	-0.38948	-0.97597	0.68179	-0.9581	-0.045016	-1.6081	-0.444
YDL232W	0.073767	0.80319	0.60801	0.020214	-0.26847	0.020691	0.085632	0.24601	0.61895	-0.025996	0.43601	-0.27374	-0.2106	-0.36851	-0.12634	0.79707	-0.30242	0.0024402	0.73054	0.3493
YDL233W	1.218	0.0082637	0.24126	-0.017403	0.2558	0.0017513	-0.0066566	-0.30813	0.45811	-0.34516	0.65536	0.70052	0.17346	0.1963	1.3092	0.19154	0.042966	0.25389	-0.45809	-0.22936
YDL234C	0.7569	0.17863	0.78149	0.40971	0.37944	0.2818	0.40359	0.017179	-0.071142	0.57952	0.44916	-0.41086	0.069425	-0.12842	1.5395	0.37341	0.26292	0.16993	0.1481	0.24902
YDL236W	0.88345	-0.3281	0.21768	0.57306	0.61066	0.23684	0.11722	1.2999	0.29538	0.16876	0.33349	0.80133	-0.10738	0.3367	0.53024	0.41776	0.72528	0.47425	0.75378	0.68032
YDL237W	0.82527	0.50755	1.5151	-0.34846	0.84319	0.74829	0.56203	0.18908	0.2498	0.041125	0.19804	0.060454	0.7064	0.27246	0.56224	-0.023721	-0.12436	0.43179	-0.27829	-0.14151
YDL238C	-0.28685	-1.371	-0.22876	0.27241	0.059725	0.74335	0.65677	-0.82232	0.30041	-0.43313	0.43276	-0.68594	2.4477	-0.057804	-0.67345	-0.33673	-0.81987	0.17639	-0.19188	0.265
YDL239C	0.46516	0.15846	0.44728	0.85397	1.219	0.23594	0.6161	0.41849	-0.18493	0.68319	1.8234	1.9497	0.48441	1.3617	0.44562	0.20853	0.82764	-0.073565	-1.3165	0.68174
YDL240W	0.27959	-0.08669	0.092803	0.28309	0.15227	0.066157	-0.19893	-0.96668	0.099204	-0.3411	-0.09371	-0.18775	0.50672	-0.28313	-0.56283	0.24021	-0.11269	-0.33714	-0.47855	-0.45597
YDL241W	0.2101	0.14046	0.15209	-0.56559	0.17952	-0.25245	-0.12065	-0.20908	0.91403	0.55019	0.52475	0.76075	-0.41605	0.14576	0.45079	0.72127	0.68331	0.41925	0.32533	0.014194
YDL242W	-0.048363	0.4045	0.13477	-0.11718	-0.28932	0.25501	-0.67748	-0.1146	0.3741	0.061895	0.1289	-1.1973	-1.088	-0.2269	-1.0345	-0.43924	-0.39269	0.59451	-0.31509	-0.17132
YDL243C	0.33066	0.12143	0.11027	0.39665	0.3977	0.027729	-0.40678	-0.42796	-0.31085	-0.57997	0.0079195	-0.29107	0.078293	0.048834	-0.41647	1.1294	0.78396	-0.12391	-0.89617	0.25602
YDR001C	0.62867	0.9422	0.038682	-0.21123	-0.28067	0.19097	-0.26274	0.5123	0.70428	0.53551	0.8521	0.38034	0.062999	0.18461	-0.80616	1.0217	-0.10703	0.53752	0.28779	0.66587
YDR003W	-0.002907	0.45275	0.60637	0.71218	0.010723	0.58907	0.29397	0.33769	0.67259	0.12769	-0.65767	0.38449	0.27957	0.52477	0.32698	0.79893	0.26257	0.01403	-1.3068	-0.19745
YDR003W-A	0.1547	-0.91502	0.27851	0.65449	-0.47346	-0.024755	-0.071845	0.16494	0.08267	0.10579	-0.15678	0.1471	-0.45564	-0.76618	-0.033694	-0.3838	-0.19614	-0.034685	-1.3269	0.092104
YDR004W	0.089783	-0.42974	-0.66283	-0.66679	-0.76429	0.22413	-0.42791	-0.21279	-0.091975	-0.68207	-0.72937	-1.3983	0.11909	0.47652	-0.97944	-0.011001	-0.079321	0.057104	0.80296	0.32666
YDR005C	-0.31026	0.036809	0.86881	-0.41544	-0.36922	0.46302	-0.66463	-0.89268	-1.5857	-0.15752	-0.67183	0.047351	-0.61279	-1.2939	0.10349	-2.003	-1.5308	-0.16864	-0.79257	-2.2588
YDR006C	-1.7392	-0.10845	0.21131	-2.4432	-0.59323	-0.081282	-0.062706	-2.8904	-0.6909	-0.39641	-1.5211	-0.96447	-0.29057	-1.5304	-1.3233	-0.55194	-0.99812	0.39936	-1.2148	-1.5974
YDR009W	0.51031	-0.50714	0.6649	-0.01618	-0.18934	1.2899	-2.6564	-3.5769	-1.9431	-2.8355	-2.8703	-2.4066	-3.3241	-0.21588	0.90035	0.25183	0.3183	0.1605	0.12126	0.33504
YDR010C	-0.21541	0.10346	0.41726	0.43668	0.52439	0.15575	0.043397	-0.42092	0.012737	-0.23008	0.10213	1.582	-0.027802	-0.33414	0.12346	0.22022	-0.82656	0.14531	0.46681	0.29769
YDR011W	0.64574	0.7596	0.39139	0.20636	1.1184	-0.2835	0.40531	0.23584	0.1165	0.38965	0.024179	-1.5062	0.061479	0.45172	-0.99113	0.53573	-0.61584	-0.44404	-1.3494	-0.21632
YDR014W	-0.59266	-0.21549	-0.43127	0.53867	0.092667	0.059376	-0.32294	-0.1754	0.13536	-0.20772	-0.61785	-0.72201	0.084415	-0.088494	-1.513	-0.087183	-1.3349	0.26225	-0.12946	0.06751
YDR015C	0.34117	0.068325	-0.92725	0.17293	-0.26665	0.052032	-0.95416	-0.103	-0.25629	-0.28857	-0.041599	-0.72078	-0.63901	-0.083479	0.21032	0.23976	-0.51392	0.49079	-0.07955	-0.61234
YDR017C	-0.70925	0.025158	0.61171	-0.19545	-0.83891	0.17501	-0.66294	-0.36014	-1.7322	-0.066174	1.3643	1.1333	-0.64583	0.4423	1.871	0.10668	0.10771	0.35812	1.0181	-0.17721
YDR018C	-0.83953	-0.13366	-1.1267	-0.49756	-1.8455	-0.91877	-0.35948	0.13929	-0.54947	-0.0073703	-0.87969	-0.30791	-0.53953	-0.79003	0.74981	-0.10501	-0.26169	0.29266	-0.41096	-0.16538
YDR019C	0.37688	0.2944	0.71002	0.097315	0.01963	-0.21682	0.35505	0.12501	0.99106	1.304	-0.10137	0.10018	0.1796	-0.34904	0.37448	0.50533	0.18284	0.3704	0.66751	-1.1836
YDR020C	0.19321	0.50755	0.11244	0.43468	-0.055867	-0.97759	-0.3003	-0.16671	0.31445	-0.36097	0.18019	0.38085	-0.80687	-0.23439	-0.55825	-0.58808	-0.099068	0.68786	-0.66632	0.17092
YDR022C	0.0416	-0.3009	0.27824	0.070776	-0.3142	-0.36795	0.25421	-0.27656	0.48483	0.18399	0.16514	-1.0879	-0.6928	0.35421	0.31204	0.070537	0.6436	0.6856	-0.28266	-0.030475
YDR024W	-1.1949	-0.63686	-0.98147	-0.73778	-0.31186	-0.69107	-2.7106	-2.7347	-3.0765	-2.1155	-1.3897	-0.76474	-2.1432	0.052671	1.1344	-0.56684	0.18836	0.39104	0.17741	-1.1928
YDR025W	-0.059969	-0.30781	-2.3091	1.5099	0.50489	0.25259	-0.36682	0.10973	-0.35092	-0.80354	0.59043	1.0376	-0.16925	0.45763	1.6181	-0.0041169	1.6362	0.5975	1.3585	1.7111
YDR026C	-0.21135	0.13828	-0.18389	0.23755	1.046	-0.0024125	-0.13818	0.30517	0.3777	0.016408	0.37711	0.45667	0.38481	-0.81515	0.15723	0.55814	0.23562	-0.17608	0.009627	0.14125
YDR027C	-6.8143	-1.6226	2.0417	1.5163	3.5871	3.8218	-2.4949	1.1735	-1.1155	-4.5278	-0.48568	-7.3317	-1.8796	-0.0010522	-0.53125	0.22929	-0.01263	-139.1177	1.1398	0.17409
YDR028C	-3.1065	-4.509	0.4132	-4.0406	-3.7169	-2.3082	-2.3637	-3.6647	-2.7627	-2.3976	-1.4914	-1.6089	-3.26	1.0131	1.1988	-0.38889	-0.43354	-1.6445	-1.0871	-2.7137
YDR029W	-0.2334	0.018204	0.37214	0.27544	0.96128	-0.1075	-0.46715	-0.0018459	-0.11927	-0.016285	-0.10062	-0.48726	0.27184	-0.29739	-0.22479	0.17891	0.10012	-0.46861	0.61847	0.082563
YDR030C	-0.064447	-0.0060719	0.30163	0.34161	0.82902	0.061737	0.49122	-0.25174	0.053275	0.090277	0.72287	1.4538	0.37292	0.46491	0.077683	0.28692	-1.1799	0.053732	-0.31249	0.24751
YDR031W	-0.22541	-0.24377	-1.153	-0.51044	-0.154	0.0060043	-0.51713	0.0010259	0.025337	0.10342	-0.43744	-0.86858	-0.45986	-0.16977	0.084317	0.36579	0.17925	0.66628	0.24038	0.28221
YDR032C	0.29022	1.1349	-0.021866	-0.54144	-0.24847	0.73805	0.35416	-0.051709	0.56335	0.34236	-0.45752	-0.14675	0.62591	0.40473	-0.45346	0.0050882	-0.35832	0.15895	-0.12448	-0.45145
YDR033W	0.60312	0.24707	-0.24346	-0.27686	0.25462	-0.34285	0.59027	-0.27572	0.14557	0.45088	-0.094373	0.49287	0.37434	0.020653	0.11258	0.6218	0.14131	-0.63355	-0.48069	0.05392
YDR034C	-1.8458	18.9388	-0.26701	-0.092518	-0.064171	-2.4124	-1.655	0.72711	-2.0172	6.022	-1.0872	-0.19997	-1.2631	2.3001	-1.1605	4.4234	0.90883	-0.51486	-1.1282	-0.75868
YDR034W-B	0.087609	-0.97169	0.37837	-0.085663	-1.4881	-0.012339	0.089506	0.26133	0.11799	0.33461	-0.70314	0.37374	-0.33277	-0.98025	-0.89776	-0.72421	-0.28697	-1.2754	-0.33778	-0.50552
YDR035W	0.30361	-0.18939	0.040806	-0.7479	0.31385	-1.2235	0.26596	-0.73196	-0.23741	0.13281	0.1108	0.25779	-0.40904	-0.73772	-0.29678	-0.59473	-1.1474	-0.25969	1.0829	-0.72744
YDR036C	0.69162	-1.3884	0.38675	-1.0379	0.32267	-0.97269	0.019273	-0.70815	0.009113	1.1468	-1.9587	0.67599	-0.45691	-1.2315	-1.0121	-1.3771	-1.6694	-0.78021	-0.49614	-1.1005
YDR042C	-0.38192	-0.55985	-0.29315	-1.573	0.068354	-0.0018549	-0.34726	-1.579	-0.62306	-0.33266	-0.71799	0.10862	0.072666	-1.5441	-0.96372	-1.2988	-1.4399	-1.3141	-0.45841	-1.7474
YDR043C	0.20662	-0.74563	0.82538	0.34704	0.24285	-1.0492	0.048417	-0.37008	-0.063165	0.5666	-1.0968	0.27015	0.2236	-0.22132	-0.74687	-0.86247	-2.6226	-0.044037	-0.91994	-1.0511
YDR046C	0.35249	-0.24921	0.42224	-1.9019	0.61911	-0.056489	0.13295	0.11138	-0.036473	-0.0070993	-0.43193	-0.83216	0.66881	-1.1063	-0.10798	0.53381	-1.5848	-0.34231	0.31989	-0.73564
YDR048C	0.3888	-0.23198	0.48454	-0.5701	-2.4009	-0.037676	-3.2567	-2.7099	-2.85	-1.8731	-2.3605	-2.0108	-2.3766	-0.060694	0.18463	-1.0922	0.074382	-1.3324	-0.89	-0.57162
YDR049W	-0.44358	-0.31297	0.77148	0.28878	-1.0815	0.47312	-3.4335	-3.0362	-2.3894	-4.0193	-1.827	-0.56061	-2.6279	-0.20901	-2.8771	-1.221	-1.2044	-1.6974	-1.8637	-2.1896
YDR050C	-0.55877	1.125	-0.14145	-1.5928	-0.91991	-0.9001	1.0129	0.41988	1.1383	0.82505	0.75259	2.0973	1.0519	-0.47647	0.034477	-1.4276	0.34646	-0.716	0.42685	0.19607
YDR051C	0.14533	-0.40938	-0.33203	-0.016626	0.33236	-0.66746	-0.57271	-0.14982	-0.46615	-0.31524	0.44415	-0.3999	-0.067197	0.32574	0.47615	0.12293	0.51149	0.5284	0.55851	0.26519
YDR055W	0.27142	0.9018	0.5216	0.42702	-0.028221	0.041818	0.47331	0.43248	0.68248	0.26825	-0.34707	0.55071	0.1477	0.5348	-0.35738	0.29629	-0.039003	-0.71138	0.26575	0.60217
YDR056C	-0.66338	-0.10262	-0.73871	-0.79094	-0.075211	0.072641	-0.68388	0.16283	-0.54954	0.48125	0.23956	-0.46871	-1.1776	-0.7061	-1.0511	-1.5758	-1.1859	-0.7831	-0.74521	-0.02485
YDR057W	-0.67751	0.066641	-0.59965	-0.56152	-0.55755	-0.062247	-0.92079	0.032779	-0.056765	-0.57389	0.32574	-1.3318	0.028858	-1.076	-0.65041	-0.71349	-0.88389	-0.26917	-0.84959	-0.57202
YDR058C	-1.0051	-0.55277	1.028	-0.77308	-0.83865	-0.48394	0.53326	-0.63237	-0.97005	-0.75745	1.1317	-0.079699	-0.67807	0.11802	1.5379	-0.4936	-0.66145	3.338	-0.27269	0.62803
YDR059C	0.56036	0.25393	0.3601	-0.22492	-1.5943	-0.039368	0.48048	0.19145	0.7224	0.37894	0.23013	-0.61217	0.35045	-0.54361	-0.31135	-0.51281	-1.475	0.51938	-0.36622	0.50876
YDR061W	-0.42483	-0.5933	-0.21685	0.26663	-0.39114	-0.35054	-0.56213	-0.34493	-0.20007	-0.015381	0.58874	-0.2242	0.15449	-0.42787	1.1688	0.6324	-0.49207	0.12341	0.11173	0.2482
YDR063W	0.37736	0.19655	-0.033138	0.16535	0.24498	-0.65393	0.14007	-0.19067	0.34984	0.32544	0.17195	0.34272	0.48208	-0.80124	0.07208	0.40487	-1.0914	-0.31153	-0.77535	-0.40055
YDR065W	-1.3215	-1.5535	-0.90385	-1.085	-0.58807	-0.055672	-0.0031307	-1.493	-1.0505	-1.1568	-1.3974	-0.9148	-1.408	-0.091321	-1.5817	-0.12593	0.14193	-1.0006	-0.87516	-1.1112
YDR066C	0.23832	1.4099	0.68746	0.52164	0.23867	-0.29398	1.0271	1.4626	-0.87732	1.4472	0.9732	0.66546	0.27895	0.64486	0.59313	1.4395	0.58542	0.97392	1.9334	0.43815
YDR067C	0.45957	0.42232	0.45782	0.53943	0.0023802	0.32829	0.29582	0.0010324	0.27869	-0.025001	0.39213	0.083763	0.15614	0.65118	0.122	-0.19521	0.50306	-0.60132	0.14918	0.63194
YDR068W	0.039464	-0.87634	0.47074	-0.51771	-1.4917	-0.3809	0.15618	0.16474	-0.06395	-0.05994	0.50567	0.42046	-0.14472	0.12082	0.18396	-0.54502	-0.20363	0.22663	-0.23335	0.2876
YDR069C	-2.7656	-4.9052	0.29132	0.78306	0.43667	0.65916	-2.163	-2.1395	-3.5997	-1.8237	-0.92015	-1.2429	-1.1355	-2.0389	-2.1859	-3.052	-1.5455	-1.2376	1.621	-2.5752
YDR070C	-0.67787	-0.2934	0.094783	-0.87503	-1.4035	0.050058	-0.9516	-0.88982	-0.66764	-1.1441	-0.71354	-0.44085	0.019845	-0.34484	0.78672	-0.54301	-0.31661	0.33007	0.095531	0.21039
YDR071C	-0.19343	0.40645	-0.1885	2.0495	0.31992	1.0347	0.39121	1.6383	0.4454	0.49268	1.4687	0.64506	0.67583	0.83593	0.2934	-0.35195	0.40813	1.0133	0.55146	-0.8185
YDR072C	-0.69225	0.96752	-0.37433	0.56787	0.60919	-0.3576	-0.11323	0.49225	0.62557	-0.56929	0.2686	-0.91271	-0.8845	-1.1322	-0.52039	-0.72253	-0.87122	0.49355	1.2042	-0.74637
YDR073W	-1.138	0.32479	-0.68838	-0.34946	-1.0272	-0.50652	0.17838	-0.23496	-0.33268	0.087042	-0.13584	0.16918	-0.395	-0.74344	-0.51798	-1.4205	-1.0185	0.37303	-0.18841	-0.62865
YDR074W	-0.67234	-0.064232	-0.32884	0.19798	1.1056	-0.38282	-2.502	-2.392	-2.3879	-2.6325	-1.3531	-0.89291	-1.9632	-0.32926	0.80243	0.10628	2.4969	1.9273	0.45567	-0.47223
YDR075W	-1.2414	0.066259	-0.62192	0.10105	-1.2252	0.45416	0.010846	-0.1983	-1.7124	-0.52583	-0.62391	-0.87161	-0.50792	-1.5435	-0.74488	-1.459	-1.7143	-0.51606	-1.0098	-1.8003
YDR076W	-0.57175	0.19577	0.28836	-1.3596	-1.2839	0.11656	-0.63286	0.2294	-0.13378	-0.54811	-0.089506	-0.58329	0.30544	-0.78862	-0.083565	-0.15796	-1.6565	-0.7519	0.43848	-2.2366
YDR077W	-0.53093	-0.36329	-0.97999	0.19003	0.3063	0.41986	0.31124	-0.59324	0.063137	-0.04875	0.35354	0.023375	0.31294	-0.59863	1.1788	0.57351	0.22941	1.6452	0.9886	-0.38094
YDR078C	0.021244	0.16829	0.24897	-0.14382	0.39158	-0.88362	-0.13034	0.50142	0.59575	0.0030474	-0.059348	-0.39593	0.084117	0.26366	-0.13921	0.27217	-0.80019	-0.83412	-0.030056	-0.78121
YDR079C-A	-1.588	-1.715	-0.65711	-1.317	-2.0451	-0.74177	-1.997	-2.7998	-1.9761	-1.7519	0.36086	-1.3478	-2.0233	-0.65031	0.18519	-0.50414	-0.67076	-0.95946	0.029211	-0.79109
YDR079W	-3.7246	0.18965	-0.18742	-0.51485	0.9556	0.93222	-3.4337	-2.2806	-1.8423	-2.2656	-1.485	-1.6057	-2.1261	-0.41006	-0.84235	-0.50978	2.1777	-1.3954	-1.4117	-1.8912
YDR080W	-2.2143	-0.51471	-0.33384	-0.34095	0.046772	-1.8378	-0.74713	-1.4417	-0.77503	-2.1691	-0.05787	-0.10673	-0.71997	-2.0845	-2.5694	-0.39806	-1.1111	-1.2296	0.18808	-2.5256
YDR083W	0.81229	0.16493	-0.46562	0.71101	0.68902	-0.41047	1.1026	1.4752	1.3571	1.2035	2.7594	1.6067	0.86141	1.1758	1.4992	0.8247	1.268	2.7584	1.1133	2.5918
YDR084C	-0.19017	-0.16508	0.088084	0.018358	-0.16967	0.12876	0.60261	0.30374	0.3629	0.41205	0.45198	0.30386	0.16443	-0.1559	-0.087934	0.47059	-0.15483	0.020297	-0.13008	0.4365
YDR085C	-0.039312	-0.22385	0.53105	0.36409	-0.4427	0.72789	-0.012425	-0.67204	-0.43235	0.10151	-0.59691	-0.56389	-0.077615	-0.19614	1.3808	-0.090193	-0.3223	0.057218	-0.5173	0.057533
YDR089W	-0.44485	0.20802	-0.041626	0.28696	1.0493	0.6816	0.33643	0.44156	0.29652	0.41014	1.325	0.2061	1.2367	-0.58519	-0.30195	0.20769	-0.80121	-0.1882	-1.3778	-0.17825
YDR092W	0.39284	-0.25786	-0.14917	0.88176	0.83539	0.34828	0.14158	0.29572	0.16918	-0.053699	0.42173	0.42951	0.46732	0.21629	0.76128	0.67286	0.16141	0.21201	0.32083	0.095973
YDR093W	0.59172	1.9604	-0.49584	0.059699	0.38387	0.14364	0.19552	0.23248	0.55675	1.0352	0.68732	-0.023884	0.44624	-1.4582	-0.044408	-0.57903	-1.4413	-0.45206	-0.77304	-1.1795
YDR094W	0.014383	-0.36165	-0.13059	-0.90223	-0.10669	0.2261	-0.095086	-0.03138	0.10755	0.06359	-1.3839	-0.56226	-0.024804	-0.71033	-0.77922	-0.28381	-1.6734	0.13204	-1.6671	-1.2898
YDR095C	0.44993	1.2227	-0.0053472	-0.12834	-0.7644	-0.72994	1.1456	0.35344	0.61958	0.69747	0.40706	-0.88329	-0.98505	0.11833	1.0873	0.57042	-0.80561	1.4466	-0.34188	-0.40913
YDR096W	0.84861	0.57753	-0.28733	0.4515	-0.38312	-1.1677	0.20906	0.62335	0.1397	-0.5125	1.0634	0.11388	-0.002399	0.23565	0.27017	0.53379	-0.66437	1.2323	-0.019702	0.69037
YDR097C	0.19848	0.094727	0.16714	-0.89088	1.0958	-0.13213	0.54305	0.16127	-0.18869	0.29045	-1.5898	0.82831	0.57726	1.2935	0.4992	0.3823	1.5541	0.039294	0.018121	0.44335
YDR098C	-0.75408	0.59815	-0.99464	-0.53015	-1.7211	-2.6475	0.26968	0.62701	0.27593	-0.066612	-0.31906	-0.292	0.011749	-0.71005	-0.19625	-1.4551	0.10104	-0.55575	0.11373	-0.63062
YDR099W	-0.48267	-0.10039	-0.10512	-0.076478	-0.34356	-1.7396	-0.53487	-0.62406	-0.35151	-1.2814	-0.72404	0.43172	-1.0332	-0.09461	-0.085171	0.090748	-0.073371	-0.1987	-0.019134	-0.41764
YDR100W	0.31419	-0.31757	-0.29127	-1.0356	-1.263	-0.16397	-0.052354	-0.41773	-0.69571	-1.5277	0.25088	-0.50017	-1.3719	0.6207	1.3487	0.73582	-0.51361	1.0602	-0.13179	0.14601
YDR101C	0.9544	-1.7549	0.014265	-0.10858	0.47827	0.25187	0.19919	0.48985	0.06277	-0.40163	-0.22937	-0.14568	-0.3621	0.26395	0.55538	-0.048763	0.069077	0.26825	0.15096	1.5568
YDR102C	0.43804	-0.62873	0.035015	0.5479	1.1334	0.023474	0.027495	-0.087562	0.16831	-0.3338	-0.034829	-0.15808	0.32761	0.74475	-0.063786	0.39256	-0.92525	0.24302	-0.011071	-0.4948
YDR104C	0.062639	-0.79175	-0.8396	0.34257	0.040362	0.18923	0.21438	-0.19355	0.068821	0.18091	0.29307	-0.38481	0.017078	0.31656	0.096767	0.5043	-0.33477	-0.28553	0.96034	-0.11448
YDR105C	-0.47889	-0.77011	-0.24279	0.080591	-0.40306	-0.18482	0.51819	-0.046662	-0.153	-0.029746	1.1078	-0.13563	-0.30426	-0.51531	-0.1455	0.2722	-0.44096	-1.0591	0.070594	-0.5687
YDR107C	-0.064639	0.47896	0.40931	-0.77777	0.58559	0.43303	-0.038222	0.013399	0.798	-0.035711	-0.88133	0.090818	0.072152	-0.59083	-0.51613	-0.41754	-0.15973	-0.79267	0.46937	-0.2434
YDR108W	0.211	0.17969	-0.30668	0.35605	0.0085719	-1.9306	0.47735	0.71471	0.084336	-0.90507	-0.26181	0.020372	-0.10635	0.36527	-0.64616	0.084311	1.2325	-0.31121	0.80683	-0.57943
YDR109C	0.065114	0.5226	0.055381	0.1778	0.74044	0.0042536	-0.11179	0.35917	0.48769	-0.061689	0.16956	0.35464	0.37197	0.23296	0.6871	-0.072049	0.85259	0.059429	0.40456	0.63292
YDR110W	-0.6452	0.77382	0.35341	0.67124	-0.39147	-0.3149	-0.2708	0.41354	0.32926	0.66387	1.5275	0.93376	-0.2171	0.79541	0.9171	0.76673	0.64196	2.292	1.2175	0.64905
YDR111C	-0.27721	-0.052938	0.78315	0.37608	-1.1184	-4.4524	0.02656	-0.1008	1.1441	0.26179	-0.52681	-0.51269	1.1835	-0.77216	-0.3681	-0.36505	1.8556	0.80781	-0.13673	0.12681
YDR112W	0.24988	-0.51594	-1.0086	1.1407	-0.022634	-0.086365	0.27434	-1.2553	0.11288	-0.42231	-0.074003	0.62473	0.84977	-0.20164	-0.1351	0.4215	0.6496	-0.18415	0.84564	-0.66674
YDR114C	-2.4626	-0.20536	-0.68971	-0.26116	-0.57432	-1.0624	-1.6762	-2.684	-1.8538	-2.3786	-1.6464	-1.3608	-1.9601	1.0786	0.9121	-0.12887	0.83053	0.39855	0.66366	0.3714
YDR115W	0.57359	0.41483	-0.97417	-0.0068535	-1.66	0.31382	-0.82587	-1.0665	0.32481	0.032285	-0.45745	0.3507	1.1219	-0.58668	-1.5999	-0.13065	2.0094	-1.0069	1.3436	0.92272
YDR116C	-1.1432	-0.32015	-1.2625	-1.7561	0.25202	0.27606	-2.0613	-2.8612	0.016789	-0.9696	-0.58838	0.86821	0.31918	-2.0539	-2.2735	-2.2661	-0.34463	-0.68713	-0.74945	-2.5827
YDR117C	0.97067	-1.0993	-0.48082	-0.3157	0.71407	0.13955	-0.90336	0.12843	0.10905	0.33518	-0.63206	1.199	0.69433	-0.13171	-0.73279	-0.2886	1.6051	-1.6623	-0.61563	0.38515
YDR119W	1.3049	-0.56519	-0.21748	-2.3015	1.1637	-0.36234	-0.79284	0.19052	0.78862	0.57734	-1.5009	1.2449	0.52485	-0.36355	-1.3641	-0.23265	1.8307	-0.49691	-0.11946	0.14878
YDR120C	0.52414	-0.88116	-0.73025	-1.2504	0.52014	0.020329	-1.183	-0.41328	0.73604	0.62417	-1.5878	0.26269	0.57989	-1.2347	-1.9585	0.24162	2.415	-0.75469	0.97047	-0.17306
YDR121W	2.1361	-0.44962	-0.31456	0.38591	0.19087	-0.25883	-1.0164	-0.48229	0.68299	0.72209	-0.381	1.1999	1.6685	-0.031234	-1.5197	-0.23269	0.45534	1.2644	0.84442	-0.099602
YDR122W	1.2449	-0.062142	1.0395	1.22	-0.011698	0.91309	-0.29442	-0.7236	-0.22733	-0.54527	1.6823	1.3745	0.69135	-0.58972	-1.8565	0.90759	1.2376	-0.8446	2.4519	-0.55498
YDR123C	-2.4934	-0.28459	-0.7113	-1.5818	-0.99015	-0.59921	-1.7175	0.19395	1.342	0.012215	-1.4551	-1.5312	-1.882	-1.7448	-1.5267	-2.3705	-1.7608	-0.75363	-1.0589	-1.7916
YDR124W	0.69521	-0.088007	1.8538	-1.5922	-0.30326	0.53914	0.26876	0.36752	0.48603	0.17353	0.73862	1.0537	0.48247	1.7656	-0.31244	1.1579	0.83771	0.15878	0.23887	0.50637
YDR125C	0.92663	-0.051435	-0.54074	-0.29675	-0.38002	-0.47328	0.057954	-0.042277	0.57792	-0.39985	0.65202	-0.15366	-1.0633	0.74881	0.95654	0.62608	-0.034642	0.64976	0.26594	0.75633
YDR126W	-0.72438	-1.1343	1.7366	0.2185	0.39025	1.6084	-1.0831	-0.61984	-2.7797	0.56645	-0.72608	0.82818	2.1244	0.062774	-0.27301	0.23302	0.30152	-0.36442	0.34981	3.5569
YDR128W	-0.63478	-2.1734	0.035349	0.48569	0.61667	-0.36913	0.62794	-1.3773	-1.2485	-0.3154	-0.62319	-0.30116	0.42439	1.2102	0.26501	0.54852	0.78753	0.517	-1.2435	0.68735
YDR129C	-0.26936	1.7	1.3326	-1.3625	0.3101	-0.032813	0.27169	0.1152	0.025594	-0.45521	-0.7275	-1.1481	-0.39811	1.0081	-0.5714	0.65983	-0.35599	-0.22086	-1.1027	0.13689
YDR130C	0.24972	1.0858	1.1199	-0.93917	0.21714	0.26245	0.59913	0.49904	0.10657	-0.26972	-0.71442	-0.99544	-0.2503	0.85346	0.147	0.63841	-0.37116	-0.033896	-1.6055	-0.53467
YDR131C	-0.68254	-0.11483	0.62027	-0.78618	0.060127	-0.085279	-0.018047	-1.523	-0.91171	-1.0737	0.18854	-0.92668	-0.97571	0.51833	1.1029	-0.19005	-0.91177	-0.20023	-0.99523	-1.0236
YDR132C	0.082744	0.22528	0.54627	0.21843	2.0246	0.9622	0.66637	-0.062529	0.51417	0.47444	0.20649	1.5827	-0.1407	0.75151	0.23437	0.16444	0.068395	-0.57683	-1.1814	-0.59165
YDR133C	0.32138	1.0628	0.75285	-1.2544	0.57155	0.82741	0.08865	-0.31212	0.029575	-0.32155	-0.036583	0.75912	0.30099	1.134	-0.06759	0.9581	-0.29134	0.64347	-0.73964	-0.28457
YDR134C	0.2469	-0.18559	0.23239	0.22898	0.29835	0.39015	-0.14735	-0.042873	-0.46587	0.23673	-0.0034618	0.14323	-0.55928	1.8731	-0.48519	0.91954	-0.53117	-0.02127	-0.911	-0.78906
YDR135C	0.81544	0.22195	0.25364	0.57976	0.16993	-0.068248	1.1079	0.54625	0.32543	0.56002	1.0339	0.76812	0.12737	1.4579	0.41012	0.37176	0.54207	0.46952	0.13375	0.56812
YDR136C	-0.38601	-2.5069	-1.6714	-0.49251	0.33391	-2.0136	-1.7043	-0.66532	-1.6896	-1.8015	-1.4653	-0.30552	-1.4008	1.6366	-0.36296	-0.48881	-0.18029	-0.30847	-0.51805	0.29805
YDR137W	0.51681	-0.79678	0.43161	-1.2397	0.04805	0.35887	-0.24275	-0.064491	-0.48104	-0.061383	-1.3059	-0.88472	-0.5384	0.22609	-0.12322	-0.040064	-0.10404	0.84721	1.0381	-0.22238
YDR139C	-0.78258	-0.46313	-0.12004	-0.30936	-0.72744	-0.70555	-0.67111	-1.126	-1.0335	-0.66901	-0.33158	-0.76477	-1.6307	-0.098043	0.6017	-0.40508	0.38695	0.79976	0.49583	0.93584
YDR140W	-0.59346	-0.12202	0.16266	-0.17473	-0.88535	-0.22221	-0.7942	-0.64317	-1.0068	-0.72655	-0.38121	-0.88069	-1.6893	-0.69688	0.23637	-0.39716	-0.53005	-0.049755	-0.48773	-0.22795
YDR142C	-0.18132	-0.5043	0.56831	-0.14483	0.25498	0.51405	0.27939	0.038707	-0.12241	-0.33907	0.19951	0.15762	-1.4663	0.11723	-0.24375	0.15342	-0.36773	-0.58139	0.72431	0.35152
YDR143C	0.52169	-0.99484	0.30547	0.27918	0.86302	-0.083118	-0.34632	-0.086947	0.045474	-0.18459	0.4124	0.29799	-0.39688	0.67733	0.90004	0.60468	0.58823	1.1673	-0.36682	0.8244
YDR144C	0.53591	-0.058363	-0.45402	-0.015635	-0.37837	-0.099224	0.21955	-0.017291	-0.84389	0.32216	-0.93787	-0.41762	-0.83298	0.086643	-0.58354	-1.3932	0.12466	-0.49817	-1.0246	0.12815
YDR146C	0.31036	0.070509	0.17814	1.2986	-0.0043563	0.037112	0.40823	0.69395	-0.12401	0.12788	0.94134	0.21295	-0.16381	-1.8436	0.34254	-1.2923	-1.1037	1.6167	0.9289	-0.41483
YDR147W	0.1497	-0.51968	-0.5794	-0.30542	0.46057	0.53861	0.21124	-0.28685	1.0307	0.060437	-0.96247	1.9793	2.2227	1.4891	-0.30906	0.43792	0.446	-0.06613	0.73133	0.34615
YDR148C	0.012759	-2.4149	-1.3202	-0.76748	-0.46236	1.0979	-4.8802	-3.2227	-4.1573	-2.741	-0.23798	-0.2793	-1.9466	-2.1791	-2.6538	-2.9206	-2.8569	-0.97988	-1.3352	-3.0188
YDR149C	0.78619	-0.44639	0.26314	-0.7074	0.0090201	1.0119	1.4646	0.77436	0.26972	0.35414	1.3307	-0.77328	2.4709	0.75336	1.1241	0.87368	0.82894	-0.47358	0.084584	0.71417
YDR150W	1.214	-0.36243	0.44799	-0.098174	-0.011298	1.0907	0.32848	0.71508	-0.92626	0.15865	0.50495	1.0968	1.7338	1.0299	0.91193	0.21064	0.47102	-0.69978	0.82186	0.21553
YDR151C	0.14903	0.4066	-0.29296	0.62554	0.061097	1.0609	1.0675	0.61466	0.058102	-0.0095721	1.5707	-0.70667	0.16715	-0.11709	0.008421	-0.79408	0.62164	0.16472	0.62772	0.74341
YDR152W	-0.29992	-0.21831	-0.88333	-0.16095	-0.65095	-0.00065603	-0.070331	-0.37409	0.053807	-0.434	-0.39796	-0.48005	0.28661	0.11605	1.0371	-0.74602	0.59961	1.0957	-0.49516	0.59666
YDR153C	0.16577	0.9323	-0.90054	0.26158	-0.11929	0.13498	-0.19225	-0.2306	-0.1294	-0.23215	0.35928	-0.05572	-0.087989	-0.063589	-0.0089641	-0.24477	0.070343	0.42781	0.60345	-0.26207
YDR154C	-0.071669	0.65337	0.13987	0.039029	0.76424	0.55282	0.13314	0.18343	0.17197	-0.072502	0.33928	-0.097218	0.14469	0.17183	0.1331	0.0078852	-0.046301	-0.025133	-0.15925	0.3859
YDR155C	-0.54961	-0.56356	-0.067102	-0.89074	-1.0566	-0.66201	0.2145	0.010588	-0.0085029	0.0082131	0.26119	0.28485	0.30179	0.39961	0.19337	-0.023372	0.29332	0.45133	0.1592	-0.32757
YDR156W	0.13724	-0.013444	0.92703	0.72682	0.23831	0.50009	-0.13089	0.004321	0.78896	0.023779	0.62425	0.45747	0.21194	-0.035488	0.62686	0.41584	-0.09943	-0.12554	1.1793	0.88984
YDR157W	NaN	NaN	NaN	NaN	NaN	NaN	NaN	NaN	NaN	NaN	NaN	NaN	NaN	-0.99205	-1.1252	NaN	NaN	NaN	NaN	NaN
YDR159W	-0.034162	-0.59717	-0.58391	-0.78633	-0.63887	-1.0071	-1.844	-0.61649	-0.62981	-0.76158	-0.99301	-1.0575	-0.43928	-0.167	0.36127	-0.84447	0.21597	-0.14507	-0.05998	0.37582
YDR161W	0.53726	-0.87039	1.0691	2.9711	2.0129	-1.6881	-0.35524	-0.90713	-0.14243	-0.55983	-0.59808	-0.32507	0.52417	-0.41791	0.63061	-1.2619	0.37999	-0.85151	-1.5973	-0.6948
YDR162C	2.0444	-4.4524	0.99496	0.36183	-0.58587	-0.80354	-2.2291	-1.8728	-3.1007	-0.88692	-2.0014	-1.0032	0.02438	-0.85055	-1.6795	-2.5949	-1.0311	-1.1966	-1.121	-0.68279
YDR163W	1.6004	-0.86722	0.17736	0.47935	-0.45273	-0.85263	0.43147	-0.63999	-0.76459	-0.4983	-0.34039	0.43669	0.40829	0.55818	-0.35154	-0.2785	1.1594	-1.1366	-1.0341	-0.60346
YDR165W	1.8671	0.25504	0.25533	0.6215	-0.099013	-0.54493	-0.28263	0.23142	0.55305	-0.13762	-0.22105	-0.33119	-0.81025	0.15061	0.11295	-0.15728	0.39922	0.89742	-0.71587	-0.35978
YDR169C	0.045827	-0.010816	-0.18671	-0.13137	-0.81561	-0.046918	-0.42408	0.030876	0.24451	0.044918	-1.1104	-0.083899	-0.41173	0.025274	0.1486	0.11712	0.92651	-0.39399	-0.56211	-0.37055
YDR169C-A	-0.075611	0.056995	0.1771	0.88415	0.50611	0.079745	0.022335	-0.073878	0.2	-0.00012346	-0.264	-0.54258	0.34526	-0.85369	-0.35644	-0.80385	-0.71764	0.35034	0.29803	-0.06457
YDR171W	0.16231	-0.0027697	0.15895	-0.29514	-0.52174	0.34022	0.62462	0.27184	0.26506	-0.19646	0.67518	-0.66484	0.50008	0.28826	0.80246	-0.14635	-0.51315	0.55373	0.39566	0.35581
YDR173C	0.077362	-0.08664	-0.17852	0.58847	-1.0394	-0.66352	0.95984	-0.20903	-0.30219	0.2007	0.20647	0.92618	0.1531	-0.63354	-0.48807	0.0080791	-1.4481	-0.4965	-0.36219	-0.4617
YDR174W	-0.058555	-0.45332	-1.3498	0.18198	0.1926	-1.5299	-0.39403	0.66914	-0.94418	-1.3796	0.97847	-0.039356	-1.115	1.611	1.0615	0.63871	1.6633	0.81046	-0.075454	0.49789
YDR176W	-1.0494	-1.0784	-1.6049	-1.674	-1.3602	-1.1371	-1.1521	-0.58299	-1.0172	-0.99889	-0.34799	-0.75326	-1.0471	-0.68577	-0.66252	1.3562	-0.41205	NaN	-0.72641	NaN
YDR178W	0.37168	-0.42275	-0.044341	0.30144	0.36683	-0.62882	-0.52263	0.16623	-1.0993	-0.12093	0.53663	1.4553	1.2233	-0.80855	-1.1761	-2.9489	-1.5774	-0.11345	-0.025181	-1.274
YDR179C	-0.25281	0.35332	0.044337	-0.4171	-0.038519	-0.22965	0.056215	-0.36053	-0.35568	0.3073	0.27557	0.077931	-0.0017032	-0.42111	-0.53751	-0.059301	-1.1162	0.24794	0.3349	0.11654
YDR179W-A	0.024081	0.078568	0.39166	0.095732	0.85072	0.22255	-0.59316	-0.080898	0.23882	0.14955	1.0651	1.5462	-0.37826	-1.1955	-0.62709	0.26208	-0.52829	-1.0898	0.019988	-0.28183
YDR181C	1.516	0.29105	0.12453	0.71206	0.72657	0.093973	2.0354	1.0993	0.027423	1.0102	-0.17576	0.80949	-0.47462	1.003	0.58894	0.17593	2.5171	-0.18284	0.41606	-0.50516
YDR182W-A	-0.20041	0.13176	0.23393	0.21432	-0.18947	0.14291	0.01414	-0.04028	0.22358	0.35539	-0.37407	-0.016613	-0.03609	-0.1852	0.12625	-1.0104	-0.60764	-0.021365	0.50669	0.1384
YDR183W	0.81049	0.05814	0.18185	-1.6042	-0.60772	-1.705	-0.89858	0.24848	-0.21354	-0.77447	-0.47717	-1.494	-1.818	1.6019	0.28805	0.43568	1.3892	-0.25569	-0.56855	0.59423
YDR184C	NaN	NaN	NaN	NaN	NaN	NaN	-0.62241	-0.075892	-0.088653	-0.11833	-0.080153	0.24648	-0.62937	2.395	0.81236	0.60825	1.6941	-0.068549	0.16382	0.44926
YDR185C	NaN	NaN	NaN	NaN	NaN	NaN	-0.14825	2.0458	0.79364	2.3303	-0.59665	0.29444	-0.45072	1.5243	-0.28679	4.604	-0.67439	0.22071	-0.36418	-0.86734
YDR186C	-0.66628	-1.5882	-0.055962	0.18853	0.32452	0.15591	-0.69611	0.25642	-0.40922	-1.0493	1.4019	0.21161	0.35183	-0.27884	-0.72809	-0.77388	-0.86878	-0.63015	-0.84594	-1.1682
YDR191W	-0.5273	-0.25764	-0.043954	0.20229	-0.11064	-0.43956	-0.26213	0.25022	-0.092895	0.44336	-0.37233	0.043618	-0.14586	-0.23515	0.014615	0.35221	0.75646	-0.19825	-0.056072	-0.39797
YDR192C	0.077683	-0.0083088	0.30319	-0.89164	-0.28652	0.15085	NaN	-0.32455	0.39706	0.48752	-0.087527	-0.19825	-0.26462	0.089152	0.72805	-0.56895	-0.051072	-0.4262	0.21455	-1.1475
YDR193W	0.20184	0.30461	0.13673	-0.47523	0.57371	0.43377	NaN	-0.2711	-0.017349	-0.36247	-0.91061	-1.8522	0.44507	-0.014952	0.6046	0.088468	0.53908	0.056266	-0.099305	-0.56822
YDR194W-A	0.11943	-0.090807	0.29762	-0.53776	0.42203	0.29459	-0.22126	-0.17892	0.5088	-0.12746	0.099847	0.069999	0.38815	-0.4977	-0.3683	-0.22629	-0.27832	0.32197	0.29671	-0.34502
YDR197W	0.058019	1.1448	-0.46633	0.46672	1.3743	0.47091	-0.41161	0.73384	-0.20273	0.39848	-0.54517	-0.70291	-0.72155	-0.75389	-0.050109	1.2197	0.93313	0.39423	-0.33202	-0.89988
YDR198C	-0.050363	1.4916	0.14124	-0.32318	0.65527	0.18952	-2.4985	-0.11786	0.028461	1.227	-0.0035084	0.41374	-0.10485	-0.46852	0.36578	0.13593	-1.3653	0.22096	0.069897	0.15971
YDR199W	NaN	NaN	NaN	NaN	NaN	NaN	-0.17532	0.080294	0.47834	0.18007	-0.088276	0.78078	-0.44392	-1.6905	-0.15483	-0.2034	0.021657	-1.1263	0.29078	-0.85394
YDR202C	-0.73383	-0.051581	0.63928	0.57763	0.18261	0.079664	0.47066	-1.1652	-0.56258	-0.4091	-1.4541	0.65928	-0.022127	0.4684	-0.4632	-0.759	0.25738	-0.3228	-1.1602	0.85395
YDR203W	0.25124	0.12039	0.11444	-1.4497	0.55433	-0.20541	0.0026889	0.39953	0.44755	-0.053499	-0.19107	-0.40804	-0.13731	-0.98343	0.83142	0.49784	0.44878	-0.67942	0.30884	0.57755
YDR204W	-1.6644	0.056157	0.99141	-0.4274	0.4175	-0.043872	-3.9284	-2.6474	-2.8773	-2.5036	-2.0868	-0.99568	-1.834	-0.38159	-0.99623	-0.0033508	0.22942	-0.72879	-1.7922	-0.93933
YDR205W	-0.65756	0.4278	1.4718	0.70104	0.18784	0.71248	-0.38841	-0.8066	-1.1805	-0.6493	-0.21754	-0.98999	-0.95674	0.87981	0.23946	0.01777	0.18513	0.52708	0.55727	0.77091
YDR206W	0.13748	0.23941	-1.3463	-1.2129	-0.48329	-1.335	-0.85584	-1.0259	-1.186	-1.1239	-1.8265	-0.18217	0.41275	0.10885	0.55837	-0.76819	-0.53969	0.485	0.79893	-0.62851
YDR207C	-0.81547	-0.97275	-1.1441	-0.42665	-0.86966	-0.95552	-0.66972	-0.30025	-1.5917	-1.273	1.6786	-0.13634	-1.0032	1.1683	0.056927	-1.0876	0.68321	-0.039392	2.6733	-0.16544
YDR209C	0.16188	0.67182	0.55027	0.52425	0.043924	0.11512	0.87169	0.1083	-0.056278	0.17227	0.031588	-0.36644	0.66113	-0.062894	1.1637	-0.0865	-1.0153	-0.43275	-0.021353	-0.31456
YDR210W	0.03405	0.035857	-0.77123	0.39413	0.0060195	0.051816	-0.2405	0.11663	-0.71095	-0.7078	-0.59529	0.054458	0.94441	0.32377	-0.043197	-0.70306	-0.052095	-0.56578	-1.354	-1.9583
YDR213W	-1.0435	-0.90164	-0.66546	0.060114	-1.3215	-0.36221	0.35877	-0.72898	-0.14831	-0.69864	0.017413	-0.65074	0.74666	0.22547	0.34666	-0.82037	-0.51213	-1.3504	-0.94476	-0.16774
YDR214W	-0.24233	0.37949	-0.22799	-0.17691	0.23562	-0.0046555	-0.229	-0.16141	0.073085	0.36217	-0.30667	0.45899	-0.023844	-0.54716	-0.33451	-0.032038	-1.0177	0.28369	-0.38286	-0.23963
YDR215C	0.14759	0.20017	-0.24365	-1.6459	0.082167	0.067003	0.051935	0.0076394	-0.21112	0.28457	-0.71424	0.25078	-0.27363	-0.39009	-0.1063	0.66771	-0.53998	0.17251	0.33932	0.013705
YDR217C	0.047661	0.042065	-0.99151	0.58896	0.11343	0.041124	0.2206	-0.065771	0.126	-0.41832	0.19508	-0.10781	-0.4287	-0.15554	-0.23244	0.68306	0.68989	0.31465	0.10513	0.11257
YDR218C	-0.41931	0.43944	-0.89801	-2.1113	-0.60096	-0.29787	0.13689	-0.27108	0.092469	-1.2093	0.15171	-0.52016	-0.3671	-0.035616	-0.068064	0.42591	0.36991	0.88425	0.70082	0.10528
YDR219C	0.18155	-0.40184	0.46711	-1.5934	-0.25695	0.35513	0.27456	-0.17089	-0.5711	-0.13307	-1.3106	0.15198	0.029747	0.1899	-0.30185	0.19894	-0.49853	0.18462	0.019696	0.11417
YDR220C	0.35255	0.029198	0.44656	-0.83561	-0.58358	0.056315	-0.3004	0.30291	0.1782	0.1441	0.29335	-1.0529	-0.12814	1.0275	1.9543	1.2866	0.86802	3.4185	0.82148	1.2826
YDR221W	0.31968	-0.3485	0.18674	-0.12608	-0.6441	-0.12234	-0.67651	0.095717	-0.04036	-0.0049278	0.15323	0.051009	0.23901	0.73243	0.41171	-0.087397	-0.46966	0.87628	0.77891	0.2888
YDR222W	0.11815	0.19059	0.14409	-0.27586	0.29391	-0.57271	0.81336	0.023942	0.13759	0.0078723	0.08656	1.1556	0.16949	0.19664	-0.38526	-0.041205	-0.21413	-0.36391	0.13647	-0.21843
YDR223W	-0.25567	-0.05716	-0.26351	0.39371	-0.67835	-0.14916	0.67463	-0.025689	-0.050714	0.25278	0.63739	1.1432	-0.062492	-0.043869	-0.4266	0.047225	0.23714	-0.095034	0.47072	-0.49138
YDR225W	-2.4826	-1.7091	-0.70857	-1.8087	-2.2308	-1.7193	-4.2953	-3.3277	-4.0885	-3.7894	-2.8461	-1.8699	-4.2731	-0.26484	-0.80375	-1.0153	0.048825	-0.44956	-1.9136	-0.90832
YDR226W	0.55071	0.097899	0.50258	0.42698	0.34219	-0.021179	-0.045312	0.1258	-0.047128	0.11769	-0.97203	0.57855	0.4926	-2.2888	-2.3055	-2.6225	-2.3159	NaN	-1.3185	NaN
YDR229W	-0.077615	0.16292	-0.08161	-1.4706	-0.048986	-0.051234	-0.54287	-0.13188	-0.49827	-0.70648	-1.906	0.058848	-0.90258	-0.3325	-0.98745	-0.20203	-1.3084	-0.092376	0.55319	-0.49671
YDR230W	-3.0267	0.25209	0.60157	-0.63273	-0.06962	0.30823	-1.8923	-3.4322	-2.1613	-3.4808	0.73442	-1.7449	-2.1818	-1.4006	-1.9679	-2.657	-2.0481	1.5283	-2.1791	-1.7785
YDR231C	-2.0757	-0.38369	-0.25008	0.1836	-0.0068848	-0.71792	-1.7538	-2.6575	-3.0009	-2.6862	-2.1026	-1.4933	-3.2908	-1.8097	-2.0717	-2.7822	-2.1472	-1.3387	-1.818	-0.58764
YDR233C	NaN	NaN	NaN	NaN	-3.03	-6.224	-0.37975	-0.6347	-0.34495	-0.33997	-0.27882	0.14915	0.19793	0.39451	-0.13128	-0.00054992	-0.0036054	-0.52978	0.71071	-0.45915
YDR237W	-3.25	0.11846	-0.92336	1.6989	0.16261	-0.88139	-3.3224	-3.2875	0.43652	-4.31	-1.5242	-1.9252	-2.5533	-1.7956	-1.9178	-2.089	-2.292	-1.249	-1.3524	-2.1907
YDR239C	-0.28314	-0.40859	-1.1642	-0.84634	0.11575	0.31264	-0.16287	-0.21236	-0.42158	-0.03203	-0.48118	-0.1081	-1.0718	-0.64909	-1.0431	-0.12932	-0.85603	-0.27626	-0.6637	-0.34396
YDR241W	0.0016037	0.64238	-1.0495	-0.05405	0.34381	-0.034762	0.067677	0.67161	1.2825	-0.4558	1.3488	0.54122	0.37257	1.385	1.0061	-0.20932	0.22065	-1.0625	-0.78849	-1.1945
YDR242W	-0.37832	0.87344	-0.057171	-0.49455	0.13359	0.054217	-0.024045	-0.050682	-0.16875	-0.064832	0.77484	0.49996	0.18559	0.3695	0.29774	0.041317	-1.128	-0.25058	0.88433	0.66566
YDR244W	-0.82499	0.24815	-0.43814	-1.0294	-0.85602	-0.2017	-0.62445	-0.72882	-0.074988	-0.91104	0.43931	0.63724	-0.67504	0.66445	1.186	1.0275	0.38299	3.4139	0.57795	2.2388
YDR245W	1.0503	0.25628	1.4261	0.46689	-0.67291	0.40266	0.96878	1.4146	0.77473	1.1964	-0.90812	-1.1175	1.1116	-0.77054	0.41201	0.50989	-0.027317	-0.75657	-0.11964	-1.6085
YDR246W-A	0.31442	-0.49885	-1.2111	0.12478	0.03536	0.20608	0.44727	0.29181	-0.81577	0.13046	-0.48265	1.4846	0.30461	0.25769	0.52692	0.55142	0.63665	-1.5859	-0.15598	0.11482
YDR247W	0.22098	0.10329	0.30016	-0.49718	0.67535	0.15815	1.3344	-0.70745	-0.4488	0.12889	-0.41327	0.50531	0.76731	-0.093868	-0.40572	-0.13807	-0.43468	-0.098891	0.7896	-0.42428
YDR248C	0.10902	0.062081	-0.1452	-1.493	0.21532	-0.63989	-0.31593	-0.34859	0.13581	-0.12294	-0.21665	0.15268	-0.026821	-1.3338	-1.5503	0.093668	-1.1051	1.5561	-0.29678	0.076139
YDR249C	0.065452	0.33938	0.25231	0.18677	-0.3486	-0.23702	-0.039499	-0.26071	0.022871	-0.012069	-0.013011	0.48063	0.38762	-0.86713	-0.088953	0.72265	-0.76713	0.38489	0.0084934	-0.12838
YDR250C	0.13905	0.066023	-0.33367	-0.44058	-0.82102	-0.12771	0.1609	-0.099671	0.14568	0.22052	-0.34147	-0.15499	-0.41124	-1.215	-0.85478	0.65472	-0.67545	0.33697	0.2706	0.037498
YDR251W	-0.16784	0.00026512	-0.96689	-0.31324	-1.8738	-0.77241	-0.6192	0.52775	-0.45438	-0.26432	-0.40625	-1.3859	-1.668	-0.47206	0.93153	0.3699	-0.58001	0.78431	-0.67054	1.115
YDR252W	-1.4524	-0.07891	-0.29911	0.34612	-1.0048	0.32486	-1.1696	-0.81505	-0.94549	-0.01976	-0.40057	-0.085474	-0.62638	-0.85543	0.4148	-0.019884	-0.24094	-0.27618	0.33688	-0.086854
YDR253C	0.37176	-0.44272	0.15113	-0.21286	0.15311	0.56012	0.072761	0.11002	0.20834	1.0147	-0.36339	0.071442	-0.061584	0.35264	-0.21987	0.3053	1.2733	-0.36085	-0.0039421	-0.68765
YDR254W	0.0096328	0.65039	0.65988	-0.50587	1.1479	0.2692	0.78572	0.37289	-0.22717	-0.22976	0.0087787	-0.47132	-0.11374	0.52373	0.39967	0.2292	0.51114	-0.27278	0.19649	-0.90038
YDR255C	-0.016417	0.36489	-0.23298	-0.14211	-0.22523	0.096213	0.088417	-1.1683	0.055856	0.065649	1.3744	0.65252	0.24749	-0.83129	1.0768	0.12339	-0.95156	0.47292	-0.87529	-0.40573
YDR256C	0.082581	-0.67076	-0.30328	0.013746	-0.037168	0.079078	-0.27932	-0.31935	-0.027711	-0.29204	0.34581	1.1213	0.17995	-0.13046	-0.032234	-0.47092	-1.1146	-0.48016	0.056261	0.047262
YDR257C	0.23626	0.32218	-0.095196	0.63613	0.20104	0.18908	0.25942	0.86825	0.039997	0.33842	0.064842	-0.32474	-0.10776	0.042833	0.46951	0.44394	-0.23289	-0.13326	-0.55963	-0.12104
YDR258C	0.17481	0.1052	0.39069	0.81823	0.52252	0.23342	0.66295	0.11321	0.10834	0.30554	0.80102	-0.38265	0.40329	0.31027	0.74096	-0.12258	-0.9022	1.2456	-0.36524	0.65506
YDR259C	-0.40571	-0.097639	-0.15652	0.97742	-0.78519	-0.67586	-0.18202	-0.43577	-0.39172	-0.042123	0.95456	-0.75176	-0.58551	0.10721	1.054	0.20466	0.18893	2.3056	-0.31861	-0.098213
YDR260C	0.14345	-0.33325	0.139	-0.41566	-1.5586	-0.58085	0.17793	0.0015014	0.39927	0.10893	-0.46015	0.033956	-0.39825	-0.58434	-0.21972	0.12407	-0.078162	-0.0097034	-0.82519	-1.1531
YDR261C	0.28831	0.18191	0.062884	-0.13819	-0.74053	-0.83205	-0.24574	0.040211	0.010704	-0.24776	0.22074	-0.078195	0.14455	-1.0755	-0.56917	-0.58589	0.06163	-0.19767	0.57714	-0.9146
YDR262W	-0.32767	-0.50749	-0.086186	-0.69047	-0.86394	-0.54684	-0.42364	-0.80389	0.17056	0.067465	0.14629	0.049803	-0.46903	-0.78889	-0.63646	-0.61226	-0.55105	0.92913	0.27543	-0.040848
YDR263C	-0.32284	0.7993	-0.58393	0.24129	-1.3498	0.19247	-0.071429	-0.12818	-0.29644	-0.45778	0.53205	0.078274	-0.4153	-0.64456	0.24992	0.11957	-0.022952	0.061255	-0.091832	0.20316
YDR264C	-0.093147	0.012816	0.011487	-0.5777	-0.35311	-0.11075	-0.42546	0.16252	-0.59641	-0.24606	-0.98104	-0.29285	-0.16976	-0.95401	0.028562	-0.20851	0.36582	-0.81095	-0.095171	-0.72197
YDR265W	-0.49955	-0.038195	-0.20995	-0.4566	-0.081171	-1.0375	0.47875	-1.2354	-0.85929	-0.44478	-0.028566	0.14331	0.030598	0.48534	0.78054	0.026074	0.54197	0.18123	0.32047	-0.58376
YDR266C	0.2532	-0.20545	-0.14035	0.04011	0.048671	0.99549	-0.72191	-1.7699	-0.055611	-0.020073	-0.24604	0.017685	0.3537	-1.2088	0.012826	0.22815	-1.017	-0.43721	-0.67543	-0.74603
YDR268W	-0.034354	0.064819	-0.31398	1.2494	0.6577	-0.11755	-0.88669	-1.4654	-0.16008	-0.30225	-1.0967	-1.2481	-1.2241	-0.22718	0.20489	-0.60929	-0.20968	-1.0955	-0.98294	-0.18185
YDR269C	1.183	0.8129	0.53765	-1.3652	1.7437	0.93376	-0.57239	-0.065813	0.39122	0.18775	0.2678	0.16373	0.61907	1.22	-0.042343	1.8515	1.3653	-0.20705	-0.3562	0.6665
YDR270W	-0.0083864	0.8787	0.84934	-0.56037	0.95284	1.1625	-0.47406	0.13854	0.58733	0.51215	0.56402	0.32177	1.6499	0.42269	-0.3321	0.41702	1.0138	0.86932	0.99255	1.6148
YDR271C	0.49549	0.41228	0.6768	-0.92811	0.16285	0.69671	-1.0967	-0.29367	0.24067	0.3868	0.10429	0.45278	0.51956	0.23676	-0.62068	-0.44744	0.20457	0.25442	0.12057	-0.037424
YDR272W	-0.26105	-0.93494	0.32172	0.47345	-0.37867	-0.073176	-0.44973	0.061185	0.2865	-0.9277	0.44069	0.015523	-0.24663	-1.1464	-1.2402	-0.25409	-0.94425	0.65611	-0.1583	-1.4736
YDR273W	-0.0028175	0.78617	0.75482	-1.8545	-0.023231	-0.15386	-0.80332	-0.80221	0.18558	-0.48304	-1.0548	0.29046	-0.11323	-0.37398	-0.92918	-0.72747	-0.35888	0.57171	-0.2747	-1.3263
YDR274C	-0.25569	-0.55766	0.94265	-0.30203	0.01361	-0.53003	-0.55172	-0.14265	0.43903	-0.086229	0.26943	0.39386	0.29134	-0.27511	-0.10414	-0.25083	0.035137	0.19964	0.87684	0.25403
YDR275W	0.08096	0.20581	0.35038	0.79242	-0.41903	-0.67992	-0.342	-0.33199	-0.17949	-0.26035	0.18637	-0.078355	0.21529	-0.52378	0.09633	0.25626	0.49588	-0.071425	1.2089	0.53387
YDR276C	2.3452	-0.2962	0.30872	0.68189	0.42917	-0.84078	1.5676	1.0573	0.25368	0.56944	0.58999	-0.8243	0.3996	0.69799	0.67412	0.93961	1.0409	-0.32696	3.1268	-0.86301
YDR277C	0.42473	-0.65066	0.044834	0.40092	0.62017	-0.91648	-0.91717	0.24196	0.096764	0.9442	-0.17461	-0.09134	0.35951	-0.19588	0.087235	0.29033	0.19851	0.9018	0.31042	-0.73054
YDR278C	-0.39905	0.13781	1.4864	0.036003	-0.96508	0.57716	-0.53411	-0.077778	-0.45507	-0.67354	0.39407	0.70988	-1.1922	0.003866	1.1573	0.39363	-0.31172	0.0054311	0.33413	0.095436
YDR279W	0.58244	0.6658	-2.2602	0.31455	0.82508	-0.16051	-0.034945	-0.057334	0.10105	0.10918	-0.25086	0.29107	-0.081221	0.52994	0.029037	0.61659	0.40446	-0.58324	0.92848	2.2652
YDR281C	-0.32724	-0.20018	-1.2422	0.27416	-0.31531	-0.7837	0.1168	-0.037378	-1.0048	-0.52078	0.59182	0.030969	0.2844	0.023997	0.03769	0.83873	0.086603	-0.12002	0.94148	2.6125
YDR282C	0.73769	0.16614	-0.52905	-0.16581	1.5526	0.84368	0.94628	-0.1589	-0.14111	0.25501	0.015016	0.25987	0.48637	0.77954	-0.01445	0.18899	0.31731	0.40512	-1.0731	1.5563
YDR283C	0.39771	0.25301	-0.29913	0.79198	0.33879	0.34196	0.26751	0.6264	0.13367	0.5408	0.18777	0.66102	0.26251	0.61785	-0.51682	0.091839	0.53244	-0.010667	0.23334	0.18381
YDR284C	-0.19576	0.072979	-0.28227	-1.0594	-0.49976	0.021343	-0.41181	-0.050683	0.41337	-0.29985	-0.30474	-0.55414	-0.5667	0.43245	-0.18224	0.47141	0.19196	0.10686	-0.13281	0.31618
YDR285W	0.44591	0.49264	0.2356	0.24981	0.62889	-0.35058	0.27976	0.011149	-0.076906	0.49378	-0.10551	0.21539	0.24237	-0.14997	0.095657	-0.22637	0.49685	-0.091467	0.32422	-0.47322
YDR286C	-0.060543	0.49031	0.26415	-0.55962	0.37883	-0.42247	-0.49488	0.1079	0.36148	-0.055163	0.549	-0.37337	-0.25528	0.92803	0.22424	-0.2467	-0.080057	-0.1006	0.95253	-0.37233
YDR287W	0.63866	-0.81145	1.3276	-0.16672	0.39813	0.21606	0.35062	0.17209	-0.035446	0.066806	0.062664	0.043125	0.1374	0.43984	-0.078611	-0.26872	0.50753	0.18436	0.21	-0.7304
YDR289C	-1.6104	-1.1008	1.5364	-0.66558	0.28883	0.041839	-3.9001	-3.441	-2.6601	-3.4005	-1.9859	-2.1506	-2.1653	-0.60437	-1.1401	-2.0792	-0.31387	1.0311	0.14769	-0.46845
YDR290W	-1.02	-0.57144	-0.60319	-0.93903	-0.082248	0.65116	-1.7272	-2.8038	-1.2433	-2.359	-1.8844	-1.5847	-1.5804	0.49096	-1.0805	-0.85012	-0.016016	0.15222	-0.40611	0.053151
YDR291W	NaN	-0.095711	-1.7812	-1.7378	-1.5221	-1.5011	-1.4572	-0.038928	-1.8816	-0.38025	-0.31797	-1.2601	-1.6158	1.1595	0.47875	0.85973	0.15165	-0.08694	0.61277	0.28586
YDR293C	0.76692	-1.6493	-0.0022558	0.038319	0.094323	0.62492	0.38505	2.9786	-0.60118	2.3445	0.29318	-0.096491	0.71731	0.59472	2.4664	0.045308	1.0977	0.80279	1.8323	2.3337
YDR294C	-0.57597	0.20772	-0.37294	-0.12038	0.0094781	-0.014088	0.11818	-0.0065635	-0.10674	0.13908	0.90625	0.23334	0.18932	0.054628	0.28465	0.22808	0.51069	0.79404	-0.15939	0.40011
YDR295C	-0.23569	0.1952	-1.3178	-0.1834	-0.75639	-1.0799	-0.70691	-0.026381	-1.0112	0.34636	0.16574	0.23742	-0.71835	0.33315	-0.74906	-0.077716	0.14521	-0.17264	-0.38264	-0.44959
YDR296W	-1.7945	-0.67448	0.547	-0.65856	0.63798	-0.5824	-2.8462	-3.0497	-1.9526	-2.2166	0.57931	-0.90879	-2.4764	0.30515	-0.58138	0.19773	1.2638	-0.47238	-0.14912	-0.036579
YDR297W	0.63574	0.61757	0.63993	0.67799	0.31319	0.39831	-0.6595	-0.67075	-0.13604	-0.60131	-1.2066	0.27327	-0.81275	-0.50332	-0.40542	2.899	-1.3275	-0.26019	0.2186	-0.091739
YDR298C	-0.37212	-0.054022	-0.384	1.0403	0.86932	-0.67396	-3.9404	-2.8517	-2.8326	-2.2264	-1.9212	-1.4685	-2.4783	-1.9882	-1.6812	-2.2355	-2.1323	-1.2722	-1.3912	-1.7049
YDR300C	-0.30989	-1.1421	-0.33875	-0.78596	-1.0246	-1.1403	-0.28458	-0.16716	-0.38305	-0.86717	-0.12885	0.47121	-1.0501	-1.2843	-0.5182	-1.636	-0.77215	-1.1178	-1.5376	-1.8675
YDR304C	0.07438	0.32993	-1.1158	-0.052217	0.18545	-1.7634	-0.25753	-0.26298	-1.0054	-0.26372	-0.7243	-0.25649	-0.24355	-0.90736	-1.3327	0.18654	0.089818	0.25079	-0.69157	-0.40982
YDR305C	0.37448	0.062335	-0.49623	0.8531	-0.56317	-1.0623	0.245	0.7208	-0.49852	0.85076	-0.14091	-1.562	-1.1936	0.86202	0.88623	1.0692	0.31764	2.6242	0.11973	1.1087
YDR306C	0.56042	0.49118	-0.51652	0.2204	1.1452	0.077409	-0.38279	0.4887	-1.1307	-0.3217	0.22442	0.18441	-0.38845	0.34652	-0.18199	0.4447	0.23382	0.24431	-1.2046	0.84108
YDR307W	0.44464	-0.25313	0.29278	0.60435	0.45925	0.51275	-0.52255	0.60692	-0.15257	0.05497	-0.16306	0.53118	0.24146	0.54587	-0.88982	0.31195	-0.42984	0.65441	-0.97407	-0.072044
YDR309C	0.5167	-0.41431	-0.050056	-2.428	0.33426	0.061932	-0.59164	0.17237	0.12859	0.31421	-1.7519	-0.25987	1.3958	0.18308	-1.2088	0.33563	-0.55677	-0.67487	-0.6702	-0.039923
YDR310C	0.068529	-0.20631	-0.53288	-1.2902	0.50325	-0.79941	-0.49374	0.09791	-0.40964	-0.31664	-0.39477	0.08697	-0.38373	-0.3131	-0.34706	-1.114	0.052712	-0.10117	-0.52792	-0.2806
YDR312W	0.13365	0.49043	0.023346	0.8202	0.43034	-0.64367	0.11535	-0.033574	0.21199	0.38044	0.85105	0.10952	0.13871	-0.31911	-0.025772	-0.79075	0.36187	0.41394	-0.81073	-0.6746
YDR313C	0.12369	0.14266	0.045813	-0.48511	0.87885	-0.90186	-0.39687	-0.12561	0.65303	-0.031684	0.077127	0.39349	0.82001	-0.62024	-0.14647	-0.79724	-0.58043	-1.2714	-1.0137	-0.57804
YDR314C	0.37735	-0.56753	0.42541	0.51326	0.89725	0.43559	-0.033007	-0.82038	-0.15934	1.2637	-1.522	0.24335	0.31706	-0.1414	-0.37273	1.5852	0.31893	0.44065	-0.12112	0.08636
YDR316W	-0.40193	0.23042	1.0585	0.86093	0.47998	0.46959	-1.0602	-0.16314	0.0093242	0.13061	-0.93826	-0.045645	0.13259	-0.86543	-0.22085	2.5904	-1.4633	-0.71085	-0.23187	-0.3901
YDR317W	0.45484	0.51332	1.6692	0.67047	1.9325	0.5586	0.74733	2.9724	0.10068	0.59583	1.3637	-0.72922	-0.53886	2.5198	1.9614	5.5502	0.55366	4.2696	1.1142	0.52081
YDR318W	0.20265	-0.19338	-0.32619	-0.092377	-0.53606	0.021092	0.017579	-0.0013409	0.050055	-0.29391	-0.017113	0.40322	0.24299	0.3979	0.13239	-0.37446	-0.95709	-0.78122	0.8847	-0.2456
YDR319C	1.5626	2.1943	6.184	0.30953	-0.63347	0.38743	-0.42755	0.79497	1.4579	-0.018445	-0.99849	1.7631	-0.082554	0.52975	-1.0269	-0.011536	-1.1336	0.55366	-1.1754	-1.4288
YDR320C	0.055894	0.51662	-0.57457	0.49677	-0.22676	1.1969	-0.88392	0.48586	-2.0387	-0.55333	0.47302	1.1408	-0.49417	0.21306	0.23551	0.14539	1.6656	-0.56184	-0.61319	0.26387
YDR321W	0.52006	2.3871	0.50561	2.3627	1.7505	0.51823	-1.4003	-0.29073	0.61698	0.68873	-0.24583	-0.10589	-0.31388	-0.65938	-0.58193	0.44667	-0.032117	-0.50681	-1.0484	-0.81269
YDR322C-A	-0.67925	0.60179	-0.93086	-0.54884	0.49873	0.15038	-0.60296	-0.39794	-0.72965	-0.97854	0.088034	-1.1914	-0.75972	-0.98686	-1.5005	-1.8672	-0.31236	-0.046184	-0.4722	-0.73469
YDR322W	-2.6202	0.5805	0.3204	-0.81288	-0.048783	-1.0456	-3.9341	-3.3819	-3.4401	-3.8979	-2.0041	-1.2765	-2.1131	-1.3729	-1.4795	-0.97391	-1.0987	-1.6016	-1.7396	-1.6198
YDR323C	-0.16543	-0.58652	-0.77559	0.19812	1.0116	-0.63559	-1.1297	-0.018071	-1.7416	-0.39193	0.94116	1.2717	0.21282	-0.37879	-0.19383	-0.30677	0.90011	-0.31214	-0.40923	-0.53038
YDR326C	-0.81508	-0.050288	1.033	0.36419	-0.60683	-0.71329	-0.18624	-0.28841	0.29329	-0.28397	0.082051	0.03912	0.26231	-0.58407	-0.88778	-0.23241	-0.0068617	0.24976	0.094999	-0.11187
YDR329C	-0.81911	0.33386	-0.034044	-0.05078	0.58196	0.043961	0.40127	0.60468	-0.55805	0.24567	-0.10448	0.96478	0.17832	-0.38932	-0.51016	0.26785	0.19098	-0.087347	0.024108	-1.5923
YDR330W	-0.61863	1.4819	0.4016	1.881	0.8159	1.4041	0.70773	0.32039	-0.16493	0.81364	1.0689	0.76969	0.28607	0.035035	-0.3537	-0.59235	-0.49468	-0.66109	0.94087	-1.5206
YDR332W	-0.37412	1.203	0.41395	0.21732	-0.6112	0.47118	-0.055307	0.14173	-0.016716	0.19687	-0.31026	0.32255	0.50952	0.033703	0.52925	-0.19799	0.21698	-0.053669	0.57748	0.11615
YDR333C	0.059723	0.36197	0.14226	0.10116	0.88682	1.1388	0.41524	0.65956	-0.28558	-0.16008	0.10284	0.22831	0.69998	-0.36073	0.74622	0.27623	0.56952	0.58912	-0.81504	0.42599
YDR334W	-0.0049295	-0.62738	-0.10898	-0.96889	-0.40838	-0.72486	-0.56102	0.47846	-1.5846	-0.48243	-1.053	-0.60692	-1.3075	-0.74083	-0.10671	0.048866	-0.14097	-0.24862	0.1836	-0.013882
YDR335W	-1.1297	0.20063	-0.52805	1.7368	1.4109	0.48752	0.32743	0.103	-0.83474	-0.12142	0.70527	4.8492	0.12803	-0.66195	-1.2436	-0.31722	0.88936	-0.80666	0.018968	-1.486
YDR336W	-0.12731	0.40931	0.030038	0.01105	1.8488	-1.1607	0.29687	-0.077678	0.48811	0.28652	-0.22886	-0.085735	0.33114	0.030552	-0.28975	-0.86449	-0.36593	-0.40109	0.43982	-0.053691
YDR337W	-0.060046	0.5098	1.5712	0.78152	-0.30923	0.30828	0.059264	0.15416	0.89271	0.58437	1.0823	-0.39214	0.19575	-0.54828	-0.97883	-0.1535	0.34429	0.26459	-0.44327	-0.63692
YDR338C	-0.44348	-0.65264	-0.11398	0.076021	-0.33455	-0.18844	0.7267	0.044414	-0.83722	0.92081	-0.24854	2.1229	0.033996	-0.28237	0.43967	0.035258	-0.035711	0.88242	-0.095698	0.26703
YDR340W	0.31357	0.5773	1.3421	0.8027	0.34038	0.72133	0.72416	0.64945	0.52235	0.11382	1.2776	0.52475	0.26214	0.76708	0.40335	0.60481	0.54792	-0.2139	0.33902	0.29743
YDR344C	-0.10129	-0.30507	-0.10358	-0.43624	0.074405	0.46146	-0.33259	-0.64135	-0.31366	0.39422	0.59985	0.17144	-0.32736	-0.36794	0.33739	0.57947	0.032128	0.66477	0.38616	0.62615
YDR345C	-0.78528	-0.73507	-0.39476	0.71768	-0.32001	0.044345	-1.1982	-0.56503	-0.48413	-1.1577	-0.72586	-0.090642	-0.66631	-0.12543	0.50686	0.32823	0.49436	0.32897	-2.311	-0.1015
YDR346C	-0.062734	-0.7303	0.11722	-2.5763	-0.85574	0.37326	-0.39674	0.017941	0.29023	-0.4974	0.90556	-1.0056	-0.49398	0.14057	0.47441	0.39386	-0.33039	1.849	0.42445	0.23647
YDR347W	-3.4156	-1.2913	-0.060681	-1.3997	0.71982	-0.81848	-3.7527	-2.5721	-1.875	-3.9854	-0.8045	-1.3418	-2.8787	0.38679	-1.9188	0.6488	0.053634	-1.4766	-0.6026	-0.62257
YDR348C	-0.079622	1.1104	0.062685	0.57985	-0.39093	0.63855	0.062564	-0.32778	0.26927	-0.024934	-0.49793	-1.2772	-0.068773	-0.36805	-0.45344	-0.37665	0.17463	0.18574	-0.6513	-0.1176
YDR349C	-0.33742	-0.35113	0.40487	-0.13964	0.90321	0.049627	-0.95777	-0.15984	-1.4386	0.073342	-0.89277	0.31773	-0.06935	0.11216	0.095505	-1.413	-0.38404	-0.73493	-1.8297	0.3987
YDR350C	-4.089	0.48485	-0.72385	0.90065	-0.27024	0.59193	-4.4739	-2.7912	-3.0219	-4.8786	-1.0765	-1.2629	-3.3089	-1.4586	-1.9439	-2.3413	-0.13469	-0.85544	-0.84534	-2.0434
YDR351W	-0.24163	-0.35123	0.49995	-0.6274	0.2013	0.10892	-0.0060594	-0.38606	-1.2372	-0.56065	0.37468	-0.31515	0.17023	0.11207	0.56896	0.16981	-0.46668	-0.22684	-0.046633	1.0241
YDR352W	-0.30256	0.15051	0.36045	-0.68727	0.3135	-0.1131	-0.023588	0.22882	0.39522	-0.64126	0.32454	0.0053169	-0.29064	0.73177	0.013942	0.18779	-0.55804	1.112	0.2946	-0.52061
YDR354W	-0.28166	0.13448	-0.98475	0.47459	-1.2135	0.097249	-2.5454	-0.63204	-3.2541	-1.4697	-2.3514	-2.4401	-2.3367	-1.0808	-1.0522	-0.56316	0.71903	-0.75094	-0.54347	-1.2
YDR357C	0.3277	0.14801	0.1651	-0.91351	0.19948	-0.27041	0.44346	0.059715	-0.097017	-0.77314	0.48194	0.53129	0.39761	0.4108	-0.77181	0.11533	-0.084035	-0.050642	-0.82273	-0.25273
YDR358W	0.014959	0.46482	0.55265	0.43165	0.45087	-0.31805	-0.01734	0.15682	0.12744	0.14645	-0.5281	0.11396	-0.0040855	0.33131	0.36202	0.24212	-0.45556	0.90571	0.20443	0.2059
YDR359C	0.20258	0.86024	0.11656	-0.47725	-0.33334	0.26152	-0.18367	-0.030459	-0.57342	-0.038548	-1.139	0.14284	0.19755	0.27334	-0.44521	0.21278	-0.76885	0.42934	0.18644	0.28237
YDR360W	-0.59928	-2.8903	-0.62775	-0.35603	-0.81665	0.36073	-0.81023	-0.49911	-1.0641	0.044983	-0.39866	-1.1253	-0.94151	-0.26052	0.53918	-0.70435	0.23635	-0.69597	-1.1136	-0.026346
YDR363W	0.5574	-0.094104	0.27734	-0.29415	-0.5956	0.47063	0.62378	0.50972	0.11472	0.39629	0.73279	0.65112	0.078935	1.2745	0.39707	0.15999	-0.41251	-0.61377	0.62475	0.32249
YDR363W-A	0.52498	0.26121	-1.3091	-0.87458	-0.54199	-0.67585	-1.2923	0.29254	-1.8979	-1.4681	-0.58728	-1.2903	-0.85608	-0.9582	-0.52548	0.059945	-0.525	0.27399	-2.0876	-0.24508
YDR364C	-0.46003	-1.2657	0.36632	-0.51828	-1.582	-0.13463	1.0372	0.84576	-0.0474	1.3429	0.25529	-0.3728	0.18272	-0.027079	0.60802	0.39378	-0.85689	-0.16403	0.02444	-0.082989
YDR368W	0.54973	-0.59388	-0.15727	1.3378	-2.2133	0.84798	0.1877	0.093972	-0.47069	0.22192	-0.35255	-0.71881	-0.028042	-1.1009	0.15654	-0.61459	-1.0364	-0.05735	-0.40127	0.48956
YDR369C	-0.23071	0.36039	-0.20417	-0.27274	-0.88318	-0.09696	0.29192	0.2466	0.65425	0.45547	0.46227	0.030235	-0.053295	-0.28885	0.3631	1.0416	-0.94632	0.098944	-0.14638	0.20918
YDR370C	0.15294	-0.75174	-0.79181	0.68503	-0.61584	-0.80966	0.14575	0.42018	0.45596	0.29243	0.96486	0.77771	0.08295	-0.13813	0.73229	0.015267	-0.035939	-0.31102	0.10808	1.506
YDR371W	0.4458	0.14035	0.645	-0.27136	0.29726	-0.58768	0.040807	0.22826	-0.39887	0.18002	0.97261	0.50339	0.40045	-0.43013	0.447	0.56394	-1.1088	0.093155	0.17341	0.18525
YDR372C	0.19803	-0.82204	0.041118	0.2164	-1.4398	-0.4779	0.066435	-0.16879	-0.93487	1.0789	-0.6104	-1.6533	-0.081697	-0.25988	-0.83897	-0.56307	-0.6146	1.0711	0.77954	-0.073258
YDR374C	-0.39884	-0.70116	0.67302	0.34587	0.67556	0.19633	0.22487	-0.56497	-1.2986	-0.68496	-0.10537	0.57392	-0.39703	0.36764	0.79045	-0.26025	0.18981	0.19695	-0.41491	0.17466
YDR375C	-3.0466	-2.001	0.50378	-1.2225	-0.75691	0.041869	-1.8187	-2.043	-0.99848	-1.06	-1.2873	-1.2198	-0.74351	-1.6603	-1.2663	-2.2025	-0.9428	-1.3062	-1.9082	-2.3321
YDR377W	-3.1685	-0.4666	0.19203	-1.0073	-0.22846	-0.30929	-3.7833	-2.3045	-2.7782	-4.0427	0.11838	-1.3018	-2.7237	0.50174	1.0012	0.19116	0.43808	4.6719	-1.0236	-0.017567
YDR378C	0.88059	0.70435	0.52799	0.15508	-0.75633	0.10869	1.0564	2.8572	1.0615	1.1705	1.2106	0.37406	0.39505	0.60404	1.9143	1.1752	0.25018	-0.80233	1.681	1.2449
YDR379C-A	0.28569	-0.090231	0.29858	0.066662	0.042973	0.65651	-0.036213	0.25246	-0.30919	0.0048321	0.085641	0.53556	-0.038315	-0.58667	-0.38346	-0.85029	-0.55851	-0.40485	0.53612	-1.0888
YDR379W	0.24746	1.264	0.27616	-0.20003	-0.37789	0.18013	-0.26874	0.89727	0.39255	-0.29208	0.42398	0.95409	0.21431	-0.30211	-0.65565	-0.12489	-0.36615	0.42936	-0.47271	-0.3262
YDR380W	-0.82038	0.9091	-0.47905	0.61008	0.37103	-0.74326	0.070354	0.11032	0.31069	-0.19963	-0.12313	-0.28222	-0.21899	-1.0172	-0.96315	-1.4901	-1.1662	1.1064	-0.49678	-0.33941
YDR382W	-0.10206	1.0096	-0.5965	1.432	0.11096	0.17658	0.17909	0.98714	0.82129	-0.89112	0.52524	0.30749	-0.36777	0.65106	0.23394	0.89909	0.098328	3.3224	2.7109	-0.13133
YDR383C	-0.46507	0.74313	0.20334	-0.19867	-0.51316	0.51156	-0.13953	-0.32418	-0.69041	-0.30997	-1.1571	-0.98129	0.040894	-1.4866	-0.25066	-0.45518	-1.7755	-0.65143	-0.9946	-1.2339
YDR384C	-0.60159	-0.044367	-0.66071	-0.13925	-0.32463	0.2531	-0.14747	-0.46107	0.044413	0.065622	-0.76963	0.72038	-0.033865	-0.59536	-0.081213	-0.89436	-1.358	1.0462	-1.7765	-1.9483
YDR385W	0.011085	0.15417	-0.18756	0.49502	0.76113	0.09462	0.035738	-0.071783	0.23522	-0.71702	-1.2881	-0.67357	0.65287	-0.59562	-0.47227	-0.77271	-0.76681	-0.92353	-0.77812	-1.0872
YDR386W	0.64872	-0.018216	-0.49483	0.12691	-0.065277	-0.41544	0.4094	0.11453	0.73934	-0.087173	0.78141	-0.066333	0.061081	0.64602	0.83287	1.3161	0.28946	0.67825	0.62337	0.75716
YDR387C	0.62082	-0.10634	-0.13161	0.46748	-0.88619	0.43828	-0.001195	0.37207	1.7922	-0.85048	0.72078	1.1423	-0.16096	0.25285	0.82741	-0.10191	0.30532	0.98553	0.027808	-0.005305
YDR388W	0.21864	-0.062671	1.0456	0.76676	0.17074	0.43217	0.42052	0.054334	-0.022515	0.47017	1.183	0.54493	0.3596	0.61556	0.2936	0.36148	1.191	0.29239	0.29507	0.8707
YDR389W	-0.24139	-1.5587	0.20348	-0.0085394	-0.56653	0.11641	0.42715	0.23362	-0.75704	-0.54042	-1.369	0.46651	-0.28373	0.34708	-1.007	-2.6042	-1.245	1.1675	-0.68982	-0.32146
YDR391C	-0.61274	-1.3439	0.2822	-0.87487	0.080821	0.15774	0.13115	-0.41022	0.31408	0.5536	-0.83888	-0.63105	0.11856	-1.1559	-0.21581	-0.18244	-0.3562	0.26218	-1.0018	-0.83792
YDR392W	-0.77876	-0.46265	1.2933	-1.3791	-1.0848	-0.43917	-0.761	-2.445	0.018913	-0.14744	-0.81744	-1.355	-0.37318	-0.97964	-1.8014	0.8614	0.29679	0.129	-1.4142	-2.0079
YDR393W	-0.94103	-0.47292	-0.25789	-0.45503	1.3073	-0.6233	0.47542	-0.56257	0.27201	-0.33738	-0.95688	0.3259	1.1891	-0.37252	0.072519	0.65832	0.37605	-0.50501	0.50489	-0.43967
YDR395W	0.28556	0.79985	-0.14191	0.24266	1.0896	-0.11474	0.6261	0.08817	0.6617	0.77608	-0.26066	0.91213	-0.099331	-0.71391	0.062974	-0.33583	-0.90404	0.2161	-0.36829	-1.042
YDR399W	0.30672	-0.13896	-0.53389	0.28711	-0.40331	-0.54529	-0.1929	0.095053	0.11154	0.1232	-0.37441	-0.22729	-0.48219	-0.25393	-0.47582	0.24838	-0.94383	-0.3063	-0.90491	-1.0903
YDR400W	0.27651	-0.1996	0.033347	0.34143	0.66434	-0.41628	0.17628	0.047172	0.54547	-0.048602	0.41417	-0.52616	-0.43448	-0.30598	1.8613	0.14799	-0.11243	0.34129	1.111	-0.36429
YDR401W	0.0088246	0.54708	-0.4882	0.006029	-0.36197	-0.82696	0.49241	0.030482	0.52122	0.17411	0.44128	-0.13824	0.42989	0.43733	0.33738	0.83115	0.15813	1.4653	0.32336	0.36329
YDR402C	0.0081568	-0.14157	0.18087	0.30855	0.78952	-0.20106	-0.30693	0.41095	0.038432	0.2969	0.35608	1.3168	0.60059	0.57178	-0.1818	0.0034962	0.17952	0.64875	0.13396	0.56407
YDR403W	-0.19725	0.14221	-0.7477	0.085687	-0.72455	-1.3807	0.06871	-0.40284	0.12858	-0.25133	0.66113	-0.15801	0.37334	0.4854	1.1199	0.79729	0.17879	1.5015	1.0486	0.43321
YDR405W	-2.433	0.1594	0.33784	1.0531	1.5885	0.26471	-3.6923	-2.6749	-2.6494	-2.7353	-1.012	-0.78545	-2.4668	-0.78193	-0.61752	-2.7045	-1.563	-1.2057	-1.6978	-2.5409
YDR406W	0.61291	-0.13444	-0.10747	-0.81147	0.44988	0.10689	0.16626	0.021676	-0.013556	-0.29306	-0.62615	0.32667	0.86265	0.50221	0.12618	0.45601	-0.18286	0.026652	-0.079733	0.68071
YDR408C	-0.49516	-0.81657	-0.39449	0.23612	-0.849	0.31536	1.1068	0.59868	0.075173	0.1794	0.16853	0.32291	0.0042202	-0.13612	0.24202	0.19719	-0.24937	-0.36505	-0.28259	0.12464
YDR409W	1.4218	-1.1515	1.2366	-0.12973	0.38477	0.31403	0.57962	0.20672	-0.22223	-0.78017	0.66813	-0.43378	0.31838	0.44292	0.73416	0.21069	-0.62348	1.2856	0.03911	0.37647
YDR411C	0.69793	-1.57	0.0041341	0.16108	-0.0194	0.14387	-0.23134	-0.62561	-0.088427	-0.51699	-0.036763	0.4592	0.19257	1.2958	1.7486	0.48532	0.45244	-0.33457	1.3874	0.0031371
YDR414C	0.21334	-1.1897	0.73322	-0.99602	-0.68945	1.2221	0.034174	-0.51506	-0.28909	0.81555	-0.97258	0.029793	0.58808	0.10953	0.49775	-0.24372	1.1474	0.069164	-0.48548	-0.15646
YDR415C	0.84861	-0.13265	0.2746	0.4456	-0.5163	0.10582	-0.29295	-0.11864	-0.26556	-0.070411	0.33892	-0.56225	0.14454	-0.95763	-0.32761	-0.16778	-1.0007	-1.0249	0.48511	-0.13996
YDR417C	1.5724	0.97045	-0.17532	1.1942	0.67808	0.09068	-0.45201	-0.037255	0.85565	-0.58914	0.30338	1.5965	0.53253	-0.1169	-1.02	-0.75591	0.007587	1.0146	0.42094	-0.30677
YDR418W	1.4139	0.25394	0.86787	0.27525	0.5534	0.57867	0.23512	-0.13533	1.5307	-1.4515	0.42883	1.4669	0.13054	-0.112	-0.47273	0.76786	1.5618	0.39228	1.2251	0.53948
YDR419W	0.11619	0.6555	0.5445	-0.27192	-0.20317	-0.74962	0.4673	0.34241	0.26675	0.0058709	1.3654	0.58962	-0.26332	0.36715	1.0957	0.55508	1.1786	1.0786	-0.086164	0.86866
YDR420W	-0.40551	0.30671	0.15478	-0.84188	0.031988	0.26025	0.3732	0.53592	0.71251	0.60344	0.54244	-0.38267	0.087752	0.76789	1.5015	0.95799	0.86678	0.98957	0.83396	0.16037
YDR421W	0.45388	0.022592	-0.25656	0.62248	0.5303	0.69847	-0.7908	-0.3694	0.44287	0.51364	0.65294	0.41257	1.9155	0.36495	0.42096	0.43738	0.084194	-0.2344	0.047428	0.20701
YDR422C	-1.0849	0.89247	0.028067	0.534	-1.3296	-2.6506	0.30077	-0.13852	0.57901	0.24965	-0.51443	0.31213	0.70691	-0.52098	0.0045643	0.18214	1.3291	0.96454	0.046799	1.0716
YDR423C	-0.10052	-0.80177	-1.326	-0.25331	-1.0043	0.10357	-0.77266	-0.92591	0.082842	0.1027	-0.35433	0.013843	0.48145	0.20839	1.125	1.5608	2.055	1.206	1.3676	0.40345
YDR424C	0.094365	-0.032791	0.26148	-0.21283	-0.45987	-1.6236	-0.22448	-0.50412	-0.047395	-0.49081	-0.31539	-1.0615	-0.79473	0.31871	-0.10222	0.46156	-0.49768	2.6876	-0.25697	-0.052047
YDR425W	0.19615	-0.71591	-0.72042	-0.60456	-0.66449	0.53221	-1.11	-1.7054	-0.23348	0.19697	-0.93527	0.70675	0.95898	-0.58959	-0.85209	-0.29487	2.5956	-0.68287	0.61074	0.22615
YDR426C	0.25856	-1.0617	-0.75429	-0.37741	0.96074	0.73565	-1.7925	-1.6379	0.10961	0.19586	-1.1555	0.46122	1.2346	-1.0587	-1.0944	-0.025543	2.8468	-0.82799	0.95336	0.12409
YDR428C	0.013831	-0.81333	-0.81038	-2.3135	0.62597	0.48405	-1.5089	-0.1512	-0.02524	-0.0059815	-0.87666	-0.083994	0.52914	-0.44956	-0.53513	-0.42656	1.1357	-0.76673	0.088097	0.40576
YDR430C	-0.24657	-0.6128	-0.42069	-0.016748	0.10135	-0.39797	-1.4162	0.65671	-0.070627	-0.49135	-1.4195	0.58521	-0.59437	-0.37215	-0.96679	0.05123	3.1336	-1.426	0.24996	0.26327
YDR431W	-0.18569	-1.5177	-0.88978	-0.07452	1.383	0.15024	-2.3122	-1.7673	-0.8435	-1.0376	-1.3796	-1.0187	-0.92092	-0.9987	-0.37155	0.059969	2.5651	0.065728	1.4648	0.20892
YDR432W	0.47983	-1.0252	0.19097	0.099392	0.23387	-0.36417	-1.9729	1.5984	-0.64157	1.4936	2.3758	-0.11914	0.16246	-0.53549	0.10364	0.12164	-0.42164	-0.63439	0.44579	-0.28971
YDR435C	1.9151	-0.41714	0.19863	-0.14432	-0.91106	-0.38466	0.36399	-0.34935	-0.53372	0.26172	-0.26735	-0.24565	0.20893	-0.99178	-1.555	-0.064012	-0.082236	-0.46129	0.15715	-0.97531
YDR436W	1.508	-0.54242	1.6192	0.24153	0.18369	2.6203	-1.1108	0.098291	0.94786	-0.26484	0.020612	0.56381	1.2334	-0.13576	-1.0722	2.5202	0.40168	-1.1449	0.70831	-1.4108
YDR438W	0.56157	-0.50035	0.21154	-0.44962	0.78791	0.17239	0.54109	0.63095	0.40375	0.25478	0.37956	-0.016931	0.32689	0.25079	0.69656	0.0035046	0.37224	1.2904	1.3085	0.54748
YDR439W	0.51781	-0.067589	0.69254	-0.067969	-0.028192	0.20427	0.82308	0.093689	0.24287	0.18693	-0.11419	-0.026385	0.26191	0.060326	0.66766	0.7351	-0.39386	0.029511	-0.47234	0.36712
YDR440W	0.31737	0.36936	0.27875	-0.16017	0.47158	0.29536	0.056916	0.046811	0.24638	0.24132	0.11491	1.0475	0.52153	0.15633	-0.20186	0.11472	0.0035039	-0.049219	0.023391	0.22316
YDR441C	-0.88699	0.46463	-0.36751	-1.2968	-0.78975	-1.0752	-1.0522	-0.95012	-0.22646	-1.2896	-0.78217	0.20099	-1.1801	0.40872	1.4786	0.1804	1.2281	2.1107	1.7255	0.41335
YDR442W	-1.3678	-1.136	-0.91134	0.13541	-0.83709	-1.6295	-1.0814	-1.6428	-2.157	-2.3847	-1.8026	-1.5642	-2.9041	1.8423	-1.0179	2.7818	2.6371	-1.0454	0.35192	-0.24033
YDR443C	-0.50958	-0.33519	-1.8012	-0.12347	-1.5912	-0.45008	-1.9274	-0.31861	-1.6142	-0.62414	-1.2061	NaN	-1.5561	1.5015	-0.87506	0.31543	1.6965	0.93542	0.45409	-0.37625
YDR444W	-1.022	0.26573	-0.18829	0.023067	-0.34343	-0.61002	-0.32334	-0.49934	-0.28531	-0.35032	-0.11111	-0.91765	-0.034154	-0.094756	-0.9018	-0.27059	-0.15367	0.55375	0.1275	-0.39533
YDR445C	-0.57798	-0.83714	0.10427	-0.34082	0.17357	0.24651	0.0529	-1.3124	-0.52134	-0.33801	-0.30584	0.77939	-1.72	0.086187	0.037464	-0.050625	-0.085186	-0.28007	-0.14093	0.24301
YDR446W	NaN	NaN	NaN	NaN	NaN	NaN	NaN	NaN	NaN	NaN	NaN	NaN	NaN	1.89	-0.11506	0.13113	0.76912	-1.0407	-0.71907	-0.34644
YDR447C	0.82301	0.96327	-0.79825	0.5159	0.9236	0.10062	0.50726	0.13136	-0.16897	0.34662	-0.35815	0.19053	0.035468	-2.7599	-2.4728	-0.16346	0.30362	-0.84294	-0.61604	-1.3464
YDR448W	0.36604	0.17889	0.56866	-0.055243	0.7264	0.12307	-0.42545	0.24938	0.15129	0.090874	-0.43122	0.17107	1.0396	0.18046	0.23224	-0.34707	-0.71098	-0.52301	-0.25046	-0.28625
YDR450W	0.079651	-1.1202	0.2314	-1.2322	-1.1246	-0.35223	0.022815	-1.5734	-1.11	-1.2426	-0.20391	-1.4215	-1.0045	NaN	NaN	NaN	NaN	NaN	NaN	NaN
YDR451C	-0.32462	-0.35511	-0.029238	-0.79762	-0.47258	-1.2323	-0.047958	-1.859	-0.72377	-1.3674	-0.4398	-0.54747	-1.3182	0.29516	0.15826	0.6494	2.2013	3.0099	1.8809	-0.095294
YDR452W	0.049131	0.73722	-0.13498	0.24623	-0.23107	-0.50932	0.14507	0.65355	-0.16113	0.77053	-0.81318	0.24006	-0.76208	-0.78512	-0.79808	0.22384	-0.5043	0.56909	0.082146	-1.566
YDR453C	-1.1997	-1.3923	-0.38598	-2.4305	-1.6137	-2.5281	-0.68088	-1.8999	-0.78036	-0.67516	-0.90027	-1.6395	-1.7264	-0.77684	1.6134	0.57336	0.36996	0.60054	-0.43756	0.28703
YDR456W	-0.0074982	-1.505	0.91883	-0.17565	1.1431	-1.1881	0.16228	-1.4173	-1.0721	-1.0147	-0.85004	0.0078438	-0.81818	2.8117	-2.4248	-0.81655	-2.9938	-0.83639	0.49171	-3.0633
YDR457W	0.0239	2.8877	0.0088452	2.3257	0.66842	4.3623	-0.55362	0.20504	1.9691	0.38788	-1.6054	-0.75618	-0.49856	-1.7115	-0.91668	-0.12591	2.1462	-0.12061	0.80588	-0.29868
YDR458C	0.23632	0.58456	0.33079	0.44333	0.053399	0.53281	-0.29549	-0.75603	1.3516	0.26055	-0.49346	-0.59348	-0.1098	-0.30318	0.61695	0.79566	0.48632	0.34344	-0.32864	1.1389
YDR459C	-0.26824	0.57539	-0.80907	0.43626	0.59066	0.7659	-0.19979	-0.64239	0.44606	0.13185	0.3552	-1.5096	-0.39595	0.37808	0.013743	1.3254	1.4556	1.7232	0.26656	0.40191
YDR462W	-0.060863	0.17728	-0.26244	0.062014	0.37059	0.21734	-0.064465	0.42556	-0.59961	-0.24936	-1.0997	-0.51746	0.0093071	0.25572	-0.88907	-0.44825	0.8571	0.53143	-0.29329	-0.43921
YDR463W	-0.94996	0.25177	-0.053414	0.63816	0.95174	0.44293	-0.15781	0.63792	0.62673	-0.021647	0.0052651	1.0567	0.79145	-0.34794	-0.65523	0.70413	0.23307	-0.32335	0.23711	-1.2601
YDR465C	-0.39662	0.021775	-0.22171	0.7848	2.5054	0.10891	0.20573	0.076307	0.098243	-0.060958	0.010973	1.43	2.0687	-0.17678	-0.35525	0.06101	-0.22451	1.6152	-0.30898	-0.33318
YDR466W	-0.78035	-0.15479	0.34344	0.62339	0.82587	0.52311	-0.61909	1.4807	0.11756	0.72129	0.51252	1.2375	2.1037	0.60139	0.79501	0.64593	0.61687	0.6779	-1.2336	0.079946
YDR467C	0.33663	0.80395	-0.57934	0.50853	0.48884	0.63974	0.069044	0.64079	-0.17891	1.2657	0.57879	4.0329	2.4341	1.0979	0.80146	0.48846	0.58616	1.8617	0.27737	-0.23506
YDR469W	-0.27921	0.16094	-0.2493	-1.1039	-0.24109	-0.21241	-0.31952	0.64223	-0.7982	-0.011483	-1.0018	1.7947	-0.68766	-0.0077699	0.38307	-0.32148	0.12492	-0.34289	-0.088396	-1.3105
YDR470C	-1.5111	-1.6579	-0.6313	-1.077	-1.8998	0.22082	0.91573	0.23627	-0.3478	-0.94581	-0.094851	-1.8958	-0.44022	0.49783	0.20753	1.5608	-0.023577	-0.059357	-0.32078	0.3852
YDR471W	-0.259	0.32881	-0.61378	-0.56356	2.3169	-0.23613	-0.36472	0.17669	-0.39171	0.061056	-1.6093	1.0273	0.3099	0.39197	-0.68082	-0.63335	0.85488	-0.28995	-0.99605	-0.62791
YDR474C	-0.059378	-0.50209	-0.57499	0.58609	0.49502	1.1785	-0.32408	1.0672	0.68456	0.18653	0.12379	1.6007	1.185	0.23765	0.57336	0.37309	-0.76105	0.98182	0.29633	0.74451
YDR475C	-0.22747	0.90088	0.76714	0.84289	-0.23532	-0.012895	0.39198	0.297	0.41359	0.68349	0.25713	0.86041	0.62068	-0.79689	-0.49632	0.3196	-0.14212	-1.1403	-0.025269	-0.40618
YDR476C	0.70279	0.42075	0.74979	0.10246	0.063604	0.31849	0.29373	0.16794	2.7839	0.24042	-0.17794	0.34616	-0.20842	-0.97753	2.0986	1.0867	0.90161	2.6206	-0.075584	2.93
YDR477W	6.9212	-1.142	0.25571	-0.45282	0.89004	1.1842	-0.17815	0.73028	-0.49389	-0.46878	0.28956	0.52759	-1.0011	-1.2564	-2.1163	-2.5119	-2.4666	-0.19482	0.17631	-2.3059
YDR479C	0.18925	0.18219	0.20593	0.68019	1.052	0.36202	0.17249	0.17797	-0.14614	0.28532	1.7813	-0.31247	0.29437	0.4651	0.38776	0.49802	0.21869	0.81306	0.27758	-0.0032597
YDR480W	0.18123	0.37243	0.45229	-0.36763	-0.18949	0.59185	0.16882	-0.69178	-0.25328	0.42517	-0.36618	-0.54337	0.2678	1.1551	1.5584	0.42353	0.54694	2.6564	0.49542	0.71551
YDR481C	0.28452	0.30924	-0.2514	0.12084	0.67125	0.085266	0.28099	0.2856	0.45937	0.69142	0.53593	-0.3088	-0.088075	-0.063796	0.082814	0.24334	-0.10707	-0.34404	0.11425	-0.061833
YDR482C	0.27225	0.45675	-0.34235	0.14873	0.34959	0.20631	0.19683	0.95998	0.23835	0.19948	0.26907	-0.041713	0.12325	-0.051736	0.16125	0.21297	-1.1232	0.84842	0.30737	-0.076563
YDR483W	0.78147	-0.45152	0.24066	0.76614	0.51553	-0.10759	0.46281	-0.0062939	0.49812	-0.023207	0.44559	0.8752	0.029336	0.9118	0.2506	0.49945	0.6883	2.3981	-0.020182	0.32278
YDR484W	-0.95335	-1.5699	0.25142	-0.88053	0.30927	0.4052	0.48081	-0.063472	2.8469	0.48654	3.7922	-0.19047	5.3969	-0.66978	-1.1194	-1.4549	0.32923	0.55404	0.46063	-0.0085428
YDR485C	0.052222	-0.032823	0.2528	-0.47361	0.33307	-0.39576	-0.50639	-0.70719	-0.26628	-0.66243	-1.2424	-1.1837	-0.45096	0.087602	0.39017	-0.057627	0.011656	0.52757	-0.71765	0.0072728
YDR486C	1.4678	-1.1471	0.53611	0.85439	2.0592	0.66569	-0.52716	0.16636	-1.5029	-0.47513	0.89151	0.22589	0.17504	0.64104	-0.1083	0.22687	0.077907	-0.25074	0.32798	-0.11014
YDR488C	0.14727	-0.082885	0.15342	-0.16719	0.67176	0.59694	1.0659	0.33212	0.072802	0.018343	-0.066661	0.35449	0.70574	1.0327	1.1381	0.89683	1.7278	-0.23531	0.32332	1.1653
YDR490C	0.63159	0.12747	0.02467	0.80907	0.94993	0.58018	0.23043	0.40523	0.51724	0.33179	0.45296	0.31652	0.32706	0.27427	0.4189	0.34476	0.5832	-0.2736	0.17408	0.36155
YDR491C	0.0096551	-0.065746	-0.27025	-0.43969	-1.2703	-0.11233	0.11439	-0.20676	-0.3495	-0.60693	0.14195	0.37113	-0.097889	-0.30158	0.95424	0.49379	0.95377	0.61962	0.098033	0.2414
YDR492W	-0.17338	0.12291	-0.24359	0.30459	-0.41979	-0.2637	-0.24835	0.58521	0.37331	0.33905	0.49398	-0.098678	0.15189	0.48255	0.75881	0.25229	0.94836	2.5575	0.12737	0.6734
YDR493W	-3.224	-0.64145	-0.96794	-1.1617	-1.5617	-0.27672	-0.70778	-4.1141	-0.64048	-1.0928	-0.45322	0.28087	-0.85506	-2.1616	-2.1352	-1.3947	-2.6643	-0.32327	-1.3555	-2.4247
YDR494W	0.85752	0.30802	0.36781	0.84776	0.74151	0.20362	0.62648	1.3598	-0.21524	0.49803	1.0006	1.494	0.16878	0.45542	0.30122	0.69268	0.55553	3.0414	0.50614	0.010931
YDR496C	-0.31861	2.4439	0.52076	3.5613	1.8873	0.86365	-0.95603	0.3107	0.20744	-0.73708	-0.65052	-0.21301	-0.50404	-1.4007	-0.2196	-0.90636	1.2321	-0.28016	0.78174	-0.0092182
YDR497C	0.34114	-0.62694	-0.10192	-1.1495	-0.054994	-0.91297	0.31978	-0.065775	-1.3158	-1.0152	-1.4093	-0.58547	-1.4485	-0.16103	-0.96515	-1.2928	0.94603	-0.18742	0.070072	-0.30815
YDR500C	-0.18539	0.69567	-0.057128	1.1888	0.91024	-0.9689	-0.11939	0.64925	1.1804	-0.17381	1.9417	-0.80198	0.73947	0.97491	-0.056702	1.1144	0.93783	0.8039	1.067	0.91849
YDR502C	0.99149	-0.14736	0.32249	-0.52427	-1.1862	-0.59674	0.22809	0.96409	0.22194	0.02477	0.988	-0.48403	0.024306	0.57652	1.4271	1.5031	0.24458	6.1573	-0.22179	0.61377
YDR503C	0.6129	0.15109	0.40402	-0.32123	0.82874	1.3428	0.49299	0.13035	0.24295	-0.094339	0.17361	0.29721	0.74451	0.74057	0.86945	-0.68947	0.13807	-0.37494	0.62249	0.51086
YDR504C	0.28722	-0.12351	0.0051111	-2.3111	-0.3894	0.0042631	-0.47054	-0.34271	0.16605	-0.050931	-0.34507	0.20705	0.23923	-0.84251	-0.13651	0.016584	-0.69748	0.90604	-0.51327	-0.47391
YDR505C	-0.12527	1.0569	-0.45022	0.19223	-0.55345	-0.011643	0.14078	-0.00098342	0.81025	0.225	-0.96133	-0.025053	0.34808	-0.31023	0.76275	0.028776	-1.1739	-0.18189	-0.43804	-0.2279
YDR506C	0.64133	0.80702	1.477	0.20721	0.29683	-0.013529	0.093082	0.48558	0.72379	-0.091047	0.67766	0.047974	-0.04381	0.8138	0.96703	0.49578	0.737	1.4819	0.38933	1.3114
YDR507C	0.017566	0.67077	-1.1826	-0.19955	-0.90198	-0.94646	-0.16167	-0.37681	-0.2341	-0.24312	-0.15839	-0.24339	-0.27769	0.0019624	0.70273	0.16308	-0.41338	-0.2996	-1.361	-0.95422
YDR508C	2.1985	0.045202	0.13939	-1.5283	0.66272	-0.17662	0.51147	0.40664	-0.032978	-0.038897	-1.2903	-0.19004	0.50377	0.68841	0.46991	-0.030665	0.60405	-0.23905	1.2182	-0.38348
YDR509W	0.15496	-0.46386	0.16169	0.64671	-0.17334	0.31468	0.77621	1.0035	0.011318	0.14695	0.26728	-0.17721	0.063481	-0.25063	0.10976	0.52478	0.043197	-0.32614	0.14443	0.14124
YDR511W	0.39172	-0.37141	0.60321	-0.0043209	0.4385	0.48958	-1.8965	-0.1472	-2.4526	-1.9036	0.0021236	0.77909	-0.50675	-2.379	-1.1033	-3.3481	-2.0385	-0.12899	0.015497	-2.3311
YDR512C	-1.0929	1.1793	0.08286	0.6679	0.56231	-0.26994	-1.4952	-1.7555	-0.73434	-1.3968	-1.0337	0.60136	-1.5988	-0.54468	-1.0799	-2.4181	-2.1565	-0.70409	-0.7788	-1.1762
YDR513W	-0.19747	0.88776	1.4848	-1.9241	0.2599	0.70142	-0.59092	0.011086	0.72282	-0.68596	-1.8163	-0.39062	-0.071908	-2.7887	-1.3754	-0.62084	0.078765	-0.36798	0.0063723	-2.0428
YDR514C	0.36057	0.32557	-0.31642	-0.86008	0.35222	-0.22694	0.1698	0.23656	0.60796	0.32519	0.64716	0.21945	0.26461	0.019587	0.18465	0.5522	-0.098387	0.72615	0.43768	-0.90384
YDR515W	0.26178	-1.2196	-0.20165	-0.48808	-0.61751	-0.4643	-0.32348	-0.1547	-0.25951	-0.62846	-0.17634	-0.0040718	-0.41237	0.28019	1.6485	0.75657	1.1252	3.0113	0.59718	1.1231
YDR516C	-0.25546	-0.98491	-0.75649	-1.5002	-1.3545	-0.55138	0.068682	-0.095218	0.34633	-0.35278	0.075935	0.34832	0.054241	-0.48961	-1.3237	-0.25167	-1.4024	-0.30166	-1.0319	-0.486
YDR517W	-0.3756	-0.48353	-0.022596	-0.24425	-0.44613	-0.021115	-0.68904	0.06304	0.34205	-0.46997	0.54753	-0.096784	-0.29152	0.041878	-0.84505	0.041319	-1.1334	-0.25873	0.010576	-0.52992
YDR518W	0.34218	-0.51838	0.22449	0.62872	0.12708	1.2355	0.39075	-0.27637	-0.016545	0.32172	0.28923	1.2115	0.74828	1.0049	0.27019	-0.10756	-0.92294	1.2935	0.011176	0.17679
YDR519W	-0.41784	0.59293	0.31253	-2.2535	-0.28457	0.051703	-0.4468	-0.94099	-0.36434	-0.090956	-1.2334	0.25813	-0.34832	-0.74334	-0.88308	-0.60898	-1.6866	-0.25623	-0.024309	-0.70319
YDR520C	1.5182	0.37807	1.092	-0.39174	-0.57489	0.60946	0.55707	0.73296	0.79623	0.89881	1.2584	0.97112	1.0856	0.90654	2.0857	0.5045	1.9933	2.98	1.1869	1.5093
YDR521W	-0.52586	3.1256	0.84446	1.3957	0.69899	0.7601	-0.32127	0.91462	0.83673	0.12582	-0.78855	0.67495	0.21636	-1.7682	-1.7257	-0.86243	0.35885	-0.31394	0.84932	-0.93195
YDR522C	0.57452	-0.58852	-0.005513	-0.62902	-0.58681	-0.038047	0.67939	0.28547	0.33992	-0.0058258	0.66753	0.59401	0.11371	0.61477	1.0297	1.3183	1.263	0.80069	-0.036968	1.4643
YDR523C	0.52866	0.084248	0.55692	-0.84697	0.8802	0.063749	0.11888	0.81414	-0.53087	-0.2722	0.33266	0.712	0.12548	0.68552	0.94101	-0.36007	0.30348	0.46168	0.14534	-0.038139
YDR524C	0.22348	-0.92732	-0.068817	-0.23868	-0.58302	-0.66126	0.16645	-0.5511	0.064255	0.0042391	-0.99361	-0.24643	-0.029054	0.18474	-0.11793	-0.38505	0.38579	0.61606	-0.75968	-0.11666
YDR524C-B	0.62124	0.51244	1.6474	-0.23832	0.49583	0.61358	0.51282	0.070441	0.15783	0.60281	-0.66218	0.17516	0.57607	-1.1371	-0.20731	0.39728	0.51669	-0.57218	1.2211	-0.092941
YDR524W-A	0.084191	-0.2412	-0.47795	-0.40572	-0.91633	0.72815	0.48553	-0.25606	-0.78087	-0.060856	0.95538	1.8925	-0.036993	0.17841	0.080334	0.41267	0.53763	-0.10642	0.26738	0.25175
YDR525W	0.15799	0.19118	0.20636	0.47851	-0.78854	-0.45686	-0.32739	0.90783	-0.75403	0.032581	0.27945	-0.14993	-0.185	0.074982	0.14974	0.077691	0.293	-0.41614	0.09417	-0.30796
YDR525W-A	0.2154	-0.014383	-0.58729	-0.13309	0.24422	0.8329	0.0027224	0.025644	-0.53252	0.4475	-0.36633	0.27902	1.2018	-0.64332	-0.38686	-0.19663	-1.181	-0.44378	-0.97262	-0.87269
YDR528W	0.95688	-0.98658	0.41674	-0.017456	-1.7	-1.1957	-0.013497	-0.31867	0.20495	-1.3519	1.0654	0.059798	0.42334	0.48651	2.9602	1.5033	0.98117	6.7347	0.25391	1.9185
YDR529C	-2.8621	-0.40697	0.33117	-0.85253	0.32783	0.45111	-4.1018	-3.947	-2.9492	-3.8283	-2.4441	-2.0483	-3.0135	0.48908	-1.7689	-2.4412	-2.0752	-0.24283	-1.3887	-1.8604
YDR530C	-0.23294	-0.68865	-0.48891	0.29434	-1.1013	-1.1066	-1.5775	-1.635	-1.465	-1.4796	0.81615	0.80052	-1.3275	0.62318	0.084737	0.12644	-0.64221	2.5571	0.33419	0.61265
YDR532C	-1.7785	0.3853	0.8329	0.54958	-0.63048	-0.93205	2.2023	0.80504	-2.5757	2.6344	-38.93	3.4438	-1.877	-7.0204	21.7725	-4.9263	3.0958	-0.26243	-47.781	-0.90473
YDR533C	-0.28817	-0.11482	-0.3004	0.034899	0.20054	-0.72609	-0.74816	-0.28743	0.32288	-0.00385	-0.14364	-0.40605	0.24811	-0.12319	-0.323	-0.65018	-0.89165	-0.23693	-0.76406	-0.082319
YDR534C	-0.38105	0.27833	0.19756	0.74381	-0.62439	-0.12224	-0.24773	-0.11947	0.33859	-0.044289	0.19352	0.25988	0.19465	0.16254	1.116	0.25834	0.37724	0.33946	0.31699	0.42082
YDR535C	-0.08437	0.46219	-0.41665	0.99017	-0.015507	1.2148	-0.13129	0.12857	-0.25409	0.27251	0.63335	0.10918	1.6476	-0.60761	-0.36175	-0.36785	-0.86793	1.1262	-1.2231	-0.7554
YDR536W	-0.20894	0.41422	-0.28335	0.71133	-0.048092	0.21132	0.35289	-0.033744	-0.029226	0.45688	0.84169	0.95996	0.48734	-0.87842	-0.29924	-0.29534	-0.89874	0.047663	-0.50327	0.055291
YDR537C	0.30135	-0.44716	0.90992	-0.32213	0.9087	0.38449	-0.10209	-0.39689	0.099609	-0.16855	-1.1574	-1.2552	0.11382	-0.01894	-1.7715	-0.27786	-0.90476	0.24628	-0.48837	-1.126
YDR538W	-0.43119	0.63134	-0.40948	-0.050675	0.60137	-0.075209	0.20636	0.1263	0.75772	-0.10357	-0.09441	1.489	0.86834	-0.6902	-0.77854	-0.50201	-0.65537	0.66116	-1.1273	-0.29094
YDR539W	-0.73101	0.20508	0.082998	0.49765	0.88979	1.4695	-0.52152	0.49448	-0.24332	0.51259	0.58341	1.0087	0.10649	-1.0107	0.31417	-0.72566	0.33907	0.012206	0.14849	0.10733
YDR540C	-0.51477	0.26561	-0.65637	1.0191	-0.34735	-1.027	0.53854	0.14352	0.49736	-0.15081	-0.033442	0.77993	0.723	-0.48652	-0.89145	-0.92807	-0.53295	0.34135	-1.3424	-1.0157
YDR541C	-1.4941	1.3484	-0.5265	0.50962	-0.21248	-0.91474	-0.92644	0.12995	1.134	-0.61774	0.45666	0.09576	0.9627	-0.13717	-0.91852	-0.064831	-1.0235	-0.49302	0.10987	-0.86303
YEL001C	2.3608	0.60154	4.7758	-1.8206	0.76447	7.7822	1.2829	3.6505	-0.55372	3.8876	0.42282	0.16692	0.94942	0.30555	-2.2141	-0.60272	-1.071	-0.6561	-1.9105	-1.6105
YEL003W	0.76825	0.71748	0.25357	-0.011778	0.18143	-1.0488	-1.778	0.51091	-0.22652	0.72192	-0.065511	-0.83344	-0.89597	-0.11858	-0.022134	-0.5088	3.1209	-0.4153	-0.64573	-0.34236
YEL005C	0.080349	0.65659	0.5875	0.8499	1.664	-0.33048	-1.7933	-1.3047	0.94376	1.5189	0.49615	-0.024122	-1.3611	-0.095655	-0.99913	0.050255	1.1858	-0.47288	-0.52512	-2.0805
YEL006W	0.35472	0.42246	0.10076	0.17519	1.7367	0.9954	-1.919	-1.1558	2.1196	1.613	-0.27632	0.13014	-1.3304	0.63277	-1.9317	0.047193	0.20657	-0.36173	0.83191	0.12069
YEL007W	0.11123	-1.8954	0.90828	-2.1033	-1.9113	-1.3143	-0.25828	-0.94468	-0.92322	-1.9842	-1.5377	-1.0514	-1.42	-0.95601	-0.98632	-0.43177	1.0623	-0.10698	-0.82931	0.0095956
YEL008W	0.023703	0.61943	0.0074161	0.89976	3.8517	0.2689	-0.51396	-0.60111	-0.14179	0.34289	-0.12263	-0.27231	-1.0594	0.17015	-1.2002	-0.55033	1.4931	0.39749	-0.12591	-0.66606
YEL009C	-0.057198	-1.2224	0.55235	0.37325	-0.98369	0.52228	0.26144	1.3058	-0.55924	0.89662	-0.2429	-1.1713	-0.16682	0.0040995	0.14262	NaN	NaN	NaN	NaN	NaN
YEL010W	0.14627	-0.12989	0.067014	0.051196	0.33737	1.7234	-0.017511	-0.19719	0.8764	0.33726	0.30746	0.14088	-0.58439	0.93829	1.1595	0.70117	0.48713	1.27	0.79068	-0.074413
YEL011W	0.47605	0.48383	0.22374	-0.70084	0.44148	0.27688	-0.44311	0.21002	0.1535	0.045178	0.12955	0.38559	0.36815	0.7285	0.41713	0.68764	0.14032	0.32047	1.24	0.85718
YEL012W	0.10328	0.7169	-0.051426	-0.10556	-0.51787	-0.24306	-0.17382	-0.50702	-0.085152	0.39236	0.74359	-0.62228	-0.39033	0.36139	0.0087966	-0.73592	0.43857	-0.44099	-0.16173	-0.022004
YEL013W	0.31033	-0.057421	0.42961	1.3548	0.88668	-0.61367	-0.21971	-0.48101	0.12077	-0.2825	1.515	2.68	-0.48511	-0.27878	-0.86013	-0.052893	2.3925	-0.61124	0.63315	0.20217
YEL014C	-0.31366	0.26566	-0.6602	0.70095	0.8518	0.23413	0.53342	-0.69257	-0.17322	-0.88432	-0.55761	0.43704	-0.59305	-0.13537	-0.88121	0.29812	0.088205	-0.80895	0.23729	-0.059771
YEL015W	-2.04	2.396	-1.6111	-1.4414	0.42598	0.19618	1.686	-1.501	-0.21521	0.11245	-1.3323	0.77042	-0.7458	-0.25066	-0.87427	-0.22177	0.14998	0.061912	1.0086	0.26351
YEL016C	0.17031	-0.064005	0.41067	0.27353	-0.57534	1.2678	0.87353	1.17	-0.93764	0.06398	-0.65643	-0.89358	0.21924	-0.10193	0.53103	0.15807	-0.71533	-0.15624	0.7521	1.2223
YEL017C-A	0.092783	-0.98442	0.26933	-2.2779	0.58023	-1.7552	-0.14498	0.17429	0.82756	-0.16389	-1.4945	-1.1443	0.50576	-0.091512	-1.9481	0.45705	-0.33504	0.10002	0.66687	-0.65413
YEL017W	-0.8491	-0.67158	-0.17887	-2.1254	0.44391	-0.83801	-0.16787	-0.58491	0.087841	0.63449	-0.90326	0.54585	-0.30147	0.22564	-0.57582	-0.94335	-0.062663	-0.84958	0.3679	-0.97281
YEL020C	0.56227	0.42201	0.92109	0.077347	-0.12319	0.18811	0.13302	0.3628	-0.53137	-0.027971	0.073804	0.51583	0.068403	1.4045	-0.44084	0.58591	-0.25248	0.031833	0.20868	0.061452
YEL022W	-2.0257	-0.33326	0.41093	-1.9748	-0.63131	0.19188	0.55181	-0.56903	-1.7785	0.093559	-1.2078	-1.3993	-2.2584	0.42091	-0.21798	0.0043566	2.5126	0.30538	0.28726	-0.21781
YEL023C	0.45699	0.50622	0.93162	-0.97376	0.45451	0.27669	-0.020188	0.14335	0.17204	1.0424	-0.16034	0.67854	-0.23062	-0.10777	0.64588	-0.086302	-0.93632	0.52921	-0.22099	0.493
YEL024W	-2.9671	0.2064	0.24471	-0.39241	-0.0011414	0.89566	-2.013	-3.2649	-2.0705	-3.2269	-1.807	-1.5496	-1.5119	-1.8318	-2.0817	-1.563	-1.4047	-0.63669	-2.2156	-1.7973
YEL025C	0.55499	0.029834	0.24682	0.21978	-0.054804	0.25329	0.084287	0.14085	-0.096937	-0.38072	-0.91466	-0.32549	0.44798	0.36977	-0.4766	0.12102	-0.62389	0.28293	0.55672	-0.054192
YEL027W	0.67534	-1.1124	-0.454	0.73482	0.69847	-0.42747	0.29481	0.91548	-0.32523	0.25896	0.53591	-0.27167	-0.059002	0.54841	1.2569	0.44069	1.2147	3.4224	0.12875	1.4076
YEL028W	-0.1554	0.19696	0.65786	-0.45316	-1.5041	0.55289	1.1803	0.84368	-1.2113	-0.11795	1.3514	-1.3022	0.30515	1.1887	0.86299	1.3354	0.10078	2.2476	0.083848	1.0654
YEL030W	0.29622	0.92729	0.61392	0.09554	0.5436	0.10502	0.73291	0.69387	-0.97871	0.15403	0.20401	2.083	0.079104	0.12667	-0.24255	-0.43806	-1.2633	-0.0088699	0.58374	-0.24163
YEL031W	0.085061	0.61141	-0.84591	0.077134	-0.5454	0.53106	0.31628	1.3627	-1.2774	-0.68238	0.43415	-0.2908	1.2562	1.5271	0.51487	0.70042	1.4724	1.4115	1.9511	0.064505
YEL033W	-0.01372	1.7218	0.7878	0.2132	-0.1732	-0.40339	-0.77218	-0.0056778	-0.86088	-1.8607	-0.4652	-1.2151	-0.21044	0.21111	-1.1364	0.67418	-0.31893	0.23647	-1.1338	-0.31004
YEL036C	0.46236	-2.0968	1.5391	-1.5558	-2.1412	-0.4599	-2.06	-1.6249	-0.44952	-2.2364	-0.83631	-0.99938	0.68565	0.30985	-0.46578	0.62656	0.20244	1.6572	1.4728	0.94742
YEL037C	0.18425	-0.72455	-0.77604	-2.0973	-0.21661	-0.53139	-0.050345	-0.62466	-0.091826	-1.0461	0.28593	-1.1067	-0.082001	0.73336	0.36203	1.3754	0.036984	-0.099575	0.70165	0.31151
YEL038W	1.2597	0.68354	2.1145	-0.83819	-0.15646	-0.30663	-0.45728	2.3804	0.84956	0.87437	1.4675	0.56591	0.50024	0.40736	-1.6251	-0.55562	0.13558	-0.84936	-0.18355	-1.0677
YEL039C	-0.035257	-0.32548	0.034584	-0.45028	-0.004341	-0.93643	-0.80663	0.02681	0.20961	-0.086875	-0.45375	-0.4848	0.023507	0.20342	1.5621	0.078818	0.84368	0.31807	-0.20256	-0.19458
YEL040W	0.34466	-0.79046	0.19415	-0.30381	0.077578	-1.4413	-0.30949	0.12505	-0.56004	-0.48393	-1.4421	-1.6613	0.20025	0.8294	-0.18575	0.16303	0.064691	0.17907	0.14792	0.044741
YEL042W	0.194	-2.3303	0.10708	0.93469	0.68945	0.83552	-0.068188	0.56933	-1.6078	0.6654	-0.079685	-1.1869	0.83982	0.21312	0.23986	-0.80091	-0.21593	-0.29705	-0.10181	1.5054
YEL043W	0.49814	-0.90729	-0.12087	-0.038911	0.39612	0.041041	-0.44677	0.0020384	-0.31241	-0.37139	-0.80453	0.098913	-0.11252	-0.2679	0.19439	-0.017006	-0.60475	0.24562	0.34705	0.1424
YEL045C	-0.011373	-0.4717	-0.056485	0.53053	0.65614	0.96699	-0.13928	-0.82532	-0.67129	-0.66824	-0.98706	0.34503	0.25617	-0.64626	-1.0615	-0.29071	-0.61328	-0.69309	-0.63467	-1.1754
YEL046C	0.3221	0.13141	-0.34711	0.89305	1.0681	-0.50064	-0.3616	0.55686	-0.95002	-0.12995	-0.12499	0.85716	-0.11271	0.84579	-0.55842	-0.73384	-0.33726	-1.4565	-0.78207	-0.95067
YEL047C	0.15812	-0.74276	0.25871	-1.4935	0.093421	-0.76628	0.073328	-0.20154	0.33392	0.075309	-0.53422	1.3181	-0.38126	-0.19452	-0.70598	-0.5264	-1.1013	0.15488	-0.27984	-0.11848
YEL048C	0.2977	-0.42852	0.13411	-0.076085	-0.12143	0.40882	-0.13154	0.041981	-0.18065	0.4517	1.9685	-0.727	0.17544	0.091628	1.0482	0.42665	0.25042	0.93007	0.359	0.93275
YEL049W	0.49382	0.54874	0.59073	-0.31722	0.88034	-0.76425	-0.0030042	0.20536	0.049569	-0.83022	0.21785	-0.28968	0.43444	0.43053	0.10382	0.023819	-0.51543	-0.11069	-0.62086	-0.30104
YEL050C	0.29391	-1.2141	0.31352	-0.74719	-1.0105	-0.13464	-0.40915	0.35808	0.14262	0.47763	-1.0508	-0.83814	-0.0078177	0.040739	0.19654	0.14428	-0.28532	-0.47329	0.18468	0.025071
YEL051W	-1.2585	-1.3913	-1.7626	-1.232	-0.99069	-1.0592	-0.88696	-1.1602	NaN	-1.5596	-1.0183	NaN	NaN	-0.89457	-0.8822	-1.03	-0.82141	-0.31599	-0.83666	NaN
YEL052W	0.44426	-0.094288	1.7259	-0.7807	-2.2118	-0.31587	-0.64091	1.7713	-0.11234	-0.1036	0.48343	-0.25061	0.90423	-0.44795	0.73699	-0.70618	-0.062989	-0.49689	-0.92175	-0.71766
YEL053C	0.11431	-0.72937	0.34298	0.38156	0.484	-0.35847	-0.6137	0.60313	-0.98883	0.15056	-1.5391	0.22328	0.071009	0.82519	-0.1997	0.13355	0.55274	-0.14155	0.41413	-0.11559
YEL054C	-0.023193	0.73415	-1.438	0.91404	1.227	-0.099848	-0.028681	0.56146	0.786	0.35317	0.21232	1.4522	1.3379	1.0735	0.43952	0.080119	0.65824	0.015261	0.96895	1.5186
YEL056W	-0.15744	0.83412	0.51344	0.088749	-0.58845	0.19148	0.23706	0.35174	1.2713	1.2007	-0.29605	1.1642	0.75112	-0.41785	-0.85858	0.38217	-0.11853	0.091003	0.61902	0.014014
YEL057C	0.10762	-0.41466	0.6852	0.37303	-0.6502	0.13461	0.58926	0.034029	0.88028	0.51468	-0.30951	0.28471	0.4275	-0.17275	-0.63254	0.34572	-0.83475	-0.19729	0.012825	0.057516
YEL059C-A	-0.51663	1.3847	1.7746	1.5786	-0.23023	1.5778	0.55996	1.8745	0.15847	0.39593	1.858	-0.1448	-0.17171	-3.3559	-3.2469	-2.2505	-2.918	-1.9525	-3.166	-3.5662
YEL059W	-0.2509	0.032636	0.071021	-0.10392	-0.54729	0.78325	0.11007	0.27487	1.1298	-0.0083584	-0.17705	0.35467	0.2826	-0.36889	-0.28149	0.34744	-0.11929	0.2353	-0.19322	-0.77177
YEL060C	-0.12592	0.70064	0.11615	-0.20026	-0.70574	0.25719	0.38077	-0.3252	0.38574	0.79811	-0.058941	0.71085	0.077028	0.34223	-1.4723	0.15819	-0.72566	-0.91491	-1.1692	-1.7038
YEL061C	-0.18117	0.066952	0.78586	-0.091866	0.58847	-0.49728	-0.15759	-0.91704	0.55158	0.077065	-0.80245	-1.6655	0.0050176	0.17059	0.16773	-0.26748	-0.85856	-0.17174	0.40065	-0.37606
YEL062W	-0.074061	4.0572	-0.066623	0.63803	-0.29278	-0.20896	0.19735	0.28935	47.6292	0.32206	0.355	0.54236	1.718	-1.3925	-0.77134	0.24338	-0.77724	-0.35733	-0.30612	-1.7072
YEL063C	0.53845	-0.56458	0.60565	-0.41683	-1.9677	0.2944	1.4329	2.0617	1.7399	1.7611	0.77424	-0.37391	0.75972	0.18823	0.093855	0.26687	-0.65685	-0.26029	0.76352	0.44249
YEL064C	0.46269	-0.3676	0.2261	0.092325	-0.50812	0.050027	0.10836	0.29427	-0.14094	-0.54757	-0.31187	0.29995	0.33506	0.22229	-0.6233	-0.74654	-0.38393	0.062343	0.91339	-0.63585
YEL065W	0.24205	-0.15795	0.22392	0.10926	-0.018288	1.1886	0.0065144	0.19509	-0.24501	0.11622	0.14767	0.62476	0.32143	0.79455	-0.02878	-0.18725	-0.41264	-0.51873	0.0098495	-0.57817
YEL066W	-0.18846	0.14142	0.59852	0.26393	-0.69293	-0.59379	0.098988	0.12138	-0.39181	0.071923	0.1825	0.15354	0.35444	0.031334	-0.55824	0.091684	-0.38991	0.21639	0.22905	0.1577
YEL067C	-1.1	-0.20041	0.37894	-0.598	-0.9275	-0.72854	-0.83732	0.92376	0.2906	0.75507	1.2683	1.6365	0.68681	0.51362	1.3449	0.8224	-0.42195	1.3632	-0.13684	0.687
YEL068C	-0.55031	-0.36447	0.80673	-0.20555	-0.45006	0.23958	-0.44959	0.15506	0.68356	0.24821	0.33327	-0.1307	0.15628	-0.65951	-0.51899	0.23121	-0.9651	-0.60324	0.15643	0.74014
YEL071W	-0.83214	-0.49992	-0.21634	0.20498	0.12759	0.23229	-0.70563	-0.52454	-0.62554	-0.076841	-0.25032	1.0473	-0.26301	-0.47229	-0.02873	-0.14568	-0.78034	-0.18076	0.31287	-0.12776
YER001W	-0.21305	0.09125	-0.39515	0.12983	-0.57515	-0.13952	0.22175	0.19554	0.23961	0.77342	0.29177	0.53941	0.20552	-0.0059039	-0.33642	-0.21434	-1.2766	0.0065737	-0.10337	0.35146
YER002W	-0.50835	-0.3086	-0.47594	-0.58866	-1.2107	0.36084	-0.38744	-0.18487	0.11364	-1.0011	0.40277	-0.22321	-0.59667	0.3702	1.8642	0.22993	-0.56496	0.56176	0.29176	-0.59583
YER004W	-0.63806	0.67505	-0.50775	-0.7401	-0.38897	0.31788	0.033574	0.39129	-0.36381	-0.17122	1.0966	0.10542	-0.25852	-0.1239	0.0073846	0.32131	-0.57666	1.1307	0.54	0.25754
YER005W	0.14252	0.47787	-0.56485	-0.16954	0.32555	0.65118	-0.58482	-0.21597	1.0989	0.27361	0.65018	0.46401	0.31153	-0.29285	-0.16135	-0.13102	-0.63521	0.56933	0.22106	-0.30913
YER007C-A	0.020989	-0.19794	-0.14318	-0.84781	-0.56684	-0.71147	-0.25568	-0.91256	-1.5248	-0.97963	-0.42514	0.029933	-0.32252	0.18256	1.3934	0.16942	1.5293	0.41935	-0.0098186	0.17888
YER007W	0.21318	0.15739	0.13642	-0.46976	0.94255	-0.39057	0.24618	-0.27343	0.90811	0.14119	0.38049	-0.79837	-0.43532	-0.14957	-0.28135	-0.064223	-0.083681	-0.41662	0.56953	-0.63638
YER010C	-0.34506	-0.27843	-0.18253	-0.5365	0.74669	-0.39872	0.33394	-0.42353	-0.42934	0.097879	-0.22002	-1.4078	0.44122	0.00056287	-0.32888	-0.92675	0.38224	-1.2	0.081542	-0.79548
YER011W	-1.0719	0.76907	-0.39738	0.31919	0.032169	0.14962	0.48107	1.3196	0.88711	0.78782	3.0134	1.3459	0.88137	-0.61578	-0.99478	-1.1479	0.73416	-0.44281	0.12818	-0.10162
YER014C-A	-0.2566	0.33387	-0.0018016	-0.47395	0.33226	0.22501	0.030495	-0.97394	0.38799	-0.1159	0.3384	-0.36014	0.37963	0.14901	-0.29738	0.088064	0.16873	-0.16151	-0.072895	-0.64867
YER015W	0.39161	0.14357	0.2318	0.42734	0.27694	0.20179	-0.11919	0.21725	0.48177	0.044926	0.45452	2.6788	0.65157	0.48596	-0.47638	-0.46387	-0.62646	-0.88965	0.052901	-0.28618
YER016W	-0.034435	0.40621	-0.2552	-0.1662	-0.54304	0.039305	0.24476	0.56001	-0.13572	0.01588	-0.16086	0.28041	-0.26732	-1.106	-0.96612	0.26637	0.22751	-0.73149	0.15142	-1.3416
YER017C	-2.1847	0.89714	-0.44699	-0.31863	0.42074	0.41875	-1.8142	-2.7213	-1.8374	-3.0333	-2.0243	-2.2071	-2.1068	-1.3808	-1.5333	-2.1407	-1.6645	3.7708	-1.9817	-1.3748
YER019C-A	-0.24459	-0.79909	-0.068182	-1.9911	-1.0932	0.28283	-0.0064543	-0.4675	0.48964	0.14741	-0.42466	-0.17815	-0.72063	0.85874	-0.84354	-0.39659	-0.72507	-0.35541	-0.81917	-0.8118
YER019W	-1.0655	0.043542	-0.87983	0.4378	-0.48415	-0.20904	-0.18071	0.27942	-0.79286	-0.25703	-1.5092	-0.001383	-0.15414	-0.10806	0.23506	-0.7038	-0.4489	-0.41262	-1.2897	-0.53208
YER020W	-1.0037	0.06619	-0.19383	-0.4948	-2.1576	0.17153	-0.56376	-0.2205	-0.2944	-0.085964	0.1715	-1.5937	-0.73657	0.062996	0.9603	0.64467	-0.50507	2.3593	0.05523	0.48683
YER024W	-0.47059	-0.13627	0.093335	0.033223	-0.60274	0.13285	0.6678	-0.092172	-0.18121	0.31923	0.45489	-1.4254	-0.14182	0.098509	0.65825	0.13924	-0.14117	-0.0070942	1.2685	-0.12379
YER027C	0.019279	0.82999	-0.2582	0.96575	2.1167	0.75811	-0.19117	1.363	-0.25055	-0.24118	0.34119	3.6749	0.71039	0.5111	-1.2773	-0.87003	-0.14349	-0.72985	0.44256	-2.2412
YER028C	-0.37288	-0.06111	0.10576	-0.32329	-0.37497	-0.62235	-0.42894	-0.50763	-0.025119	0.058867	-0.33733	-0.93927	0.071186	-0.028044	-0.16339	-0.28633	-0.3888	-0.28458	0.043704	-0.46947
YER030W	0.5262	0.60501	-0.1015	0.62853	-0.67614	-0.31799	-0.49111	-0.74464	-0.19275	0.17984	-0.3571	0.21427	-0.17446	-0.54701	-0.078319	-0.25286	0.2451	-0.21932	0.069504	-1.1916
YER031C	0.93133	0.19999	-0.87735	0.66642	0.82189	0.7556	-0.56763	0.21941	-0.96284	-0.20034	0.46364	0.59811	-0.13057	1.3205	0.3218	0.35196	0.91531	0.29654	-0.54068	0.32531
YER032W	-0.13646	-0.30337	-0.051717	-0.92863	-0.37745	0.23811	-1.1167	-0.70254	-0.70998	-0.55417	-0.50169	-0.46157	-0.62523	0.36841	0.89155	-0.53274	0.39399	0.23601	1.1858	-0.84086
YER033C	0.24679	0.30396	-0.024499	0.49617	0.63089	0.29172	0.27873	0.33292	0.059842	0.54805	-1.1713	0.19056	0.87322	0.612	0.1087	-0.18292	0.62231	-0.29568	0.182	-0.20834
YER034W	0.47041	-0.95688	0.51406	-0.14805	0.49988	0.35397	-0.0022188	-0.65365	-0.25888	-0.31151	-0.55076	-0.86661	-0.33517	0.057824	1.0468	-1.3555	0.63269	-0.4686	-0.062396	0.60283
YER035W	-1.9484	0.59545	-1.5591	0.90479	-0.035836	1.068	0.15612	1.7327	0.91377	0.96001	5.8989	3.7357	0.58986	-1.0766	1.115	-0.67819	0.95141	2.6345	0.86039	1.1543
YER037W	-0.76364	-0.47845	-0.57094	-0.39334	-1.1633	-1.999	-1.128	-1.6965	-1.653	-1.4312	-1.4218	-0.58561	-2.2098	1.6933	0.1994	0.10125	1.4868	2.214	0.27155	-0.88092
YER038W-A	-0.34407	-0.38443	-1.1892	-0.46745	1.3515	-0.38487	0.53195	-0.33058	0.041295	0.15895	0.34701	-0.05119	0.12176	-0.51112	0.54238	1.0067	-0.071686	0.17341	-0.091357	-0.030539
YER039C	0.39515	-0.060318	-0.65802	0.39967	-0.16765	-0.10112	0.37744	-0.89248	0.29026	0.73098	1.1749	0.96521	0.48009	0.016266	0.53494	-0.039338	1.0917	1.2205	-0.41524	0.32818
YER039C-A	-0.4037	0.033871	-0.71966	0.32968	-0.45753	-1.1471	2.4379	1.7017	0.039978	1.2679	0.4515	-0.12476	0.042366	-1.033	-0.30522	-0.0049651	-0.6763	0.01287	-0.50989	0.26304
YER040W	-2.1608	-3.6762	-0.59556	-0.056757	-0.7339	-0.10865	0.19661	-1.158	0.15695	0.31165	0.21893	0.41649	0.31242	-0.038888	-0.50944	1.1038	2.2655	0.23042	-1.1307	0.68126
YER041W	0.3826	0.37447	-0.11844	0.24474	0.25053	0.53829	1.2028	0.68876	0.84128	1.2083	0.58619	1.4945	1.1177	0.12289	0.19388	-0.11424	-0.48949	-0.30265	-1.7818	-0.20656
YER042W	0.013164	-0.30606	0.82357	-0.12202	-0.96347	0.43546	0.67237	0.55553	0.90725	0.90039	-1.0352	0.012816	-0.3846	0.015554	0.36678	0.22072	0.33991	-0.34855	-0.64018	-0.28747
YER044C	0.14131	0.2964	0.18666	0.3017	0.30034	-0.0083091	-0.16287	0.82167	0.29587	0.1284	0.59162	-0.15997	-0.52866	-0.14812	0.44697	0.19877	0.58796	1.1356	0.67731	0.91143
YER044C-A	0.40533	-0.029002	0.80448	0.43133	-0.86171	0.86557	0.17309	0.41715	1.1247	0.90863	-0.75073	0.30689	0.24487	0.4393	0.21892	-0.44426	0.92807	-0.53804	0.28635	0.10814
YER045C	0.28948	0.46017	0.25935	-0.54324	0.53019	1.1024	0.037547	0.36065	0.63304	0.64986	0.40053	0.10923	-0.057944	-0.52559	-0.46287	-0.82448	-0.36446	-0.49201	-0.68202	-0.23419
YER046W	-1.0521	-0.83889	0.12179	-0.73402	-1.5278	-2.3551	1.6811	0.10842	-0.23495	0.48953	-0.30475	-0.086726	0.83756	0.54546	2.7411	-0.2682	-0.59299	-0.65061	0.033783	0.46632
YER046W-A	0.1821	-0.66877	0.50459	-0.77673	-0.40657	-0.17551	0.46056	0.55644	1.5809	0.8912	1.398	0.23856	-0.073504	-0.25734	-0.3371	-0.54933	0.51128	-0.19541	0.10398	-1.1264
YER047C	0.5095	-0.43732	0.48637	-0.4267	0.93294	-0.60586	-0.4363	0.29896	-0.096289	0.32761	0.45839	0.39256	0.40015	0.031837	0.02768	-0.88661	0.91796	-0.39624	0.38484	-0.014049
YER048C	0.2945	-1.1204	0.18135	-0.20976	0.68514	0.44235	1.0873	0.15129	-0.37486	-0.1109	0.17032	-0.76816	-0.54996	-1.2067	0.19846	-1.4598	1.2472	-0.83376	-1.0192	-0.51794
YER049W	-1.6698	-0.69972	-0.86535	-0.5081	-2.318	0.33662	-0.74673	0.80171	0.22582	0.25433	1.861	0.55137	0.77749	0.081846	1.6769	-0.22966	0.71866	0.16101	0.68505	0.41582
YER050C	-3.644	-0.23241	-1.3705	-1.7776	1.3393	0.1963	-6.0401	-3.3902	-2.9135	-3.6618	-1.921	-2.04	-3.4228	-2.4164	-2.1743	-3.498	-0.84794	-1.4147	-1.7821	-2.2719
YER051W	0.71681	-0.44197	-0.79409	0.24817	0.47341	0.14163	-0.0073194	-0.64407	-0.20756	0.14503	0.49779	0.20029	-0.0099081	-0.01364	1.9096	0.71917	-0.08398	0.26598	0.55228	-0.040366
YER052C	0.011181	-0.35749	0.54234	-0.035692	-1.0559	0.3582	-0.28549	0.30506	0.48097	0.36644	0.90231	-0.33905	0.23323	-0.29512	-1.0341	0.17057	-0.8397	-0.76163	-0.78974	-0.41195
YER053C	0.56464	0.26106	-0.83209	0.44142	0.1829	0.12037	0.09551	-0.5449	-0.85175	0.012187	0.041137	0.00133	1.215	-0.78783	-0.89851	-0.67297	-0.47572	-1.3419	-0.41316	-0.78723
YER053C-A	-0.03861	-0.53807	0.15791	-0.15507	-0.022075	-0.35972	-0.0091349	-0.4679	0.30269	0.19163	-0.37023	-0.07864	-0.12706	-0.56884	-0.050474	-0.10059	-0.19587	-1.0003	-1.071	-0.92524
YER054C	2.2885	0.21661	-0.027681	-1.0535	-0.43871	-0.77145	-0.23204	-0.53115	-0.62665	0.12331	-0.29167	-1.4341	1.2358	0.20121	-0.21538	-0.27648	-0.054119	0.2102	-0.24086	-0.25073
YER056C	0.73841	-1.7536	1.2645	0.32913	1.1157	0.34796	0.0085383	-1.1494	-0.98004	-1.3105	0.16935	0.12946	0.09823	1.53	1.7183	-0.63882	-0.35867	1.1892	0.93928	2.0013
YER056C-A	0.15327	0.093553	-0.17151	-0.73856	0.81782	-1.66	-0.0444	-0.91752	-0.22259	-0.47896	-0.23882	-0.053258	-0.72716	-0.54547	0.15465	-0.93594	0.9411	-0.069237	-0.56998	0.15279
YER057C	0.37384	-1.2658	0.64001	-0.25237	0.4173	-0.92152	0.0069371	-0.3812	0.14423	-0.68179	-0.44207	-0.73928	-0.70508	0.17509	0.7727	0.033446	0.066971	0.14398	1.0156	0.97019
YER058W	-1.5514	0.20249	0.77508	0.38312	0.48343	0.55004	-1.7249	-1.6088	-1.4306	-0.91562	-0.91303	-0.99422	-1.3827	-1.3343	-1.3321	0.31077	-0.47222	-0.90931	-1.3033	-1.377
YER059W	1.2692	-0.50782	2.0289	-0.86466	0.33924	-0.046652	-1.4861	1.8887	-0.81758	1.5641	-0.79959	-1.3591	-0.053226	-0.64255	-1.76	-0.88905	0.25164	-0.70337	-1.2218	-1.5611
YER060W	0.29306	-0.52472	1.8144	-1.8449	0.63909	-1.2787	-1.6072	-0.077907	0.92559	1.045	0.20543	-1.7059	-0.74003	-0.3899	-1.3433	0.29722	-0.42661	-0.23346	-0.36354	-1.4938
YER060W-A	0.42761	-0.77756	0.85911	0.94001	1.9573	-0.93821	-2.6426	-0.95353	2.1158	2.7351	1.0927	0.48039	-0.71908	0.36503	-1.6573	0.20222	0.73152	-0.43212	-1.7085	-0.9819
YER061C	-0.062651	-0.91192	0.87463	-1.1019	1.4982	-1.4585	-4.4323	-0.75442	0.2365	0.38295	-0.11487	0.68856	-0.78313	0.23008	1.0133	-0.090395	1.4591	-0.18794	-0.47472	0.70044
YER062C	0.79848	0.040538	0.01077	0.2503	3.2678	0.19445	-1.3239	-0.37479	0.8189	0.4412	-1.0019	1.1788	-0.73473	0.083841	-0.52334	-0.095475	0.97822	0.57157	0.11813	1.5592
YER063W	1.1436	0.39621	0.38895	0.023916	0.18769	0.4671	0.21711	0.16677	0.48037	-1.1052	0.32118	0.74503	1.4044	0.16136	0.60392	-0.59925	0.59691	-0.23004	-0.4584	-0.45127
YER064C	0.11353	-0.34755	0.2224	-0.19663	0.35691	-1.0099	-0.50785	-0.16375	0.14467	-0.85031	-0.60244	-1.6528	-1.4104	0.69327	0.28102	0.30447	-0.33843	-0.10814	0.053974	0.17353
YER065C	-0.2689	0.30773	-0.23116	-0.031866	3.1539	0.74296	-0.98416	-0.54181	-0.73601	-0.68675	-0.67484	0.25032	-1.3983	-4.718	-3.4496	-4.7854	-2.1729	-1.2649	-2.9886	-3.7997
YER066C-A	0.26714	-0.51919	0.024443	0.87627	2.018	2.5778	0.598	-0.72088	-0.037602	-1.0463	0.060773	0.80633	0.56779	0.066681	0.6461	0.12119	-0.47124	0.15735	0.12706	0.19913
YER066W	0.35314	0.4724	0.61462	0.27547	-0.59214	0.2997	0.64099	0.88262	1.1415	0.12495	0.71964	-0.22237	1.2619	1.5683	2.579	0.36737	0.48118	1.3297	-0.15915	0.76494
YER067C-A	-0.35355	0.37614	-0.45966	1.1194	1.1297	0.19283	1.9804	0.0054659	0.0022339	-1.0798	-0.26938	0.61915	0.42008	-0.29556	-0.013417	0.2545	0.09275	0.56186	-0.032162	0.66107
YER067W	0.58397	-0.13194	0.41002	0.7332	-0.10113	0.072246	-0.45837	-0.85672	0.025529	-1.2316	-0.41678	-0.21126	0.077263	0.40782	-0.64531	0.30449	-0.43518	-0.28715	0.12062	1.73
YER068C-A	0.86068	1.1121	0.06887	0.3165	-0.033345	0.91042	-1.8714	-0.41959	1.0974	0.062425	-0.035014	0.77177	0.52647	0.69987	-0.38468	-0.64711	-0.21973	-0.74223	0.54725	-0.055885
YER068W	NaN	-0.050409	-0.028331	0.11383	-0.02926	0.73683	0.1043	0.51588	0.27696	1.2002	-0.27911	-0.37851	-0.080418	-0.30484	0.20553	0.52033	-0.70076	0.1405	-0.4087	0.21823
YER071C	0.15591	0.056321	0.15942	-0.48823	0.35881	6.0426	-0.7502	2.8034	0.74085	0.92115	0.67049	-0.11986	3.2589	0.20918	-0.76471	0.37227	-0.15222	-0.43844	3.0633	1.1405
YER072W	1.0921	-0.54822	1.0384	-1.5095	0.072623	-0.9493	-0.12788	0.37184	0.76556	0.50904	-0.48323	0.38719	0.88608	0.70785	-0.42144	1.2098	0.067537	0.3447	0.84895	0.24891
YER073W	-0.18894	-0.30391	-0.28076	-0.64851	0.891	-0.8729	0.39209	0.070582	0.29299	0.41618	0.14003	0.63682	-0.57451	0.49536	0.094536	0.12959	0.023311	-0.24505	0.14033	0.20517
YER074W	1.384	-0.7158	-0.18311	0.2996	1.1639	-0.29906	0.9852	-0.14994	0.17565	0.038528	0.94437	1.2854	0.35414	3.5533	1.1474	-0.12051	1.5666	0.78658	2.2298	0.50472
YER075C	-0.070499	0.45212	0.20963	0.48778	0.33814	0.15599	-0.15135	0.18448	-0.05642	0.74225	-0.50988	-0.67808	0.12028	0.72402	0.6102	0.31369	-0.16862	0.20234	0.0067029	-0.034898
YER076C	-0.45233	0.13263	0.37979	-0.33889	-0.57416	-0.16985	0.83946	-0.34684	-0.094539	0.16608	0.27843	-0.41969	0.12082	0.27491	0.49703	0.39017	-0.27733	0.95785	-0.12376	0.16035
YER077C	1.6758	0.92806	0.1528	-0.45614	0.27141	-1.0285	0.34101	-0.13978	-0.00084742	-0.49226	0.086388	-0.89981	-0.44511	0.1142	1.0019	-0.54982	0.26152	-0.71116	0.24586	-0.65502
YER078C	-0.013085	0.16175	0.51917	-0.22677	-0.62061	-1.3653	-0.51605	-0.47929	0.57015	-1.298	-0.87634	0.26485	0.0025989	0.1153	0.064272	0.23842	-0.65326	-0.57972	-0.4637	-0.034688
YER079W	0.30377	0.31082	0.33765	0.45964	0.12285	0.30963	0.46586	0.30254	-0.57602	0.06976	-1.3628	-0.91285	0.19266	-0.1559	-0.9585	-0.0043948	-0.44759	-0.51812	-0.32843	-0.57377
YER080W	0.35504	0.71416	0.62692	0.19649	0.99683	0.77073	1.0881	-0.22173	-0.81072	0.0032583	0.27151	-0.87023	0.23253	-0.20266	-0.67728	-0.20272	-1.3947	0.4086	-0.0063994	0.35458
YER081W	0.5198	0.0613	1.0315	-0.36066	-0.61416	0.432	0.094015	0.99334	-1.4952	-1.2094	1.6884	-0.63827	0.28268	0.98983	1.0987	1.7621	-0.74635	1.9005	1.2692	1.3335
YER083C	-0.77755	-0.65911	-0.4346	-1.3346	1.4495	0.2471	-0.94962	-1.5745	-2.969	-2.2603	-1.7626	-1.0512	-0.53827	-0.28986	-0.68769	-1.2695	0.1602	-0.87907	-0.8996	-0.99473
YER084W	-0.1119	0.83306	0.72715	-0.81438	-1.1812	-1.1229	-0.19572	-0.32004	-0.65122	-1.7403	-1.0395	-1.1035	0.077404	0.36742	-0.70124	0.64546	-0.32006	0.10411	-0.67993	0.12819
YER085C	-0.062583	0.54532	0.020639	0.65176	-0.40239	0.29882	0.51419	-0.16413	0.11566	-0.037118	-0.16526	0.062334	-0.095284	-0.38252	0.46733	-0.078975	1.3024	0.049466	1.8801	0.29387
YER086W	0.35008	-1.3883	-1.1491	-0.15144	1.3014	-0.69061	-0.41722	-0.31519	-0.77193	-0.2501	-0.065197	1.6136	-0.20114	-3.1366	-2.0392	-3.3192	-2.2851	-1.0913	-0.98411	-2.6146
YER087C-A	0.42207	0.32248	0.10356	-0.9719	0.32846	-1.0035	-0.54665	0.15623	-0.14598	-0.34972	-0.87761	-0.91081	0.44702	0.3433	1.087	0.20012	0.96938	0.80678	-0.077221	0.43678
YER087C-B	-0.16451	-0.29223	0.41419	-0.068972	0.5858	-0.12509	-0.060043	-0.42291	0.26348	0.046461	-0.42648	-0.35476	-0.026699	-0.21782	-0.46724	-0.55551	-0.60852	-0.45919	0.31519	-0.66919
YER087W	-1.2975	0.16927	-1.6377	-0.05592	-0.36815	-1.497	-1.2777	-1.2268	-1.1536	-1.6014	-0.62319	-0.84026	-1.0041	NaN	NaN	NaN	-1.3054	NaN	-0.67204	NaN
YER088C	-0.50439	0.048895	0.65673	-0.98764	-1.8297	-0.92278	-1.0806	-1.1852	0.27532	-1.1736	0.15079	-1.477	-0.065291	0.58069	-0.90169	-0.081007	-0.43308	2.0214	-0.038451	0.12887
YER089C	0.11714	-0.66927	0.45839	1.4674	0.15438	-0.015749	0.27571	0.85096	0.3051	0.22316	0.68378	0.42958	0.70109	0.23542	-0.06414	-0.3948	-0.66164	0.40754	-0.012006	-0.090027
YER091C-A	-1.6574	-1.0952	-0.37112	-0.2325	0.33671	-0.75053	-1.5521	-0.96242	-1.6758	-0.81308	-0.96855	-1.3152	-2.2268	1.6418	0.60004	0.49161	1.5841	3.3916	0.1152	0.57766
YER092W	-0.076065	0.39694	0.2073	1.1389	0.10009	-0.32617	0.69762	0.30976	-0.013129	0.18239	0.78061	-0.21487	0.3013	1.624	0.21687	0.76161	1.5579	0.77751	0.29826	0.66605
YER093C-A	-0.41289	-0.50099	-0.11691	-0.16439	-0.26258	-0.3954	-1.0641	0.039112	-0.034175	-0.097998	0.2002	0.27636	0.76926	-1.4764	-1.1944	-1.518	-0.97621	-1.2954	-0.27244	-1.7559
YER095W	0.20064	-0.36918	0.80593	-2.6565	1.2715	-0.13016	-0.59918	-0.24994	-0.46547	0.142	-1.0559	0.24703	0.82263	-0.0081587	-0.14291	-0.29898	0.54454	-0.50058	0.26183	0.097889
YER096W	0.33761	0.11114	0.43846	-0.074948	0.92279	0.83822	0.0022537	-0.57313	0.60425	1.1416	0.05711	-0.9531	1.5568	0.59604	-0.15767	0.33924	-0.75317	0.54442	-0.59258	0.523
YER097W	0.19778	-0.14254	0.67818	0.93544	0.77353	1.5195	-0.031274	-0.067698	0.12203	0.43375	-0.59737	-0.36637	0.5885	0.57079	0.77772	0.5526	-1.1362	-0.015975	0.76263	-0.17167
YER098W	-0.036609	-0.65164	0.6228	0.96147	-1.9169	0.31385	0.11844	-0.20898	-0.065943	0.094471	0.27101	-0.90723	-0.028691	2.5348	2.9485	2.0269	1.0053	3.4088	0.75639	2.2954
YER099C	-3.0513	0.15175	-0.48739	-0.061948	0.89995	0.057135	-3.181	-3.4632	-3.0767	-2.8958	-1.309	-1.776	-2.8499	-2.2547	-1.9847	-2.2672	-2.562	-0.49128	-1.4022	-2.2279
YER101C	-0.0065517	0.28332	0.42668	-0.18657	1.0794	-0.13596	0.57159	1.1567	0.12641	0.11211	0.64036	0.35344	0.27693	0.18738	0.27013	0.21356	0.15667	0.21092	0.56973	0.61715
YER103W	0.75937	0.36162	0.51282	0.0072159	1.3461	0.39449	0.58731	0.64048	0.34823	0.086814	0.7341	-0.24007	0.25712	0.19981	0.30481	0.093117	0.7246	-0.27098	0.25876	-1.1106
YER105C	0.39048	0.082964	0.56023	0.4336	0.62675	0.088095	-0.20527	-0.10716	0.74219	0.31511	0.45458	-0.32196	-0.21484	0.28388	-0.15762	-0.56521	0.062349	-0.29907	0.4732	0.31064
YER106W	0.44185	0.086856	0.24603	-0.0081146	0.73631	0.88456	0.070174	-0.17666	0.9854	0.27516	-0.26871	0.67842	0.43992	-0.13199	-0.085593	0.22926	-0.11873	-0.10264	-0.046943	0.38337
YER108C	0.61237	0.33447	-0.19974	0.40461	0.46386	-0.13299	-0.057822	0.20516	-0.58094	-0.041464	0.22078	-0.25459	0.30158	-0.022685	0.033156	-0.10484	0.37119	0.66588	-0.022627	0.16614
YER109C	0.082629	-0.01022	-0.11148	0.21957	0.18923	-0.84425	-0.0028787	0.3987	0.28475	0.042525	0.62484	-0.43996	0.96031	-0.13876	-0.32875	0.1784	0.67448	-0.34791	0.042682	-0.10043
YER110C	1.2296	0.052014	-0.23995	0.15722	-0.33092	0.48284	1.4199	2.4578	0.10266	0.16201	0.58141	-0.37146	0.4444	1.2543	0.96148	1.0069	1.1824	-0.26828	-0.092284	0.35962
YER111C	-0.51641	-2.1166	-0.32956	-0.7341	-0.70492	0.25095	0.49369	0.2407	-1.4209	-0.67838	0.55695	0.41495	0.71605	0.20882	0.51203	-0.19853	-0.20462	0.35699	-0.17382	-0.77304
YER113C	0.03278	0.18306	1.3366	-0.59999	-0.2213	-0.2715	0.72905	-0.65712	-0.35922	-0.42287	-0.64358	-0.016416	0.50483	-0.0030875	0.26542	-0.75439	-0.013656	-0.3283	0.41515	0.5657
YER114C	0.3387	0.19455	0.85621	-1.1566	0.22043	0.18697	-0.18215	-0.76956	0.20624	-0.35961	-0.80107	-0.050443	0.0062939	0.11404	-0.060744	-0.097209	-0.83528	-0.18667	-0.79074	-0.46977
YER115C	0.38519	0.032257	0.04141	-1.7417	0.6767	0.98692	-0.03452	-0.53436	0.029132	-0.1196	0.45738	-0.14023	0.70143	0.15523	0.69365	-0.2135	-0.23237	0.5446	0.5806	-0.13632
YER116C	1.9785	0.22201	-0.44103	-0.3836	-0.69194	0.49866	0.47413	0.2869	-0.14448	-0.2426	0.037021	-0.51786	-0.12092	0.94664	1.19	-0.0098705	0.77568	0.05868	0.29952	0.53686
YER117W	0.48553	-0.13509	0.74017	0.26923	0.17201	0.25418	0.28854	-0.13638	0.25813	-0.002524	-0.47027	0.79965	0.37993	0.18067	-0.16436	-0.33774	-0.55278	-0.30573	0.1983	0.25153
YER118C	0.42265	-0.49305	0.57934	-0.97824	0.40114	-0.26697	-0.106	0.19347	0.18381	-0.29434	-0.54059	-0.16073	-0.072888	0.15973	0.11606	-0.27308	-0.28338	1.7377	-0.14085	-0.44508
YER119C	-0.21756	-0.22942	0.24899	-1.2345	-0.73007	-0.95727	-0.11572	-0.12887	-0.11693	-0.61646	0.36087	-0.0049578	-0.48364	-0.019117	1.6819	0.6079	0.59236	1.8668	-0.61717	0.19546
YER119C-A	1.0096	-0.13819	0.11752	0.043051	0.60396	0.2552	0.087677	-0.043418	0.24165	-0.26778	-0.039582	0.41275	-0.047635	0.32319	0.6137	-0.32501	-0.19537	-0.26701	-0.10211	-0.37341
YER120W	0.21858	-0.62002	-0.37504	0.29187	0.54012	-0.17753	0.41766	0.098445	0.097679	-0.66996	0.062914	-0.18391	-0.93147	-0.49275	0.52896	0.89053	0.30673	0.5816	0.65358	0.56828
YER121W	-0.52251	0.27322	0.57966	-0.11511	-0.18611	0.091127	-0.18364	0.21986	0.51415	-0.12437	0.031415	0.48927	0.19885	-0.088318	0.0044054	0.38244	-0.36907	0.038324	-0.76819	-0.22012
YER122C	0.28867	0.66602	0.31829	0.56832	-0.52002	0.15012	2.007	0.23818	3.4525	1.2623	-0.94626	4.6769	0.13378	0.2018	-0.5797	2.271	0.38792	1.4635	0.6183	-0.30214
YER123W	-0.08049	-1.5605	-0.30366	-1.4127	0.95403	0.59375	0.14002	0.1366	-1.7691	-0.40643	0.17391	1.0387	-0.42115	0.22197	-0.42738	-1.2175	0.54516	-0.30151	-0.33536	-0.02305
YER124C	-0.5892	-0.38266	-0.60719	-2.2119	-0.64468	-1.7226	-0.76349	0.35948	0.02393	-0.11574	0.4049	-0.31786	-0.56226	-0.039353	-0.22622	0.74031	-1.0212	0.93865	0.22981	-0.74012
YER128W	-0.026981	-0.78813	-0.50171	-2.3459	-0.78281	-1.2916	0.2744	0.19894	-0.17415	-0.10287	-0.64307	0.47742	0.12857	-0.7063	-0.61931	0.040603	-0.84867	0.3569	-0.32373	0.53104
YER129W	0.05812	0.079286	0.032202	-0.036215	0.47623	-0.2713	-0.37578	1.0294	-0.12891	-0.23899	0.91363	0.44925	-0.70731	-0.10754	0.58369	0.71829	-0.048245	-0.23835	-0.072219	0.36129
YER130C	0.074543	0.12033	-1.0792	0.037025	-0.16133	0.14722	0.39458	0.6397	0.7031	0.52888	0.38731	0.38474	0.21396	0.47859	0.63477	0.34014	0.75714	0.49511	0.059004	0.41714
YER131W	0.98052	0.16893	0.58324	0.8888	0.097002	-0.14482	0.54391	1.9047	0.036529	0.30478	0.98869	0.61665	0.59658	1.0444	0.60346	1.0449	1.612	1.5512	0.88044	1.9262
YER132C	-0.03265	-0.042749	0.43337	-0.56228	0.017374	0.36793	0.1802	-0.038227	-0.21427	0.03216	-0.3782	0.89847	0.20305	0.18823	-0.31624	0.16755	0.41796	-0.2628	-0.4224	0.27094
YER134C	1.299	0.078447	-0.063393	0.14429	0.024903	-0.049048	-0.16735	-0.42232	-0.16986	-0.27112	0.38453	0.15365	-0.29401	0.010923	0.8416	0.2934	0.84681	3.1225	-0.12632	0.7838
YER135C	0.087251	0.040584	0.093465	0.12481	-0.058958	-0.14691	0.30966	-0.057836	0.079758	-0.16498	0.23959	0.36456	1.5763	-0.47707	1.1253	-0.43423	0.017619	0.53564	-0.04134	0.88349
YER137C	0.038262	-0.44458	-0.0027009	0.39944	-0.64342	-0.88761	-0.42641	-0.17357	-1.1005	-0.70541	-0.025095	0.87629	-0.20958	-0.085728	0.56559	-0.19332	0.39328	3.3824	-0.013344	1.1628
YER139C	0.28095	-0.33216	-0.69877	-0.66711	-0.19635	-0.45506	0.33614	-0.046464	0.64051	0.11541	0.36987	0.087354	0.12428	0.0059198	-0.15707	-0.36524	-1.9421	-0.29099	0.3948	0.089931
YER140W	-0.059386	0.145	0.077094	0.38113	-0.95147	-0.65484	-0.054813	0.71741	0.11404	0.33911	-0.1021	0.44282	-0.049269	0.13079	-1.3767	-0.27228	-0.78022	0.49263	-0.0052021	-0.35314
YER141W	-0.60612	0.043691	-0.15115	-1.6855	-0.68866	-1.2575	-0.33078	-0.46643	0.013033	-0.2694	-1.1698	0.24098	-0.10779	0.15082	-0.2925	0.051773	-0.96379	0.42199	0.63287	0.18931
YER142C	-0.2873	0.093397	-0.28896	0.3488	0.12493	0.25448	0.10818	0.43813	0.092162	0.28107	-0.029869	0.25197	0.13569	0.27545	-0.24698	-0.62056	-0.52282	-0.24644	-1.3411	-0.28774
YER143W	-0.20926	0.16433	-0.059405	0.39435	0.061229	-0.55198	0.65243	-0.19681	0.23143	0.089829	0.12958	0.50188	0.26006	-0.092421	-0.51919	0.20787	-0.12608	-0.24696	0.083374	0.070788
YER144C	0.55424	0.43039	-0.46664	0.037249	-0.14222	0.45677	1.472	0.65394	0.97152	-0.039444	-0.49374	-0.16766	-0.48126	0.85137	1.0889	1.1157	-0.25722	0.40829	0.69115	1.3995
YER145C	-1.7755	-0.087542	-1.1423	-2.1535	-1.0913	-1.5879	-3.8384	-2.5905	-1.2271	-3.462	-0.69708	0.39887	-2.0324	-2.0848	-0.96712	-0.52879	-1.3073	-0.14377	-0.21109	-1.037
YER149C	-1.4472	-0.7233	-0.54765	-1.0455	-1.9456	-1.4772	-0.071697	-0.73527	1.2451	0.13599	-0.42424	-0.56482	-0.36744	-0.16717	0.13336	0.031368	0.17297	3.2692	-0.04273	0.23805
YER150W	-0.87227	0.04301	0.3305	0.56863	-0.41617	-0.80865	-0.19356	0.084979	0.80659	0.12002	-0.0016274	-0.50013	-0.083362	-0.029896	-0.37782	-0.034498	-0.64294	-0.34151	-0.1305	0.012123
YER151C	-1.4776	-0.5267	-1.6886	-1.4424	-1.2468	-1.4125	-1.6435	-1.5261	NaN	-1.5796	-1.414	NaN	NaN	-20.4178	10.4502	-16.6149	4.3783	-0.24555	32.817	-1.2849
YER152C	0.30061	-0.14508	0.75408	0.48387	0.23849	-0.19633	0.24826	-0.033055	-0.14093	-0.40756	-1.1551	1.5682	0.0015333	-0.83759	-1.1344	-1.1795	-0.496	0.026555	-1.1362	1.6141
YER153C	-1.9982	-0.22838	-0.0050208	-0.86299	1.1618	0.55571	-0.50082	0.18203	-0.98646	-1.3382	-1.6123	-1.887	-0.78919	-1.6002	-1.525	-2.6045	-2.5314	-0.22497	-1.4611	-2.1817
YER154W	-2.2746	0.38721	0.67241	-0.30402	1.4956	0.70129	-3.2931	-3.0895	-0.39096	-2.6599	0.053673	-1.6133	-2.5348	-1.7832	-1.4964	-1.824	-0.80936	-0.1868	-0.92904	-1.7717
YER155C	1.1869	0.66454	-0.098561	0.033363	-0.72678	0.17794	0.14498	-0.45206	-2.9472	-0.5697	-0.75649	-1.6432	-2.6134	-1.0749	-0.027503	0.046703	1.9593	-0.21255	-0.67552	-1.559
YER156C	2.4841	2.0846	-0.39136	0.86272	1.2113	-0.10094	0.97722	0.6276	-0.25325	0.96564	1.9358	2.1121	0.49209	1.3047	1.1993	1.0395	0.96849	-0.25792	0.637	1.2896
YER158C	0.0072177	0.45222	-1.1482	0.57898	-0.31063	-0.12458	-0.57147	0.35487	-0.51724	0.067561	0.51541	-0.69625	-0.22298	-0.12391	0.96301	0.27697	0.52843	1.2122	0.039751	0.14544
YER161C	0.28693	-0.55429	-0.12692	-0.51629	-0.17888	0.01596	0.37308	0.22019	-0.87021	-0.60924	0.83551	0.078004	0.1763	0.57638	0.87143	0.37054	1.7582	-0.23021	-0.86203	0.33037
YER162C	-1.031	-0.41156	-1.1648	0.19571	0.26108	0.17735	-0.055231	-0.36427	-0.98101	-1.2446	0.26513	-0.28631	-0.76954	0.05972	1.384	0.90693	1.6319	3.4666	0.9756	1.0349
YER163C	-1.4833	-0.18109	-0.26959	-0.68605	-0.091345	0.033781	-0.42445	-0.7991	-0.28818	0.11136	0.0027191	-0.66858	-0.11138	-0.29371	-0.4966	-0.27815	-0.68557	-0.28409	-0.45548	0.024285
YER164W	-0.26251	-0.27812	-0.022806	-0.093064	-0.78313	-0.22358	-0.13818	0.92489	-0.392	-0.43424	0.87334	-0.59675	0.72727	0.78358	0.48314	0.14863	0.30848	-0.27174	1.0445	-0.20513
YER166W	0.16899	-0.16114	-0.11444	0.11286	-0.34403	-0.36204	-0.38485	0.028834	0.11678	-0.049422	0.10939	-0.45934	0.01747	-0.46109	0.19081	0.12081	0.29519	-0.28821	0.62246	0.076341
YER167W	-0.73496	0.42343	1.8349	0.34	0.93572	1.2914	0.108	-0.12019	0.32532	0.3998	-0.71313	0.82523	0.16391	-0.72394	-0.43162	-0.88613	-0.82941	-0.36472	-0.7845	-0.68486
YER169W	-1.026	-0.24853	0.94379	-0.24684	-0.62915	-0.19737	0.31485	-0.14863	1.0171	-0.033677	0.31981	0.87505	0.5472	0.21918	0.0040526	0.3432	-0.25557	0.95373	0.56729	0.031895
YER170W	-0.16697	-2.0521	-0.25666	-2.2484	-1.1697	-1.2422	0.061431	-0.63803	0.021971	0.039518	-0.93837	0.8696	0.5045	-0.22446	-0.62689	0.47832	-1.175	-0.38812	-0.22322	-0.16698
YER173W	-0.8537	-0.98132	-0.16845	1.0823	-1.0219	-0.35935	-0.77275	-1.1633	-0.95085	-0.80028	0.32295	0.35555	-0.67366	0.88434	1.0493	-0.21541	0.34864	3.9632	0.40994	1.0255
YER174C	0.94546	-1.0287	0.059792	-0.52969	-0.57725	-0.51652	-0.1494	-0.16823	0.070744	-0.080241	0.8938	-0.37176	-0.85246	0.57053	1.4656	0.70505	0.46918	8.373	0.16033	1.2107
YER175C	0.078876	-0.56783	-0.49611	-0.80535	-0.48193	0.18377	-0.85542	-0.11726	-1.0829	-0.56213	-0.22401	-0.025043	-0.77902	0.13382	0.044261	0.19123	-0.046572	-0.50008	-0.82331	-0.19864
YER175W-A	0.093488	0.10011	0.94347	0.064122	0.11921	-0.25712	0.069483	-0.065507	0.24151	0.065661	-0.27203	0.12615	0.20321	-1.0819	-1.2461	-1.0226	-1.1884	-1.1312	-1.0244	-1.7677
YER176W	0.5928	0.63405	-0.22105	-0.082426	0.067097	1.0038	-0.017058	0.72253	-0.53093	-0.15598	-0.071848	0.43401	-0.039539	0.50107	-0.15199	0.51962	0.63448	-0.09215	1.5654	-0.18802
YER177W	-0.41195	0.13088	-0.33283	-1.1619	0.84464	-0.35554	-1.3118	-2.362	-1.8793	-2.4098	-1.2047	-0.18693	-1.4388	1.2525	0.83744	0.36073	2.0154	-0.20093	1.0089	0.75664
YER178W	0.18746	0.70586	-0.39799	-0.55227	0.67653	0.34221	-0.50615	0.76401	-1.2158	-0.69836	-0.35315	-0.77618	-1.0157	0.11207	-1.1584	-1.848	-1.309	-0.3274	-2.1949	-2.0692
YER179W	-1.0779	-0.0065361	-0.61023	-1.3694	-0.95352	-0.52867	-1.3917	-2.5256	-0.84874	-2.358	-0.64157	-0.38234	-0.94338	0.38018	1.0499	0.47325	0.49073	5.643	1.2037	0.56012
YER180C	0.19388	-0.68112	-1.1782	0.54917	-0.93843	-0.88355	-0.3549	-0.88405	0.64319	0.42362	-0.73296	-0.40589	-0.38674	-0.20141	-0.17687	0.062825	0.1095	-0.30877	0.22119	-0.87314
YER180C-A	1.0092	1.3346	-0.10677	-0.7982	-0.44926	1.5137	-0.096806	0.42282	0.065784	0.79714	0.41006	-0.30675	-0.29164	0.44482	0.49067	0.055487	0.29104	-0.048219	0.59855	1.1045
YER181C	0.98921	0.22422	0.47295	-0.93664	-0.81119	0.46055	-0.40303	-0.80806	-1.6183	-0.28009	-0.88999	0.52576	-1.0167	-0.85026	-0.74988	-0.7903	-0.53316	-0.23036	-1.2982	-0.46077
YER182W	-0.74026	-1.3875	0.83504	-0.13221	-3.6824	-1.1444	0.74624	-1.9544	-1.5376	-1.6551	1.304	-0.46208	-0.20277	2.0428	5.2324	0.75267	0.31487	2.0792	0.21143	1.5821
YER183C	0.27514	-0.72919	0.68067	0.19146	-1.3501	-0.76996	0.090442	-1.6875	0.52273	0.62984	0.53788	-0.089701	0.76623	-0.42463	0.39628	-0.2903	-0.51616	-0.3388	0.25955	-0.24928
YER184C	-0.11499	0.70095	0.76531	0.99948	0.35948	0.86319	0.52737	1.0327	0.38886	0.51422	-0.031844	0.032384	0.23553	0.022683	0.10861	-0.88837	-0.19677	0.91234	-0.16805	0.29944
YER185W	0.28468	-0.31922	0.5802	-0.065118	-0.013572	-0.1027	1.037	0.11916	1.2581	-0.044562	-0.027693	0.22633	0.091262	0.59411	0.89862	-0.58121	-0.25169	1.2495	-1.0033	0.44432
YER186C	0.54992	-0.34557	1.0375	0.61419	0.53596	-0.054399	1.0681	-0.59677	0.72772	-0.097109	0.033879	-1.1758	0.79942	0.35984	0.13299	-0.26459	0.093743	-0.32895	-0.92411	0.95565
YER186W-A	0.22229	0.21423	-1.2461	-0.81139	0.34967	0.3542	0.1434	0.23101	0.36161	0.14824	-0.2892	-0.13405	0.37535	0.57085	-0.22538	-0.36966	0.28161	-0.21775	-0.16239	-0.32112
YER187W	1.3297	0.0024823	-0.16668	-0.012	-0.0022566	0.25641	0.029763	0.06809	0.69567	-0.43359	-0.23997	-0.68394	0.31246	0.34707	-0.6469	-0.42348	-0.43412	-0.3445	0.27425	0.23706
YER188W	-0.0026125	0.05123	-0.33647	0.031104	-0.42097	0.24739	0.0095497	0.013528	0.23385	-0.37146	0.062188	-0.10596	0.67756	0.21365	0.66166	0.25942	0.60722	-0.87682	-0.014684	0.15689
YFL001W	2.237	1.3216	-0.37188	-0.01975	-0.65548	-1.1065	-2.0115	-0.83598	-2.6484	-1.1113	-1.4302	-0.98379	-3.404	-2.2796	-1.8343	-1.0038	-1.7034	-0.21312	-0.2783	-1.3894
YFL003C	-0.67189	0.25372	0.5994	0.88388	-0.087031	-0.83688	-0.46743	-0.22991	0.44857	0.35505	0.9478	0.69175	0.1814	-0.43417	-0.48374	-0.25779	-0.99119	-0.27299	-0.013864	-0.81043
YFL004W	0.45914	0.11712	-0.16191	0.33543	-0.061298	-0.97446	0.23214	-0.84213	-0.042766	-0.10815	-0.24419	-0.3982	0.34625	-0.16514	0.021314	-0.054023	-0.20669	0.30584	0.23702	-0.18057
YFL006W	-0.4505	0.12762	-0.22725	0.82236	-0.55494	0.075052	-0.10137	-0.29675	-0.5657	0.20668	-0.31576	0.045008	-0.70359	-0.16005	0.18127	-0.7715	-1.0474	-0.55849	0.64914	0.23918
YFL007W	-0.55586	-0.58461	-0.2512	0.40161	0.66983	-0.25014	-0.1646	0.060423	-0.16915	-0.39762	-0.26784	-0.58974	-0.16783	-0.21284	0.61694	0.11423	0.75011	-0.2506	-0.93021	0.1458
YFL010C	-0.94838	0.13323	-0.90099	-0.049507	-0.03021	-0.31064	-0.46981	0.10576	-0.33057	0.068875	-0.052949	-0.7838	0.29266	-0.63741	-1.0645	0.38945	-0.10952	-0.017921	-0.72593	-0.066163
YFL010W-A	-0.68361	-0.2182	-0.35044	0.12985	-0.48846	-0.11483	0.27117	-0.20622	0.0090665	0.44381	-0.60811	-0.28217	-0.33127	0.10079	0.24994	-0.061794	-0.32318	0.23274	0.39483	-0.14798
YFL011W	-1.1576	-0.049233	-0.75438	0.097408	-0.81589	0.5168	0.0007727	0.18461	0.043351	-0.11253	-0.25789	-0.52716	1.7571e-05	-1.021	-0.077482	-0.78254	-0.77251	-0.26954	-0.84974	0.1541
YFL012W	-0.79979	-0.37876	-1.3549	-1.3128	0.20177	0.018124	0.48653	-0.49025	0.26638	0.36379	0.14706	0.37913	0.56165	0.29509	-0.03515	0.093563	0.57318	-0.27982	1.6108	-0.11426
YFL013C	0.091241	-0.035972	-0.17603	0.79365	-1.0209	0.32595	0.21616	0.20454	-0.56629	-0.32248	0.38415	-0.10694	-0.43731	1.4482	1.2476	0.98561	1.8094	0.69988	1.5292	1.0493
YFL013W-A	-0.6653	1.0809	-1.8737	-0.88167	0.018051	-1.5243	-0.66362	0.27424	0.27423	0.011716	-0.78151	-1.0565	-3.3056	-1.3781	0.21088	-0.46188	0.12124	-0.65953	1.1834	0.55453
YFL014W	0.13231	-0.018851	0.079219	0.35793	0.28599	0.50325	-0.38247	-0.23165	0.2273	0.16555	-0.037004	-0.79758	1.3383	0.21769	-0.38349	-0.65336	-0.082909	-0.34686	-0.1587	0.25323
YFL015C	-0.0050989	0.36789	-0.63887	0.12229	-0.12102	0.25472	-0.44556	-0.074664	0.13128	0.22713	-0.98736	0.067969	-0.39325	-0.53347	0.05241	-0.71825	-1.1421	-0.20983	0.3636	-0.016656
YFL016C	-1.5627	-0.6474	-2.3581	-0.4891	0.74499	-1.8147	26.3754	1.5097	13.2768	13.2411	-5.6134	-0.45124	-3.5787	1.463	0.82919	0.94776	0.28733	NaN	0.095654	-1.3181
YFL018C	0.46137	-2.3534	0.03632	0.75606	-0.42744	0.036306	-0.015205	1.1145	-1.1165	-0.75118	-0.078684	-0.0088503	-1.1225	0.78613	2.0116	0.47849	1.3978	0.057221	-0.99821	1.2539
YFL019C	-0.062049	0.91951	0.42214	0.23537	0.83374	0.16903	0.22953	0.13736	0.97056	0.1391	0.11727	-1.8022	1.165	-0.04459	0.48105	-0.59806	-0.3162	0.19015	0.29862	0.52938
YFL020C	0.32941	-0.053534	0.48308	-1.3508	0.027603	0.28907	-0.36729	-0.2935	0.16241	0.43146	0.06016	-0.30285	0.38309	-0.89034	0.049904	-0.092268	-1.4088	-0.74903	-0.39781	-0.068612
YFL021W	-1.0942	-1.2557	-0.11025	-0.34958	-0.049832	-0.18904	-0.45695	-0.63784	-0.22958	0.12306	-1.1158	-0.41604	-0.18927	0.36082	-0.54268	0.21684	-0.69257	-0.41625	0.0028519	0.092325
YFL025C	0.28619	-1.2095	0.95274	-1.1449	0.44164	0.51841	0.2234	1.3342	-0.13205	0.43286	-0.69827	0.39535	1.0308	1.0967	0.328	0.40453	0.10524	-0.49644	-0.027545	1.3574
YFL027C	0.037109	0.30189	-0.18856	-0.10944	0.60469	-0.088009	-0.15806	-0.65366	0.44688	-0.34525	0.091886	0.074502	-0.1687	0.067137	0.71738	0.22747	0.078496	1.1129	-0.71732	0.12385
YFL028C	-1.9318	-0.7423	-0.08946	-0.33575	-0.60949	-2.2226	-0.65218	0.10097	-0.35767	-0.17373	0.19939	-0.98185	-1.0617	-0.369	0.69714	0.26598	0.49587	-1.0213	0.45991	0.63425
YFL030W	-0.34576	-0.88367	-1.7149	0.28958	-0.1408	-0.77165	0.31984	-0.45379	0.58808	-0.30241	0.3082	0.25953	-0.077398	-0.10334	0.065971	0.19353	-0.5817	-0.024145	0.31938	-0.095959
YFL031W	0.38345	-0.12841	0.22399	0.40943	-0.20923	-0.41754	0.10215	0.44614	1.1758	0.29565	1.6817	-0.23676	0.43503	-0.25469	0.5381	0.074973	0.79694	0.94541	-0.059643	0.61998
YFL032W	-0.042951	-0.78673	-0.5213	-0.28804	-1.1744	-0.65108	-0.39756	-0.0059455	-0.86227	-0.69388	-0.62379	0.24744	-1.2719	0.83967	0.99671	1.3932	2.1153	0.81426	0.32787	0.74213
YFL033C	0.98915	0.1435	-0.0064821	0.105	0.60052	0.58282	0.19218	0.34443	-0.68735	-0.16635	1.0159	-0.44219	0.044929	2.1804	2.186	0.5545	2.1334	4.6875	2.3732	2.1716
YFL034C-A	-0.29119	-0.094125	-0.34819	0.18323	0.44138	0.10099	-0.34625	0.058528	0.81674	0.010961	-0.30609	-1.3095	0.061163	-0.33816	-0.49507	-0.46764	-0.48484	-1.0121	0.68331	0.40086
YFL034W	-0.50488	0.59731	-0.55539	-0.4694	-0.62641	0.38584	0.088665	-0.083454	0.004223	0.60452	-0.35882	-0.34884	-1.127	-0.55773	-0.34803	-0.98942	-1.1597	0.61287	-1.2298	-0.47568
YFL035C-B	-0.65043	-0.00013239	-0.20543	0.22665	-0.80273	-0.78605	-0.21886	-0.72734	0.085975	-0.20236	-0.48572	-0.34049	-0.59623	0.047663	0.16268	-0.52235	-0.033853	0.80522	-0.53148	0.023521
YFL036W	-1.3286	-0.096386	-0.2169	0.53699	0.0066738	-2.5007	-1.77	-0.84948	-0.10674	0.0078463	-1.634	-1.3455	0.032012	-0.10065	1.037	0.060834	0.84947	-0.53734	1.5216	2.1355
YFL040W	0.45281	-0.43114	-0.024142	0.067197	0.055962	-0.1301	-0.032644	0.043417	-0.4079	-0.0055011	0.06923	-0.36234	0.25023	0.65993	0.038533	-0.1468	0.02812	-0.14966	0.23007	0.30463
YFL041W	-0.18154	-0.44163	0.72371	-0.68156	-0.33321	1.1513	0.18895	0.12414	-0.29624	0.012991	-0.026758	0.31408	-0.052826	0.52951	-0.71246	0.22113	0.38505	0.11416	0.20001	-0.53747
YFL041W-A	-0.094863	-0.34673	0.10342	0.78984	-0.0038054	-0.056732	0.10453	-0.023483	0.14881	-0.22631	0.076069	0.18204	0.008522	-0.29048	-0.12345	-0.74791	-1.2884	0.65705	0.40011	-0.44922
YFL042C	-0.14773	-0.31344	0.2742	0.19693	-0.024125	-0.99934	0.24789	-0.4027	0.17424	-0.69321	-0.17017	0.019168	-0.33721	-1.035	-0.018353	-1.3733	-2.1915	-1.0555	0.74555	-1.3948
YFL043C	-0.31754	0.58603	0.047368	-0.63509	-0.95537	0.16463	0.12885	-0.014714	0.56962	-0.26457	-0.49775	-0.72113	0.34708	0.49278	-0.048584	0.20204	-0.088925	0.35421	-0.099478	0.5515
YFL044C	-0.37608	0.2965	0.32348	0.16143	0.046458	0.42416	0.16719	0.43302	0.57343	-0.33306	0.06942	-0.19167	0.074334	0.428	-0.13608	-0.056808	-0.86193	-0.20569	0.20678	0.027267
YFL046W	-3.0107	-0.57029	-0.1612	-2.6176	-0.16543	-0.17664	-0.13985	-2.2121	-0.32015	-0.67904	-2.5447	-0.4789	0.18247	-0.026328	-0.47948	-0.12522	-0.97747	-0.73035	-0.85178	0.010453
YFL047W	-0.53942	-1.2059	0.11878	-0.64157	-0.16998	0.23259	0.29674	0.10844	-0.2546	-0.2332	0.13478	-0.66137	0.24969	0.13398	-0.052621	0.089743	-0.13861	-0.75684	0.27452	-0.15047
YFL048C	0.41289	-0.30184	-0.51867	0.0030826	0.72466	-0.16996	-0.06925	0.086565	-0.050312	0.1234	-0.91455	-0.54563	0.4783	-0.16662	0.26833	0.045094	-0.070527	0.9235	-0.13578	0.24373
YFL049W	-0.20245	-0.65043	-0.71956	-0.83134	0.34491	-0.82909	0.30614	-0.24922	-0.27163	-0.41045	0.72861	0.62686	-1.1499	-0.52692	-0.89348	0.26614	-1.5797	0.21651	-1.3432	0.022092
YFL050C	0.4234	0.72419	0.31661	-0.30755	-0.81683	-1.0931	0.55205	-0.31919	0.60809	0.16892	-0.25499	-1.359	-0.9377	0.066651	-0.18886	0.29987	-0.19286	0.517	0.23763	0.53148
YFL051C	0.4475	0.20015	0.17291	-0.076967	-0.10911	-0.15335	-0.2449	0.40621	-0.13511	-0.65972	-0.65591	0.52418	-0.70709	0.90416	-0.71829	-0.044248	-0.15981	-0.093075	-0.53969	-0.61101
YFL052W	-1.2652	-0.28083	0.10282	0.19443	-1.9445	-2.5008	-0.65352	0.079449	-0.73052	0.26833	0.055942	-1.531	-0.44695	-0.011043	0.039084	0.2103	1.8862	-0.47718	0.25118	0.20138
YFL053W	-0.14089	0.22157	0.24216	0.22692	0.00071271	-1.3478	0.1916	-0.39137	1.3596	0.13192	1.3899	0.48408	0.66496	0.26443	0.196	0.10617	-0.07953	-0.074285	-0.30266	0.43912
YFL054C	1.0444	-0.10298	0.1666	0.32627	-0.34932	-0.34375	0.1564	-0.8469	0.16039	-0.059086	1.2965	-0.33839	0.19662	1.0119	0.011004	0.26338	0.28813	0.72255	-0.11324	0.12358
YFL055W	0.0009359	0.089996	0.33221	0.1514	0.40449	-0.33371	0.044089	0.43187	-0.28857	0.19984	-0.029928	-0.0047616	0.39879	0.51942	0.18745	0.33931	-0.1367	0.93181	-0.19001	0.094484
YFL056C	-0.36266	0.048746	0.72193	-0.19875	1.2856	-0.70596	1.0774	0.55908	1.5397	0.90045	1.1149	1.3873	1.5397	1.0839	0.95067	0.66149	0.032953	1.8016	1.0072	1.1063
YFL063W	0.83268	-0.5592	0.74587	0.90252	-0.36689	-0.54252	0.89379	0.44181	1.0151	0.076422	1.155	0.7595	1.0326	0.79396	0.26357	-0.13777	0.49398	-0.32667	0.088427	-0.14123
YFR001W	3.8849	1.6133	0.077909	0.20976	2.5643	0.44257	2.2837	1.8862	4.0087	1.2165	7.2598	5.2088	-1.7692	2.4663	2.0639	1.6331	0.72948	-0.69861	0.15816	-1.4856
YFR006W	-0.016914	-0.38511	1.0249	0.35045	0.92235	-0.51636	-0.19737	-0.090988	0.31059	-0.32967	-0.036424	-1.0349	0.31656	0.59277	-0.070305	0.1549	-0.76614	0.1557	-0.44437	-0.22438
YFR007W	0.42003	-0.37363	-0.6177	-0.14729	0.05232	-0.4458	-0.13937	0.06646	-0.16053	0.18723	-0.55719	0.28265	0.40484	0.43104	0.014992	0.013041	-0.0051323	0.52476	-0.96959	-0.0089035
YFR009W	0.75491	-0.10268	0.14747	0.7503	-0.38884	-0.14999	-0.68018	0.1295	-0.35098	0.015353	0.072797	0.21735	-0.74508	0.17291	0.15094	0.46437	0.34126	1.0033	-0.23704	0.42297
YFR010W	-0.59251	-0.46149	-0.37619	-0.34235	-0.082802	1.2967	0.40159	0.27304	1.6925	0.88051	0.33717	0.53194	0.56764	-1.4731	-0.99223	-0.72358	-0.075595	-0.75903	-0.99939	-1.1761
YFR011C	0.14837	0.43016	-0.50039	-0.19109	0.098092	-0.05922	0.034558	-0.36549	-0.38082	-0.10864	-0.73578	-0.2	-0.18529	-0.24436	-0.76288	-0.31159	-0.09401	-0.12081	0.58095	-0.078498
YFR012W	-1.6816	-1.7423	0.73493	-1.6703	-0.49597	0.49131	0.23471	0.10976	-1.1851	-0.57077	1.0319	-0.66946	-0.83298	0.42679	-0.31851	1.0799	1.0904	-0.57606	-0.1073	0.45499
YFR012W-A	-0.039135	-0.31951	0.50823	-0.29676	-1.1714	0.52178	0.4333	-0.75947	-0.27458	-0.84723	-0.0077218	-1.335	0.28714	0.31381	0.24124	0.079885	0.83212	-0.61429	0.15196	0.39952
YFR013W	0.13746	-0.6899	0.26882	-0.95887	-0.53462	-0.18479	-0.093775	0.071141	0.76814	-0.11265	-0.19157	0.68416	-0.39292	-0.55425	-0.32042	0.076952	-0.067991	-0.24558	-0.36976	0.083816
YFR014C	-0.43548	0.26829	0.25975	0.40199	-0.075897	0.05366	0.084935	0.40892	-0.19317	0.31214	-0.42508	1.1881	0.40264	1.0831	1.6409	0.95831	1.0099	1.6227	-0.78724	1.2826
YFR015C	-0.26792	0.29607	-0.6012	0.087999	0.62998	-0.38622	-0.081387	-0.13444	0.57466	-0.30032	-0.58132	0.5522	0.12859	-0.47221	0.1239	0.13051	-0.46617	-0.39539	-1.0854	0.17846
YFR016C	-0.35421	0.13708	0.44891	-1.0325	-0.34645	1.1826	0.46452	-0.40742	0.025681	0.63854	-1.1652	0.27704	0.1966	-0.31288	-0.16723	-0.042074	-0.42803	0.020711	1.4937	-0.5746
YFR017C	0.25218	0.39062	0.14774	-0.85574	-0.061796	0.90185	0.38365	0.44874	-0.51057	0.019699	1.5542	-0.81426	-0.54637	-0.2277	-0.67613	1.0698	1.111	1.9244	2.6347	-0.096788
YFR018C	-0.25516	0.80062	0.11642	-0.26782	-0.62346	0.75121	0.23595	0.16882	-0.42666	-1.341	-0.63881	-0.28811	-0.34196	-0.63618	-1.2255	0.043423	0.47427	-0.90895	-0.66181	-0.85678
YFR019W	-0.046569	0.78474	-0.24011	0.19482	0.95833	0.25935	-0.57833	0.35695	-0.72166	-0.018102	-0.11362	-0.92565	-0.93745	0.11676	-0.81026	-1.0168	0.1585	-1.5053	-0.30229	-0.8348
YFR020W	0.10317	0.4668	-0.18098	0.71417	1.1372	0.45762	-0.12896	1.223	0.53882	0.075847	-0.60849	-0.3141	0.050362	0.20613	0.14073	0.40457	0.75899	1.1879	0.3461	0.48529
YFR021W	0.41368	0.23893	0.14626	0.71737	0.81462	1.9094	-0.16635	0.7399	-0.40273	0.51169	-0.91259	-1.3832	-0.43403	-0.1838	-0.60199	0.65118	0.20378	-1.1793	-1.0075	-0.28103
YFR022W	0.84039	0.31485	0.31121	1.6036	2.0596	0.26189	-0.16651	0.25334	0.25598	-0.33271	0.74536	0.40118	0.7547	-0.84594	-0.38048	-0.013702	-0.054801	-0.13974	-1.0449	-0.51413
YFR023W	-1.4034	-0.43082	0.30459	0.27638	-0.17112	0.1482	0.27855	0.83044	-0.35524	0.20118	0.14087	0.66645	0.9531	-1.121	-0.46507	-0.18164	-0.26058	-0.31396	-0.5324	-0.49987
YFR024C	0.011339	0.37404	0.87837	0.41474	0.78722	0.1016	0.60026	0.65603	0.82001	0.19074	1.4318	1.8451	0.6971	0.69028	0.74916	-0.16412	0.48195	0.81592	0.13759	-1.4843
YFR024C-A	-0.55147	-0.19094	-0.39332	-0.36933	0.86187	1.4195	-0.62952	0.81179	-0.22222	-0.064617	0.73511	0.04417	1.2147	0.070377	-0.22737	-0.58237	-0.56794	-0.23359	0.084038	-0.25234
YFR026C	-0.86179	-0.44931	-0.6525	-2.5582	-0.97356	0.21817	-0.072413	-0.35452	-0.93798	0.45942	0.47855	-0.39408	0.52064	-0.79932	-1.2886	-1.1335	-1.2943	0.56245	-1.2651	0.42473
YFR031C-A	0.15946	0.47294	0.44811	1.0389	1.6243	1.2562	-0.35152	0.44242	0.12225	0.020168	-0.42709	0.68163	-0.73792	0.31039	0.86179	-0.59204	-1.0733	0.51813	0.89491	-0.19086
YFR032C	-0.11024	-0.20027	0.12068	-0.34988	1.1992	0.29304	-0.75897	0.24474	0.16701	-0.65471	0.40931	0.16581	-0.58801	-0.59489	-0.087072	-0.27886	-0.3696	-0.22069	1.1447	0.14224
YFR032C-A	1.3038	0.97947	0.24488	0.56507	1.0229	1.1884	0.53954	0.59028	0.75127	-0.38683	0.5741	1.0291	0.30173	0.96874	0.71949	0.47138	0.10846	-0.42238	1.0446	1.1136
YFR032C-B	0.28092	0.10806	-0.6396	1.0107	-0.11337	-0.0965	-0.012244	-0.35216	-0.10669	-0.24208	-0.28626	-0.91693	0.22394	0.60915	-0.73773	-0.28632	0.82774	-0.41028	-0.82359	0.62738
YFR033C	-3.733	0.18714	-0.23333	-0.49413	0.64106	0.19265	-0.3753	-1.8222	-0.16089	-0.84504	0.13665	-0.50958	-1.0438	-0.90471	-0.92465	-2.0207	-1.1773	-0.82114	-1.273	-2.4307
YFR034C	-1.0333	0.048408	-0.74248	-2.1772	-0.23174	-0.093409	0.47603	-1.5203	0.63971	0.099698	-3.135	-0.21005	-0.43288	-0.087715	-0.0049095	-1.0181	-0.80596	-1.5325	-0.37866	-0.80777
YFR035C	-1.2995	-0.13408	-0.076531	-0.15465	-0.27841	-0.10167	-0.50216	-0.2268	-0.075869	-0.14424	-0.050888	-0.55588	0.20363	-0.21324	0.073821	0.29708	0.2058	-0.60287	1.2629	0.85826
YFR036W	0.18191	0.012237	1.0158	0.05671	1.1023	0.86531	-0.26466	-0.84568	-0.28431	0.18764	0.18236	0.27626	0.30279	0.65123	-0.30349	0.98807	0.96838	0.233	0.4844	0.17429
YFR038W	-0.1908	0.0076151	-0.064426	0.44347	-0.43068	0.2388	0.0155	-0.039311	0.13559	0.66741	0.43388	0.18095	0.6166	0.005567	0.22369	0.33347	-0.35376	0.058517	0.22299	0.46039
YFR039C	1.1841	0.60716	1.9798	0.58088	0.9381	0.50383	-0.23892	0.88195	0.6114	-0.017167	1.3999	-1.8538	-0.045853	0.62194	-0.30412	1.2122	-0.31622	-0.19724	-0.47368	1.3552
YFR040W	-0.52781	1.0667	-1.1609	-0.21294	0.66827	-1.0136	0.3972	-1.1949	-0.30811	-0.42651	-0.53566	1.3323	-0.028425	-0.73576	-1.3177	0.43577	-0.48375	-0.97326	-1.0844	-0.34545
YFR041C	-0.8522	0.3734	-0.9945	0.1393	-0.30453	-0.21567	0.43719	0.050893	-0.066339	-0.13903	0.059254	0.90106	-0.23922	0.49041	-0.13883	0.90972	-0.14724	-0.28864	0.16988	0.17653
YFR043C	0.73904	0.12922	0.65031	0.41147	-0.14475	0.40151	0.10506	0.895	-0.051903	-0.078715	0.6541	0.71483	-0.13226	1.0784	0.29674	0.6308	-0.67832	0.23109	0.28077	0.864
YFR044C	1.4024	0.39226	-0.057894	0.010816	0.29907	0.045856	0.048462	0.091261	0.80286	-0.35515	0.28957	0.40194	-0.33445	-0.072177	0.091498	0.17137	0.024076	0.0048261	-0.087764	0.3864
YFR045W	-1.4049	-0.91318	0.60672	0.15337	-1.2444	-0.52145	0.15531	-0.31848	1.2088	0.11097	0.95484	0.6343	0.55841	0.012768	0.55666	0.22529	-0.8221	-0.34669	0.20076	0.35325
YFR046C	0.7606	-0.076458	0.60868	0.3411	0.48697	0.010317	0.23344	-0.23953	0.21733	0.17563	0.022266	0.036965	-0.18202	0.72676	0.044135	0.36779	0.17113	-0.61929	0.88618	0.86884
YFR047C	0.52425	0.33529	0.018234	-0.01957	-0.70685	-0.1356	-1.1501	-0.081547	0.29505	-0.78861	0.24714	-0.66872	-0.15629	-0.48028	-0.6639	-0.35856	-0.72537	-0.77104	-0.24862	-0.51565
YFR048W	1.0634	-1.1219	0.60475	-0.092454	0.083065	0.4594	-0.3993	-0.24371	-0.43574	-0.74779	-0.97241	0.18163	-0.80521	-1.2821	-0.61478	-1.2074	-0.8735	-0.66773	0.20034	-0.96977
YFR049W	0.74621	-0.62029	0.33306	0.24377	0.20132	0.89825	0.66827	0.53686	-0.59884	0.70824	0.53185	0.80701	0.83741	-0.27159	0.56721	-0.11693	0.11702	0.13345	0.21565	0.039193
YFR053C	0.13359	-0.22119	0.38923	0.28084	-0.29562	0.48857	0.091743	0.39173	0.016963	0.045153	0.33946	0.020601	0.20359	0.0066314	-0.035387	0.5264	0.45858	-0.45146	-0.21008	0.2507
YFR054C	0.26069	-0.16031	0.1001	-0.12264	0.40851	0.22613	-0.16174	-0.26211	0.043646	0.19905	-0.17282	0.52083	0.23118	0.20152	-0.051187	0.11713	0.63584	0.39138	-1.0135	-0.064817
YFR055W	0.40086	-0.071832	0.26467	-0.17989	0.1108	0.15102	0.44362	0.3118	0.036484	-0.028339	0.1645	0.41082	0.35211	0.061456	0.050153	0.12554	0.33447	-1.1369	-0.26343	-0.56561
YFR056C	0.50101	0.61719	0.35448	-0.0033953	0.5277	0.78252	-0.26804	-0.41933	0.36441	0.36458	0.34321	-0.11258	0.15074	0.85841	-0.20717	0.85194	-0.3755	-0.78377	0.7982	0.67678
YFR057W	-0.084103	0.026448	0.57703	-0.51329	0.12201	0.29078	1.6769	0.064506	0.089382	0.019315	0.068178	0.6949	0.22545	0.34685	-0.46627	0.60536	-0.92895	0.1211	0.73909	0.29265
YGL002W	-0.12946	0.20553	-0.68659	-0.7538	0.47622	0.29862	0.6178	0.049533	0.028571	-0.63932	-0.27622	-0.48713	-0.27097	-0.10894	-0.18506	0.15545	-0.36994	-0.84599	0.035822	-0.083432
YGL003C	-0.055527	-1.3229	0.0047048	0.050017	-0.32974	0.27349	0.1041	0.25256	-0.4521	-0.42185	1.123	0.0095079	0.25433	-0.065686	-0.20306	NaN	-2.6129	NaN	-2.7946	NaN
YGL004C	-0.081825	0.26856	-0.15766	-0.67239	-0.32592	0.6608	0.66679	0.68782	0.279	0.089793	0.096871	0.064852	0.097649	0.26798	-0.073576	-0.25571	-0.11745	-0.36408	0.50398	0.68931
YGL005C	-1.097	-2.9917	-0.84531	0.26215	0.43073	-2.225	-0.32442	-0.73575	-2.0547	-0.32304	-1.3271	0.35383	-0.083751	0.57376	-0.033251	-1.2373	1.0945	-0.1967	0.16574	-0.21976
YGL006W	-0.090737	-1.5907	-0.22021	0.0089702	-1.2959	-1.0351	-1.3009	-0.64973	-0.55065	-1.9473	-0.66317	-0.38263	-1.0189	0.59174	1.6348	-0.1106	0.33234	1.4119	1.8404	-0.23374
YGL006W-A	0.15137	0.48942	0.05635	0.37116	-0.30949	0.50088	0.43787	0.12791	0.090764	0.39235	0.32558	-0.084199	0.42386	1.3655	0.13286	0.081963	0.75986	-0.66516	-0.079216	0.43085
YGL007C-A	-0.43278	0.058261	0.09502	0.091761	0.71653	-0.58704	-0.4515	-0.14467	-0.32654	-0.30247	0.077776	-0.44813	-0.13726	-1.0179	0.30973	-0.62634	-1.4136	-0.37869	-0.41634	-0.30172
YGL007W	-0.21823	0.54613	1.4981	1.3872	-0.213	1.3311	-0.054418	0.28733	23.4882	1.0605	-1.37	-0.05184	56.6488	-0.50053	-0.77442	2.771	-0.22809	-0.69311	-4.1215	0.75399
YGL010W	-0.65281	-0.22156	0.27389	-1.0768	0.065707	-0.56961	-0.96303	-0.76811	-0.27902	0.15175	-0.47127	1.5088	-0.075705	-0.056161	0.14523	0.39678	0.25572	0.52003	0.34597	0.36094
YGL013C	-0.39294	0.20579	-0.21335	-0.33616	-0.76776	0.22268	-0.01256	-0.056185	0.044757	0.021214	0.045733	0.23062	0.073126	0.071444	-0.22045	0.39687	0.084932	0.42415	1.0112	-0.071338
YGL014W	0.34328	0.4022	-2.7913	-0.3534	-0.0085927	-1.7512	-0.756	-0.3438	-0.54877	-0.29381	-1.2137	0.24034	-0.62534	-0.63633	-0.30218	-0.52131	0.22647	-0.1413	-1.4337	1.6161
YGL015C	-0.022051	-0.4419	0.11231	0.64106	-1.2514	-0.87875	-0.79295	-0.022621	-0.057679	0.74905	0.14254	-0.54198	-0.26325	0.090312	-0.41148	0.10842	-0.21229	-0.19797	0.22286	-0.39963
YGL017W	0.61844	0.30294	-0.17662	0.57087	1.8445	0.22555	0.82519	-0.16159	-0.16703	-0.1434	0.34117	0.37601	1.1603	0.45281	0.53442	0.83293	0.54836	-0.89751	0.31292	1.5233
YGL019W	0.79005	-0.14983	-1.0723	0.86003	1.0134	0.2492	-0.099974	-0.47384	-0.64227	-1.216	-2.4565	-1.0502	-0.048479	-1.0378	-0.087462	-0.56349	0.33782	0.33863	-0.69724	-0.54398
YGL020C	1.3022	-0.53768	0.49297	0.18075	0.98172	0.92402	0.9079	-0.18183	1.8947	0.8139	-0.88479	-0.88864	-0.066203	-0.28083	-0.3276	-0.070334	0.3987	0.72599	0.55577	0.04637
YGL021W	-0.32783	-0.036624	0.48234	0.21598	0.32518	0.40132	-0.25383	0.32973	0.49701	0.31882	0.31764	1.0284	0.12067	1.0701	0.15404	0.043561	0.81874	0.44294	0.36756	0.24223
YGL023C	-0.5605	-0.2954	0.06628	-0.88585	1.3116	0.47952	-2.0817	-1.3644	-0.066569	-0.24753	-0.87842	-1.2109	0.54793	0.092096	-0.52748	-0.046378	-0.3188	-0.12657	-0.29652	0.5628
YGL024W	-0.051409	-2.1538	0.37414	0.62124	1.3212	0.96866	0.23365	-1.6347	-1.3538	-0.98429	0.0029828	0.33624	0.24947	-1.2642	-1.3587	-1.4893	0.046425	0.52361	-0.74755	-1.6852
YGL025C	-0.22929	-1.242	1.9224	0.068032	1.3623	-0.026616	0.66588	0.059267	1.1405	-0.52385	0.20776	0.90389	0.63986	0.68946	0.63077	0.073153	1.2105	-0.2002	1.3694	0.21929
YGL027C	2.1206	-1.1997	2.7133	0.24618	0.10352	-0.44521	-0.12115	0.73615	0.26614	1.4334	-0.29061	0.18617	2.2029	2.706	1.114	0.40811	0.57243	2.6453	2.5926	2.1497
YGL028C	-0.13262	-0.4697	-0.014286	0.20025	1.0626	0.06995	0.023824	-0.20293	0.15	-0.87509	0.73826	0.21014	-0.17157	0.33103	0.10256	0.083584	-0.10908	0.20369	-0.2525	0.30346
YGL029W	0.23504	0.231	0.31929	-0.30259	1.1877	-0.13549	-0.23782	-0.21543	0.1039	-0.13263	0.24039	0.88527	0.19414	-1.0086	0.12838	0.53455	0.041453	0.3823	-0.98899	-0.53639
YGL032C	1.8628	0.051668	0.49862	0.74946	0.47494	0.49209	-2.5263	0.15823	0.35851	0.2002	0.061685	-2.0452	0.41789	0.52005	-0.43677	0.11678	-0.83748	-0.28048	-1.0944	-0.63164
YGL034C	0.053643	-0.03758	-0.39719	-0.022666	0.074322	0.15861	0.43739	0.30541	0.4499	0.57661	0.36971	-0.070529	-0.072019	-0.10651	-0.010265	0.30173	-0.63358	0.88012	0.14928	0.23077
YGL035C	0.84447	0.1674	1.0664	0.040163	1.4932	0.86813	0.27033	0.11675	0.66193	0.69524	-0.056352	0.75854	0.86399	1.0531	0.21023	0.19818	-0.35246	0.40026	0.044112	0.20594
YGL036W	0.58166	-0.12517	0.32818	-1.6951	1.2803	0.42376	0.29356	-0.42961	0.59796	0.22319	-0.091998	0.2254	0.085249	0.091113	-0.15325	0.53961	-0.064962	-0.1316	-0.89597	-0.16972
YGL037C	0.4443	-0.19562	0.27567	-0.22548	-0.19722	-0.48408	0.40564	-0.86929	0.46628	-0.33714	0.15804	0.60599	-0.49127	1.1717	0.71719	0.084908	0.61998	-0.32509	0.39536	1.0978
YGL039W	0.61495	-0.7014	0.058168	-0.81945	0.26114	-0.015286	-0.011315	-0.31512	0.46695	0.056439	-0.17688	0.90393	0.48504	0.016971	-0.47016	0.23048	-0.21194	0.035695	-0.61727	0.4009
YGL041C	0.74227	-0.30871	0.41221	-2.2354	-0.62061	0.32081	0.10032	-0.46462	0.24022	0.24749	-0.47811	-0.81193	0.48892	0.10102	-0.37715	0.69286	-0.07773	0.99153	0.2291	-0.32399
YGL041C-B	0.092037	-0.18367	0.008594	-1.0257	-0.61256	0.14422	-0.071605	-0.061461	0.049536	-0.050239	0.48997	-0.43324	0.23237	-0.81004	-0.024576	-0.41383	-0.62718	-0.14576	-0.69878	-0.31644
YGL042C	0.20694	-0.49061	-0.78169	-1.0468	-0.54266	0.052361	-0.31583	-0.80449	-0.73132	-0.28528	-0.33487	-0.72858	-0.2066	-0.12293	0.14888	-0.073753	-0.74551	-0.19913	0.14188	0.52221
YGL043W	0.19295	0.07848	-0.42014	-0.12397	1.0603	-0.15695	0.20062	0.063285	-0.28245	-0.71499	-0.31003	-0.020252	-0.2304	-0.35695	-0.63847	-1.9128	0.32996	-0.58451	-0.41134	-0.71407
YGL045W	-0.98276	-1.0907	-0.49209	-0.58978	-0.7777	-1.0399	-1.0552	0.40816	-0.40964	-0.68425	0.35921	0.89725	-0.85788	-0.30802	0.16268	0.61971	0.24364	-0.34114	0.85094	-0.012645
YGL046W	-0.66389	0.1514	1.0721	-0.67182	-0.25017	-0.15311	0.12796	-0.61711	0.14797	0.16582	-0.2374	1.482	-0.60928	0.36304	1.1912	0.1801	0.44513	-0.42663	1.818	0.52456
YGL049C	0.36224	0.0289	-0.50866	-0.21195	0.62592	0.24053	0.093811	-0.038042	0.028128	0.09209	0.62569	-0.11431	0.13266	0.11574	-0.62268	0.69322	-0.30811	0.68157	0.93737	0.24594
YGL050W	-0.21759	-0.12915	-1.644	-0.80921	0.020685	0.05587	-0.31647	-0.22083	-0.083269	-0.27608	0.60448	-0.66306	-0.10769	0.12888	0.26556	1.6306	0.33285	0.53068	1.3743	0.47364
YGL051W	0.16612	-0.75647	-0.70802	0.057348	-0.16992	0.077147	0.096671	-0.29094	-0.34412	0.11163	0.6008	0.16997	0.046291	0.16418	-0.041259	0.29507	0.001316	-0.63726	0.24569	0.033265
YGL053W	0.55524	-0.22724	1.7827	0.099889	0.011234	-0.094878	0.4373	-0.55368	0.76539	-0.091831	0.62162	0.99779	-0.14978	0.96615	1.1379	5.4048	-0.37946	1.0163	1.25	0.80977
YGL054C	-0.94392	0.22668	0.060804	0.31343	0.17645	0.047682	-0.3515	1.682	-0.43768	0.09	0.76842	-0.12423	-0.33977	-0.70925	-1.2481	-0.55666	0.73098	-0.71123	-0.40375	-0.44174
YGL056C	0.19183	0.27255	1.2494	-0.78054	-0.15125	-0.050099	1.4308	3.2674	0.47386	0.78864	0.75923	0.040197	-1.0486	1.329	2.1333	0.48383	2.4331	2.2164	0.64828	1.3815
YGL057C	-0.6445	-0.60351	-0.25185	1.7215	-0.93844	-0.47257	-0.41624	0.3862	-0.70571	-0.79729	-0.033754	0.99213	-0.58001	-1.7765	0.24168	-0.64023	-0.19639	0.52497	1.4591	-1.2476
YGL058W	-1.6292	-0.22288	-2.392	-0.2881	-1.2948	-2.1128	-1.7641	0.45388	4.4399	-1.3801	-0.64622	0.93835	-1.4428	0.46547	0.82202	1.6784	0.34352	-0.90084	0.7511	1.0346
YGL059W	0.15917	-1.1237	0.24833	0.2723	1.0019	-0.93648	0.69537	0.16306	-0.40478	0.42408	-0.41524	1.5697	0.59127	1.0181	4.7404	0.93258	0.34305	1.2806	-0.18184	0.6735
YGL060W	-0.45703	0.00046435	0.11447	0.66489	0.3734	-0.090054	0.27316	0.26945	-0.328	0.052804	-0.5932	0.63395	-0.067505	1.0137	1.057	0.39265	0.41857	-0.44979	-0.47646	0.3567
YGL062W	-0.49422	-0.29016	-0.78678	2.0799	0.52729	-1.7045	-0.036968	0.32834	-0.78065	-0.75415	0.38095	0.32568	-0.96758	0.18347	-0.78996	-0.26624	0.18394	-0.9769	-2.1706	-0.98765
YGL063W	-0.41353	-0.84302	0.53603	0.37585	-1.1464	0.37215	0.16866	0.048628	0.25131	0.36754	-0.41688	0.93895	-0.32554	0.46157	-0.21763	0.68148	0.74135	-0.55651	-0.16934	0.14123
YGL064C	-2.6368	-1.1447	0.37054	-0.90484	1.1438	-0.16287	-3.3062	-3.4703	-2.2367	-3.0221	-0.99881	-2.0512	-2.4152	-1.8606	-1.9519	-2.5622	-2.0352	-0.82077	-1.777	-2.0578
YGL066W	-0.4573	-0.45009	-0.80522	0.32584	-0.46398	-1.7642	-0.53612	-0.030936	-1.4854	-0.96938	0.52544	0.27393	-0.98311	0.88422	-0.52446	0.26226	0.19818	0.081931	0.20949	0.11619
YGL067W	-0.0063536	-0.49298	0.67317	-2.1127	-1.6387	1.1336	0.37135	0.16186	0.91153	0.039821	0.72638	-0.49577	0.37622	1.7675	3.8972	0.74565	0.94773	3.1942	1.1835	2.8135
YGL070C	-0.10183	0.66362	0.25842	0.38719	0.67754	-0.84036	0.81457	0.53786	1.781	0.13127	1.7474	2.9142	0.060223	-0.64733	-1.583	-0.12403	1.5338	0.84082	0.070009	-0.15704
YGL071W	0.054469	0.44092	1.5778	0.2709	0.79105	0.3478	0.091265	0.40089	2.2553	0.35339	0.39316	-1.8939	-0.072131	1.1749	0.41752	0.19458	0.1938	-0.27746	0.88542	2.2738
YGL072C	0.068717	-0.18144	-0.49118	-0.6584	-0.25198	-0.38171	-0.87226	0.065081	-0.84237	-1.571	-1.6611	-1.0406	-2.2291	2.3195	1.3739	0.97632	2.1599	0.12914	-0.11003	-0.35827
YGL076C	0.70481	0.034264	-0.13255	-0.88056	1.8219	0.52759	-0.012779	-0.20789	0.74241	-0.18797	0.29751	1.9752	1.1157	2.1848	0.54753	0.19033	0.63004	-1.4296	-0.7256	0.66768
YGL077C	-1.2555	-0.5446	-0.76945	0.055896	0.43716	-0.028625	0.49577	0.085058	0.080357	-0.49435	-0.4725	0.074973	0.069421	0.58603	0.043124	-0.24253	0.1457	-0.14625	-2.0863	-0.66821
YGL078C	-0.069253	1.9962	-0.18374	-0.22103	-0.27705	0.62532	-0.59886	-0.22323	-0.79879	-0.67129	-1.4509	-1.1099	-1.3663	-0.17405	-0.87455	0.16564	4.2995	-0.67281	3.3029	-0.89527
YGL079W	-0.66891	0.87569	-0.091978	-0.25352	0.35479	1.0319	-0.25518	-0.014195	-0.70278	-0.69982	-0.66932	-0.23458	0.2123	0.34548	-0.025395	-0.2618	-0.58492	0.56563	0.6043	-0.71566
YGL080W	0.36231	0.55399	-0.037763	-1.4332	-0.56116	0.65119	-0.81108	-0.44737	-1.3369	-0.90584	-0.78134	-0.86546	-1.8865	-0.5055	-0.55384	0.55617	-1.2299	-0.35407	-1.4835	-3.2038
YGL081W	0.95291	0.11866	0.99892	-0.53135	0.03377	0.34818	-0.44682	-0.32083	0.23252	-0.18008	-0.015541	0.6973	0.33049	1.6726	-0.28792	-0.86629	-0.086219	-0.76234	0.099825	0.2524
YGL082W	-0.025316	-0.22957	0.3826	-1.0667	-0.03734	0.66549	0.41141	-0.11027	-0.3458	-0.8797	-0.99129	-0.82028	-0.33145	-0.36446	-1.5597	0.84064	0.19212	-0.89073	0.2191	-1.4088
YGL083W	-0.45565	-0.034408	-0.1175	-0.55001	0.48616	0.22684	0.24037	0.64047	0.41951	-0.21681	0.2975	-0.46462	-0.049487	0.93244	-0.07016	0.067181	0.35339	0.063975	1.6783	0.025894
YGL084C	0.11721	0.0023682	-0.023979	-0.95724	0.27184	0.53364	-0.9287	-0.40971	-1.0143	-0.93645	-1.86	-0.35091	-1.3824	-0.31397	-1.0334	-0.30863	0.078353	-0.62751	-0.76779	-0.55454
YGL085W	-0.94115	0.27655	-0.0065696	0.62665	-0.10888	0.39452	0.6373	-1.3652	0.032498	0.87218	0.11993	-0.017657	0.16172	0.52909	1.1831	-0.80265	0.41181	-0.15594	0.021647	-0.085087
YGL086W	-2.0834	0.1806	-0.81633	0.50425	0.15166	-0.22467	-0.45093	-0.84619	0.44338	-1.206	-0.41565	0.21723	-0.37074	0.11952	-0.19333	-1.202	-0.33986	-0.44449	-0.65598	-2.012
YGL087C	-0.90649	-0.23516	0.0042945	-0.28199	0.62684	0.89847	0.036201	0.33363	-0.31698	0.28071	1.1859	0.38222	0.67155	0.38051	0.85128	-0.058929	0.13034	0.025153	-0.80579	-0.080508
YGL088W	0.25048	0.83648	-0.61141	0.56476	-0.34897	-1.2166	0.30968	0.99943	1.5636	-0.62666	-0.96472	2.4783	0.16368	0.96029	0.057753	0.37833	0.73943	0.24602	0.50413	-0.10924
YGL089C	-1.2281	0.40848	0.040237	-0.43786	0.48889	0.66698	-0.20493	-0.67367	0.1259	0.58863	0.46108	1.2326	-0.03927	0.48174	-0.095604	0.13204	0.39871	-0.8715	-1.0434	-0.63169
YGL090W	-1.1152	0.32571	-0.53083	-0.7646	0.39047	0.32671	0.96692	0.67215	0.4419	0.45096	0.0039655	0.5992	0.32621	0.44655	1.1189	0.19512	0.21532	-0.17242	-0.24346	-0.80636
YGL094C	0.035947	0.019165	1.2366	-0.65461	-0.64688	-0.46915	0.04575	1.9392	0.18011	0.49034	0.82422	-0.8491	-1.0186	-0.21586	-0.66463	-0.65065	1.3164	-0.2758	0.17107	0.070994
YGL095C	-1.2113	-3.4449	1.5749	-0.42912	-1.5521	-2.3662	-1.8028	-1.0385	-1.398	-1.6595	-0.54083	-0.55257	-1.0346	1.6409	0.83482	-1.2896	-0.71652	-1.0374	-0.43924	-0.72479
YGL096W	0.26872	0.38708	0.25653	0.027385	0.073962	0.37341	0.68321	-0.13472	-0.029729	-0.37563	0.035567	0.037747	-0.006837	-0.13953	-0.51089	0.8863	-0.35356	0.30664	0.22807	0.51403
YGL100W	0.34437	-0.02767	-0.63286	0.44723	-0.13368	0.67034	0.19151	-0.23385	0.14344	-0.80758	-0.09034	-0.31269	-0.40387	0.12688	-0.5257	-0.78754	0.85097	-0.27836	0.5153	0.10476
YGL104C	0.68309	0.74694	-0.19145	0.34936	0.26029	0.75441	0.56523	-0.083318	-0.0062066	0.18068	-1.3192	-0.17173	-0.15218	0.16592	-0.61095	-0.77076	0.067983	-0.79739	-0.057445	0.3228
YGL105W	5.2337	-0.025413	0.041546	0.99765	0.012259	-0.092799	-0.32101	0.043206	1.1346	-0.51461	1.8578	2.7657	1.0333	1.8127	-0.74849	2.5501	0.1587	-0.18313	-0.089411	2.1014
YGL107C	-1.3943	-0.27169	-0.8355	-1.2949	0.012796	0.68719	-4.562	-4.7701	1.6983	-4.9294	1.4402	-0.068801	-2.6155	0.4753	-0.30322	-0.69613	0.06785	-0.19934	-1.3639	-0.086645
YGL108C	-1.2515	0.002513	-0.059006	0.045494	-0.69694	-0.27628	-0.49905	-0.021173	0.51619	0.0055949	-0.10827	-0.32931	-0.11896	0.0219	-0.21322	-0.20882	-0.26829	0.47904	-0.47063	0.01448
YGL109W	-0.5007	0.11043	-0.56716	-0.31169	-0.45104	-0.65263	0.040909	-0.14117	0.041794	0.64541	0.16856	0.097038	-0.44927	-0.26942	-0.22978	0.34714	-0.88108	-0.40652	-0.21623	0.4748
YGL110C	0.85872	-0.72754	-0.0028776	-0.024625	-1.1179	-0.86621	0.061571	0.53753	-0.081043	-0.52134	-0.01744	0.61722	-0.4271	0.47993	0.3119	0.7329	-0.29467	-0.056739	0.27766	0.093289
YGL114W	0.0001593	0.45954	-0.20209	0.70752	-0.1928	-0.69979	0.47509	1.148	-0.28239	-2.1962	0.34561	0.029483	-0.51831	0.36264	-0.23186	-0.54965	-0.77881	-0.39487	-0.41933	-1.233
YGL115W	1.1772	-1.3122	-0.51614	0.30569	0.47127	0.13234	-1.5897	-0.24709	-2.0507	-1.5997	0.27263	-0.73999	-2.2864	-2.4629	-1.9104	-2.2975	-2.2261	-0.19683	-0.79572	-2.0234
YGL117W	0.9242	0.61257	0.45889	0.24931	1.5721	0.17041	0.18246	0.70041	-0.015158	-0.031486	0.20437	0.45239	-0.087986	-0.12717	0.70787	0.13663	0.53666	0.93513	0.11351	0.13116
YGL118C	0.091319	-0.27314	-0.54168	0.83584	-0.09572	-0.5053	-1.5242	-0.10045	-0.94536	-0.4375	0.62816	-0.16914	-0.75113	0.33719	1.8181	0.64679	1.1212	0.92408	0.50094	0.71616
YGL119W	-3.0678	-0.18893	-0.66985	-0.45516	-0.035256	0.97444	-4.789	-5.2669	-3.1914	-5.4502	-1.3459	-1.756	-2.9747	-1.0085	-2.0596	-2.6152	-2.4689	-0.21713	-2.0517	-2.1952
YGL121C	0.1429	0.26753	-0.057266	0.44945	-0.072436	0.2188	0.47695	0.25556	-1.0412	0.26851	0.22208	-0.46748	0.075621	-0.13993	-0.13638	0.21538	0.13914	-0.198	0.10978	0.50824
YGL124C	-0.55912	-1.6652	-1.2975	-0.48219	-0.031762	0.59938	-0.79746	-0.87793	-1.5966	-1.0482	-1.0569	0.18238	-2.276	-1.3749	-0.081243	-1.1243	0.93882	0.072286	-0.057278	-0.68733
YGL126W	-0.22412	-0.58872	-0.51283	0.032473	1.3936	0.20822	0.43642	0.82827	-0.44239	-0.27125	1.0774	-0.45209	-0.13978	0.19535	0.12011	0.15097	1.3699	2.1734	1.1426	0.71329
YGL127C	-0.42161	-0.14948	-0.53612	0.089862	-0.10419	0.37632	-0.018196	-0.13122	-0.40629	0.068793	0.3742	0.28049	-0.057715	-0.25959	-1.0828	-0.37897	0.56795	-0.3065	-0.41904	-0.8811
YGL129C	-2.8229	-0.25629	0.10122	-1.4234	-0.43801	1.3063	-4.8488	-5.093	-1.9384	-5.295	-2.6121	-1.6069	-2.7844	0.011828	-1.2238	0.69317	0.77221	-0.19776	-0.52459	0.79838
YGL131C	-0.081076	-0.31803	0.13829	-0.56287	-0.57108	-0.31901	0.76898	-0.48043	-0.18689	0.03354	-0.42316	-0.34157	0.26509	0.089988	0.83141	0.20173	0.12934	-0.27882	0.26024	-0.069543
YGL132W	0.95334	-0.52444	0.33889	-0.13243	-0.85254	-0.71051	0.25188	-0.34927	1.2446	-0.058043	0.4269	-0.87559	0.40292	0.52895	1.9624	0.39032	0.30404	3.0905	1.3156	1.0312
YGL133W	0.28319	-0.12795	-2.4136	-0.71656	-1.2603	-1.1075	0.10095	-0.86274	-1.3115	-3.8293	2.3589	0.13308	-1.6014	0.59567	0.72257	-0.15711	0.59388	1.6102	0.29381	0.69991
YGL134W	1.5202	-1.4135	0.99908	-1.4606	-0.37724	-0.33638	0.30344	-0.78715	0.149	-0.15605	-0.19097	0.3599	0.85126	0.40411	-0.24839	-0.5646	-0.0059597	0.51211	0.12429	0.7431
YGL136C	-0.24726	-2.2604	0.59216	0.63536	-1.7672	-0.94675	0.37923	0.49396	0.85489	0.75595	-0.38744	-0.13622	0.22928	0.16141	0.67794	0.26478	0.14738	-0.35053	0.15501	0.52979
YGL138C	-0.50218	-0.60042	-0.18573	0.4095	-1.2652	-0.34293	0.37829	0.949	-0.34033	0.54589	0.34595	0.37888	0.47157	0.29554	0.23469	-0.046783	0.46819	0.61286	-0.54777	0.26088
YGL139W	0.054686	-1.9641	-0.93431	-0.72036	-0.60198	-0.85702	0.070815	-1.4629	-0.068294	0.15779	-0.047315	0.24651	-0.089395	-0.46924	-0.44729	-0.63638	-0.25199	-0.46397	0.069027	-0.54857
YGL140C	-0.22442	-0.53059	-0.96793	-0.58822	-0.88913	0.24734	-1.6172	-0.60921	-1.9461	-1.4758	-0.66109	-0.57652	-1.6509	0.1746	0.30336	-0.1201	0.55932	3.6141	-0.58934	0.76166
YGL141W	-0.21327	-0.69962	-0.26957	-0.68319	-0.13442	-0.031669	-0.40154	-0.088055	-1.3596	-1.046	-1.0863	-0.37565	-0.63307	0.46159	0.29121	0.2842	0.5879	1.3302	0.86236	-0.068959
YGL143C	0.41146	-0.3747	0.28538	-0.39505	-1.6241	0.23397	0.83832	0.15634	0.4154	0.71141	0.96526	-0.096715	-0.13977	-0.025027	-0.10812	0.42182	-0.37141	-0.32097	-0.070895	-0.78994
YGL144C	-0.2683	-0.0039768	-0.41108	-0.28496	-1.5775	0.24395	-0.090928	0.51459	0.040338	-0.39565	0.25547	0.28745	-1.085	-0.50659	-0.57216	-0.29484	0.26474	0.73809	-0.011568	-0.4062
YGL146C	-0.77927	-0.53162	-0.5876	0.041609	-0.072494	-0.14278	0.13671	0.21461	0.80078	-0.35882	0.35641	-0.84637	0.060751	1.0176	0.34441	0.90833	0.062428	-0.33522	0.37679	0.049574
YGL147C	0.1821	0.63937	-1.0546	0.29371	-0.63244	0.42238	0.016505	-0.41245	-0.62721	-0.74767	-0.91926	-0.16398	-0.62641	0.98283	0.3979	-0.052291	1.2549	-0.26096	1.592	0.36219
YGL148W	NaN	-5.3413	NaN	-4.1026	-2.6872	NaN	-2.1528	-3.9903	-2.3077	-2.6893	-2.0223	NaN	-2.7326	NaN	0.43071	0.16439	1.3401	0.2359	-1.0945	-0.27995
YGL149W	0.60181	0.62855	-1.201	-0.22961	-0.16356	-0.73039	-1.4485	0.35543	-1.8922	-0.85496	-0.98816	0.11529	-1.3423	0.91724	0.1726	-0.70694	2.1317	1.5911	0.8251	0.83074
YGL151W	-0.31505	-1.1365	0.12235	0.11889	-2.2365	-1.4119	2.3269	-0.0074799	0.47854	-2.0222	1.5397	-0.30342	-0.28359	2.6605	2.1925	2.5266	1.601	1.1222	-0.9503	-0.39428
YGL152C	-0.36848	-0.015871	0.63595	-0.1836	-1.1607	-0.673	-0.29003	-0.90337	0.43893	0.11109	0.68602	0.42111	0.22478	0.17985	0.34273	0.14387	0.42437	0.18821	0.72637	0.25016
YGL153W	-0.81406	-1.1371	-0.22787	0.022497	-1.3958	-0.73962	0.13634	-0.27296	0.74918	0.19373	0.93012	0.88189	0.48706	0.12319	0.12454	-0.95281	-0.61431	-0.39832	-0.16244	-0.44285
YGL156W	0.18802	1.2707	0.20242	0.90532	1.0365	0.69056	0.93733	0.0017635	0.16415	-0.19494	0.43999	0.64012	-0.76514	0.43415	-0.43256	0.18441	-0.73804	0.38769	0.23088	0.022461
YGL157W	0.75728	-0.61347	-0.28645	0.14643	0.68358	0.43397	0.49058	-0.095603	0.16885	-0.44338	0.006826	-0.24773	-0.11418	0.4833	0.41388	-0.7826	0.034148	-0.32465	-0.16362	1.5195
YGL158W	1.5611	-0.33203	-0.40467	0.48125	0.12171	-0.077473	0.91516	0.036092	0.83484	0.25901	0.41498	-0.44291	0.6687	0.017408	0.22466	-0.30692	-0.20012	-0.34649	-0.0083965	0.84745
YGL159W	0.47524	-0.71117	-1.1681	-0.59605	0.23421	-0.010842	-0.44198	0.14729	0.04286	-0.038335	-0.4714	0.38075	0.61748	-0.040087	0.079869	-0.4106	-0.87067	1.6355	-0.47571	0.92217
YGL160W	-0.15268	-0.64489	-0.17138	-0.52144	-0.72668	0.043488	-0.42464	-0.076664	-1.0344	0.063344	-0.15573	0.61297	-0.13901	-0.088719	0.17776	-0.43538	-0.66263	1.168	-0.53585	0.16257
YGL161C	1.3993	-0.66123	1.6319	-0.28523	0.5737	0.11567	-0.56308	-0.058335	-0.11533	-0.3005	0.20291	0.55644	-1.3072	-0.5096	-0.79357	-0.24969	0.35257	-0.26952	0.4607	0.72877
YGL162W	0.17594	0.80443	0.71338	0.15342	0.21443	1.2331	-0.87737	-0.67046	2.3336	0.60852	-1.1167	-0.82618	0.2294	-1.1248	-0.86475	0.44446	-0.40369	0.2503	0.93393	0.72531
YGL163C	-0.91683	0.86631	-0.046928	-1.8738	2.3064	0.89085	-1.5436	-1.3553	-0.88761	-0.52493	-2.1313	-1.1207	-0.95317	-0.6235	-1.7622	-0.94463	0.97277	-0.26205	-0.90859	-1.117
YGL164C	-0.23624	0.83081	-0.43184	0.91418	1.7118	0.74105	-0.54128	0.0018787	-0.44124	0.42033	0.11946	-1.1957	-0.32605	-0.69298	-0.75338	0.63753	0.6598	-0.22871	0.97031	-0.68155
YGL165C	-0.31269	0.076031	0.013587	-0.33996	1.0518	0.67604	0.16933	-0.28431	0.080066	-0.8124	-0.10001	1.7294	0.454	-0.38926	-0.69363	0.5719	0.25478	-0.03	0.13443	0.048143
YGL166W	-0.43324	0.17852	0.46887	-0.32166	1.9561	0.063149	0.17317	0.2222	0.57109	0.11158	0.17142	0.41289	1.2744	-0.29616	-0.30299	0.67107	-0.52421	0.56807	-0.12539	-0.050108
YGL167C	-1.7179	0.16391	-1.0146	-0.64558	0.62074	-1.8741	-1.008	-1.2746	-2.2093	-2.4422	-1.6044	-0.69496	-1.3626	-3.3545	-2.6773	-2.5733	-2.3397	-0.17617	-2.2604	-2.282
YGL168W	-1.9694	-2.3194	-1.9566	0.057373	-0.31078	-2.1729	-3.3271	-4.4001	-4.028	-3.7807	-2.2464	-1.4371	-3.1992	-2.9241	-2.3339	-2.1764	-2.5515	-0.22645	-1.9095	-2.0218
YGL170C	-0.57497	0.017087	-0.036595	-0.39884	0.70544	0.31126	0.47269	-0.55293	0.020326	0.8835	1.1771	3.3934	1.516	1.8064	0.21758	0.099777	-0.46032	1.1491	0.22706	0.30489
YGL173C	12.7139	-1.6127	-1.2042	-0.19495	0.23555	-0.28503	0.4101	-0.29687	-1.1495	-1.248	0.48078	0.98409	-0.33551	11.0177	4.2659	8.3017	8.394	-0.16114	4.7289	-3299.9535
YGL174W	0.76389	-0.11989	0.52076	0.0032682	0.70779	0.20992	0.39613	0.063962	0.32482	-0.096634	0.19278	1.37	1.4193	0.38365	0.086418	0.27642	-0.39485	-0.21173	-0.89861	-0.23829
YGL175C	0.61245	-0.87769	-0.094331	1.4028	0.12959	-1.5524	-0.086793	2.1323	0.49081	0.2581	-0.15127	3.0836	-0.53893	-1.2967	0.041096	0.19117	0.66908	0.95822	4.3521	-0.49927
YGL176C	0.87418	1.4549	1.9668	-0.7713	0.11064	1.0279	0.73101	-0.00043267	-0.32839	0.0038101	-0.13394	0.37055	0.35368	0.0066443	0.36211	0.083451	0.27243	0.5327	-0.57236	-0.16641
YGL177W	0.34324	-0.3075	-0.43924	-0.48464	-0.087531	0.036557	-0.34217	-0.20209	-0.6105	-0.03895	-0.2955	-0.23605	0.80283	0.20537	0.014838	-0.073392	0.080643	0.19734	-0.68701	0.13147
YGL178W	1.2397	-2.6922	-0.46078	-1.8175	-1.0908	-2.4598	3.3083	0.56335	0.11851	-3.0979	-0.30276	1.6469	-0.39664	0.94799	0.15326	6.9576	2.2573	-0.27727	-1.5987	-0.016794
YGL179C	0.14976	0.12574	0.10672	-0.31881	0.53195	-0.057289	0.13429	0.35627	-0.24798	0.13995	-0.39514	-0.84899	0.33151	0.76928	0.42564	0.52978	0.22089	1.3546	1.0108	0.1945
YGL180W	0.48974	0.36279	0.34585	-1.7019	-0.56162	0.40072	0.0054446	-0.34861	-0.18478	0.0653	-0.2987	-0.49555	0.0049802	-0.45628	-0.00498	0.32112	-0.73001	0.35179	-1.2321	-0.086058
YGL181W	0.046159	0.16265	1.0058	0.42413	0.076502	0.32465	0.0032233	-0.56883	0.32497	-0.46045	0.44246	-0.69876	0.37707	0.76797	1.2762	1.3068	0.12719	1.9738	0.10559	0.26076
YGL184C	0.50486	0.39511	-0.45147	-0.5528	-1.5015	-1.3516	0.23071	-0.52017	0.18375	-0.57422	-0.49302	0.30252	0.71805	1.1979	-0.44495	1.1163	-0.99481	-0.3646	0.036098	-0.69171
YGL185C	-0.1325	-0.36695	-1.0777	0.05599	-0.88937	-1.2197	0.22481	0.83963	-0.89216	-0.27909	-0.14879	-0.89683	-0.32003	0.25479	0.15825	0.40065	-0.39431	-0.19474	1.2049	-1.3263
YGL186C	0.53273	-0.028249	1.2094	0.71145	0.44584	-0.0034231	0.65519	-0.096294	0.57732	0.25618	1.0302	1.4633	0.2834	-0.5214	0.48907	-0.57306	-0.65833	0.62093	0.71116	-0.14731
YGL188C-A	-1.5486	0.57283	2.0488	0.1905	-1.186	-2.2089	-1.8615	0.35553	-0.5557	-1.2868	-0.73589	0.19726	-1.4617	0.57822	0.38682	1.1211	1.175	-0.42552	1.011	0.46786
YGL190C	-0.81579	0.053936	-0.34259	-0.6403	0.39124	-0.70069	-0.27614	-0.46131	-0.81416	0.94754	-0.20558	-0.20247	-0.4593	0.19351	-0.38345	0.12747	-0.42809	-0.20524	-2.0364	-1.3338
YGL191W	-1.4056	1.0824	-0.42517	-0.57081	0.45524	0.43601	-0.45739	0.65894	-1.0674	-0.15624	-0.72201	-0.6724	-0.65595	-1.6162	-1.8591	-1.3453	0.076163	-0.31418	-1.1613	-2.6374
YGL192W	-0.89117	0.67293	-2.3215	0.50528	0.44358	1.4913	-0.27938	-0.97919	-0.98365	0.055841	-0.10209	-0.60357	-1.2591	-0.76762	-0.5149	-0.25834	0.20985	-0.3659	0.91764	-0.19307
YGL194C	-0.71246	-1.0339	-0.75292	-1.3412	-0.27186	-0.67183	0.53601	0.082377	0.0037434	-1.2161	0.64595	0.45427	0.085552	1.1018	1.6776	0.8294	1.7641	4.8971	1.7987	1.3563
YGL195W	0.92479	0.54333	0.22174	0.16404	-0.34834	0.16163	-0.104	0.27132	-0.26918	0.037659	-1.1038	1.8434	0.51822	-1.1485	0.24794	-0.11539	0.33675	-0.29262	0.278	-0.32247
YGL196W	0.1412	-0.12734	0.56055	0.060645	0.12951	0.43415	-0.20524	0.10911	0.46088	0.028139	0.69342	0.91674	0.1701	0.23115	0.16506	-0.3438	-0.24894	-0.053365	0.43531	0.086755
YGL197W	0.15699	-0.14765	0.1514	-0.73092	-0.66018	0.050523	-0.24364	0.652	0.39778	-0.13928	0.20333	-0.5601	-0.055873	0.76232	0.59629	0.87329	-0.025036	0.82777	0.30298	1.4036
YGL198W	0.077123	-0.076672	0.33654	0.4983	-0.73886	-0.18617	-0.5845	-0.46215	-0.034223	-0.56602	-0.17962	0.9671	-0.14626	-0.19056	-0.2808	0.55938	-0.74827	0.80723	-0.35585	0.1958
YGL199C	-0.52814	0.4257	0.93405	-0.61601	-1.3309	-0.32469	-0.01464	0.2657	0.71604	-0.021468	-0.02681	0.19889	-0.012106	-0.32294	0.17396	-0.0061588	0.48295	0.77257	0.41167	0.21118
YGL200C	0.32587	0.085272	0.29841	-0.2433	0.22974	-0.13231	-0.22817	0.25892	0.32682	-0.38592	0.33037	-0.7033	0.2384	1.5462	-0.46344	-1.4743	-0.039368	-1.0573	0.68887	-0.30596
YGL202W	-0.29335	-0.57805	0.15309	0.09144	-0.40208	0.21403	-0.094972	-0.89597	0.1693	0.44375	0.33577	-0.14903	0.18402	-0.25643	-0.057987	0.22267	-0.096687	-0.24758	0.31012	0.98899
YGL203C	0.75222	0.019855	0.76336	-0.36034	-0.22059	0.69261	1.0783	0.088808	0.16376	0.49701	0.55041	1.1757	0.57488	-0.26817	-0.18314	-1.5064	0.5673	-1.6681	0.2733	-0.46343
YGL205W	-0.51751	0.062588	0.63382	-0.47122	0.83779	0.031511	-1.4718	-0.83906	-0.55024	-0.59767	-0.081621	-0.77356	-0.16239	-1.6508	0.63697	0.033427	0.54972	-1.2892	0.45217	0.88489
YGL208W	-0.45435	0.079321	-0.19055	-0.064296	0.42995	0.12002	-0.29078	-0.21407	0.20118	-0.47633	-0.403	-0.75894	0.3028	0.4255	0.49822	0.20752	0.048677	-0.45863	0.053416	-0.31401
YGL209W	-0.23707	-0.071269	0.62603	0.46633	0.1159	0.25267	0.076321	0.48117	0.15459	-0.020504	0.24495	-0.49131	0.00463	0.56078	1.3367	0.27262	0.70103	0.18051	0.098075	-0.74286
YGL210W	-0.39983	-0.73796	-0.21849	0.032578	-0.30168	0.17517	-0.00065641	0.11791	0.42825	0.127	0.60121	-1.1506	0.076203	1.5192	1.0634	0.41906	0.0046277	1.6488	0.44231	0.12748
YGL211W	0.36801	0.91297	0.46432	0.41591	0.47124	0.02874	1.0469	0.16149	3.8349	0.50339	1.1033	0.83622	1.6236	0.7214	0.7135	-0.42776	0.25745	-0.68823	1.4735	0.47592
YGL212W	-1.9396	-0.17109	0.060101	-1.3684	0.22429	0.52527	-1.5289	-2.7303	-0.96197	0.059093	-1.808	-0.65346	1.4158	-1.621	-2.0895	-1.6646	-1.3052	-1.2714	0.65842	-1.2395
YGL213C	0.18519	0.48208	0.7476	-0.17194	1.1632	0.1107	0.32223	-0.40491	0.14564	0.034458	0.64917	0.40659	0.10896	0.45991	0.25245	-0.9668	-0.21119	-0.73576	-1.7356	-0.50245
YGL214W	-0.32358	0.44258	-0.41652	0.082511	0.51855	-0.12522	-0.57317	-0.3444	-0.093688	-0.16828	0.36239	-0.089306	-0.15547	0.36707	0.77993	-0.48312	-0.34844	-1.2547	-1.617	-0.73195
YGL215W	-0.75027	-0.46649	0.59219	0.65404	-0.62538	0.057737	-0.64653	-0.72986	-0.37001	0.074284	-1.221	0.68356	0.34104	-1.3431	-0.82419	-0.73943	-0.47318	-2.0029	-0.25529	-0.68208
YGL216W	-1.2864	0.29463	-0.67173	0.71389	1.1231	1.1948	-0.94705	0.17247	-0.31399	0.2737	-1.5583	-0.78063	-1.0193	-1.2291	-0.91975	-0.56002	0.7692	0.26832	-0.55579	-1.1366
YGL217C	-0.8529	-1.1734	-0.4696	0.25045	-0.46217	-0.43792	-0.22112	-0.31833	-0.4502	-0.59776	0.68297	1.7604	0.19793	0.26588	0.27328	0.21477	-0.616	-0.12775	-0.2484	-0.47614
YGL218W	0.19483	-0.0081386	-0.75543	-0.26325	0.33162	-0.53327	-1.6974	-0.29563	1.2283	0.68855	-0.84363	0.97209	-0.079296	-1.1339	-1.324	-0.56252	-0.47645	-0.71275	0.073621	-1.2603
YGL219C	NaN	NaN	NaN	NaN	NaN	NaN	NaN	NaN	NaN	NaN	NaN	NaN	NaN	NaN	NaN	NaN	NaN	NaN	NaN	NaN
YGL220W	-0.34705	-0.24663	0.98654	-0.099215	0.30848	1.2767	0.16818	-0.37421	-0.13709	-0.098477	0.3663	0.72211	-0.31789	-0.56919	0.2395	0.021769	0.33839	0.59729	0.55157	0.58906
YGL221C	-0.10371	0.26033	0.19048	-0.34481	0.19061	0.72835	-0.1001	-0.034029	-0.4262	0.20327	0.20248	-0.74618	0.33022	0.47039	-0.16571	0.15337	-0.57387	-0.036726	0.25257	0.14384
YGL222C	-0.35215	0.28125	0.88009	0.029359	0.22596	0.050775	0.32929	0.030457	0.62806	0.28825	-0.2063	0.080594	0.22467	0.23787	-0.37402	-0.07361	0.48879	-0.064355	0.068714	-0.73777
YGL223C	0.85695	-1.4896	0.036484	0.68051	-0.2228	0.26267	0.44301	1.2716	-0.6437	0.12487	0.66085	0.27557	0.057519	0.74454	0.6726	0.49788	1.8236	0.62286	-0.042187	0.57021
YGL224C	-0.29605	0.41498	0.14018	0.071989	0.20892	0.29183	-0.078488	0.66445	0.17161	0.06224	-0.038928	0.30249	0.57484	0.11842	0.23625	0.48774	0.12369	-0.068134	0.17742	-0.019419
YGL226C-A	1.0108	0.4181	0.40893	0.5017	1.3454	1.2097	1.1314	0.3511	0.50187	0.9887	0.46673	-0.77185	0.66194	0.40486	0.47086	0.4753	0.78506	1.2915	0.29945	0.28549
YGL226W	0.39372	-0.14197	-0.032696	-0.29316	1.2101	-0.20479	-0.72793	0.29627	0.14413	-0.62362	-0.13395	0.051505	0.12843	0.011547	0.10008	-0.46827	-0.79454	-0.15555	-0.23136	-0.96824
YGL227W	0.46032	1.0404	0.70136	0.12965	0.34729	0.2273	0.3054	-0.29436	0.26338	0.39	-0.20607	0.055816	0.4037	0.029567	0.23633	0.64381	-1.1324	-0.43921	-0.68847	-0.64306
YGL228W	0.38007	0.10307	0.43924	0.38937	-0.3811	0.71637	0.4635	0.099406	0.46803	0.078066	-0.13435	0.18361	0.026809	-0.55411	0.19417	0.10196	-0.17108	0.43751	-0.34122	0.29795
YGL229C	-1.1185	-0.40946	-0.31986	-0.80629	-1.4752	0.042553	-1.6692	-1.7053	-2.4218	-1.9225	-1.0047	-1.2904	-2.044	0.32136	1.5473	0.27239	-0.64672	0.37188	-1.0692	-1.0276
YGL230C	0.42157	0.16217	-0.052858	0.35691	-0.56729	0.082366	-0.078108	-0.14776	0.22426	-0.18819	-0.37977	-0.31684	-0.26407	-0.34557	0.028814	-0.1192	-0.44624	1.2412	0.13944	-0.88162
YGL231C	0.18005	-0.32534	0.63707	-1.7868	-0.66346	0.22315	0.087748	0.24743	0.59484	0.21791	-1.0386	0.3677	0.40927	-1.2849	-1.9138	-1.4051	-0.19692	-0.087542	0.305	-0.33162
YGL232W	-0.11965	0.15427	0.69478	-0.66474	1.0571	0.70413	0.65184	-0.48093	0.27892	0.61659	-0.22909	0.01743	0.57023	-0.095316	-0.076708	0.33653	-0.20855	-0.55979	0.16846	-0.99339
YGL235W	0.042636	0.90036	0.12175	0.67993	0.41479	-0.089847	-0.2034	-0.28702	-0.089048	-0.64628	-0.95622	0.052754	0.30899	-0.070375	0.12026	-0.22168	-1.042	-0.49294	-0.32568	0.29466
YGL236C	0.11467	0.10002	-0.2146	0.11891	0.51269	0.39634	-0.07668	-0.1815	-0.052284	-0.45003	-0.18207	-0.25761	0.42687	-0.33857	-0.23022	-0.40072	-0.64086	-0.3681	-0.48552	-1.4291
YGL237C	1.0145	0.45251	-0.20517	0.37898	0.40406	-0.53071	0.77512	0.88901	-0.36286	0.61926	0.082757	0.50999	0.03868	-2.0826	-0.68027	-2.0669	-0.78158	-0.61411	-1.571	-2.1433
YGL240W	0.4079	-0.83539	1.017	-0.80464	-1.3231	0.17086	-0.0069925	-0.031358	-0.3284	0.12531	-0.82652	-2.0718	-0.14571	-0.94581	-0.061846	-1.8566	-1.2231	-0.9373	-1.7105	-0.57609
YGL241W	0.10906	-0.21536	0.7729	0.38996	0.29472	1.0687	-0.23769	0.26552	-0.30445	-0.029819	0.19233	-0.25363	0.25934	-0.84912	0.81186	0.080646	0.46303	0.089506	-0.14925	-0.30953
YGL242C	0.39532	0.59676	0.36112	0.046843	0.67376	0.54758	0.8571	0.3493	0.62772	0.37626	0.45532	1.7638	0.086177	-0.17018	-0.39624	-0.26806	0.24983	-0.38316	0.11208	0.35665
YGL243W	0.013333	-0.074771	0.22431	-0.039575	-0.016651	-0.010242	0.015132	-0.19094	-0.017245	0.054338	-0.082203	-0.73887	-0.013556	-0.31096	0.7362	0.30286	-0.22105	0.22243	1.0878	0.063752
YGL244W	0.15777	-0.56066	0.77575	-0.42128	-0.55765	-0.23119	0.34981	-0.081587	-0.47879	0.41129	-0.086857	0.45759	0.5158	-0.03963	0.63059	0.54452	0.098148	0.28652	0.41518	0.87325
YGL246C	4.0067	0.72015	-1.3561	-0.85581	-1.1665	-2.6272	-2.0199	-0.10255	6.0451	2.1835	-0.6776	-0.75343	-2.0265	-0.15408	-0.84246	-0.59342	-0.19727	0.47719	0.91584	0.16043
YGL248W	-1.1776	0.18763	0.086598	0.90266	0.078485	0.07971	0.55843	0.037483	0.30915	0.29128	-0.35175	1.1368	0.37858	-0.51375	-0.65448	0.085635	0.20063	-0.53656	-0.36563	0.37796
YGL249W	-0.34528	-0.58492	-0.24371	-0.24898	-0.55231	-0.54505	0.1503	-0.7454	-0.12556	-0.36193	-0.80243	0.77749	0.097164	-0.77568	-0.6115	-0.2509	-0.90878	-0.85067	-0.59138	0.097184
YGL250W	-0.5793	-0.23711	-0.1837	-0.031641	-1.2338	-0.1242	0.47759	0.16022	0.22821	0.54848	0.47932	0.092982	0.28609	-0.69822	-0.85239	-0.19699	-0.86002	0.18629	-0.38864	0.19762
YGL251C	0.82098	-0.045966	0.33619	-0.047589	0.17792	-0.36124	0.036563	-0.4066	0.72761	0.074733	0.90543	-0.073955	0.62236	-1.1064	-0.8486	-0.37797	-0.89263	-0.55488	0.29882	-0.5183
YGL252C	-3.3342	-1.8685	-1.7634	-1.2818	-0.77855	-0.89125	-3.5215	-2.7521	-3.4607	-3.6383	-1.404	0.94354	-2.9726	-0.76412	-1.839	-2.4264	-0.80923	-0.19983	1.0386	-0.066554
YGL253W	0.34979	0.36237	-0.28789	0.35227	0.62021	-0.092312	0.093011	0.70164	-0.82745	0.12101	-0.83341	-0.4555	-0.82913	-0.27969	-0.80385	-0.81959	1.0568	-0.41362	0.20876	-1.0866
YGL254W	0.68701	-0.20988	1.2803	-0.1225	0.096491	0.6947	0.46515	0.72945	0.43787	0.23444	0.29249	0.92289	0.64595	-0.057744	-0.56083	0.049543	-0.60873	-0.61224	-0.7619	0.4329
YGL255W	0.77021	-0.14359	-0.0059403	-0.1973	-2.8057	0.53492	-0.046435	0.63771	-1.1043	-0.022545	-2.2876	-2.3064	0.7921	0.68252	-0.59288	0.44872	0.8951	1.3028	1.6809	0.60655
YGL256W	0.012022	-0.035709	0.26402	-0.017263	0.6093	-0.086365	0.73965	0.29713	0.24641	0.61463	0.26005	1.0286	0.39892	-0.079799	-0.58378	0.21223	-0.48432	0.66238	0.40984	0.82431
YGL257C	0.29178	0.65495	0.28907	0.66866	0.17138	0.4439	0.53692	0.12093	0.32671	0.26566	0.45862	1.3463	0.13179	0.27268	-0.097359	0.17264	-0.25879	0.065411	0.12287	-0.2003
YGL258W	-0.19523	-0.85889	0.21271	0.84547	-1.9547	0.080234	-0.64292	-0.9024	-0.93611	-0.68415	0.080652	-0.281	-1.1033	-0.25944	1.0045	-0.44076	-0.032751	2.2112	0.63309	0.15187
YGL259W	-0.20127	0.57801	0.46908	0.18245	-0.027532	-0.28798	0.10667	1.1105	0.88644	0.6841	0.28939	-0.90028	0.081422	0.34638	1.0198	0.60813	0.03304	2.4632	-0.99987	0.96552
YGL260W	0.028193	0.20727	0.27018	0.69261	-0.92966	0.24011	-0.059244	0.3632	0.48703	0.31361	0.66452	-1.5893	0.1714	0.35488	1.5888	1.0992	0.086473	5.5158	0.98012	0.53524
YGL261C	-1.3897	-0.25156	0.082041	0.2126	-0.45165	-0.1803	-0.3072	-0.4936	0.14045	-0.38723	0.095015	-0.47241	-0.49245	-0.55926	0.069681	0.084674	-0.052896	0.022384	-1.3097	0.23002
YGL262W	-1.4976	0.12551	0.22758	-0.030864	-0.62921	-0.09788	0.887	-0.19108	0.12973	0.12248	0.069488	0.59382	0.22043	-0.25149	-0.83015	0.76183	-0.078503	0.41336	0.2973	0.086665
YGL263W	-0.95145	-0.13719	0.28734	-0.74169	0.051248	0.60443	-0.020881	0.0012664	0.44807	0.38417	-0.2523	0.94533	-0.43004	-1.0101	-0.65609	-0.010549	-0.31518	0.36423	0.20059	-0.23262
YGR001C	-0.20462	0.45432	0.0889	-0.12117	-1.0266	0.45823	0.11625	0.24437	-0.050155	0.621	0.56981	-0.17266	-0.45673	-0.87485	-0.41979	-0.50485	-1.1202	0.37726	0.58629	-0.31812
YGR003W	-0.4819	0.080912	0.6021	-0.3873	-0.23079	-0.79235	-0.72128	0.2332	0.47563	-0.31787	-0.79229	0.13861	-0.45772	-1.4995	-0.55267	-0.43291	-0.4347	-0.47943	0.12595	-0.42289
YGR004W	0.57167	-0.67917	0.17458	-1.1985	-0.11842	-0.27248	-0.7454	-0.10392	-0.71035	-0.083823	-0.25318	0.21663	-0.19246	-0.92574	-0.51548	-0.13378	-0.45112	-0.10715	-1.0492	0.16965
YGR006W	0.12669	-2.163	-0.81781	0.11409	-0.52423	-1.5339	-0.05811	0.5909	-2.0463	-0.19992	-0.72745	-0.51986	-1.5006	0.3804	0.70682	0.48331	1.0078	1.4786	0.48252	0.81889
YGR007W	0.21475	0.21275	0.74203	0.30354	0.11622	-0.2347	0.042052	-0.0058512	0.84407	-0.40205	0.099087	0.10729	-0.30216	-0.82167	0.25743	0.43183	-0.2748	0.54917	0.1872	0.4118
YGR008C	0.16579	0.15941	0.2252	-0.81213	-0.031809	-0.34399	0.10028	-0.10216	0.067352	0.70184	0.39484	0.99913	-0.40885	0.11773	-0.0011347	0.27898	-0.4559	0.044101	0.86283	0.89916
YGR010W	0.55706	-0.46034	-1.7786	-1.5617	-0.61264	-0.55303	-0.45106	-1.0197	-0.47264	-0.58968	-0.19874	-0.78504	0.23228	-0.15005	0.22042	-0.4101	0.042378	-0.24334	0.71653	-0.18252
YGR011W	-0.2032	-0.19118	-0.74877	0.18009	-0.25185	-0.55143	-0.43628	0.27844	-0.61069	0.40748	-0.72376	-1.5577	0.047442	0.24498	-0.58287	0.51692	-0.60036	0.19956	-1.2686	-0.19905
YGR012W	0.3767	-0.20713	-0.4263	-0.33152	-0.62453	0.7639	-0.68896	-0.22881	-0.57194	-0.67648	-0.20172	-0.46502	-0.29959	-0.12598	0.3704	0.12671	0.35477	0.9056	1.1228	0.8233
YGR014W	-0.36148	-0.013612	-0.19597	-0.60621	1.5475	0.61667	0.037301	-0.22741	-0.24027	0.27573	0.019355	-0.3587	0.12335	0.65209	0.010885	0.38064	0.11156	0.13709	0.50461	-0.03547
YGR015C	0.054667	0.15953	0.4013	0.71134	-0.18964	-0.46625	0.25279	-0.33659	0.24147	-0.051712	0.28967	0.27048	-0.20108	-0.74045	0.1108	-0.024617	0.13924	0.27762	0.30814	0.23052
YGR016W	0.50666	0.1222	0.76958	-0.57086	0.81492	0.55488	0.42433	-0.034247	0.30072	0.28228	-0.019128	0.48791	-0.0684	0.028962	0.067768	0.24051	-0.063629	0.35122	0.27501	0.084552
YGR017W	-0.34117	-1.2485	0.20245	-0.64446	0.5556	-0.79022	0.061983	-0.66799	0.10434	0.9237	0.030145	1.1813	-0.15993	-0.025897	0.42729	-0.28349	0.34913	0.030758	0.86186	0.15824
YGR018C	-0.53946	0.11217	-1.041	-0.69778	0.011063	-0.27009	-1.2229	-1.3734	-0.14025	-0.73287	-0.91733	0.41764	-0.42812	-0.4451	-0.28685	-0.12383	-1.0901	0.38976	-0.25903	-0.56246
YGR019W	-0.22332	0.18464	0.66999	0.69356	-0.18153	0.37442	0.6807	0.055668	0.61482	0.29122	-0.88369	-0.34416	1.0351	NaN	-1.96	-0.074961	-0.85546	2.3062	0.58702	0.12376
YGR020C	-1.7844	0.075808	0.53351	-0.38877	-1.2799	-1.4815	-1.5311	-0.053626	0.11899	-1.3567	NaN	-1.1108	-1.4889	-1.4387	-1.436	-1.9428	NaN	NaN	-1.555	NaN
YGR021W	-0.049536	-0.32927	0.25595	0.18204	0.20706	0.05811	-0.093281	-0.26203	0.10202	0.9059	0.20099	0.7102	0.22576	-0.55482	-0.66911	-1.0072	-1.2502	0.69833	-0.1802	-0.26604
YGR022C	-0.5106	0.1882	-1.3732	-0.082884	-1.4896	-0.57309	-1.4165	-0.033395	-0.017261	-0.41679	-0.45918	-0.92819	-1.1429	-0.47809	0.0037158	0.14996	-0.46436	1.3599	1.1545	0.62663
YGR023W	0.10126	0.083495	0.71065	0.08487	-0.042411	0.24337	0.63959	-0.21287	0.85611	0.72269	0.6592	0.2922	0.46989	-0.20069	-0.11688	-0.21196	-0.03494	0.25753	0.19913	0.49359
YGR025W	-0.98903	-0.75371	-0.91254	-0.97306	-1.9834	-1.0699	-0.90139	-1.1508	-2.682	-0.86825	-0.81722	-0.77965	-1.7376	0.19235	0.51244	1.1113	0.78732	0.58021	-0.33664	-0.26865
YGR026W	0.0037558	-0.43116	0.3718	0.54016	0.028017	0.23007	-0.048506	-0.37851	0.41293	0.19657	-0.18686	0.37699	0.47572	-0.38355	-0.59391	0.084586	-0.3445	-0.045808	-0.63195	-0.25974
YGR027C	0.3505	1.2674	-0.1347	0.21596	1.2738	0.88631	-0.63483	-1.2149	-0.026353	-0.06518	-0.07776	-0.3904	-0.45734	0.51011	2.1761	1.915	2.355	1.6712	1.1283	2.3743
YGR028W	0.91146	-0.83049	-0.22225	-2.2397	-1.4083	-0.6795	-0.23031	-0.5189	0.057554	0.46471	0.17372	-0.45663	-1.343	-1.819	-1.492	9.4801	0.61924	1.4026	1.0484	-0.4785
YGR031W	1.4279	1.5235	-0.1185	0.025698	3.8414	1.108	0.25253	-0.54919	0.26495	0.83023	-0.19146	0.30843	0.27737	0.57131	1.7684	1.4208	1.4423	2.6118	0.42353	2.2978
YGR032W	-0.74611	0.0024018	-1.3237	-2.641	-1.5535	-1.7949	-1.2776	-1.8876	-0.25074	-0.15724	-0.61281	-1.2683	-1.703	0.58957	2.051	0.52057	1.896	0.41257	0.19781	1.1784
YGR033C	0.12847	-0.66459	0.87528	0.52324	-0.19971	0.57699	-0.42194	-0.12967	0.084567	0.83477	-0.35204	-0.41375	0.56913	0.17758	1.8761	0.99235	0.20166	0.57726	-0.38662	0.022828
YGR034W	0.91908	1.0978	0.06641	1.9668	1.5813	-0.098025	-0.60347	-0.46939	-0.29656	0.48811	-1.1958	-0.011328	0.72612	0.030333	0.013683	0.33062	1.0651	-0.89979	-1.2653	0.4296
YGR035C	0.12454	-0.65137	-2.0122	0.76375	-0.49181	-0.11522	-0.52999	-0.863	-0.29756	-0.0853	-0.97367	-0.32329	-0.94502	-0.31113	-0.1301	0.087685	0.26005	-0.93616	-1.4955	-0.079529
YGR035W-A	0.02077	-0.17585	0.56884	-0.035029	-0.1236	0.030693	0.38051	-0.072522	0.38054	0.0079127	0.49624	-0.3694	0.025292	0.46464	0.018671	-0.0074358	-0.029326	-0.21767	0.61736	0.24446
YGR036C	1.3138	-0.51235	-2.2835	0.8231	-1.1781	0.19817	0.93729	-0.34479	-0.39571	0.62695	-0.38052	-1.8639	-0.72089	0.00058188	0.061629	0.63684	0.19034	-1.0482	-2.2254	0.12174
YGR037C	0.39857	-0.05794	-0.54914	-0.29801	0.55455	-0.33773	-1.0675	0.21428	0.018885	-0.42259	0.60211	0.46363	-0.031263	0.31926	0.23517	0.048982	-0.33053	0.184	0.54366	0.87983
YGR038W	-1.068	0.021126	-0.43823	-1.9549	-0.039955	-0.53242	-1.3925	-1.7367	-1.8405	-0.62986	-0.95953	-1.2259	-1.4624	-0.13838	0.44494	-0.27957	0.24881	-0.62425	0.56664	-1.1224
YGR039W	0.63186	0.21697	1.19	-0.0013881	-0.04733	0.38835	0.078413	-0.23392	0.24288	1.6415	0.30907	-1.2699	-1.0422	0.84755	0.67465	1.1506	0.75405	2.2294	1.4333	-0.23763
YGR040W	-0.30322	0.048176	-0.37005	0.80022	-0.17782	0.20235	-0.52767	-0.090513	-0.66741	-0.91907	0.75098	0.39145	-1.105	0.27028	0.62966	-0.80473	0.88303	1.4574	0.64667	-0.46866
YGR041W	0.45422	-0.16812	-0.099039	-1.1809	0.70932	-0.092142	0.24849	0.61732	0.8084	0.78209	-0.19496	0.70907	-0.26789	0.57708	0.557	0.82632	1.8937	0.74331	0.88736	1.549
YGR042W	0.0090451	-0.26858	0.002535	-0.8682	0.019898	-0.16017	-0.76373	-0.17846	0.077362	0.014969	-0.59512	-0.81831	-0.46941	0.37604	0.68215	0.062099	1.4605	-0.52229	0.82958	0.60128
YGR043C	1.1155	0.54145	0.46664	-0.26823	0.52241	0.53675	-1.7919	-0.077818	-0.16527	0.11841	-0.51354	-0.096331	-0.1167	0.80569	1.2395	0.56352	0.40732	1.4902	0.49438	-0.1883
YGR044C	-0.098126	-0.2808	-0.44185	-0.55889	-0.50281	-0.19206	0.076682	0.034382	-0.053763	-0.27257	0.14174	-0.064059	0.5697	-0.13068	-0.032264	0.045071	-0.21902	-0.061053	-0.051129	-0.22692
YGR045C	-0.019876	0.13007	0.59946	-0.53497	0.052022	0.18465	0.0012723	0.042577	0.019105	-0.67765	1.4333	-1.3627	-0.14052	1.1361	0.90626	0.58467	0.20936	0.77532	0.6121	-0.10427
YGR049W	0.14404	0.083539	0.82908	0.99165	0.96402	-0.32114	0.11426	0.35015	-0.27913	-0.41944	-0.25811	0.70516	0.36224	0.71135	0.28792	1.0596	-0.1467	0.33047	0.39177	0.13711
YGR050C	-0.33629	-0.17279	0.36365	0.79954	0.46645	0.68823	-0.50084	1.0814	-0.072878	0.31045	-0.058867	0.72454	0.46664	0.55773	0.61879	-0.63627	0.06875	0.44857	-0.16112	-1.0118
YGR051C	-0.53647	-0.18877	-0.41428	0.051053	-0.71681	0.23532	0.13648	0.29735	-0.013455	-0.26158	1.0236	0.13711	0.76076	0.7842	-0.73973	0.096752	-0.53955	-0.72781	0.52438	-0.4086
YGR052W	-0.65861	-1.2696	0.1671	0.44029	0.68242	0.57714	-0.27057	-0.040604	-0.2646	-0.075652	1.2712	0.21632	0.25594	1.5098	0.9307	1.636	0.50663	0.050143	0.22032	2.1739
YGR053C	-0.46221	-0.0040337	-1.7739	-1.0372	0.086371	-2.4102	-1.4374	-1.5148	-1.4104	-1.2017	-0.79138	-0.8886	-1.3952	1.6584	-0.24507	-0.69114	0.78856	-0.4769	-0.27858	-2.0851
YGR054W	-0.60165	0.083054	-0.62919	0.2904	0.19515	0.44652	-1.2154	-0.72245	-0.36634	-0.35028	0.2174	-0.74821	-0.55915	0.46752	0.88352	0.63086	0.27827	0.82491	1.4138	0.15919
YGR055W	0.29394	1.1732	0.74053	-0.010117	0.32201	-0.94336	-0.3057	0.38522	0.092608	-0.28967	0.30623	1.0942	0.50943	1.0811	0.73069	2.2292	0.50219	0.42743	-0.1465	1.3572
YGR056W	-0.95951	-0.79717	-0.23286	-0.095031	-0.65108	-0.0061643	-0.36975	-0.021551	-0.94703	-0.59209	0.34154	0.11388	-1.4199	-2.1135	0.24799	-0.65836	1.0836	0.39202	1.1671	-0.17006
YGR057C	-0.21483	-2.7313	0.052455	-0.38756	0.0075395	0.295	0.2685	-0.61806	-0.14157	-0.13307	0.77846	0.49263	-0.36504	1.1401	0.19742	0.060887	0.54858	0.48758	-0.81454	0.4051
YGR058W	0.090006	-0.64329	0.62527	0.71125	-0.24982	-0.97869	-1.9656	0.46079	-1.2086	-1.3895	1.478	-0.36902	-1.2352	0.58841	0.86944	-0.59161	0.33139	0.17019	0.98654	0.51178
YGR059W	-0.030072	0.10727	0.43238	-0.23162	0.40496	-0.37072	0.54586	-0.0056136	0.28788	-0.00013594	-0.25078	0.39574	0.45011	0.86646	0.65113	0.31338	0.60425	-0.66441	0.47643	1.9023
YGR061C	0.12333	-0.011784	0.17323	-0.65069	-1.0243	-0.4388	0.24192	0.25504	-1.0458	0.018829	-0.43327	-1.0665	-0.71239	NaN	NaN	NaN	NaN	NaN	NaN	NaN
YGR062C	-2.5621	-0.13931	0.10848	0.44392	2.2456	0.34592	-3.3394	-3.4326	-2.4354	-2.536	-1.0517	-1.3596	-2.4207	1.2311	-0.3591	0.36592	0.89857	-0.10712	-0.3015	0.37922
YGR063C	-2.7398	-0.25006	-1.1046	-1.0682	-0.1576	-2.6274	-0.34351	-0.98907	-2.0067	-0.26956	-1.7366	-1.585	-2.4322	-0.60722	-0.1823	-0.37336	0.12919	-1.1612	-0.28697	-1.0305
YGR064W	-1.0297	0.083489	-0.41868	-0.46261	-1.351	-0.71297	-2.1038	-1.803	-2.1526	-0.95714	-1.2176	-1.6033	-2.1109	0.68218	0.4068	-0.070804	0.96457	0.24707	-0.1191	-0.20851
YGR066C	0.3011	-0.092634	-0.23234	0.0077401	-0.26045	0.13678	-0.12301	-0.09615	0.053974	-0.50723	-0.10164	-0.028597	0.2467	1.3398	0.79763	0.87237	0.37849	0.79592	0.61453	0.98906
YGR067C	-0.089668	-0.19759	-0.50748	-0.3841	-0.77169	-0.62652	-0.025886	0.055358	0.19927	-0.16123	-0.18163	-0.11382	0.18681	0.27298	-0.3431	-0.18281	-0.85318	0.84093	-0.40614	-0.089613
YGR068C	0.23166	-0.40083	-0.088044	-0.93413	-0.1888	-0.093011	0.37327	-0.067137	0.39169	-0.52911	-1.0891	-0.61267	-0.38772	0.42989	0.83016	0.20448	-0.21317	0.56989	1.3057	-0.36178
YGR069W	-0.25218	-0.29076	0.2844	-0.23933	-0.08361	0.82255	0.72339	0.56637	0.22338	-0.080538	-0.20453	-0.002798	-0.30444	0.61759	0.39937	0.16126	-0.46182	1.0654	-0.99758	0.034821
YGR070W	-0.30576	-0.16752	0.27237	-1.2671	-1.1991	0.41281	0.10872	-0.054346	0.32956	-0.3953	-0.45254	-1.3199	-0.44195	-0.20315	-0.45191	-1.1088	-0.88579	0.1875	-0.36174	-0.38797
YGR071C	0.49685	0.33367	1.2488	-0.65704	0.81769	0.059273	-0.22799	0.42403	-0.085592	0.3097	0.24245	-0.19021	-0.18666	0.72112	0.17534	0.53073	-0.12967	0.727	0.74342	0.94293
YGR072W	-0.04537	0.68558	-0.25074	-0.4651	-1.0051	0.19706	0.13241	0.1973	-0.027974	0.0819	-0.19138	0.046879	-0.37025	-0.057794	-0.56325	-0.59532	-0.61566	0.2166	-1.2422	-0.029315
YGR076C	-1.2874	0.12851	0.45248	-0.035307	-0.13046	-1.3004	0.57202	-0.013052	0.74997	0.10108	-0.12131	0.15531	0.2902	0.54257	-0.23247	0.91034	0.74281	-0.83609	0.47465	1.0089
YGR077C	0.16678	0.39718	0.031927	-0.17697	-0.32276	-1.4883	-0.26337	-0.3237	-0.51266	-0.3476	-0.13896	-0.092106	0.24024	-0.69029	-0.55578	0.039806	0.091712	-0.53475	1.1772	0.51791
YGR078C	0.3957	-1.2033	0.32089	-1.2804	-0.40577	0.028433	0.065504	0.1078	-0.61299	-0.027455	-0.94761	0.54486	0.020599	0.98971	1.1223	0.24787	1.6228	-0.074977	1.2126	1.1169
YGR079W	-0.34367	0.043302	-0.27478	-0.46653	-0.3832	0.056652	0.17742	0.0060555	0.37543	-0.53073	0.44266	1.5724	0.49937	-0.05549	-0.71122	-0.7873	-1.4686	-0.82534	-0.022336	-0.48057
YGR080W	0.70964	0.11488	-1.0571	-0.276	-0.30724	-0.35927	0.16333	0.031064	-0.52583	-0.23818	-1.0308	-0.06214	0.32539	0.22219	-0.5761	-0.66689	-0.28963	-0.064173	0.55078	-0.74314
YGR081C	1.2875	-0.25641	-0.27132	-0.1663	0.1736	-0.60161	0.73473	-0.59607	-0.80488	-0.20508	0.1075	-1.4732	-0.10394	0.63322	-0.38983	-0.68344	-0.13453	-0.17734	-0.038095	-0.78664
YGR084C	0.089107	-0.025097	-0.21341	-0.035848	-0.54126	0.13523	-0.051317	-0.14232	-0.11182	-0.53011	-0.29293	-0.10876	-0.66311	-0.094734	-0.48059	-1.0574	-0.68978	-0.063916	1.106	-1.0005
YGR085C	0.0045112	-0.099825	-0.49752	0.59848	-0.31229	0.7583	-0.79968	-0.36687	-0.24535	-0.66338	0.73487	-0.37581	-0.84069	1.0337	1.5674	0.48362	-0.13978	0.82768	1.6768	0.26867
YGR086C	-0.3026	0.7508	-0.13039	1.2419	0.66359	0.85929	0.073705	0.14877	-0.34978	-0.83568	0.14263	1.573	0.45239	1.0126	-0.50985	-0.51152	0.78866	1.8838	1.2263	-1.3892
YGR087C	0.27078	0.097653	1.2922	0.3589	0.4663	0.2127	0.23875	0.2221	0.73521	0.10321	-0.24545	0.43928	0.67312	0.38033	0.40254	0.19406	0.20607	1.8171	0.27242	0.57691
YGR088W	0.042101	-0.21436	0.4733	0.43275	-0.4789	-0.27436	0.24341	0.1285	0.23933	0.19119	0.35519	0.45943	-0.11956	0.34411	-0.2061	-0.35962	-0.42186	-0.24364	0.48055	-0.4594
YGR089W	-0.95796	0.29954	0.14392	2.7842	0.21265	0.72668	-0.26331	-0.23082	-0.78977	-1.2305	-0.40965	1.8899	0.035988	1.5201	-0.40269	-0.66926	1.2501	0.56659	0.13096	-1.0192
YGR092W	-0.95978	-0.31932	-0.57855	0.89362	-0.55027	-2.1394	-1.329	-0.74401	-1.4873	-1.5108	-1.2727	-0.81225	-1.3388	0.76346	-0.86888	-0.8219	0.59826	-0.40629	0.6734	0.31415
YGR093W	-0.98945	-0.16451	-0.87089	-0.71968	-1.3651	-1.9428	-0.9843	-1.6499	-1.4255	-1.2903	-0.30417	-0.55961	-1.144	0.82769	-0.47914	-0.50789	0.56739	-0.27382	0.36728	0.16081
YGR096W	-0.018087	0.28275	0.32039	-1.1586	-0.5948	-0.27495	0.6035	0.12718	0.52346	0.26332	0.14109	0.37095	0.25361	0.47955	0.61691	0.42035	0.093208	-0.090795	0.93749	0.13209
YGR097W	0.29923	0.366	-0.43382	-0.13465	-0.43682	-1.5541	0.48104	0.43075	0.91886	0.45668	0.54196	0.1554	0.18543	0.098314	0.29728	0.42189	0.30364	1.7512	0.17228	0.25775
YGR100W	0.094365	-1.7754	0.17371	-1.0661	1.1594	0.21363	-0.052672	0.0025212	0.057745	0.028399	0.11523	1.0581	0.15331	0.54832	1.3397	0.36407	0.62831	-0.017556	0.15288	-0.47759
YGR101W	-2.6701	0.95551	-0.78892	0.41772	0.23263	0.044867	-2.0732	-3.0503	-2.0896	-3.1414	-0.98033	-1.6978	-1.9799	-1.9906	-1.5387	0.34434	0.69644	-0.56485	-1.3867	0.011996
YGR102C	0.28312	0.32777	0.22949	-1.7777	-0.37461	0.12779	0.19523	0.51883	0.16091	0.33184	-0.33622	0.71788	0.38944	0.04535	-0.022806	-1.0165	-0.29307	0.6923	-0.075865	-0.73523
YGR104C	0.14434	-2.1901	-0.37178	0.1926	-0.56105	-0.1584	0.029928	0.59664	-1.1851	0.37948	-0.35904	-0.83718	-1.2223	0.22283	1.0071	-0.71109	1.529	-0.1236	-0.30053	-0.2964
YGR105W	-0.53984	-0.27189	2.6971	-0.48903	-0.84409	0.88316	-1.5251	-2.0216	-1.3919	-0.15512	-1.3924	-1.3425	-1.7915	-1.8569	-1.8629	-1.9761	-1.7308	-0.59901	-1.7056	-1.6363
YGR106C	0.17904	0.9366	-0.3946	0.041679	0.1579	-1.8784	-0.22073	1.3698	-0.59221	-0.21615	-0.87692	-0.49124	-1.2518	0.755	-0.76051	-0.67527	-0.60374	-0.97678	-0.63205	-3.4619
YGR107W	0.10417	-0.13611	-0.22998	-0.52531	0.11597	-0.45049	0.047769	0.54016	0.49536	0.12882	0.22998	-0.457	-0.040521	0.17013	-0.56783	-1.8302	-0.43355	-0.75367	0.1932	-0.71435
YGR108W	0.78261	0.47915	1.0212	0.67983	-0.30573	1.9705	0.058015	0.11413	0.34298	0.090093	-0.0083523	-0.49415	0.10372	-0.44818	-0.73195	-1.1792	-0.68403	0.12367	-0.078732	-0.30203
YGR109C	-0.26825	-0.15798	0.088007	-0.21157	-0.222	0.60425	-0.95288	-0.11655	0.019717	0.40887	-0.76923	0.1681	-0.4222	-0.44663	0.165	-0.72939	-0.45365	0.0045551	0.3157	-0.52192
YGR110W	-0.012431	0.64104	0.92913	0.15826	1.2303	1.8013	-0.4618	1.0154	0.77608	1.0033	-0.8353	-0.68175	1.048	-1.4586	-0.80802	-4.0504	-1.6402	-1.2659	-1.5672	-3.4933
YGR111W	0.060382	0.4689	0.10136	0.58947	0.65427	0.19632	0.34644	-0.14306	0.19139	-0.29476	1.0757	0.52423	0.19102	-0.63134	0.54556	-0.89102	0.33712	1.2134	-0.69235	0.63593
YGR112W	-4.3153	-0.15064	-0.23946	0.19977	0.0039245	0.32939	-1.9627	-3.1773	-2.5468	-3.0332	-0.35224	0.12659	-2.0597	-0.85216	-1.3867	-1.3766	-0.39552	-0.83959	-1.0812	-1.2031
YGR117C	0.7751	-0.43783	0.43992	0.0088319	-0.30681	-0.161	-0.064158	-0.57923	-0.86298	-0.14784	-0.60634	-0.94432	0.18765	0.24023	-0.18266	-0.080751	0.11629	0.71021	0.4557	0.27133
YGR118W	0.24698	-0.19409	-1.1314	-0.068575	-0.8432	-0.96184	-0.77324	0.081033	0.20212	0.061961	0.25199	0.30506	0.10074	-0.16783	0.27458	0.18097	-0.18746	-0.67494	-1.308	0.49084
YGR121C	-0.19766	0.10025	-0.68282	0.16763	-0.10745	-0.90529	0.28358	0.1522	0.58992	0.09454	0.28394	0.72949	0.1148	0.79761	0.52431	1.255	0.62067	0.5499	0.43045	0.13892
YGR121W-A	-0.35931	0.50903	-0.18135	-0.21378	0.057975	-0.15525	0.089539	-0.061128	0.55909	0.10037	-0.19385	0.21213	0.26292	0.80898	0.34347	0.61728	0.45712	0.43844	-0.022119	0.2352
YGR122C-A	-0.11526	-0.083074	0.36731	-0.71508	-0.98651	-0.52476	0.49009	0.55469	0.21426	0.77374	0.14427	-0.65495	0.20511	0.066606	0.6802	0.63516	0.60739	-0.2845	-0.49279	0.83823
YGR122W	0.43382	-0.27572	-0.82579	-0.35636	0.58448	-1.1369	-1.1394	-0.64159	-0.50636	-0.20095	0.29289	0.27692	-0.79168	-0.60156	-0.23614	0.056608	0.079774	-1.0062	-0.15546	-0.034107
YGR123C	0.20996	-0.90777	0.23768	-0.7088	0.18098	-0.3982	0.1203	-0.1217	-0.46004	-0.38821	-0.34245	-0.96266	-0.13059	0.26173	0.94803	0.99352	0.56194	0.47017	0.11298	0.8528
YGR124W	-0.32671	-1.3503	-0.16899	-0.82392	-0.74524	0.063483	0.099172	0.19596	1.1268	1.6394	0.32631	-0.40875	-0.34469	-0.003913	0.61966	0.85359	-0.68359	1.8262	-0.57167	0.34576
YGR125W	-0.32105	-0.11824	0.41807	-0.45214	-0.47657	0.9169	-0.0089497	0.17912	-0.060957	-0.84339	-0.65855	-0.66482	0.16915	-0.31885	0.36173	0.30916	-0.77468	0.46207	-0.27297	0.43333
YGR126W	0.23741	-0.33813	-0.033377	0.035081	-0.36194	-0.2488	-0.58336	0.23032	0.1118	0.18018	-0.10137	-0.43631	-0.09864	0.007906	-0.17495	0.23996	-0.81839	0.57303	0.31515	0.26832
YGR127W	-0.056804	-0.60036	-0.96296	-0.25685	-0.55308	-0.37504	-0.17029	0.2381	0.35242	0.034278	0.81623	0.41964	-0.37054	-0.26165	0.5944	0.09706	-0.97775	0.37106	0.26195	0.21513
YGR129W	0.092344	-0.15001	0.30613	0.28986	0.1125	0.061184	0.34075	0.13792	0.4999	0.72412	0.45633	-0.12548	0.13127	0.37262	0.090416	0.28564	-0.89606	-0.18492	-0.16523	0.29536
YGR130C	0.34635	0.056821	0.21005	0.5384	0.33571	0.25828	-0.70183	0.35758	0.51332	0.13966	-0.16164	-1.0837	0.12215	-0.10856	0.03665	0.16312	0.20997	0.2614	0.18037	0.11878
YGR131W	0.079697	0.41614	0.048628	-0.21853	0.97538	-0.27834	0.31895	0.057475	-0.14767	-0.071048	-0.21176	-1.476	0.51646	0.7744	0.23132	0.79139	-0.79043	0.83665	0.062306	0.046253
YGR132C	-0.48919	-0.15184	-0.40049	-0.60369	0.93237	-0.94008	0.26459	-0.44863	-0.018139	0.29817	-1.0514	-0.68014	0.030104	-0.30203	0.056959	0.31311	1.057	-0.77301	-0.20494	-0.65998
YGR133W	-0.63672	-0.72369	-1.0793	-0.26353	-0.21933	-0.54112	-0.93882	-0.16743	-0.073486	0.018089	-0.39135	0.052789	-0.041101	0.19888	0.0053587	0.085617	-0.11118	0.76103	0.26363	0.085658
YGR134W	-0.16502	0.57042	1.2813	1.2786	-0.52802	0.14127	0.83139	-0.93605	1.2197	0.44825	0.89521	2.8685	0.67327	-1.0472	-1.5969	-0.022467	0.99291	-1.2365	-0.7914	-0.7409
YGR135W	-0.22452	0.35909	0.34717	0.12711	0.34129	-0.4002	0.2187	-0.70425	-1.2856	0.40184	-1.2593	0.56532	-0.2047	-0.40085	-2.1425	-0.83287	-1.0246	-0.89666	0.30938	-1.8065
YGR136W	0.02438	-0.18443	0.61589	-0.34209	-0.33958	-0.14214	0.44166	-0.19139	0.4377	0.43401	0.30551	0.10508	0.36294	-0.8197	-0.85371	0.10817	-1.0361	-0.1727	0.23712	0.2665
YGR137W	-0.030003	0.78067	0.25284	0.2649	-0.48179	-0.13493	0.051832	-0.32021	0.091441	0.12724	-0.38966	-0.70723	-0.1837	-0.40767	0.36823	1.008	0.17668	0.6889	-0.17205	0.14414
YGR138C	0.76939	1.0269	0.11675	0.47101	-1.2091	0.73967	0.45631	0.28403	0.16157	0.063383	0.55323	0.26609	0.41685	0.47249	-0.027376	0.50347	-0.058047	0.3553	-0.80178	-0.38659
YGR139W	-0.48793	0.37017	0.73053	-1.0235	-0.65532	0.55254	0.50746	0.47696	0.30727	0.12026	-0.034127	-0.24407	0.4374	0.2638	-0.41908	0.043093	-0.70839	-0.25249	-0.12656	-0.54222
YGR141W	-0.3166	-0.34326	-0.34822	0.3958	-1.3532	-1.4692	-0.50126	1.1468	1.0353	0.36429	1.5216	-0.91133	0.27518	0.69713	1.6104	0.073249	0.11228	2.0443	0.18813	0.14453
YGR142W	0.49632	0.99748	0.25635	-0.31574	-1.1004	-0.11414	-0.14108	0.6697	-0.053885	-0.10839	-0.21689	-0.0665	0.28341	0.47095	-0.6205	0.40723	-0.31645	0.077965	0.067918	-0.26922
YGR143W	-1.1391	-2.1969	-1.0365	-2.745	-0.7865	0.029857	0.93973	0.44139	0.047366	-0.49763	0.61825	1.2569	0.30553	0.224	0.26801	0.39694	-0.063541	0.79938	0.73489	1.3064
YGR144W	0.20974	-0.21377	0.28911	-1.7265	-0.17105	0.21992	-0.12075	-0.26964	-0.0077395	0.09447	0.4618	0.45831	0.49976	0.80498	-0.06915	0.10218	-0.62288	0.47949	-0.040178	0.40659
YGR146C	0.26897	0.32203	0.51563	0.7259	0.41144	-0.89722	-0.013522	-0.15464	-0.62972	-0.81294	1.6046	1.8998	-0.32694	0.57816	1.1215	0.62871	0.63995	1.4959	1.6601	0.87983
YGR146C-A	-0.10718	0.43056	0.77463	-0.30013	0.91648	0.11353	-0.10963	-0.33924	0.19093	0.069714	-0.70376	-0.33991	0.18283	-0.31341	-0.62555	0.28659	0.15343	0.66305	0.17997	-0.191
YGR148C	-0.58277	-0.47147	0.047658	-0.38934	-0.041678	-0.79683	-1.3892	-0.16598	-0.091216	0.25525	-0.49134	0.48477	0.11648	0.1003	0.82647	0.5896	-0.32529	-0.2691	-0.14351	-0.065588
YGR149W	-0.9834	-0.20079	-0.078662	-0.39938	-0.14084	0.607	-0.02136	-0.55421	0.26928	0.12424	-0.144	-0.75124	0.78802	-0.84344	-0.21149	-0.1888	-1.1418	-0.043122	-0.39711	-0.17874
YGR150C	-2.5634	-0.35961	-0.56182	-0.57383	-0.10493	-0.245	-4.584	-2.7083	-2.3984	-2.4221	-1.1864	-1.2267	-2.072	-1.0878	-0.79441	-2.3453	-0.77543	-1.0981	-1.3976	-1.7608
YGR151C	-0.19889	0.25936	-0.057163	0.25279	-0.43834	-0.32336	-0.42913	0.060305	0.80599	0.3242	0.021947	-0.5301	0.47217	-0.26266	-0.16004	-0.20708	-1.7878	0.242	0.4492	0.11585
YGR152C	0.10734	-0.42617	0.27488	-1.6844	-0.25975	0.25841	-0.23344	-0.064994	0.63274	0.32933	0.00066963	-1.2751	0.4492	-0.30489	-0.5831	0.13299	-1.2261	-0.19385	-0.48294	-0.099049
YGR153W	-0.73246	-0.095111	-0.46058	-0.12384	-0.68734	0.44292	0.38189	0.30163	0.56779	-0.45548	1.0417	-0.70745	0.22314	0.054907	1.1104	1.1265	-0.020875	1.7643	0.39085	-0.15825
YGR154C	0.51815	0.12451	0.14021	0.94722	2.0403	-0.30155	0.10539	-0.38183	0.36239	0.23701	-0.7496	-0.014943	-0.93055	0.6111	-0.19547	-0.21239	-0.22565	0.0050225	-0.83327	-0.22223
YGR155W	-0.64247	0.043354	-0.077879	2.1544	1.0235	0.32661	0.078603	0.59366	-0.01117	0.14037	-0.016885	2.4049	0.63404	0.42893	-0.92705	-1.2936	0.5166	-0.70556	0.60063	-0.70068
YGR157W	0.3505	-0.43771	0.22388	0.22682	-0.04218	-1.0397	1.1037	0.15463	-2.2784	0.69422	0.51252	-0.32367	2.5872	0.76608	0.60948	0.52509	0.5407	26.8569	17.1926	0.44835
YGR159C	0.17858	0.50316	0.59889	0.59912	0.53977	0.48173	-0.010069	0.23314	3.877	0.97829	1.7681	1.4198	-0.078312	0.62074	0.0085042	0.045262	1.8274	1.4765	0.86717	0.48778
YGR160W	0.6773	0.93771	0.1025	1.1692	0.58784	0.082929	0.074126	0.71933	2.3239	0.75106	0.8565	2.3598	0.49038	0.92892	0.69561	-0.21767	2.2401	-0.57824	1.5731	0.42566
YGR161C	-0.31993	0.98783	-0.35909	-0.60954	-0.65104	-0.86613	-0.24463	-0.002976	-0.12166	-0.40921	1.0351	-0.22972	0.23142	0.29685	0.83808	0.39206	0.29232	0.15603	0.83052	0.10798
YGR161W-C	0.34005	-0.52855	0.64603	0.28082	0.18377	0.10564	0.097617	0.13141	0.23318	0.42214	0.80916	0.83071	0.41251	0.46651	0.46765	0.24873	0.30473	0.41058	0.048709	0.29474
YGR162W	0.29576	-0.47363	-0.31792	-0.10745	0.26618	-0.027198	0.062819	0.17443	-0.025099	0.1352	2.4499	0.0442	1.1159	-0.77269	0.66782	-0.26514	-0.030465	-0.16001	1.456	-0.088451
YGR163W	-0.66062	0.043831	-0.29917	-0.097496	-1.0712	0.48191	-0.63187	-0.050688	1.0476	0.85086	-0.22143	-0.049932	-0.65211	0.57168	-0.0078184	-0.42334	-0.47435	0.20787	-1.0749	-0.26965
YGR164W	0.069872	0.69145	0.30278	2.4156	-0.53339	0.32669	0.028264	-0.33437	0.053019	0.31316	-0.17031	-1.4087	-0.72853	-1.1342	-0.45731	-0.43029	-1.351	0.47051	-0.36105	-0.7353
YGR165W	-2.9084	0.082378	-1.0741	-1.4301	-0.25331	-0.58501	-5.3075	-3.1241	-2.8569	-3.0789	-1.2873	-1.3352	-2.5268	-1.9917	-1.7785	-1.0761	0.37673	-1.2063	-1.5361	-1.9652
YGR166W	-0.96898	-3.3507	-0.19971	0.070116	-0.88063	0.70852	-0.44387	0.17191	-2.914	-0.38692	-0.33208	-0.069483	-0.22825	0.93417	1.8025	0.15547	1.6489	2.4316	2.0764	1.1141
YGR168C	0.82993	0.66621	0.30894	1.0063	0.31807	0.1809	-0.0013191	0.18424	0.46171	0.56582	-0.45064	-0.12675	0.43905	0.31518	-0.10811	-0.67485	-0.33473	0.30347	0.19222	-0.42395
YGR169C	0.035279	-0.57821	0.54859	0.3708	0.065964	1.983	1.7727	2.1652	-0.82216	1.0275	0.76315	-1.8352	0.61145	0.19028	0.55404	-0.3663	0.039405	0.42551	0.65185	0.7522
YGR169C-A	0.37683	-0.056682	0.38869	-0.73505	0.49805	0.046573	0.072355	0.058139	0.028538	-0.0097462	-0.40245	0.73472	-0.17938	-0.28266	-0.39073	0.18465	0.20763	0.038337	0.10616	-0.20717
YGR170W	-0.12913	0.043064	0.18359	0.47895	-0.021884	1.0486	-0.14933	0.55032	0.075462	0.00075742	0.34409	-0.17884	-1.772	-1.2665	0.1628	-1.2332	-0.65395	-0.021632	0.51751	1.4475
YGR171C	0.10178	-0.058231	-0.88969	0.15832	0.21618	0.21213	0.2972	-0.12426	-0.25775	0.019304	0.16643	-0.29933	-0.43417	-0.13652	1.1852	0.31879	0.83179	2.3936	0.3598	0.55445
YGR173W	-0.44614	0.56946	-1.7475	0.026463	-0.21289	0.2136	-0.052793	-0.079614	0.36381	0.10952	0.43128	1.2383	0.42753	-0.40205	0.61523	0.99256	0.64071	-0.15899	0.099336	0.71038
YGR174C	-3.5264	-0.48258	-0.43849	-0.37124	0.68689	0.13419	-1.8662	-3.5487	-2.1797	-1.3996	0.12684	0.37539	-1.2529	-2.6011	-2.1952	-2.6112	-0.6475	-1.3914	-1.6584	-1.8915
YGR174W-A	0.060614	0.25713	0.17137	0.17628	0.20137	-0.024892	0.41976	-0.24465	0.14576	1.9386	-0.4172	-0.0012392	0.14546	-0.075849	0.1615	0.9665	0.077767	1.1242	-0.64934	0.44383
YGR176W	-0.068777	0.048742	-0.26479	-0.22222	0.42964	0.9677	0.21613	-0.25285	0.00094064	0.72724	0.01699	0.72169	0.092745	0.079119	0.74918	-0.0062525	0.5501	0.030532	-0.26533	0.07953
YGR177C	0.4146	0.33073	0.23695	0.39391	0.5349	-0.034178	-0.027341	-0.091882	0.077538	0.43778	-0.0244	-0.054342	0.34639	0.18634	0.75965	-0.045152	0.92638	0.17204	-1.7532	-0.02952
YGR178C	0.41768	1.4386	1.1419	-0.64887	0.023624	0.40032	0.80168	0.57764	0.67423	0.37289	0.47442	1.0962	0.91182	0.18377	-0.63828	-0.020381	-0.51762	-0.13853	-1.469	-0.67786
YGR180C	0.2827	0.95278	-0.77109	-0.22891	0.1958	-1.0704	-0.82204	-0.73078	-1.0321	-0.36537	-1.1425	-0.83101	-0.093615	-1.4096	-1.0478	-1.2425	-0.59059	1.5908	-1.4159	-1.1987
YGR181W	-0.22763	-0.76382	0.53504	0.43933	1.4002	0.30751	-0.0037909	0.73953	1.0368	-0.14167	0.23811	0.558	0.18907	0.010397	0.33006	-0.050274	0.036063	0.19693	-0.61678	-0.14239
YGR182C	0.22056	0.16926	0.32722	-0.45143	0.10061	0.60537	0.0012507	-0.075392	0.47155	0.084514	0.19272	1.1564	-0.32648	-0.028878	0.09577	-1.0738	0.063306	-0.34347	-0.036394	-0.62168
YGR183C	-3.1275	-0.18565	0.022076	-1.4126	0.37198	0.52904	-0.32025	-2.3342	-1.5138	-0.94373	-0.69537	-0.90837	-1.6375	-2.6425	-2.6033	-2.6046	-0.77192	-1.2436	-2.3957	-2.5634
YGR184C	0.39504	-0.071579	0.76262	-1.245	0.17059	-0.16407	0.43889	0.1377	0.40885	0.25604	0.55427	2.1453	0.1701	0.039394	-0.41373	-0.13327	0.20303	-0.39049	0.06671	-0.96395
YGR187C	0.84029	0.11295	0.42153	0.11795	1.5388	-0.81718	0.27901	0.79368	0.71837	1.2481	-0.11947	1.5997	0.19301	-0.075698	0.40609	-0.38927	2.194	-0.45265	0.56547	0.14507
YGR188C	0.25025	-0.2222	0.043204	-0.23414	0.98895	-0.19003	0.77528	-0.52069	-0.35376	-0.19065	0.38669	-0.47571	0.57529	0.33123	1.2495	-0.29043	0.8778	-0.57124	0.44569	-0.7963
YGR189C	-0.19283	0.1301	0.27607	0.34356	-0.5579	-0.03207	-0.13589	-0.12454	-0.51951	-0.047842	-0.031257	-0.20954	-1.161	-0.76765	0.011538	-0.26259	-0.47265	-1.0506	0.30216	0.18012
YGR192C	-1.1636	-0.42512	-2.2883	-0.8066	-0.46557	-1.0481	-0.79696	-0.29649	0.58493	-1.2303	0.61969	1.4888	-1.0863	0.66082	0.60488	0.90519	0.30288	0.12908	0.083988	-0.048223
YGR193C	-0.14385	2.2073	-0.50339	-0.90662	0.2677	-1.0501	-3.0851	-0.87542	-1.0361	-1.8389	0.93119	-0.48469	-1.1993	-0.045932	0.69642	-2.3141	-0.74126	-0.92539	-0.1929	-1.4847
YGR194C	0.71413	-0.26481	0.58726	0.88803	0.72986	0.17339	0.010803	-0.618	-0.49997	0.04282	0.24086	-0.53021	1.1312	-0.69407	-0.17351	0.2298	-0.5377	-0.49058	-0.1917	-0.15658
YGR196C	2.3608	-0.85514	2.445	2.5869	0.67915	0.84562	1.3121	0.79603	-0.56558	1.8705	1.3508	0.2171	2.4358	0.3761	1.5096	-1.3738	2.935	-0.6876	-0.22111	0.7234
YGR197C	1.3375	-0.59784	1.0848	-0.80547	0.68743	-0.32425	-0.66176	-0.63149	-0.88618	-0.46223	-1.171	-1.8353	1.2827	0.46585	-0.18707	-0.39973	-0.53583	0.19969	-0.82724	0.29433
YGR199W	1.2398	-1.5202	0.35553	-1.6199	0.23662	0.1635	0.22002	-0.41676	-0.56557	0.91301	-1.468	-1.1157	0.55707	0.21689	0.14424	-0.40084	-0.57536	-1.0551	-1.1726	0.39174
YGR200C	1.0676	-0.064635	0.10111	-0.039257	0.71337	-0.72896	-0.88491	-0.62017	-0.78824	-0.68131	0.4337	0.64407	-0.60566	0.80372	0.22439	-0.36989	2.6569	1.1688	1.2618	0.74613
YGR201C	0.79411	-0.1007	1.2316	-0.26658	0.164	-0.08819	0.90918	-0.60055	0.98382	0.12142	0.51949	1.8897	1.4224	0.11895	-0.15355	-0.84245	-0.67457	-0.071503	0.018058	-0.16628
YGR202C	-0.42006	-0.66253	0.1029	0.72057	1.4395	-0.58306	0.33779	-0.68306	0.26772	-1.0093	-0.46353	-0.91858	-1.2916	-1.0467	-0.5035	-0.75477	0.51411	-0.58502	0.12385	-0.29618
YGR203W	0.18008	-0.077295	0.90323	0.62289	0.66214	-0.73768	0.039365	0.58921	0.44895	-0.10663	0.27442	0.024396	-1.768	0.39991	0.60108	2.5694	-0.85939	-0.36508	-0.94572	-0.78719
YGR204C-A	-0.67812	-0.082825	1.1941	-1.4459	0.15682	-0.59683	-0.14183	-0.90986	0.16058	0.11189	-0.20738	0.25674	-0.53894	-1.136	-1.014	-0.42391	-0.38083	-0.14485	-0.72264	-0.47323
YGR205W	3.1337	0.19977	4.2224	-1.3408	0.45179	2.6972	0.051472	4.2532	-0.24884	2.1506	1.5087	-0.70564	2.4609	0.73138	0.34598	0.75755	0.48384	2.5941	0.20803	0.49125
YGR206W	-0.30254	-1.1249	-0.05985	-0.6872	0.91327	-1.162	-1.5485	-0.66397	-0.53617	-0.15208	-1.1409	-0.010302	-0.5543	-0.7442	-0.3731	-0.02701	-0.17064	-0.51746	0.6509	-1.5459
YGR207C	0.88182	-0.72935	0.432	-0.94104	-0.83919	-1.1047	-0.44907	-0.68708	0.73173	0.26748	-0.66168	0.86181	-0.23129	0.68064	0.60281	-0.23201	-0.052055	-0.31459	0.92614	-0.90247
YGR208W	0.062053	-0.59665	0.19736	-2.7793	-0.68873	0.023287	-0.75481	-0.98145	0.936	-0.67262	-0.44293	0.43554	-0.82489	NaN	NaN	NaN	NaN	NaN	NaN	NaN
YGR209C	0.76384	0.09941	2.3315	-1.2596	0.3197	0.048399	-0.14536	-0.025714	0.0089769	-0.090505	-0.98773	-0.98379	0.69702	1.1314	0.24552	0.85356	-0.54043	1.794	1.0979	1.4193
YGR210C	0.036932	-0.026624	0.11098	-0.21621	0.5238	-0.87283	-0.40835	-0.40877	-0.63855	0.016015	-0.45574	-0.57924	-0.82784	0.063107	-0.32178	-0.64641	0.20769	-0.52527	-0.059706	-0.10923
YGR212W	-0.3114	0.36456	0.24758	0.90082	1.0895	0.39573	0.90541	0.40859	-1.0727	0.29822	-0.55643	-1.1229	0.4751	0.63814	-0.4169	0.30476	-0.39568	0.33966	0.37411	0.034508
YGR213C	-0.056665	0.080948	-0.52976	0.018301	0.056534	0.20859	0.8793	0.2665	-1.3723	-1.3698	-0.37537	0.036789	0.97774	1.5414	0.014081	0.88285	-1.2989	1.632	0.62771	0.55845
YGR214W	0.75339	-0.38751	-0.54348	1.5309	3.2714	0.50499	0.055197	-0.2243	-1.5637	-1.373	0.011461	0.57943	0.45632	0.87884	0.48911	0.22876	1.294	0.085451	0.064954	0.97825
YGR215W	-2.3292	0.37537	-0.96109	-0.11911	0.90109	0.28136	-0.93303	-1.0709	0.029116	-0.41156	-1.3271	-1.5296	-0.53653	-2.5764	-2.0515	-3.3408	-1.5886	-1.6868	-1.8032	-2.714
YGR217W	-0.42546	-2.213	1.3702	0.2563	-0.39166	0.8447	0.85867	0.42145	-1.3512	0.72904	-0.3817	0.98868	2.061	2.086	1.1835	-0.44562	0.69704	3.4755	13.719	4.4561
YGR219W	-2.2283	0.18293	-0.5353	0.61128	-0.029626	-0.3446	-1.0127	-2.258	-1.727	-2.0281	135.5886	-0.8338	4.5844	-1.0776	-0.2317	0.09991	-0.33455	0.16104	0.74371	-0.33219
YGR220C	-4.5239	-0.67937	-0.68373	0.30241	0.86516	0.90146	-5.5815	-3.3731	-3.2956	-6.1466	-1.8781	-1.3446	-2.5266	-1.6219	-1.5193	-1.9549	-1.7363	-1.4332	-1.4775	-1.6536
YGR221C	-0.068915	0.65753	0.060298	0.20423	-0.31501	-0.26973	0.49369	0.02289	0.097753	0.31493	0.56421	-0.45874	-0.085912	-0.93156	0.16182	0.53659	-1.3702	-0.6414	0.35358	0.64323
YGR222W	-2.514	-0.61926	-0.57734	-1.6959	0.1644	0.81138	-3.4461	-3.1791	-2.209	-1.8822	-1.1118	-1.118	-2.6201	0.492	-0.052943	0.023849	-0.82732	-0.64234	0.20842	1.1917
YGR223C	0.08047	-0.13764	-0.55757	0.1677	-0.49107	0.22748	-0.34604	-0.014429	0.63468	0.80398	-0.23542	-0.4507	-0.44536	-1.2877	-0.42957	-0.15774	-0.87131	-1.2293	-0.081484	-0.4408
YGR224W	-0.41309	-0.31981	-0.23141	0.14322	-0.76946	0.068009	-0.86192	-0.061685	0.53896	0.49647	0.36326	0.32646	-0.044478	-0.16913	-0.6354	0.63932	-0.1344	0.75885	1.0344	0.95905
YGR225W	-0.025273	-0.69701	0.11005	0.84797	-1.1684	-0.53251	0.33228	-0.83472	0.30811	0.1255	0.55054	0.088291	0.39416	-0.49052	0.18683	-0.57765	-0.07932	-0.39872	0.29627	0.2736
YGR226C	-0.78283	0.38552	0.41829	-0.18219	-0.55333	0.59282	-1.2454	-0.064773	-0.58749	-0.0093916	-0.13866	0.65927	-0.052975	-0.33877	-0.2215	0.28101	-0.41319	-0.83823	0.431	0.43816
YGR227W	0.97282	-0.24341	1.3448	1.1593	0.66827	1.6444	0.44289	0.37115	0.32081	2.4558	0.4697	0.16674	1.9068	0.10581	0.31435	0.36478	0.51672	-0.40807	1.467	-0.050546
YGR228W	0.36618	-0.69747	0.34648	-0.34617	0.7566	0.55396	-0.50357	0.28485	-0.58133	0.67988	0.72803	-0.3187	0.20612	0.39203	0.58578	-0.16654	1.1214	0.00056886	0.50196	-0.86978
YGR229C	0.21108	-1.5679	-0.61183	-2.1706	-1.1504	-0.3132	-0.26055	0.29799	-1.8546	-0.31354	0.38487	-0.44635	-0.6038	1.4032	0.4198	0.7802	-0.26297	-0.53732	0.12526	1.2865
YGR230W	0.095857	-0.62104	0.24543	-0.40976	-1.2925	0.77322	-0.21828	-0.63788	0.47935	-0.063744	0.96421	-1.1528	0.28697	-0.86724	0.20676	-0.42096	-0.91586	0.77467	-1.9836	-0.19892
YGR232W	-0.20543	-0.49447	0.29609	0.18442	0.30689	0.47414	0.28162	0.21376	0.1461	0.46796	0.37827	1.3325	0.45411	0.58734	-0.23431	0.040115	-0.8568	-0.53434	0.27172	0.11543
YGR233C	0.65315	1.1061	0.45583	-0.93048	0.38595	0.16566	1.1875	-0.037304	0.27533	0.83636	-2.2463	-0.65701	0.83917	0.56298	-0.22409	0.18464	-0.074584	0.46235	0.25688	0.87042
YGR234W	-0.37595	0.15898	0.39215	0.25032	0.080614	0.18428	0.2114	0.11504	0.1334	0.038426	0.42422	0.38298	0.22019	-0.97171	-0.85189	-0.64746	-1.0086	0.98409	-0.82566	0.37468
YGR235C	-0.40679	0.64775	-0.84636	-0.13356	-0.061377	-0.41457	0.18015	0.12277	-0.38216	-0.16458	0.26699	0.56662	0.048658	-0.64638	-0.29996	-0.36006	-0.82872	-0.085995	0.54877	-0.17214
YGR236C	-0.23762	-0.16026	-0.05541	-0.29745	-0.91051	-0.046237	-0.20087	0.25238	0.32746	-0.28473	0.10435	1.0728	0.2354	-0.59205	-0.52644	0.54255	-0.93414	0.2426	-0.51362	0.003258
YGR237C	0.3855	0.68529	0.064584	-0.72742	-0.55802	-0.061033	-0.045204	-0.27156	0.45388	0.35323	0.48742	-0.38983	0.09726	-1.0668	-0.11322	0.48214	0.2534	0.15588	0.17321	-0.57858
YGR238C	0.28964	-0.093062	-0.063907	0.38793	0.1099	0.13817	-0.019369	0.3915	0.2871	0.04447	0.12475	0.11627	1.2876	-0.37554	-0.045773	-0.26133	-0.22444	0.20709	0.28316	-0.01319
YGR239C	-0.63797	-0.05024	0.15888	0.13711	0.40242	0.00070057	0.18728	0.16726	0.27547	0.56959	0.96761	1.9504	0.067989	-0.94604	0.10485	0.59115	-0.43655	0.99914	0.28925	0.26682
YGR240C	-0.15439	0.21666	-0.30029	0.22056	-1.1513	0.099235	1.6422	1.7342	1.9525	1.518	1.9925	0.36601	0.26762	0.94396	3.4041	1.582	1.347	1.0288	0.99268	1.1305
YGR241C	-1.0759	-0.15385	-0.80471	-0.37284	-1.1027	0.4963	-0.65575	-0.82165	-0.4883	0.12796	-0.098658	0.14626	-0.41291	-0.2464	-0.2009	-0.87524	0.052714	0.69977	0.20434	0.25843
YGR242W	0.46217	-0.095533	-0.16744	0.16647	0.070894	-0.52252	-0.48424	0.38044	-0.11977	-0.3564	0.24529	-0.85225	0.35547	0.57743	0.00082012	-0.33764	1.3603	-0.37293	0.24329	-0.52313
YGR243W	-0.25288	-0.28964	0.34325	0.44988	0.57524	0.12773	1.3456	-0.077303	-0.10812	0.070606	0.085067	-0.26996	0.19344	0.00043015	-0.27024	0.25434	0.033478	-0.60234	0.29023	-0.87601
YGR247W	0.0057987	-0.52387	-0.48886	0.29832	-0.68592	0.77721	0.12509	-1.0412	0.13181	0.6457	-0.50067	-0.28151	0.18563	-0.85024	0.18459	0.2333	-0.98949	-0.29565	-0.60719	-0.30234
YGR248W	0.42045	-0.0046589	0.31587	-0.39927	-0.11403	-0.14008	0.25201	0.19161	0.44051	-0.083631	0.05639	-0.20075	0.058532	0.38523	0.69052	0.57127	-0.11485	0.79374	-0.48073	-0.30614
YGR249W	0.26356	-0.31034	-0.22816	-0.86389	-0.49104	0.16691	0.29975	-0.28953	-0.12123	-0.23056	-0.3416	0.92694	-0.14919	0.31221	-0.027487	1.1047	-0.50031	-0.20329	-0.024266	0.85896
YGR250C	0.5828	0.0081383	0.2876	-0.71791	-0.56199	-0.0095917	0.17419	0.27409	0.25685	-0.10305	-0.015624	0.48111	0.022235	0.4767	-0.86686	0.9953	0.29385	-0.14302	0.24534	-1.4437
YGR252W	-0.75077	-1.1983	-1.6282	0.097051	-0.81807	-1.3028	-1.1503	1.3857	-0.63631	-1.2017	-0.33462	-0.28984	-0.47316	-0.53565	-0.48804	-0.66629	-0.13344	NaN	0.30742	NaN
YGR254W	1.364	-0.19037	0.40605	0.47498	0.37111	-0.79704	0.17607	0.90986	0.91682	0.23408	-0.80644	0.37313	-0.59692	-0.10667	-0.13679	0.12065	-0.15204	-0.32335	0.62461	0.068312
YGR255C	-2.408	-0.067863	0.64174	0.044551	0.88251	1.1678	-3.0759	-2.9608	-2.165	-2.9432	-0.92762	-1.1373	-1.9859	-1.7173	-1.7362	-2.2859	-1.736	-1.0261	-1.474	-1.2886
YGR256W	0.19437	1.1223	0.32515	-0.23467	0.60251	1.4146	0.027064	1.104	-0.050205	0.91128	0.27785	0.54436	0.03833	-0.73279	-0.50986	0.14391	0.73446	-0.23812	0.095551	0.3538
YGR257C	-1.7791	0.75876	-0.20182	0.51632	1.5974	0.16756	-1.8876	-1.9814	-1.7289	-1.6218	-9.5015	-0.65404	-1.5541	-1.5235	-1.4927	-1.9114	-1.0296	NaN	-1.4852	-1.6915
YGR258C	-0.17841	0.78912	-0.22178	0.32107	-0.25961	-0.11588	0.60164	0.5551	0.12423	-0.49027	0.93296	1.5887	0.46128	0.85505	0.33734	-0.066742	0.88857	-0.33235	0.26727	-0.31679
YGR259C	0.17596	1.03	1.1942	0.5332	3.5259	1.1156	-0.41784	0.27243	-0.026982	0.6215	1.2454	-0.72631	0.41232	-0.37606	-0.70378	-0.25168	0.16522	-0.22565	1.267	0.15015
YGR260W	0.79647	0.58699	0.81047	-0.1308	3.418	1.0787	0.22685	-0.27996	0.17485	1.5585	1.185	1.0938	0.90007	-0.52588	-0.64478	0.26977	0.24813	-0.68704	1.2521	0.43504
YGR261C	-0.19269	1.0684	0.74169	0.57956	0.81207	0.95882	0.4232	0.084492	-1.1386	0.071439	0.047426	-0.63865	0.034537	0.45555	-0.59585	0.63763	0.54244	-0.1381	0.98283	-0.0044087
YGR262C	-0.55895	-5.0196	0.72468	-0.697	-0.79075	0.14129	-0.33578	-1.3123	-2.3722	-0.3386	-1.0959	-1.2539	-0.40689	-1.892	-1.7135	-1.7461	-0.97576	-1.381	-1.7857	-2.1554
YGR263C	-1.0849	0.24039	1.0714	-0.88375	0.83513	0.75118	0.34711	-0.071974	0.16279	0.87677	-0.10337	0.27659	1.1294	0.14003	-0.030244	-0.073451	-0.90834	0.5783	1.3482	0.50632
YGR266W	-0.41217	1.3713	1.552	1.4189	2.7697	-0.10888	0.20521	2.3391	-0.023577	0.19243	1.4153	-0.055215	-0.45764	0.57837	-0.15832	0.92093	1.5842	0.20707	1.575	0.95495
YGR268C	-0.0015673	-0.0077012	-0.48346	-0.36975	-0.07152	-0.60483	0.2456	0.18868	0.34001	0.25147	-0.12347	0.37336	-0.64547	0.10542	-0.56021	-0.53352	-1.3152	0.3232	-1.1736	0.099504
YGR269W	0.81569	-0.059677	-0.17265	-0.34108	-0.29501	-1.2245	-0.05862	0.25365	-0.066343	-0.71045	-0.54734	1.789	-0.64388	-0.071966	-0.36288	-0.753	-0.57828	0.0014142	-0.49084	-0.13566
YGR270W	0.06017	-0.77849	0.30825	-0.14204	0.72705	-0.89965	0.096292	0.51067	0.06155	0.00072342	0.58447	-0.11544	-0.12497	-1.0166	-0.16663	-0.59636	-1.935	-0.95052	-0.59234	-0.14981
YGR271C-A	-0.86696	0.45787	-1.5987	0.2029	-0.33667	-1.2922	-1.0176	0.59715	-0.92397	-1.1743	NaN	-0.62306	-0.71015	-0.056031	0.36184	1.1083	0.65397	-0.2973	0.77088	-0.64299
YGR271W	-0.089705	-0.85514	-0.41607	-0.14324	-0.78661	-0.92223	1.1678	0.10533	0.23435	0.36715	1.0397	0.35318	0.09501	0.94174	1.4998	0.85941	0.66457	4.6765	0.43129	2.1108
YGR272C	0.5734	-0.82651	-1.3701	-0.37553	-0.56336	-0.54106	-0.56214	0.067563	-1.1212	-0.52296	-1.0126	-0.2286	-0.68068	0.54633	-0.35415	-1.3421	-0.37513	-0.21062	0.34624	-0.74348
YGR273C	0.051956	-0.22339	-0.58626	0.22012	-0.0082031	-0.41438	0.037113	-0.068214	0.034852	0.16537	0.077699	1.1855	0.24584	-0.10891	-0.0033067	-0.52559	-0.88435	0.56744	-0.13065	0.094163
YGR275W	0.85763	0.28411	0.69393	0.50377	-0.12971	-1.4423	0.12967	0.53364	0.22998	0.30396	0.83148	0.15398	-0.49151	-0.77676	-0.12172	0.10826	-0.85003	1.5448	-0.79619	0.39401
YGR276C	-0.51787	-0.36244	0.47931	-0.62157	-0.17202	0.22792	0.14437	0.033562	-0.28012	0.16737	-0.28135	-0.44622	-0.39095	-0.052353	-0.0070467	-0.32586	-0.053573	0.31203	0.21572	-0.25972
YGR279C	-0.15123	-1.0378	-0.45434	0.35001	-0.21222	-0.17633	0.64077	-0.11995	0.064947	0.61345	0.21255	0.62943	0.29192	-0.73258	0.3037	-0.79973	0.22811	-0.99553	-0.68302	0.42524
YGR281W	-0.29468	-0.36179	-0.84912	-0.55515	0.23288	0.47835	-0.87856	-0.49172	-0.35542	0.2501	-0.59016	-0.18449	0.10738	-1.4113	-1.8474	-1.2585	0.071924	-0.8111	-0.27502	-0.83416
YGR282C	-0.39344	0.19971	0.080577	0.22893	0.60981	-0.11413	0.11656	0.56824	0.15556	0.7799	0.25671	0.5152	0.33026	0.83409	0.076085	0.58096	0.27411	-1.3849	0.89176	-0.15931
YGR283C	0.13235	-0.5476	0.45863	-0.50928	0.25346	-0.36851	0.40223	0.95606	0.34843	0.092589	0.81341	0.40444	0.12369	0.28299	0.65987	-0.70355	0.48478	0.67109	0.19402	-1.1232
YGR284C	-0.012431	0.23505	0.20831	-0.93582	-0.38271	-0.27283	-1.2059	-0.79944	0.2244	0.50825	-0.15572	0.58328	0.27705	0.65808	0.46212	-0.77991	0.3327	0.97128	0.026879	0.75981
YGR285C	0.2151	-2.2849	-0.30127	-1.1089	-2.2158	-1.5001	-3.4279	-1.9206	-3.5099	-1.6259	0.28257	0.05082	-2.0995	0.0019376	2.158	0.31583	1.0301	-0.65479	-0.88477	-0.23776
YGR286C	0.011411	-0.436	0.30712	0.29109	0.30148	0.28043	0.21848	0.81962	0.4766	0.072595	1.3983	0.53816	-0.45824	0.98963	0.76324	0.80986	0.10446	2.0254	-0.84501	0.49681
YGR287C	0.89387	0.47608	1.128	-3.0381	0.11846	0.65677	0.23164	-0.14724	-0.14668	-0.5031	-0.85433	-0.56793	-0.49173	-0.28303	-0.74282	-0.99841	-0.28918	0.2424	-0.13152	-0.077659
YGR288W	0.30459	-0.045898	0.28538	-0.65765	-1.1868	-1.0081	0.3457	-0.14147	0.13515	-0.81059	0.064811	-0.21036	-0.90215	-0.054384	0.04293	-0.70737	-0.19635	0.20377	0.81176	0.73436
YGR289C	-0.46898	0.072877	0.4612	0.12988	-0.83352	0.099192	0.12727	-0.10305	-0.1253	-0.071193	-0.00073335	-0.12282	-0.29729	-0.19389	0.20535	0.062252	0.13451	1.9065	0.17783	0.31682
YGR290W	1.2254	0.15042	0.34831	-0.24435	-1.0191	-1.7641	0.68449	-0.55218	0.68111	0.3049	-0.08029	-0.31577	-0.4369	-0.1052	0.032586	-0.3267	-1.0153	-0.0037221	0.2375	0.24637
YGR291C	-0.74934	-0.17216	0.055188	0.33764	-0.39346	-0.23328	-0.13514	-0.62861	0.30707	0.16166	-0.33578	-0.63038	0.59453	0.10725	-0.28149	0.30987	-0.74335	1.1864	-0.4327	-0.15186
YGR292W	-0.87098	0.47799	0.091982	0.17508	-1.6534	0.21012	0.17606	-0.80768	0.35373	0.20154	-0.015057	-0.7466	0.30498	-0.031413	-0.22621	0.31194	-0.10938	0.45352	-0.17328	0.1273
YGR295C	-0.012401	0.31148	-0.024662	-0.90716	-0.25435	0.19003	0.46994	0.24176	0.31266	0.18472	0.0016803	-0.152	0.22517	-0.2632	-0.41532	0.034603	-0.75091	-0.55324	-0.40709	-0.18544
YHL001W	-0.95635	0.52994	-0.62194	0.53826	0.38193	-0.044291	0.43332	0.090952	-0.42364	0.062444	0.42756	1.6695	0.35331	1.5687	2.1578	2.8905	1.7631	-0.67371	0.21046	1.0875
YHL002W	-0.53816	0.175	-0.13707	0.2481	0.33433	0.37763	0.084277	-0.27652	-0.029677	0.2134	-0.092991	0.17825	0.61996	0.026283	-0.48894	-0.41828	0.4941	-1.2153	-1.2022	-0.94564
YHL003C	0.42333	1.0127	0.20994	0.39434	-1.2662	-0.071389	-0.18869	0.088813	0.15775	0.19611	0.92796	0.3303	-0.035049	0.4614	1.2442	0.82883	0.25162	2.2789	1.6357	1.2587
YHL004W	0.6333	0.56769	0.18043	-0.40634	-0.59125	-0.65491	0.16536	0.21151	-0.063049	-0.47557	-0.40127	-1.4553	-0.28215	-2.2406	-0.94955	-0.14688	1.1154	-0.57851	-0.93063	-0.64039
YHL005C	-2.0178	0.46245	-0.21246	1.7384	0.086862	-0.030726	-1.7993	-2.0327	-0.95398	-0.11834	-0.16755	-0.1157	-0.29789	-1.8317	-1.7659	-1.6578	-0.72396	-0.3237	-1.4077	-1.8093
YHL006C	-0.61561	-0.46846	-0.0072672	-0.64606	-0.44674	0.020007	-0.75935	-0.22964	0.45128	-0.24477	0.47979	0.11433	-0.73928	0.24133	0.48691	0.059038	-0.46114	0.9727	-0.22996	0.49825
YHL008C	-0.52778	0.39733	0.060388	-0.50896	0.30688	-0.47961	-0.058769	0.52602	0.41972	0.42755	-0.85677	-1.4377	0.48179	-0.19686	0.024789	-0.040078	0.09232	-1.1524	-1.3546	0.037345
YHL009C	0.1479	0.037972	0.028486	0.71831	-0.49272	0.098785	0.51935	0.67694	0.6409	0.12945	0.64654	-0.22642	0.44611	0.60148	0.26627	0.345	0.83687	0.42881	0.70995	0.80947
YHL010C	0.067879	-0.32451	-0.39724	-0.63011	-0.12283	0.27659	0.051794	0.47628	-0.17199	0.013929	0.11566	0.24502	-0.24796	0.0097192	-0.16052	-0.036827	-0.16198	-0.49747	0.62329	0.056404
YHL011C	-0.053423	1.0042	-0.53127	0.12081	1.5918	-1.1523	-0.13774	0.15925	0.2933	-1.7786	0.48309	2.3	-0.23689	0.79223	-0.28198	0.65693	1.6999	0.13001	0.64172	0.38695
YHL012W	0.79707	-0.50464	-0.042773	-0.14567	0.26586	-0.1126	-0.14874	-0.60002	-0.73232	-0.60102	0.97782	-0.26895	0.15476	0.11344	0.97075	-0.85884	0.46752	0.77269	1.1968	0.64155
YHL013C	0.0042459	0.20192	-0.14861	0.17839	0.17835	0.0079313	-0.42575	0.10104	-0.32432	-0.40834	0.27142	0.76036	0.06156	0.18711	0.37996	0.21831	0.056033	1.0051	1.0655	1.2686
YHL014C	0.35314	0.67745	-0.23393	0.089938	-0.047242	-0.35028	0.13352	-0.016128	0.099933	0.32118	-0.047079	0.70841	0.19692	0.44214	1.0267	0.33057	0.04039	0.48186	-0.19769	0.58402
YHL015W-A	0.14599	1.7362	0.56267	0.45433	0.94308	0.26027	0.86855	0.16229	0.61505	0.030858	0.52697	0.39011	-0.31115	0.60334	0.1885	0.44032	0.99918	1.3142	-0.05179	0.28327
YHL016C	0.34272	1.1485	0.71394	-0.37435	0.23626	-0.46468	-0.14576	0.19034	0.11176	-0.40524	0.46696	-0.10806	0.1256	0.82719	0.62369	0.031731	0.15826	1.2079	0.21307	0.35287
YHL017W	0.059064	-0.127	0.21294	0.57372	-0.060892	-0.89091	-0.50708	-0.053983	0.093847	-0.62064	0.80255	0.93986	0.20772	-0.16109	0.13781	0.4002	-0.61666	0.51191	0.43674	-0.1176
YHL019C	-0.086372	0.069881	0.16021	0.66029	-0.65106	-1.0713	-0.45645	-0.29653	0.065119	0.58941	0.2602	-0.90629	0.20561	-0.6996	-0.41955	-0.22723	-1.2408	-0.4379	-0.14117	0.34006
YHL020C	-0.24857	0.89301	0.32694	-1.0585	-0.72108	0.96891	-1.5016	-0.9625	-0.73562	-0.42924	-1.4417	0.04503	-0.0045656	-1.3673	-1.4817	-1.3297	-0.79735	-0.85831	-0.96727	-1.549
YHL021C	-0.3696	-0.78565	0.2581	-0.24717	-0.92305	-0.040634	-0.94673	0.24546	-0.25545	0.53839	-0.21179	1.3198	0.012062	-0.46475	0.2629	0.34951	-0.32865	0.86244	0.049545	0.13772
YHL022C	0.15632	0.3123	0.64172	-0.029122	-0.83303	-0.83227	-0.84434	-0.00030139	-0.18548	0.047048	-0.37019	0.14877	-0.19168	-0.34698	-0.61758	-0.35912	-0.51821	0.48852	-0.87351	0.28322
YHL023C	-0.44166	0.12493	0.11631	-0.17902	-0.39813	-0.24245	-1.6502	1.0438	0.37001	0.75054	1.5005	1.0637	-0.10001	-0.77229	1.1763	-0.1505	0.26622	0.31214	-1.4626	-0.75912
YHL024W	0.011135	0.28877	0.35422	-0.58486	-0.74783	-0.45193	-0.55223	-0.86561	0.15696	-0.56535	-0.051944	-1.7251	0.5363	0.43472	-0.31861	0.69007	0.25884	0.19083	0.52759	0.18778
YHL026C	0.18014	0.70658	-0.089368	0.30449	-0.25614	-0.2008	0.09497	-0.30318	0.34377	0.32221	-0.59327	0.68944	-0.11589	-0.082389	-0.32546	0.17196	-0.37195	0.1675	0.12992	0.095144
YHL027W	-0.14299	0.039944	-0.4999	-0.89839	0.13756	-0.42615	0.085377	-0.055755	0.49672	-0.28664	1.1193	0.11919	0.15293	0.99129	0.3817	0.098155	0.79926	0.048406	0.67218	0.47695
YHL028W	-0.015702	-0.60827	-0.23102	-0.50309	0.81535	-0.42256	-0.079227	-0.39599	-0.40089	-1.1435	0.53065	0.84718	-0.39959	1.1006	1.0615	0.1617	0.4014	1.818	1.0054	0.54418
YHL029C	0.73989	1.135	0.19342	0.58884	0.50679	0.039468	0.019149	0.22876	1.418	0.49856	0.62572	-0.22824	0.30491	0.2447	0.32847	0.27763	-0.65851	0.492	0.56118	0.61309
YHL030W	-0.021473	0.15376	0.58383	-0.15129	-1.2038	-0.09498	0.55202	0.49033	0.43703	0.010391	0.12005	0.23847	-0.10518	-0.21764	0.54602	1.0036	-0.18687	1.3768	1.2653	0.47884
YHL031C	0.071277	-3.7029	0.63262	0.14275	-0.87617	0.20481	-0.18524	-0.24452	0.12398	0.90232	0.22962	1.4389	0.41171	2.6175	2.3369	0.30177	-0.0096434	3.176	2.3244	4.816
YHL032C	-0.1739	-0.85896	0.088358	-0.045761	-0.024253	-0.41554	-0.81314	0.041177	-0.11514	-0.55504	0.20329	0.028585	-0.18043	0.13473	0.13065	0.77318	-0.40989	0.55712	0.095668	0.60511
YHL033C	0.67356	0.36004	-0.079784	0.37599	-0.26865	-1.0078	-0.43701	0.068469	-0.70498	-1.415	0.23734	1.1795	-0.82798	2.2727	1.3181	0.45162	2.3856	1.3384	1.5893	1.3068
YHL034C	0.26093	0.21558	0.28473	-0.076084	0.67576	-0.73392	-0.16797	0.24036	0.098961	-0.61408	1.8659	0.39809	0.41667	1.4232	1.9535	0.39424	2.8255	2.4519	2.3965	1.0625
YHL035C	1.5592	0.26249	1.6642	-0.57068	-1.2397	-0.72024	0.031598	2.2062	1.1862	1.2543	1.8926	0.036814	1.2924	0.54442	0.20628	0.028543	-0.071115	-0.53632	0.77196	-0.4536
YHL036W	0.41068	-0.68313	0.48194	-0.38215	-0.61954	-0.13434	-0.41078	-0.36049	-0.29454	-2.44	0.55783	0.38507	-0.38429	0.69687	1.1302	0.038037	0.19689	2.1055	1.5327	0.46004
YHL037C	0.18974	0.36081	0.15151	-0.82295	0.85942	-0.79777	-0.26251	0.84982	0.016346	-0.023613	0.74819	0.64637	0.31876	0.60412	-0.48283	0.43488	-0.22017	0.63899	-0.61277	-0.041778
YHL038C	-3.3301	-0.44247	0.71778	-1.1712	0.35344	0.050547	-5.2528	-3.6256	-2.8377	-3.0567	-1.6436	-1.2876	-2.9219	-2.7525	-2.2424	-3.5356	-1.5282	-1.7386	-1.8645	-2.4928
YHL039W	0.4681	1.0913	-1.4435	0.37693	0.35778	0.19219	0.035675	-0.31919	-0.79125	0.22658	0.48465	0.42817	0.86527	-0.044384	-0.21941	0.52242	-0.39726	-0.040191	-0.093968	0.65477
YHL040C	0.47381	-0.17378	0.28078	0.4533	0.82408	-0.0089813	0.13365	-0.27643	0.36624	-0.28991	1.1214	1.4718	-0.5356	-0.55012	0.10609	-0.1726	-1.6014	-0.11048	0.4463	0.019887
YHL041W	0.27464	-0.36829	0.53797	0.11992	-0.51292	-0.0045728	0.53137	0.70801	-0.46154	-0.029749	0.74241	-0.50925	-0.10379	0.17513	0.31611	0.50626	-0.752	1.5389	0.39301	0.68068
YHL042W	0.24886	0.13146	0.57102	-1.3405	0.9677	0.20578	0.24019	-1.4512	0.34712	-0.31829	-1.0529	0.14902	0.16469	-0.46948	-1.0343	-0.28038	-0.23734	-0.20935	-0.95413	-0.80678
YHL043W	0.040987	-0.8464	0.74365	-0.35791	-1.9792	0.50558	0.22817	0.66757	-0.51669	-0.048086	0.0084191	-0.43927	-0.065479	0.63854	0.54563	0.80713	-0.36786	1.8874	0.3836	0.15084
YHL044W	0.66473	-0.28684	0.52161	0.34438	-1.3134	-0.046819	-0.5014	-0.24395	-0.65204	-0.72649	0.027991	-0.012092	0.032614	0.06652	0.064952	0.69515	-0.40843	0.87176	0.80564	0.57664
YHL045W	0.32668	-0.44615	0.5117	0.2812	-0.32027	-0.81713	-0.46219	0.26248	0.37855	-0.15149	-0.98241	-0.65439	0.39244	0.39207	0.27786	0.56224	0.49015	0.60353	0.0012613	0.18404
YHL046C	2.113	-0.060033	2.1359	-0.75261	0.6689	-0.85106	-0.62606	3.286	1.7363	1.564	3.8612	0.56368	1.6009	0.88337	0.74836	-0.23123	0.45547	1.1641	0.51523	0.38025
YHL047C	-0.61302	-0.11345	0.13357	1.1391	-0.84585	-0.25903	0.31556	-1.5822	-0.61167	-1.854	-0.48417	-0.97358	-0.71521	0.83557	0.67501	0.49637	0.4191	1.5051	1.1005	0.82988
YHR001W	-0.31904	0.12158	0.083798	-1.8233	-0.28711	-0.54368	-0.42616	-0.2895	-0.017518	-0.084101	-0.88798	0.099968	0.29755	0.032892	0.00018868	0.032024	0.034402	0.3397	0.33012	0.12269
YHR001W-A	-0.65027	0.66895	-0.18488	-0.49738	-0.6556	0.20642	0.25663	-0.53955	0.23122	-0.16905	0.3227	-0.60228	0.23349	0.51072	1.1946	0.41393	-0.42105	1.1564	1.7196	-0.36456
YHR003C	0.80079	0.10255	-0.40757	-0.21226	0.22297	-0.41982	-0.78797	-0.21153	0.031617	-0.1141	0.5049	0.44594	0.58178	0.47323	0.29207	1.7944	-0.19982	0.97315	1.9752	1.1346
YHR004C	0.88294	1.9872	-0.88196	-0.99252	0.39842	1.1017	-2.5326	-2.0046	-0.70605	-0.82259	-1.4225	-0.4719	-1.9114	-1.454	0.25286	0.30107	0.77363	0.013846	1.3204	-0.23558
YHR006W	1.7553	2.6446	-0.5276	-0.68798	-1.3677	1.209	-1.641	0.24323	2.8686	-0.063737	-1.2571	-0.2185	0.98366	-1.0159	-0.36033	0.17376	0.18672	-0.75934	-0.048133	-1.1899
YHR007C-A	-0.789	-0.63883	-0.18148	-2.3779	-0.56814	-0.19888	-0.097906	-1.613	-0.55142	-0.33158	-0.90157	-0.67887	-0.80427	-0.63788	-1.6218	-0.73651	-1.1527	0.042048	-0.68315	-0.80941
YHR008C	-0.80875	1.0411	-0.38277	-0.79765	-0.77686	-0.21509	-0.55653	-0.51146	-0.74698	-0.7493	-0.39989	0.25682	-1.5119	-1.3069	-0.40645	-0.63005	1.7658	-0.29641	0.36739	-0.58321
YHR009C	0.21254	-0.83499	-0.81458	0.67243	0.84286	-0.61794	-1.6346	-0.20433	-0.66295	-0.96291	-0.30154	0.30121	-1.062	-2.1776	-0.12084	-0.52945	0.90764	-0.68772	-0.74988	-2.0287
YHR010W	0.35267	-0.98115	-0.96161	0.47945	-1.1174	-1.1707	-1.3097	-0.30557	-1.5968	-1.0734	-0.86949	0.13532	-1.2845	1.0651	1.0225	0.83678	1.1831	1.3712	1.5083	1.5631
YHR011W	-2.9915	-1.224	-0.1437	-1.1595	0.3111	-0.32597	-4.1361	-3.1942	-2.77	-2.9346	-1.7347	-1.4433	-2.9129	-2.1775	-1.8978	-2.977	-1.4993	-1.5292	-1.6209	-2.0065
YHR012W	0.3274	-1.7063	0.99543	0.94706	0.49504	-0.22752	-0.29107	-0.37581	-2.0559	-0.082512	0.48284	1.4452	0.83076	1.0738	1.7141	-1.1925	1.2531	2.0557	3.1561	0.386
YHR013C	0.31952	0.31237	0.10525	-0.33849	-0.30373	0.11787	0.53457	0.49384	1.282	-0.11562	0.66045	0.30689	0.4742	-2.0092	-2.3825	-0.63266	0.19342	-0.41974	-1.3953	-0.92588
YHR014W	0.092073	-0.056031	-0.38544	0.42281	0.27961	0.17575	0.37088	0.25729	-0.39374	0.22887	0.43006	0.022592	0.33305	0.43648	0.39359	0.056579	0.84551	0.4152	0.73059	0.93642
YHR015W	0.68606	0.085744	0.67693	-0.34184	0.24186	0.046496	0.74961	-0.81056	-0.037612	0.045122	0.29828	0.10206	-0.16756	0.27639	0.60292	-1.0245	0.88761	-0.56748	0.37503	-0.2604
YHR016C	0.13626	0.046119	1.0484	0.64235	-0.66354	-1.1107	0.28985	-0.42073	-0.028868	-0.4706	-0.27359	0.16701	1.6102	-0.62454	-0.5709	-0.036067	0.025868	0.43291	0.031138	0.053133
YHR017W	-0.95825	0.51231	0.32424	-0.44235	-1.7404	-0.46991	-0.0078074	-0.2062	-0.13154	-0.17072	-0.97154	0.44302	-0.37033	-0.090398	-0.98544	0.13106	0.0077594	0.12373	0.41459	-0.30439
YHR021C	0.98776	-3.8594	-0.63392	0.73347	-0.79224	0.30846	-0.13611	0.48673	-1.0526	0.037004	0.037415	1.7609	1.0325	-0.14431	-0.2118	0.50577	0.40751	0.22902	0.13631	0.16031
YHR021W-A	1.241	-0.16172	0.16213	1.8114	-0.22796	-0.40429	0.94873	0.51014	0.48148	0.57741	0.93187	-0.5366	0.43244	-0.56125	0.0027891	0.58218	0.10053	0.35326	0.44106	0.53014
YHR022C	-1.0437	0.10256	-0.58684	-1.0946	-1.0775	0.6509	0.62307	2.1386	0.70008	0.47817	3.6339	1.742	1.1542	-0.39259	1.9944	-0.33192	0.20102	1.9428	0.14335	-0.41486
YHR022C-A	0.69196	-0.31651	0.63703	0.13092	0.1155	0.14713	0.27013	-0.6385	0.15027	0.040081	0.027214	0.33193	0.20285	-0.95973	0.063859	-0.18357	-0.47302	-0.16515	0.56197	-0.070384
YHR025W	NaN	NaN	NaN	NaN	NaN	NaN	NaN	NaN	NaN	NaN	NaN	NaN	NaN	NaN	NaN	NaN	NaN	NaN	NaN	NaN
YHR026W	-0.36361	-1.1946	0.67943	-1.2357	-0.99614	-2.5574	0.14817	-0.36042	-0.31479	-0.22249	-0.67689	-1.3163	-2.1858	-1.2106	-0.85111	-0.54547	-0.13791	-1.1604	-1.2561	-1.5245
YHR028C	0.066402	-0.018589	-0.40469	0.055305	0.91264	-0.098707	-0.17469	-0.53039	-0.52628	-0.93607	-0.0083296	-0.17895	-0.31977	0.54855	0.93953	0.080402	0.71953	3.6557	0.97077	0.8071
YHR029C	0.69858	-0.51592	0.15767	-0.49679	0.25843	0.55775	0.078839	-0.23665	-0.066655	-0.71094	-0.48105	0.069089	0.48982	-0.38188	-0.53126	0.40435	-0.57783	-0.95834	-0.94875	-0.149
YHR030C	0.54811	-2.7625	2.3764	0.081931	-1.1145	0.20769	-0.63205	-0.018955	-1.3333	-1.6378	-0.51074	-1.1228	-0.41769	0.70386	1.1888	-0.42617	0.17553	-0.51782	-0.65962	2.2496
YHR031C	0.42598	0.29803	0.97944	1.1699	0.81329	0.35723	0.51327	0.55978	0.34799	0.010369	0.21035	0.74212	0.64479	0.93206	0.092404	-0.56381	-0.59504	0.36453	-1.6162	-0.33744
YHR032W	-1.6848	0.31904	-0.46099	-1.8611	-1.6268	0.14577	0.12262	0.051372	0.26027	-0.068807	-1.3846	-0.5513	0.31837	-0.17118	-0.96136	0.33992	0.18271	-0.17168	-0.54313	0.10118
YHR033W	-0.66	-0.4455	0.8875	0.91122	0.34714	0.27835	-0.94051	-0.47675	0.91094	-2.7553	0.035392	-0.15781	-1.2143	-1.0386	-0.09415	-0.29653	0.30541	2.1298	1.4102	0.29557
YHR034C	0.85742	-0.011792	0.34684	1.4269	0.28582	0.021265	-1.109	-0.13387	0.43639	0.02135	-0.17893	-0.073121	-0.049591	1.5096	2.6833	0.60301	1.9896	1.5166	-0.01786	1.2023
YHR035W	-0.16435	-0.25269	0.54812	-0.39013	-0.0091135	0.062024	0.06464	0.34157	0.84724	0.10062	1.0817	-0.48776	-0.27473	-0.073057	0.15009	-0.207	-0.30078	0.14837	0.13761	0.068604
YHR038W	-4.5279	0.056521	0.17008	-0.75434	0.10458	-0.4392	0.39825	-4.0907	0.22906	0.073621	0.17741	0.1021	0.23203	-0.22645	-2.1577	-1.1248	-0.21357	-0.45167	-0.58613	-0.95201
YHR039C	0.24378	0.014443	-0.39805	0.28399	0.53164	-0.60253	0.28693	0.17599	-0.70286	0.39887	0.41581	1.2709	0.26077	0.20947	-0.052857	-0.55451	-0.24867	-0.1069	0.39191	-0.23613
YHR039C-B	-1.0346	-1.3984	-1.5666	-0.2573	-1.2192	-2.0937	-0.10084	0.10403	-1.0318	-1.1684	-0.60857	-0.31309	-1.0252	-1.95	-1.1217	-2.1564	-0.20014	-0.74891	-0.15492	-1.0496
YHR041C	-1.9586	-1.1582	-2.0548	0.067329	-0.88316	-2.9781	-2.6079	-1.8169	-3.0197	-2.0152	-2.0823	-1.0929	-2.5316	-1.6737	-0.39347	-0.72699	3.2309	-0.65528	-0.61412	-1.0161
YHR043C	0.63914	-1.1527	0.73401	-0.56667	1.0689	0.83828	0.57662	-0.04359	-0.23499	0.077522	-0.12091	-0.90907	-0.095593	-0.4314	-0.066939	-1.1037	0.57637	-0.87758	-0.42029	0.048767
YHR044C	-2.0391	0.56419	-1.9562	0.30473	-0.59904	0.18291	0.5418	1.3948	0.88589	0.31914	0.89772	2.3816	1.6184	NaN	0.26044	-0.72975	0.3944	-0.014455	0.090811	0.087797
YHR045W	0.066342	0.48248	-0.024497	-0.56477	0.58512	-0.12187	-0.21933	0.096868	-0.27536	0.038462	-0.57956	0.23479	0.097668	-0.78174	-0.54526	0.023406	-0.47562	0.54701	0.15176	-0.15176
YHR046C	0.7357	0.36294	-0.96479	0.59699	0.42163	-0.67759	0.52166	-0.35108	0.41756	0.29312	0.44349	1.5446	-0.23279	-1.0242	0.10578	0.86108	0.3334	-0.33498	0.12742	-0.04785
YHR047C	0.33193	0.40907	-0.47021	-0.49732	-0.71694	-0.47089	-0.033354	-0.93337	0.24884	0.23669	0.43534	0.15007	0.18547	-0.87399	0.16936	0.32529	-0.30725	0.46714	-0.84821	0.47273
YHR048W	0.66138	0.89773	-0.44699	-0.19039	0.026771	0.023603	0.53185	-0.056096	0.72978	0.44718	0.28514	0.63826	0.32689	-0.38959	0.10144	0.27272	-0.22548	-0.57313	-1.0012	-0.017596
YHR049C-A	-0.11886	-1.4974	0.99874	0.15306	0.10894	0.38159	0.27465	0.1236	0.13467	0.32805	0.43767	-1.234	0.13706	0.54935	-0.19984	0.61855	-0.28054	0.24044	-0.55826	-0.01489
YHR049W	0.40576	0.36642	-0.23253	-0.85054	1.2816	0.29194	0.07559	-0.24269	-0.18298	0.63707	-0.070753	0.11038	0.7944	-0.073702	-0.19799	-0.47625	0.027796	-1.0277	-1.8437	-0.73692
YHR050W	0.66667	-1.4312	0.96917	-0.4706	-1.1377	0.86306	0.6394	1.0207	-0.6978	0.63707	0.31631	-0.24906	0.58231	1.0625	1.719	-0.077335	0.15242	0.76531	-0.50984	-0.41431
YHR050W-A	-0.357	0.54874	0.21448	0.75343	0.17465	0.12288	-0.57707	-1.2406	-0.34938	-0.65285	0.30706	0.27453	-0.60202	-0.50219	0.27647	-0.68461	-0.76222	-0.33335	-0.079563	-0.28926
YHR059W	0.86307	-0.02256	0.011132	1.1574	-0.80488	-0.99533	-0.75098	0.71572	-0.13824	-0.5087	0.23319	-0.046388	-0.80404	-0.46262	1.4729	0.30928	0.59728	0.77123	1.4382	-0.29602
YHR060W	0.12495	0.32812	0.30147	-0.24131	0.075244	0.39775	1.226	0.15677	0.87857	0.011037	1.0262	0.045913	1.0319	-1.9175	-1.4022	-2.6339	-2.0428	-0.82403	-1.89	-2.4571
YHR061C	0.044688	-0.88023	0.64807	-0.51282	0.6945	-0.69747	-0.16476	0.56707	-0.66092	0.18822	0.53724	-1.4146	0.56805	0.067491	0.64147	-0.4438	0.40763	-0.052442	-0.12458	0.08455
YHR064C	0.086462	0.031884	0.34934	-0.51519	-0.053911	0.26269	0.3371	-0.80272	0.11873	0.084703	0.36725	-0.126	0.34277	0.73933	-0.31413	-0.10361	-0.20911	1.1528	0.46481	0.63742
YHR066W	0.31661	0.17696	0.38981	-0.21721	0.75557	-0.37875	0.56289	-0.063165	-0.71567	0.12375	0.66389	0.49199	0.48629	0.48694	1.871	-0.53838	1.8159	0.70834	0.40715	0.11062
YHR067W	-0.2411	1.9466	-0.19479	-0.14752	-0.61456	-0.75341	-2.5137	-0.90205	-2.294	-2.2353	-1.1195	-1.1153	-2.2212	-1.383	-1.2244	-1.2972	-1.2436	-0.74031	-0.93575	-1.6859
YHR073W	-0.27555	-2.8595	-0.34672	-0.15977	1.2778	0.27275	0.61331	-1.9382	-0.78563	-1.5861	1.5421	0.47229	-1.9449	-1.1804	1.0895	-0.71006	1.1376	1.2565	1.1238	1.3329
YHR075C	-0.63759	-0.028247	0.24006	0.89465	-1.3496	0.37625	0.14163	0.52431	0.032928	0.12409	3.7821	0.17099	-0.98133	0.084983	3.839	1.2985	0.16185	-0.5113	-0.49722	-1.5776
YHR076W	0.1143	0.90184	0.098327	0.75366	-1.1023	0.46226	-0.21971	-0.091137	-0.18379	-0.53385	1.2555	0.17465	-0.35371	-0.40035	0.47974	-0.30582	0.70906	-0.031562	-0.15123	-0.2018
YHR077C	-0.52112	0.33808	-0.53493	0.50463	-1.5474	0.67844	-1.0717	-0.15731	-0.48367	-0.41337	0.4702	-0.32277	0.0009953	-0.78815	-0.32781	-0.79156	1.3921	-0.40312	-0.48747	-0.93587
YHR078W	0.16881	0.47119	-1.0523	2.5571	-1.0376	0.42196	-1.6339	-0.28116	-0.99428	-0.66058	0.27133	0.46075	0.31656	-0.80175	-0.89325	-0.64468	0.9425	-0.85748	-0.32876	-0.17763
YHR079C	0.15229	0.66783	-0.52539	0.82723	-1.512	0.96397	-1.9023	-1.7992	-1.2738	-1.0416	0.054924	-0.2654	-1.0253	0.87485	1.4659	0.49556	2.9688	1.2865	0.95447	0.81832
YHR079C-B	-0.4028	-1.146	0.081083	1.0555	0.22467	-0.72267	-0.56228	-0.72749	-1.0843	-0.21919	-0.66577	-1.6687	-0.31029	-1.2779	0.032877	1.6495	-0.095734	-1.7045	-1.8501	1.1915
YHR080C	0.002161	0.6327	-0.58215	1.1038	0.32921	0.67736	-0.82306	-0.15565	-0.33374	-0.34222	-0.71277	0.51671	-1.2596	-0.6215	-0.20015	0.15003	0.44818	-0.81294	0.69738	0.092653
YHR082C	-0.41724	1.0258	-0.42383	1.8824	-0.74034	-0.40406	-0.040785	-0.66254	0.5729	-0.33063	0.026263	-0.059312	-2.0741	1.5307	1.5523	4.0206	0.99674	1.4142	0.89784	0.34676
YHR086W	-0.34889	-0.4328	-0.22613	0.15192	-0.76813	-0.7916	1.3049	0.12967	0.7245	-0.0013334	-0.19124	0.27996	-1.743	0.65811	-1.6112	1.4907	-1.4023	-0.7119	-0.41361	-1.1442
[truncated: 2,773 more rows]
