# Supplementary material for: Broad metabolic sensitivity profiling of a prototrophic yeast deletion collection
Source: Genome Biol. 2014 Apr 10;15(4):R64. doi: 10.1186/gb-2014-15-4-r64 (PMC4053978; doi:10.1186/gb-2014-15-4-r64)
Supplement: Additional file 4 — FDR 10% and 20% thresholds for z-score data. [file gb-2014-15-4-r64-S4.xlsx]

## Sheet: Sheet1
	FDR 20%		FDR 10%
Condition	slow	fast	slow	fast
glucose ammonium01	-1.3909	1.24762	-1.81259	1.74986
glucose ammonium02	-1.53344	1.54167	-1.87426	1.85308
glucose ammonium03	-1.65726	1.65131	-1.9388	1.98907
glucose ammonium04	-2.0961	NaN	-2.28172	NaN
glucose ammonium05	-1.10421	1.09516	-1.49929	1.49045
glucose ammonium06	NaN	2.09418	NaN	NaN
glucose proline	-1.19974	1.23545	-1.50114	1.54086
glucose glutamate	-1.06974	1.24244	-1.32285	1.49619
glucose glutamine	-1.12672	1.2312	-1.39903	1.50855
glucose arginine	-0.688915	1.16727	-0.958093	1.43663
glucose urea	-1.3899	1.57214	-1.7601	1.95607
glucose allantoin	-1.23227	1.33048	-1.49701	1.60256
galactose ammonium	-1.07866	1.18025	-1.29229	1.39171
galactose proline	-0.814656	0.923763	-1.0315	1.13907
galactose glutamate	-0.616518	0.783427	-0.810717	0.981482
galactose glutamine	-0.626531	0.862998	-0.83457	1.07126
galactose arginine	-1.02449	1.04738	-1.35298	1.37159
galactose urea	-1.45255	1.67813	-1.85222	2.08299
galactose allantoin	-1.06672	1.29098	-1.31346	1.5397
ribose ammonium	-1.18146	1.12634	-1.47306	1.41266
ribose proline	-1.05111	0.671917	-1.33213	0.95314
ribose glutamate	-1.11397	1.11337	-1.3882	1.38785
ribose glutamine	-1.38496	1.26802	-1.68145	1.56655
ribose arginine	-1.58274	1.44491	-1.91311	1.7643
ribose urea	-1.22779	1.16429	-1.59007	1.52163
ribose allantoin	-1.06767	1.02552	-1.34275	1.30174
