# Supplementary material for: Broad metabolic sensitivity profiling of a prototrophic yeast deletion collection
Source: Genome Biol. 2014 Apr 10;15(4):R64. doi: 10.1186/gb-2014-15-4-r64 (PMC4053978; doi:10.1186/gb-2014-15-4-r64)
Supplement: Additional file 5 — A list of 565 galactose-sensitive genes as well as overlap details between this set and three other full genome studies using the auxotrophic collection on galactose. [file gb-2014-15-4-r64-S5.xlsx]

## Sheet: Sheet1
Study	total genes in study	total hits in study	genes in common	hits in common	our_hits in their_study	their_hits in our_study	hypergeometric p-value
Giaever et al. 2002	4743	42	4554	23	544	41	9.73022e-12
Kuepfer et al. 2005	4856	311	4585	135	552	255	<1.11E-016
Dudley et al. 2005	4992	41	4463	16	530	36	9.39118e-07
4 or more galactose sensitivities in this study (565)
YAL013W
YAL016W
YAL026C
YAL039C
YAL044C
YBL022C
YBL027W
YBL038W
YBL045C
YBL071W-A
YBL089W
YBL090W
YBL099W
YBL100C
YBR003W
YBR018C
YBR019C
YBR020W
YBR025C
YBR026C
YBR036C
YBR037C
YBR061C
YBR077C
YBR083W
YBR103W
YBR104W
YBR120C
YBR127C
YBR144C
YBR145W
YBR147W
YBR149W
YBR151W
YBR159W
YBR164C
YBR168W
YBR179C
YBR187W
YBR196C-A
YBR200W
YBR229C
YBR231C
YBR249C
YBR251W
YBR268W
YBR282W
YBR297W
YCL005W
YCL022C
YCL035C
YCL058C
YCR003W
YCR009C
YCR046C
YCR062W
YCR071C
YCR077C
YCR091W
YCR092C
YDL019C
YDL044C
YDL045W-A
YDL050C
YDL067C
YDL069C
YDL070W
YDL106C
YDL115C
YDL160C
YDL190C
YDL191W
YDL202W
YDL206W
YDR006C
YDR009W
YDR024W
YDR027C
YDR028C
YDR034C
YDR048C
YDR049W
YDR065W
YDR069C
YDR070C
YDR074W
YDR079C-A
YDR079W
YDR080W
YDR100W
YDR114C
YDR116C
YDR123C
YDR131C
YDR139C
YDR140W
YDR148C
YDR159W
YDR162C
YDR174W
YDR176W
YDR183W
YDR204W
YDR206W
YDR225W
YDR231C
YDR237W
YDR252W
YDR268W
YDR289C
YDR290W
YDR291W
YDR296W
YDR298C
YDR322W
YDR334W
YDR347W
YDR350C
YDR354W
YDR363W-A
YDR375C
YDR377W
YDR405W
YDR426C
YDR431W
YDR441C
YDR443C
YDR450W
YDR451C
YDR453C
YDR456W
YDR493W
YDR497C
YDR511W
YDR512C
YDR529C
YDR530C
YDR532C
YEL005C
YEL006W
YEL007W
YEL022W
YEL024W
YEL036C
YER007C-A
YER017C
YER037W
YER050C
YER056C
YER058W
YER064C
YER065C
YER083C
YER084W
YER087W
YER088C
YER091C-A
YER099C
YER145C
YER151C
YER153C
YER154W
YER155C
YER173W
YER177W
YER179W
YER182W
YFL001W
YFL018C
YFL032W
YFL036W
YFL046W
YGL019W
YGL024W
YGL058W
YGL064C
YGL078C
YGL080W
YGL084C
YGL095C
YGL107C
YGL115W
YGL119W
YGL124C
YGL129C
YGL133W
YGL140C
YGL141W
YGL148W
YGL149W
YGL163C
YGL167C
YGL168W
YGL188C-A
YGL192W
YGL212W
YGL229C
YGL252C
YGL255W
YGL258W
YGR018C
YGR020C
YGR025W
YGR032W
YGR038W
YGR040W
YGR053C
YGR058W
YGR062C
YGR063C
YGR092W
YGR093W
YGR101W
YGR105W
YGR112W
YGR150C
YGR165W
YGR174C
YGR183C
YGR193C
YGR197C
YGR215W
YGR220C
YGR222W
YGR252W
YGR255C
YGR257C
YGR262C
YGR285C
YHL020C
YHL038C
YHR004C
YHR008C
YHR009C
YHR010W
YHR011W
YHR041C
YHR067W
YHR073W
YHR078W
YHR079C
YHR097C
YHR100C
YHR103W
YHR104W
YHR120W
YHR132W-A
YHR161C
YHR168W
YHR189W
YHR200W
YIL017C
YIL018W
YIL076W
YIL098C
YIL110W
YIL135C
YIL138C
YIL139C
YIL148W
YIR017C
YIR027C
YIR033W
YJL006C
YJL023C
YJL046W
YJL047C
YJL062W-A
YJL063C
YJL096W
YJL120W
YJL121C
YJL164C
YJL166W
YJL169W
YJL175W
YJL180C
YJL189W
YJL209W
YJR032W
YJR048W
YJR070C
YJR074W
YJR077C
YJR078W
YJR090C
YJR092W
YJR101W
YJR105W
YJR108W
YJR111C
YJR113C
YJR120W
YJR127C
YJR144W
YKL001C
YKL002W
YKL016C
YKL037W
YKL048C
YKL053C-A
YKL057C
YKL061W
YKL073W
YKL076C
YKL077W
YKL081W
YKL087C
YKL109W
YKL119C
YKL134C
YKL139W
YKL170W
YKL194C
YKL208W
YKL212W
YKR001C
YKR012C
YKR014C
YKR016W
YKR020W
YKR027W
YKR035W-A
YKR054C
YKR055W
YKR080W
YKR085C
YKR099W
YKR101W
YLL018C-A
YLL029W
YLL041C
YLL047W
YLR024C
YLR025W
YLR038C
YLR041W
YLR056W
YLR062C
YLR067C
YLR081W
YLR089C
YLR139C
YLR165C
YLR176C
YLR182W
YLR190W
YLR201C
YLR203C
YLR204W
YLR218C
YLR226W
YLR237W
YLR244C
YLR268W
YLR282C
YLR285W
YLR296W
YLR312W-A
YLR315W
YLR320W
YLR328W
YLR338W
YLR357W
YLR382C
YLR396C
YLR401C
YLR403W
YLR418C
YLR425W
YLR431C
YLR439W
YML001W
YML008C
YML009C
YML037C
YML041C
YML070W
YML094W
YML110C
YML112W
YML120C
YMR004W
YMR021C
YMR035W
YMR039C
YMR044W
YMR058W
YMR063W
YMR066W
YMR072W
YMR089C
YMR097C
YMR098C
YMR105C
YMR116C
YMR144W
YMR145C
YMR147W
YMR150C
YMR158W
YMR204C
YMR207C
YMR228W
YMR231W
YMR238W
YMR241W
YMR251W
YMR251W-A
YMR256C
YMR257C
YMR262W
YMR267W
YMR269W
YMR293C
YMR307W
YMR313C
YNL005C
YNL010W
YNL011C
YNL015W
YNL025C
YNL037C
YNL041C
YNL055C
YNL071W
YNL076W
YNL080C
YNL081C
YNL091W
YNL097C
YNL105W
YNL107W
YNL119W
YNL120C
YNL133C
YNL136W
YNL177C
YNL183C
YNL201C
YNL213C
YNL238W
YNL252C
YNL275W
YNL284C
YNL298W
YNL315C
YNL322C
YNR010W
YNR020C
YNR025C
YNR036C
YNR037C
YNR041C
YNR045W
YNR051C
YNR052C
YOL008W
YOL012C
YOL023W
YOL033W
YOL049W
YOL050C
YOL071W
YOL072W
YOL081W
YOL096C
YOL122C
YOL131W
YOL145C
YOR010C
YOR065W
YOR068C
YOR125C
YOR139C
YOR141C
YOR150W
YOR153W
YOR201C
YOR205C
YOR211C
YOR221C
YOR229W
YOR290C
YOR305W
YOR330C
YOR350C
YOR374W
YOR381W
YOR382W
YOR383C
YOR384W
YOR386W
YPL002C
YPL005W
YPL013C
YPL017C
YPL027W
YPL029W
YPL031C
YPL042C
YPL055C
YPL060W
YPL075W
YPL077C
YPL078C
YPL090C
YPL100W
YPL120W
YPL132W
YPL141C
YPL144W
YPL159C
YPL166W
YPL172C
YPL173W
YPL176C
YPL178W
YPL180W
YPL182C
YPL183W-A
YPL196W
YPL248C
YPL256C
YPL262W
YPL263C
YPL264C
YPL270W
YPL271W
YPR012W
YPR040W
YPR045C
YPR074C
YPR090W
YPR091C
YPR100W
YPR101W
YPR116W
YPR124W
YPR129W
YPR130C
YPR134W
YPR159W
YPR179C
YPR191W
YPR195C
YDL068W
YDR136C
YDR230W
YDR442W
YEL045C
YGL072C
YGR064W
YGR219W
YHL005C
YJR114W
YKL169C
YLR202C
YLR358C
YML010W-A
YML013C-A
YNL184C
YNL198C
YNL276C
YPR087W
