# Supplementary material for: Broad metabolic sensitivity profiling of a prototrophic yeast deletion collection
Source: Genome Biol. 2014 Apr 10;15(4):R64. doi: 10.1186/gb-2014-15-4-r64 (PMC4053978; doi:10.1186/gb-2014-15-4-r64)
Supplement: Additional file 6 — Summary of fast/slow prediction accuracy of FBA models (sheets 1 and 2). Also contains KEGG pathway enrichments for sets of genes predicted to be sensitive but not observed and vice versa (sheets 3 and 4). [file gb-2014-15-4-r64-S6.xlsx]

## Sheet: Sheet1
Fast Growth Prediction	(P) Precision	(R) Recall	p<0.05 (sheet 2)
condition/model	imm904FBA-P	imm904FBA-R	imm904MOMA-P	imm904MOMA-R	yeast535FBA-P	yeast535FBA-R	yeast535MOMA-P	yeast535MOMA-R
glucose allantoin	0	0	0.019	0.118	0.087	0.118	0.028	0.529
glucose arginine	0.333	0.069	0.055	0.138	0.136	0.107	0.042	0.536
glucose glutamate	0	0	0.02	0.059	0.042	0.053	0.025	0.421
glucose glutamine	0	0	0.016	0.091	0.094	0.125	0.041	0.583
glucose proline	0	0	0	0	0.04	0.04	0.032	0.4
glucose urea	0	0	0.028	0.105	0.018	0.05	0.031	0.45
galactose ammonium	0.167	0.034	0.059	0.138	0.125	0.033	0.068	0.167
galactose allantoin	0	0	0.027	0.111	0.105	0.133	0.028	0.6
galactose arginine	0.125	0.018	0.087	0.109	0.13	0.055	0.091	0.582
galactose glutamate	0	0	0.103	0.355	0.25	0.136	0.088	0.475
galactose glutamine	0	0	0.054	0.182	0.156	0.143	0.064	0.6
galactose proline	0	0	0.083	0.098	0.148	0.095	0.071	0.5
galactose urea	0	0	0.039	0.167	0.021	0.062	0.031	0.188
ribose ammonium	0	0	0.02	0.069	0.067	0.032	0.116	0.258
ribose allantoin	0.125	0.02	0.104	0.157	0.125	0.061	0.069	0.449
ribose arginine	0.333	0.027	0.068	0.068	0.13	0.041	0.12	0.575
ribose glutamate	0.118	0.047	0.091	0.116	0.125	0.068	0.066	0.5
ribose glutamine	0.333	0.03	0.042	0.121	0.115	0.091	0.042	0.424
ribose proline	0.25	0.035	0.143	0.049	0.321	0.064	0.198	0.234
ribose urea	0	0	0.064	0.086	0.053	0.038	0.081	0.472
mean	0.0892	0.014	0.0561	0.11685	0.1144	0.07725	0.0666	0.44715
Slow Growth Prediction
condition/model	imm904FBA-P	imm904FBA-R	imm904MOMA-P	imm904MOMA-R	yeast535FBA-P	yeast535FBA-R	yeast535MOMA-P	yeast535MOMA-R
glucose allantoin	0.073	0.059	0.093	0.49	0.114	0.163	0.108	0.143
glucose arginine	0.25	0.119	0.207	0.5	0.343	0.178	0.278	0.078
glucose glutamate	0.154	0.039	0.104	0.647	0.148	0.18	0.138	0.18
glucose glutamine	0.061	0.079	0.076	0.5	0.094	0.128	0.075	0.103
glucose proline	0.118	0.029	0.15	0.75	0.262	0.239	0.221	0.254
glucose urea	0.053	0.065	0.056	0.548	0.077	0.061	0.058	0.182
galactose ammonium	0.333	0.057	0.13	0.149	0.154	0.046	0.214	0.172
galactose allantoin	0.318	0.135	0.185	0.538	0.364	0.269	0.26	0.183
galactose arginine	0.295	0.217	0.114	0.422	0.217	0.183	0.22	0.11
galactose glutamate	0.438	0.048	0.29	0.32	0.554	0.212	0.472	0.233
galactose glutamine	0.554	0.221	0.23	0.436	0.429	0.171	0.317	0.143
galactose proline	0.333	0.068	0.189	0.602	0.397	0.245	0.302	0.284
galactose urea	0.205	0.191	0.073	0.468	0.105	0.087	0.095	0.609
ribose ammonium	0.154	0.051	0.094	0.114	0.227	0.197	0.149	0.632
ribose allantoin	0.293	0.109	0.177	0.482	0.406	0.255	0.3	0.191
ribose arginine	0.016	0.1	0.026	0.8	0.015	0.1	0.071	0.3
ribose glutamate	0.143	0.023	0.164	0.591	0.302	0.221	0.19	0.128
ribose glutamine	0.179	0.222	0.074	0.467	0.167	0.217	0.088	0.109
ribose proline	0.294	0.054	0.168	0.591	0.339	0.22	0.21	0.516
ribose urea	0.171	0.106	0.097	0.439	0.311	0.215	0.074	0.092
mean	0.22175	0.0996	0.13485	0.4927	0.25125	0.17935	0.192	0.2321

## Sheet: Sheet2
slow growth precision and recall as in sheet 1, with hypergeometric pvalues
model	condition	SLOW or Fast	Model Genes in experiment	significant experimental z-scores	fba predctions	intersection	hypergeometric pval	precision	recall
imm904FBA	galactose allantoin	F	660	18	6	0	1.00e+00	0	0
imm904FBA	galactose ammonium	F	660	29	6	1	2.37e-01	0.167	0.034
imm904FBA	galactose arginine	F	660	55	8	1	5.03e-01	0.125	0.018
imm904FBA	galactose glutamate	F	660	62	16	0	1.00e+00	0	0
imm904FBA	galactose glutamine	F	660	33	4	0	1.00e+00	0	0
imm904FBA	galactose proline	F	660	41	17	0	1.00e+00	0	0
imm904FBA	galactose urea	F	660	18	5	0	1.00e+00	0	0
imm904FBA	glucose allantoin	F	660	17	6	0	1.00e+00	0	0
imm904FBA	glucose arginine	F	660	29	6	2	2.51e-02	0.333	0.069
imm904FBA	glucose glutamate	F	660	17	16	0	1.00e+00	0	0
imm904FBA	glucose glutamine	F	660	22	8	0	1.00e+00	0	0
imm904FBA	glucose proline	F	660	24	18	0	1.00e+00	0	0
imm904FBA	glucose urea	F	660	19	8	0	1.00e+00	0	0
imm904FBA	ribose allantoin	F	660	51	8	1	4.76e-01	0.125	0.02
imm904FBA	ribose ammonium	F	660	29	5	0	1.00e+00	0	0
imm904FBA	ribose arginine	F	660	74	6	2	1.38e-01	0.333	0.027
imm904FBA	ribose glutamate	F	660	43	17	2	3.05e-01	0.118	0.047
imm904FBA	ribose glutamine	F	660	33	3	1	1.43e-01	0.333	0.03
imm904FBA	ribose proline	F	660	144	20	5	4.51e-01	0.25	0.035
imm904FBA	ribose urea	F	660	58	7	0	1.00e+00	0	0
imm904MOMA	galactose allantoin	F	660	18	75	2	6.26e-01	0.027	0.111
imm904MOMA	galactose ammonium	F	660	29	68	4	3.49e-01	0.059	0.138
imm904MOMA	galactose arginine	F	660	55	69	6	5.25e-01	0.087	0.109
imm904MOMA	galactose glutamate	F	660	62	214	22	3.41e-01	0.103	0.355
imm904MOMA	galactose glutamine	F	660	33	112	6	5.00e-01	0.054	0.182
imm904MOMA	galactose proline	F	660	41	48	4	3.48e-01	0.083	0.098
imm904MOMA	galactose urea	F	660	18	77	3	3.52e-01	0.039	0.167
imm904MOMA	glucose allantoin	F	660	17	108	2	7.96e-01	0.019	0.118
imm904MOMA	glucose arginine	F	660	29	73	4	4.02e-01	0.055	0.138
imm904MOMA	glucose glutamate	F	660	17	51	1	7.50e-01	0.02	0.059
imm904MOMA	glucose glutamine	F	660	22	128	2	9.48e-01	0.016	0.091
imm904MOMA	glucose proline	F	660	24	37	0	1.00e+00	0	0
imm904MOMA	glucose urea	F	660	19	72	2	6.33e-01	0.028	0.105
imm904MOMA	ribose allantoin	F	660	51	77	8	2.33e-01	0.104	0.157
imm904MOMA	ribose ammonium	F	660	29	99	2	9.49e-01	0.02	0.069
imm904MOMA	ribose arginine	F	660	74	73	5	9.34e-01	0.068	0.068
imm904MOMA	ribose glutamate	F	660	43	55	5	2.83e-01	0.091	0.116
imm904MOMA	ribose glutamine	F	660	33	95	4	7.26e-01	0.042	0.121
imm904MOMA	ribose proline	F	660	144	49	7	9.40e-01	0.143	0.049
imm904MOMA	ribose urea	F	660	58	78	5	8.43e-01	0.064	0.086
yeast535FBA	galactose allantoin	F	646	15	19	2	6.85e-02	0.105	0.133
yeast535FBA	galactose ammonium	F	646	30	8	1	3.18e-01	0.125	0.033
yeast535FBA	galactose arginine	F	646	55	23	3	3.11e-01	0.13	0.055
yeast535FBA	galactose glutamate	F	646	59	32	8	5.49e-03	0.25	0.136
yeast535FBA	galactose glutamine	F	646	35	32	5	2.42e-02	0.156	0.143
yeast535FBA	galactose proline	F	646	42	27	4	9.07e-02	0.148	0.095
yeast535FBA	galactose urea	F	646	16	47	1	7.06e-01	0.021	0.062
yeast535FBA	glucose allantoin	F	646	17	23	2	1.19e-01	0.087	0.118
yeast535FBA	glucose arginine	F	646	28	22	3	6.46e-02	0.136	0.107
yeast535FBA	glucose glutamate	F	646	19	24	1	5.18e-01	0.042	0.053
yeast535FBA	glucose glutamine	F	646	24	32	3	1.10e-01	0.094	0.125
yeast535FBA	glucose proline	F	646	25	25	1	6.34e-01	0.04	0.04
yeast535FBA	glucose urea	F	646	20	56	1	8.42e-01	0.018	0.05
yeast535FBA	ribose allantoin	F	646	49	24	3	2.71e-01	0.125	0.061
yeast535FBA	ribose ammonium	F	646	31	15	1	5.26e-01	0.067	0.032
yeast535FBA	ribose arginine	F	646	73	23	3	4.93e-01	0.13	0.041
yeast535FBA	ribose glutamate	F	646	44	24	3	2.20e-01	0.125	0.068
yeast535FBA	ribose glutamine	F	646	33	26	3	1.42e-01	0.115	0.091
yeast535FBA	ribose proline	F	646	141	28	9	1.33e-01	0.321	0.064
yeast535FBA	ribose urea	F	646	53	38	2	8.39e-01	0.053	0.038
yeast535MOMA	galactose allantoin	F	646	15	318	9	2.80e-01	0.028	0.6
yeast535MOMA	galactose ammonium	F	646	30	74	5	2.53e-01	0.068	0.167
yeast535MOMA	galactose arginine	F	646	55	350	32	3.16e-01	0.091	0.582
yeast535MOMA	galactose glutamate	F	646	59	319	28	6.72e-01	0.088	0.475
yeast535MOMA	galactose glutamine	F	646	35	328	21	1.71e-01	0.064	0.6
yeast535MOMA	galactose proline	F	646	42	295	21	3.35e-01	0.071	0.5
yeast535MOMA	galactose urea	F	646	16	96	3	4.33e-01	0.031	0.188
yeast535MOMA	glucose allantoin	F	646	17	326	9	5.16e-01	0.028	0.529
yeast535MOMA	glucose arginine	F	646	28	355	15	6.36e-01	0.042	0.536
yeast535MOMA	glucose glutamate	F	646	19	326	8	8.35e-01	0.025	0.421
yeast535MOMA	glucose glutamine	F	646	24	338	14	3.49e-01	0.041	0.583
yeast535MOMA	glucose proline	F	646	25	314	10	8.61e-01	0.032	0.4
yeast535MOMA	glucose urea	F	646	20	287	9	5.67e-01	0.031	0.45
yeast535MOMA	ribose allantoin	F	646	49	321	22	8.01e-01	0.069	0.449
yeast535MOMA	ribose ammonium	F	646	31	69	8	1.19e-02	0.116	0.258
yeast535MOMA	ribose arginine	F	646	73	349	42	3.04e-01	0.12	0.575
yeast535MOMA	ribose glutamate	F	646	44	333	22	6.44e-01	0.066	0.5
yeast535MOMA	ribose glutamine	F	646	33	334	14	8.99e-01	0.042	0.424
yeast535MOMA	ribose proline	F	646	141	167	33	8.04e-01	0.198	0.234
yeast535MOMA	ribose urea	F	646	53	310	25	6.05e-01	0.081	0.472
imm904FBA	galactose allantoin	S	660	104	44	14	4.53e-03	0.318	0.135
imm904FBA	galactose ammonium	S	660	87	15	5	3.63e-02	0.333	0.057
imm904FBA	galactose arginine	S	660	83	61	18	1.65e-04	0.295	0.217
imm904FBA	galactose glutamate	S	660	147	16	7	4.38e-02	0.438	0.048
imm904FBA	galactose glutamine	S	660	140	56	31	3.89e-09	0.554	0.221
imm904FBA	galactose proline	S	660	103	21	7	3.25e-02	0.333	0.068
imm904FBA	galactose urea	S	660	47	44	9	2.30e-03	0.205	0.191
imm904FBA	glucose allantoin	S	660	51	41	3	6.31e-01	0.073	0.059
imm904FBA	glucose arginine	S	660	126	60	15	1.47e-01	0.25	0.119
imm904FBA	glucose glutamate	S	660	51	13	2	2.65e-01	0.154	0.039
imm904FBA	glucose glutamine	S	660	38	49	3	5.49e-01	0.061	0.079
imm904FBA	glucose proline	S	660	68	17	2	5.38e-01	0.118	0.029
imm904FBA	glucose urea	S	660	31	38	2	5.45e-01	0.053	0.065
imm904FBA	ribose allantoin	S	660	110	41	12	2.72e-02	0.293	0.109
imm904FBA	ribose ammonium	S	660	79	26	4	3.79e-01	0.154	0.051
imm904FBA	ribose arginine	S	660	10	61	1	6.23e-01	0.016	0.1
imm904FBA	ribose glutamate	S	660	88	14	2	5.77e-01	0.143	0.023
imm904FBA	ribose glutamine	S	660	45	56	10	2.66e-03	0.179	0.222
imm904FBA	ribose proline	S	660	93	17	5	7.70e-02	0.294	0.054
imm904FBA	ribose urea	S	660	66	41	7	1.03e-01	0.171	0.106
imm904MOMA	galactose allantoin	S	660	104	302	56	4.51e-02	0.185	0.538
imm904MOMA	galactose ammonium	S	660	87	100	13	5.76e-01	0.13	0.149
imm904MOMA	galactose arginine	S	660	83	308	35	8.40e-01	0.114	0.422
imm904MOMA	galactose glutamate	S	660	147	162	47	1.29e-02	0.29	0.32
imm904MOMA	galactose glutamine	S	660	140	265	61	2.02e-01	0.23	0.436
imm904MOMA	galactose proline	S	660	103	328	62	1.33e-02	0.189	0.602
imm904MOMA	galactose urea	S	660	47	300	22	4.82e-01	0.073	0.468
imm904MOMA	glucose allantoin	S	660	51	269	25	1.36e-01	0.093	0.49
imm904MOMA	glucose arginine	S	660	126	304	63	1.87e-01	0.207	0.5
imm904MOMA	glucose glutamate	S	660	51	317	33	9.57e-03	0.104	0.647
imm904MOMA	glucose glutamine	S	660	38	249	19	7.70e-02	0.076	0.5
imm904MOMA	glucose proline	S	660	68	339	51	2.36e-05	0.15	0.75
imm904MOMA	glucose urea	S	660	31	305	17	2.11e-01	0.056	0.548
imm904MOMA	ribose allantoin	S	660	110	300	53	3.00e-01	0.177	0.482
imm904MOMA	ribose ammonium	S	660	79	96	9	8.46e-01	0.094	0.114
imm904MOMA	ribose arginine	S	660	10	304	8	3.10e-02	0.026	0.8
imm904MOMA	ribose glutamate	S	660	88	318	52	1.84e-02	0.164	0.591
imm904MOMA	ribose glutamine	S	660	45	282	21	3.44e-01	0.074	0.467
imm904MOMA	ribose proline	S	660	93	327	55	2.96e-02	0.168	0.591
imm904MOMA	ribose urea	S	660	66	299	29	6.41e-01	0.097	0.439
yeast535FBA	galactose allantoin	S	646	104	77	28	2.60e-06	0.364	0.269
yeast535FBA	galactose ammonium	S	646	87	26	4	4.73e-01	0.154	0.046
yeast535FBA	galactose arginine	S	646	82	69	15	1.84e-02	0.217	0.183
yeast535FBA	galactose glutamate	S	646	146	56	31	2.20e-08	0.554	0.212
yeast535FBA	galactose glutamine	S	646	140	56	24	1.53e-04	0.429	0.171
yeast535FBA	galactose proline	S	646	102	63	25	1.02e-06	0.397	0.245
yeast535FBA	galactose urea	S	646	46	38	4	2.82e-01	0.105	0.087
yeast535FBA	glucose allantoin	S	646	49	70	8	1.48e-01	0.114	0.163
yeast535FBA	glucose arginine	S	646	129	67	23	2.57e-03	0.343	0.178
yeast535FBA	glucose glutamate	S	646	50	61	9	3.63e-02	0.148	0.18
yeast535FBA	glucose glutamine	S	646	39	53	5	2.08e-01	0.094	0.128
yeast535FBA	glucose proline	S	646	67	61	16	1.60e-04	0.262	0.239
yeast535FBA	glucose urea	S	646	33	26	2	3.88e-01	0.077	0.061
yeast535FBA	ribose allantoin	S	646	110	69	28	6.39e-07	0.406	0.255
yeast535FBA	ribose ammonium	S	646	76	66	15	5.71e-03	0.227	0.197
yeast535FBA	ribose arginine	S	646	10	67	1	6.68e-01	0.015	0.1
yeast535FBA	ribose glutamate	S	646	86	63	19	1.70e-04	0.302	0.221
yeast535FBA	ribose glutamine	S	646	46	60	10	6.34e-03	0.167	0.217
yeast535FBA	ribose proline	S	646	91	59	20	3.87e-05	0.339	0.22
yeast535FBA	ribose urea	S	646	65	45	14	3.93e-05	0.311	0.215
yeast535MOMA	galactose allantoin	S	646	104	73	19	1.44e-02	0.26	0.183
yeast535MOMA	galactose ammonium	S	646	87	70	15	3.51e-02	0.214	0.172
yeast535MOMA	galactose arginine	S	646	82	41	9	6.20e-02	0.22	0.11
yeast535MOMA	galactose glutamate	S	646	146	72	34	7.68e-07	0.472	0.233
yeast535MOMA	galactose glutamine	S	646	140	63	20	3.35e-02	0.317	0.143
yeast535MOMA	galactose proline	S	646	102	96	29	7.68e-05	0.302	0.284
yeast535MOMA	galactose urea	S	646	46	295	28	2.32e-02	0.095	0.609
yeast535MOMA	glucose allantoin	S	646	49	65	7	2.12e-01	0.108	0.143
yeast535MOMA	glucose arginine	S	646	129	36	10	1.60e-01	0.278	0.078
yeast535MOMA	glucose glutamate	S	646	50	65	9	5.23e-02	0.138	0.18
yeast535MOMA	glucose glutamine	S	646	39	53	4	4.00e-01	0.075	0.103
yeast535MOMA	glucose proline	S	646	67	77	17	9.48e-04	0.221	0.254
yeast535MOMA	glucose urea	S	646	33	104	6	4.44e-01	0.058	0.182
yeast535MOMA	ribose allantoin	S	646	110	70	21	3.15e-03	0.3	0.191
yeast535MOMA	ribose ammonium	S	646	76	322	48	9.19e-03	0.149	0.632
yeast535MOMA	ribose arginine	S	646	10	42	3	2.23e-02	0.071	0.3
yeast535MOMA	ribose glutamate	S	646	86	58	11	1.32e-01	0.19	0.128
yeast535MOMA	ribose glutamine	S	646	46	57	5	3.83e-01	0.088	0.109
yeast535MOMA	ribose proline	S	646	91	224	47	2.48e-04	0.21	0.516
yeast535MOMA	ribose urea	S	646	65	81	6	8.54e-01	0.074	0.092

## Sheet: Sheet3
False Negatives (Significant in the z-score data, not predicted by Yeast5
	KEGG pathway	in selected set	in entire set	corrected hypergeometric p-value
glucose allantoin
glucose arginine
glucose glutamate
glucose glutamine
glucose proline
130	Ubiquinone and other terpenoid-quinone biosynthesis	5 of 51 (10%)	6 of 646 (0.9%)	0.000244	COQ6 COQ5 COQ2 COQ3 CAT5
970	Aminoacyl-tRNA biosynthesis	7 of 51 (14%)	16 of 646 (2.5%)	0.001426	GRS1 AIM10 DIA4 MST1 HER2 MSE1 MSY1
glucose urea
galactose ammonium
190	Oxidative phosphorylation	20 of 83 (24%)	48 of 646 (7.4%)	2.849e-06	COR1 ATP1 VMA2 COX9 ATP5 ATP17 QCR7 RIP1 VMA7 QCR8 ATP7 SDH2 COX12 NDI1 NDE1 COX7 PPA2 CYT1 ATP4 QCR2
130	Ubiquinone and other terpenoid-quinone biosynthesis	5 of 83 (6%)	6 of 646 (0.9%)	0.003053	COQ6 COQ5 COQ2 COQ3 CAT5
970	Aminoacyl-tRNA biosynthesis	7 of 83 (8%)	16 of 646 (2.5%)	0.03536	FMT1 AIM10 DIA4 MST1 NAM2 HER2 MSE1
galactose allantoin
130	Ubiquinone and other terpenoid-quinone biosynthesis	5 of 76 (7%)	6 of 646 (0.9%)	0.002071	COQ6 COQ5 COQ2 COQ3 CAT5
galactose arginine
galactose glutamate
130	Ubiquinone and other terpenoid-quinone biosynthesis	5 of 115 (4%)	6 of 646 (0.9%)	0.02907	COQ6 COQ5 COQ2 COQ3 CAT5
galactose glutamine
130	Ubiquinone and other terpenoid-quinone biosynthesis	5 of 116 (4%)	6 of 646 (0.9%)	0.02587	COQ6 COQ5 COQ2 COQ3 CAT5
galactose proline
130	Ubiquinone and other terpenoid-quinone biosynthesis	6 of 77 (8%)	6 of 646 (0.9%)	6.491e-05	ARO8 COQ6 COQ5 COQ2 COQ3 CAT5
970	Aminoacyl-tRNA biosynthesis	8 of 77 (10%)	16 of 646 (2.5%)	0.004523	MSW1 AIM10 DIA4 MST1 NAM2 HER2 MSE1 MSY1
galactose urea
190	Oxidative phosphorylation	12 of 42 (29%)	48 of 646 (7.4%)	0.0001799	COR1 ATP1 COX9 ATP5 QCR7 RIP1 QCR8 COX7 PPA2 CYT1 ATP4 ATP15
ribose ammonium
970	Aminoacyl-tRNA biosynthesis	7 of 61 (11%)	16 of 646 (2.5%)	0.005822	FMT1 DIA4 MSR1 MST1 NAM2 HER2 MSF1
130	Ubiquinone and other terpenoid-quinone biosynthesis	4 of 61 (7%)	6 of 646 (0.9%)	0.01974	COQ6 COQ5 COQ2 COQ3
ribose allantoin
620	Pyruvate metabolism	10 of 82 (12%)	28 of 646 (4.3%)	0.03279	ACS1 ACH1 GLO2 MAE1 MDH1 PCK1 CYB2 MLS1 MDH2 ALD4
ribose arginine
ribose glutamate
130	Ubiquinone and other terpenoid-quinone biosynthesis	4 of 67 (6%)	6 of 646 (0.9%)	0.02988	COQ6 COQ2 COQ3 CAT5
630	Glyoxylate and dicarboxylate metabolism	6 of 67 (9%)	14 of 646 (2.2%)	0.03386	MIS1 ICL1 MDH1 MLS1 CIT1 MDH2
ribose glutamine
ribose proline
630	Glyoxylate and dicarboxylate metabolism	7 of 71 (10%)	14 of 646 (2.2%)	0.007995	MIS1 ICL1 MDH1 MLS1 CIT1 MDH2 CIT3
970	Aminoacyl-tRNA biosynthesis	7 of 71 (10%)	16 of 646 (2.5%)	0.02219	FMT1 DIA4 MST1 NAM2 HER2 MSE1 MSF1
ribose urea
20	Citrate cycle (TCA cycle)	7 of 51 (14%)	25 of 646 (3.9%)	0.03017	KGD2 PDA1 PYC1 PCK1 SDH2 LAT1 FUM1

## Sheet: Sheet4
False Positives (Not significant in the z-score data, predicted sensitive by Yeast5
	KEGG pathway	in selected set	in entire set	corrected hypergeometric p-value
glucose allantoin
190	Oxidative phosphorylation	16 of 62 (26%)	48 of 646 (7.4%)	3.642e-05	COR1 COX9 SDH4 QCR7 RIP1 QCR6 COX13 QCR9 QCR10 QCR8 SDH2 COX12 COX8 COX7 CYT1 QCR2
1100	Metabolic pathways	45 of 62 (73%)	315 of 646 (48.8%)	0.001243	COR1 MIS1 PDB1 COX9 LYS20 GDH2 GCV1 KGD2 SDH4 ADK1 QCR7 RIP1 PDA1 LPD1 AGX1 QCR6 ARO2 COX13 QCR9 QCR10 THR1 DAL1 DAL2 DAL3 URA2 QCR8 MET5 BAT2 SDH2 COX12 COX8 CAR2 ARG7 COX7 ZWF1 PHA2 ARG8 CYT1 IDH2 LSC1 ALE1 ALD6 FUM1 MET16 QCR2
20	Citrate cycle (TCA cycle)	9 of 62 (15%)	25 of 646 (3.9%)	0.005114	PDB1 KGD2 SDH4 PDA1 LPD1 SDH2 IDH2 LSC1 FUM1
glucose arginine
260	Glycine serine and threonine metabolism	6 of 44 (14%)	17 of 646 (2.6%)	0.00947	CYS3 GCV1 CYS4 SHM2 GCV2 SER1
1100	Metabolic pathways	32 of 44 (73%)	315 of 646 (48.8%)	0.01415	CYS3 MIS1 ILV6 APA1 LYS20 GCV1 SDH4 ADE8 RIP1 QCR6 COX13 ADE6 CYS4 QCR10 RPE1 URA2 QCR8 SDH2 SHM2 TAL1 COX8 GCV2 ADE4 IDH1 LEU4 PHA2 MET22 CYT1 IDH2 LSC1 SER1 FUM1
glucose glutamate
190	Oxidative phosphorylation	16 of 52 (31%)	48 of 646 (7.4%)	1.264e-06	COR1 COX9 SDH4 QCR7 RIP1 QCR6 COX13 QCR9 QCR10 QCR8 SDH2 COX12 COX8 COX7 CYT1 QCR2
1100	Metabolic pathways	40 of 52 (77%)	315 of 646 (48.8%)	0.0001812	CYS3 COR1 ETR1 ILV6 APA1 COX9 LYS20 SDH4 ADK1 ADE8 QCR7 RIP1 HOM3 CEM1 QCR6 COX13 ADE6 CYS4 QCR9 QCR10 THR1 QCR8 SDH2 COX12 COX8 CAR2 ARG7 COX7 ADE4 IDH1 PHA2 MET22 ARG8 CYT1 IDH2 LSC1 ALE1 FUM1 MET16 QCR2
glucose glutamine
190	Oxidative phosphorylation	16 of 48 (33%)	48 of 646 (7.4%)	3.657e-07	COR1 COX9 SDH4 QCR7 RIP1 QCR6 COX13 QCR9 QCR10 QCR8 SDH2 COX12 COX8 COX7 CYT1 QCR2
1100	Metabolic pathways	38 of 48 (79%)	315 of 646 (48.8%)	9.65e-05	COR1 TYR1 APA1 COX9 SDH4 ADK1 ADE8 QCR7 RIP1 CEM1 LPD1 QCR6 ARO2 COX13 ADE6 QCR9 QCR10 THR1 URA2 QCR8 MET5 BAT2 MET14 SDH2 COX12 COX8 CAR2 ARG7 COX7 ADE4 IDH1 ARG8 CYT1 IDH2 LSC1 ALE1 FUM1 QCR2
20	Citrate cycle (TCA cycle)	7 of 48 (15%)	25 of 646 (3.9%)	0.01798	SDH4 LPD1 SDH2 IDH1 IDH2 LSC1 FUM1
glucose proline
1100	Metabolic pathways	33 of 45 (73%)	315 of 646 (48.8%)	0.008006	CYS3 ETR1 TYR1 ILV6 APA1 LYS20 KGD2 SDH4 ADK1 ADE8 CEM1 ARO2 ADE6 CYS4 QCR10 RPE1 URA2 QCR8 MET5 BAT2 MET14 SDH2 COX8 ARG7 ADE4 LEU4 PHA2 MET22 ARG8 IDH2 LSC1 ALE1 FUM1
1110	Biosynthesis of secondary metabolites	19 of 45 (42%)	136 of 646 (21.1%)	0.01187	TYR1 ILV6 KGD2 SDH4 ADK1 ADE8 ARO2 ADE6 RPE1 BAT2 SDH2 ARG7 ADE4 LEU4 PHA2 ARG8 IDH2 LSC1 FUM1
920	Sulfur metabolism	4 of 45 (9%)	8 of 646 (1.2%)	0.02	APA1 MET5 MET14 MET22
glucose urea
920	Sulfur metabolism	4 of 24 (17%)	8 of 646 (1.2%)	0.001216	MET5 MET14 MET22 MET16
galactose ammonium
1110	Biosynthesis of secondary metabolites	12 of 22 (55%)	136 of 646 (21.1%)	0.005851	ILV6 ADK1 ADE8 ADE6 PFK1 BAT2 ARG7 PFK2 ADE4 PHA2 ARG8 IDH2
galactose allantoin
1100	Metabolic pathways	38 of 49 (78%)	315 of 646 (48.8%)	0.000365	MIS1 TYR1 PDB1 ILV6 LYS20 GDH2 GCV1 SDH4 ADK1 ADE8 HOM3 CEM1 PDA1 AGX1 QCR6 COX13 ADE6 QCR10 THR1 DAL2 DAL3 MET5 BAT2 MET14 SDH2 COX8 CAR2 ARG7 GCV2 ADE4 ZWF1 ARG8 IDH2 LSC1 ALE1 ALD6 FUM1 MET16
1110	Biosynthesis of secondary metabolites	21 of 49 (43%)	136 of 646 (21.1%)	0.005423	TYR1 PDB1 ILV6 SDH4 ADK1 ADE8 HOM3 PDA1 AGX1 ADE6 BAT2 SDH2 CAR2 ARG7 ADE4 ZWF1 ARG8 IDH2 LSC1 ALD6 FUM1
20	Citrate cycle (TCA cycle)	7 of 49 (14%)	25 of 646 (3.9%)	0.03144	PDB1 SDH4 PDA1 SDH2 IDH2 LSC1 FUM1
galactose arginine
260	Glycine serine and threonine metabolism	9 of 54 (17%)	17 of 646 (2.6%)	2.691e-05	CYS3 GCV1 HOM3 CYS4 SER2 THR1 SHM2 GCV2 SER1
1100	Metabolic pathways	40 of 54 (74%)	315 of 646 (48.8%)	0.001302	CYS3 ETR1 MIS1 TYR1 ILV6 APA1 GCV1 KGD2 SDH4 ADK1 HOM3 CEM1 QCR6 COX13 CYS4 QCR9 SER2 QCR10 THR1 RPE1 BAT2 MET14 SDH2 COX12 SHM2 PUT1 TAL1 COX8 CAR2 GCV2 IDH1 LEU4 PHA2 MET22 IDH2 LSC1 SER1 CAR1 FUM1 MET16
920	Sulfur metabolism	4 of 54 (7%)	8 of 646 (1.2%)	0.04288	APA1 MET14 MET22 MET16
galactose glutamate
920	Sulfur metabolism	4 of 25 (16%)	8 of 646 (1.2%)	0.001108	APA1 MET5 MET22 MET16
1100	Metabolic pathways	19 of 25 (76%)	315 of 646 (48.8%)	0.04476	CYS3 TYR1 APA1 LYS20 ADK1 CEM1 QCR6 CYS4 QCR10 THR1 MET5 BAT2 COX8 CAR2 ARG7 PHA2 MET22 ARG8 MET16
galactose glutamine
galactose proline
galactose urea
1110	Biosynthesis of secondary metabolites	17 of 34 (50%)	136 of 646 (21.1%)	0.002087	TYR1 ILV6 TPI1 ADK1 ADE8 HOM3 ARO2 ADE6 PFK1 BAT2 ARG7 PFK2 ADE4 IDH1 PHA2 ARG8 IDH2
920	Sulfur metabolism	4 of 34 (12%)	8 of 646 (1.2%)	0.007367	MET5 MET14 MET22 MET16
ribose ammonium
260	Glycine serine and threonine metabolism	10 of 51 (20%)	17 of 646 (2.6%)	1.05e-06	CYS3 GCV1 HOM3 LPD1 CYS4 SER2 THR1 SHM2 GCV2 SER1
1100	Metabolic pathways	36 of 51 (71%)	315 of 646 (48.8%)	0.01814	CYS3 TYR1 ILV6 APA1 COX9 LYS20 GDH2 GCV1 QCR7 HOM3 CEM1 LPD1 QCR6 ARO2 CYS4 SER2 QCR10 THR1 RPE1 URA2 ADO1 MET14 SHM2 COX8 ARG7 GCV2 IDH1 LEU4 PHA2 ARG8 CYT1 IDH2 ALE1 SER1 FUM1 QCR2
ribose allantoin
260	Glycine serine and threonine metabolism	5 of 41 (12%)	17 of 646 (2.6%)	0.04241	HOM3 LPD1 AGX1 THR1 GCV2
ribose arginine
1100	Metabolic pathways	52 of 66 (79%)	315 of 646 (48.8%)	2.64e-06	CYS3 COR1 ETR1 MIS1 TYR1 ILV6 APA1 COX9 GCV1 KGD2 SDH4 ADK1 ADE8 QCR7 RIP1 HOM3 CEM1 QCR6 COX13 ADE6 CYS4 QCR9 SER2 QCR10 THR1 RPE1 URA2 QCR8 MET5 BAT2 MET14 SDH2 COX12 SHM2 PUT1 COX8 CAR2 GCV2 COX7 ADE4 IDH1 LEU4 MET22 CYT1 IDH2 LSC1 ALE1 SER1 CAR1 FUM1 MET16 QCR2
190	Oxidative phosphorylation	16 of 66 (24%)	48 of 646 (7.4%)	7.987e-05	COR1 COX9 SDH4 QCR7 RIP1 QCR6 COX13 QCR9 QCR10 QCR8 SDH2 COX12 COX8 COX7 CYT1 QCR2
260	Glycine serine and threonine metabolism	9 of 66 (14%)	17 of 646 (2.6%)	0.0001709	CYS3 GCV1 HOM3 CYS4 SER2 THR1 SHM2 GCV2 SER1
920	Sulfur metabolism	5 of 66 (8%)	8 of 646 (1.2%)	0.008042	APA1 MET5 MET14 MET22 MET16
ribose glutamate
920	Sulfur metabolism	5 of 44 (11%)	8 of 646 (1.2%)	0.001353	APA1 MET5 MET14 MET22 MET16
ribose glutamine
920	Sulfur metabolism	4 of 50 (8%)	8 of 646 (1.2%)	0.03189	APA1 MET5 MET14 MET16
ribose proline
920	Sulfur metabolism	4 of 39 (10%)	8 of 646 (1.2%)	0.01005	APA1 MET5 MET14 MET22
ribose urea
920	Sulfur metabolism	4 of 31 (13%)	8 of 646 (1.2%)	0.003473	MET5 MET14 MET22 MET16
