# Supplementary material for: Broad metabolic sensitivity profiling of a prototrophic yeast deletion collection
Source: Genome Biol. 2014 Apr 10;15(4):R64. doi: 10.1186/gb-2014-15-4-r64 (PMC4053978; doi:10.1186/gb-2014-15-4-r64)
Supplement: Additional file 7 — List of genes in each signature and GO enrichments. [file gb-2014-15-4-r64-S7.xlsx]

## Sheet: GO
glucose
GO:0065007	biological regulation	43 of 83 (52%)	1345 of 4761 (28.3%)	1.941e-03	TPD3, SCO1, SLM4, TEC1, RXT2, VMA2, MAL33, SIT4, REG1, TFB5, HTA1, SSN2, TSA2, VMA8, FTR1, PEA2, UBP3, VPS45, RTG2, GSC2, ZUO1, SRB2, MET28, MND2, RTT101, UBX6, GRR1, VPH2, BAS1, BUR2, SKI2, SFP1, CDC73, CGI121, PEP5, BUL1, YAF9, CSE2, BRE5, PET123, NPT1, SNF2, DAP1
GO:0050794	regulation of cellular process	34 of 83 (41%)	1030 of 4761 (21.6%)	2.198e-02	TPD3, SLM4, TEC1, RXT2, MAL33, SIT4, REG1, TFB5, HTA1, SSN2, TSA2, PEA2, UBP3, VPS45, RTG2, ZUO1, SRB2, MET28, MND2, RTT101, GRR1, BAS1, BUR2, SKI2, CDC73, CGI121, PEP5, YAF9, CSE2, BRE5, PET123, NPT1, SNF2, DAP1
galactose
GO:0007005	mitochondrion organization	87 of 394 (22%)	222 of 4761 (4.7%)	0.000e+00	MRPL16, MRP21, FZO1, MRPS5, MRPL37, MRPL27, MRPL32, IMG1, IMG2, MRP10, RRG1, PET100, KGD2, COX20, MRPL7, MSW1, MHR1, MRPL35, MRP1, BCS1, MRP20, EMI1, QCR7, AFG3, RSM18, PET117, OXA1, RSM23, COX18, PCP1, SHY1, CCM1, MRPS35, CBP4, DIA4, MSH1, PTH1, FMC1, TPM2, COA3, MRPL8, MRPL49, ATP12, RSM26, RSM7, YJR120W, MDM35, OCT1, MRPL38, MST1, MRPL20, COX19, COX12, SLS1, MMR1, COA4, MRPL15, NAM2, IMP2, ABF…
GO:0032543	mitochondrial translation	44 of 394 (11%)	82 of 4761 (1.7%)	0.000e+00	MRPL16, MRP21, MRPS5, MRPL37, MRPL27, MRPL32, IMG1, IMG2, MRP10, MRPL7, MSW1, MRPL35, MRP1, MRP20, RSM18, RSM23, MRPS35, DIA4, PTH1, MRPL8, MRPL49, RSM26, RSM7, MRPL38, MST1, MRPL20, SLS1, MRPL15, NAM2, MTG1, MRPS8, MRP7, SWS2, MRPL22, MRPL17, MRPL10, MRPS12, RSM19, IFM1, MSE1, MRPL23, MRPS16, MRPL40, MRPL51
GO:0006996	organelle organization	130 of 394 (33%)	820 of 4761 (17.2%)	9.159e-13	MRPL16, MRP21, SIF2, PEX32, FZO1, SWC5, MRPS5, MRPL37, MRPL27, MRPL32, RVS161, IMG1, IMG2, MRP10, PHO2, IWR1, RRG1, PET100, KGD2, HTA1, COX20, MRPL7, MSW1, MHR1, MRPL35, MRP1, BCS1, MRP20, EMI1, QCR7, AFG3, RSM18, PET117, GET2, OXA1, DBP3, VPS45, RSM23, ITC1, RAD54, RTG2, COX18, SPT4, DBF2, PCP1, SHY1, CCM1, MRPS35, CBP4, NEM1, DIA4, OSH3, MSH1, YAP1801, PTH1, FMC1, TPM2, COA3, MRPL8, MRPL49, ATP…
GO:0071842	cellular component organization at cellular level	141 of 394 (36%)	942 of 4761 (19.8%)	4.763e-12	CYC3, MRPL16, MRP21, SCO1, SIF2, PEX32, FZO1, SWC5, MRPS5, MRPL37, MRPL27, MRPL32, RVS161, IMG1, IMG2, PAT1, MRP10, PHO2, IWR1, DHH1, VPS54, RRG1, PET100, KGD2, HTA1, COX20, MRPL7, MSW1, MHR1, MRPL35, MRP1, BCS1, MRP20, EMI1, QCR7, AFG3, RSM18, PET117, GET2, OXA1, DBP3, VPS45, RSM23, ITC1, RAD54, RTG2, GSC2, COX18, SPT4, DBF2, PCP1, VMA21, SHY1, CCM1, MRPS35, CBP4, NEM1, DIA4, OSH3, MSH1, YAP1801…
GO:0071841	cellular component organization or biogenesis at cellular level	162 of 394 (41%)	1180 of 4761 (24.8%)	5.377e-11	CYC3, MRPL16, MRP21, SCO1, TRM7, SIF2, PEX32, FZO1, ROT2, SWC5, MRPS5, MRPL37, MRPL27, MRPL32, RVS161, IMG1, IMG2, PAT1, MRP10, PHO2, IWR1, DHH1, VPS54, RRG1, PET100, KGD2, HTA1, COX20, MRPL7, MSW1, MHR1, MRPL35, MRP1, BCS1, MRP20, EMI1, QCR7, AFG3, RSM18, PET117, GET2, PRS2, OXA1, BMH1, MRH4, DBP3, GUP1, VPS45, RSM23, ITC1, RAD54, RTG2, GSC2, COX18, SPT4, DBF2, PCP1, VMA21, SHY1, CCM1, MRPS35, C…
GO:0016043	cellular component organization	162 of 394 (41%)	1208 of 4761 (25.4%)	4.976e-10	CYC3, MRPL16, MRP21, ATP1, SCO1, SLM4, SIF2, PEX32, FZO1, SWC5, MRPS5, MRPL37, MRPL27, MRPL32, RVS161, IMG1, IMG2, PAT1, OSH2, MRP10, PHO2, IWR1, DHH1, VPS54, RRG1, PET100, KGD2, HTA1, COX20, MRPL7, MSW1, MHR1, MRPL35, MRP1, ATP22, BCS1, MRP20, EMI1, QCR7, AFG3, RSM18, PET117, GET2, DOT6, PRS2, OXA1, BMH1, DBP3, GUP1, VPS45, RSM23, ITC1, RAD54, RTG2, GSC2, COX18, SPT4, DBF2, PCP1, VMA21, SHY1, CC…
GO:0071840	cellular component organization or biogenesis	171 of 394 (43%)	1306 of 4761 (27.4%)	6.443e-10	CYC3, MRPL16, MRP21, ATP1, SCO1, TRM7, SLM4, SIF2, PEX32, FZO1, ROT2, SWC5, MRPS5, MRPL37, MRPL27, MRPL32, RVS161, IMG1, IMG2, PAT1, OSH2, MRP10, PHO2, IWR1, DHH1, VPS54, RRG1, PET100, KGD2, HTA1, COX20, MRPL7, MSW1, MHR1, MRPL35, MRP1, ATP22, BCS1, MRP20, EMI1, QCR7, AFG3, RSM18, PET117, GET2, DOT6, PRS2, OXA1, BMH1, MRH4, DBP3, GUP1, VPS45, RSM23, ITC1, RAD54, RTG2, GSC2, COX18, SPT4, DBF2, PCP…
GO:0010467	gene expression	140 of 394 (36%)	998 of 4761 (21.0%)	1.597e-09	CYC3, GCV3, MRPL16, MRP21, TRM7, CBP6, ADH5, SWC5, MRPS5, MRPL37, MRPL27, MAL33, MRPL32, IMG1, IMG2, PAT1, MTF2, MRP10, CBS1, BDF2, PHO2, IWR1, DHH1, LYS14, TFB5, COX20, MRPL7, MSW1, RTT103, MHR1, MRPL35, MRP1, MRP20, SSN2, YHP1, AFG3, RSM18, PET117, YER064C, AIM10, DOT6, DEG1, DBP3, RMD9, RSM23, ITC1, COX18, SPT4, PCP1, CCM1, MRPS35, CBP4, MRPL9, PET54, MTM1, ZUO1, CBP2, RPL27A, DIA4, SRB2, IRE1…
GO:0045333	cellular respiration	29 of 394 (7%)	83 of 4761 (1.7%)	3.756e-09	COR1, ETR1, COX9, PET100, KGD2, COX20, BCS1, QCR7, RIP1, RMD9, COQ8, SHY1, QCR9, QCR8, CBP1, YJR120W, PET309, SLS1, COQ9, COQ5, NDI1, COX7, PPA2, COQ10, CYT1, COX11, FUM1, MRPL51, QCR2
GO:0015980	energy derivation by oxidation of organic compounds	36 of 394 (9%)	133 of 4761 (2.8%)	4.666e-08	COR1, ETR1, ADH5, COX9, REG1, PET100, KGD2, COX20, BCS1, QCR7, RIP1, BMH1, RMD9, COQ8, SHY1, QCR9, TPK1, QCR8, CBP1, YJR120W, PET309, SLS1, COQ9, COQ5, NDI1, PGM2, NDE1, COX7, PPA2, COQ10, CYT1, PHO85, COX11, FUM1, MRPL51, QCR2
GO:0006743	ubiquinone metabolic process	9 of 394 (2%)	9 of 4761 (0.2%)	1.380e-07	COQ1, COQ4, COQ8, COQ6, COQ9, COQ5, COQ2, COQ3, CAT5
GO:0006744	ubiquinone biosynthetic process	9 of 394 (2%)	9 of 4761 (0.2%)	1.380e-07	COQ1, COQ4, COQ8, COQ6, COQ9, COQ5, COQ2, COQ3, CAT5
GO:0042375	quinone cofactor metabolic process	9 of 394 (2%)	9 of 4761 (0.2%)	1.380e-07	COQ1, COQ4, COQ8, COQ6, COQ9, COQ5, COQ2, COQ3, CAT5
GO:0045426	quinone cofactor biosynthetic process	9 of 394 (2%)	9 of 4761 (0.2%)	1.380e-07	COQ1, COQ4, COQ8, COQ6, COQ9, COQ5, COQ2, COQ3, CAT5
GO:0055114	oxidation-reduction process	67 of 394 (17%)	381 of 4761 (8.0%)	4.995e-07	COR1, ATP1, COQ1, ETR1, ADH5, ARA1, GRX1, COX9, REG1, PET100, KGD2, COQ4, COX20, ATP5, MRP1, BCS1, ATP17, TSA2, QCR7, RIP1, BMH1, RMD9, COQ8, PCP1, SHY1, CBP4, QCR9, COQ6, HTD2, GRE3, RPE1, TPK1, QCR8, CBP1, LIA1, BNA2, RSM26, YJR120W, ATP7, COX12, PET309, SLS1, COQ9, MSS51, DUS3, COQ5, NDI1, PGM2, NDE1, COX7, PPA2, POR1, LAT1, COQ10, CYT1, CAT5, MRPL23, ALD4, FRE3, FRE5, IRC15, PHO85, ATP4, COX1…
GO:0044237	cellular metabolic process	256 of 394 (65%)	2405 of 4761 (50.5%)	8.960e-07	CYC3, GCV3, MRPL16, COR1, MRP21, ATP1, COQ1, GAL7, GAL10, GAL1, ETR1, TRM7, SLM4, SIF2, CBP6, VMA2, ADH5, ARA1, SWC5, ARO4, MRPS5, MRPL37, MRPL27, MAL33, GRX1, MRPL32, IMG1, IMG2, PAT1, MSH3, MTF2, MRP10, COX9, CBS1, BDF2, PHO2, IWR1, DHH1, UFD2, GAL3, REG1, LYS14, TPS2, TFB5, PET100, RUB1, MTQ2, KGD2, COQ4, EBS1, HTA1, COX20, MRPL7, MSW1, RTT103, MHR1, ATP5, MRPL35, MRP1, TRP4, BCS1, ATP17, MRP2…
GO:0006091	generation of precursor metabolites and energy	39 of 394 (10%)	170 of 4761 (3.6%)	1.523e-06	COR1, ETR1, ADH5, GRX1, COX9, REG1, PET100, KGD2, COX20, BCS1, QCR7, RIP1, BMH1, RMD9, COQ8, SHY1, QCR9, TPK1, QCR8, CBP1, YJR120W, PET309, SLS1, COQ9, COQ5, NDI1, PGM2, NDE1, COX7, PPA2, COQ10, CYT1, FRE3, FRE5, PHO85, COX11, FUM1, MRPL51, QCR2
GO:0009060	aerobic respiration	23 of 394 (6%)	71 of 4761 (1.5%)	3.630e-06	COR1, ETR1, PET100, KGD2, COX20, BCS1, QCR7, RIP1, RMD9, COQ8, SHY1, QCR9, QCR8, CBP1, PET309, SLS1, COQ9, COQ5, PPA2, COX11, FUM1, MRPL51, QCR2
GO:0044249	cellular biosynthetic process	157 of 394 (40%)	1285 of 4761 (27.0%)	3.894e-06	CYC3, GCV3, MRPL16, MRP21, ATP1, COQ1, ETR1, TRM7, CBP6, VMA2, ADH5, SWC5, ARO4, MRPS5, MRPL37, MRPL27, MAL33, MRPL32, IMG1, IMG2, PAT1, MTF2, MRP10, CBS1, BDF2, PHO2, IWR1, DHH1, LYS14, TPS2, TFB5, COQ4, MRPL7, MSW1, RTT103, MHR1, ATP5, MRPL35, MRP1, TRP4, ATP17, MRP20, SSN2, YHP1, ANP1, AFG3, RSM18, PET117, YER064C, AIM10, DOT6, PRS2, RAD24, BMH1, DMC1, GUP1, RMD9, COQ8, RSM23, ITC1, ARO2, PMR1…
GO:0009987	cellular process	320 of 394 (81%)	3275 of 4761 (68.8%)	4.055e-06	CYC3, GCV3, MRPL16, COR1, MRP21, ATP1, COQ1, GAL7, GAL10, GAL1, ETR1, SCO1, TRM7, SLM4, SIF2, YMC2, CBP6, VMA2, ADH5, ARA1, PEX32, FZO1, ROT2, SWC5, ARO4, MRPS5, MRPL37, MRPL27, MAL33, GRX1, MRPL32, RVS161, IMG1, IMG2, PAT1, MSH3, OSH2, MTF2, MRP10, COX9, CBS1, BDF2, PHO2, IWR1, DHH1, UFD2, YDL206W, GAL3, VPS54, REG1, LYS14, RRG1, TPS2, TFB5, PET100, RUB1, MTQ2, KGD2, NBP2, COQ4, EBS1, HTA1, COX2…
GO:0033108	mitochondrial respiratory chain complex assembly	13 of 394 (3%)	24 of 4761 (0.5%)	6.249e-06	MRP10, PET100, COX20, EMI1, QCR7, PET117, SHY1, CBP4, COA3, MDM35, COX19, COX12, COA4
GO:0006461	protein complex assembly	33 of 394 (8%)	138 of 4761 (2.9%)	9.688e-06	CYC3, ATP1, SCO1, MRP10, PET100, COX20, ATP22, BCS1, EMI1, QCR7, AFG3, PET117, OXA1, VMA21, SHY1, CBP4, YAP1801, FMC1, COA3, ATP12, ATP7, MDM35, CYT2, CBT1, COX19, COX12, COA4, YTA12, ATP25, ATP11, ATP23, COX11, POC4
GO:0070271	protein complex biogenesis	33 of 394 (8%)	138 of 4761 (2.9%)	9.688e-06	CYC3, ATP1, SCO1, MRP10, PET100, COX20, ATP22, BCS1, EMI1, QCR7, AFG3, PET117, OXA1, VMA21, SHY1, CBP4, YAP1801, FMC1, COA3, ATP12, ATP7, MDM35, CYT2, CBT1, COX19, COX12, COA4, YTA12, ATP25, ATP11, ATP23, COX11, POC4
GO:0043623	cellular protein complex assembly	27 of 394 (7%)	100 of 4761 (2.1%)	1.396e-05	CYC3, SCO1, MRP10, PET100, COX20, BCS1, EMI1, QCR7, PET117, OXA1, VMA21, SHY1, CBP4, YAP1801, FMC1, COA3, ATP12, MDM35, CYT2, CBT1, COX19, COX12, COA4, ATP25, ATP11, ATP23, POC4
GO:0009058	biosynthetic process	157 of 394 (40%)	1308 of 4761 (27.5%)	1.528e-05	CYC3, GCV3, MRPL16, MRP21, ATP1, COQ1, ETR1, TRM7, CBP6, VMA2, ADH5, SWC5, ARO4, MRPS5, MRPL37, MRPL27, MAL33, MRPL32, IMG1, IMG2, PAT1, MTF2, MRP10, CBS1, BDF2, PHO2, IWR1, DHH1, LYS14, TPS2, TFB5, COQ4, MRPL7, MSW1, RTT103, MHR1, ATP5, MRPL35, MRP1, TRP4, ATP17, MRP20, SSN2, YHP1, ANP1, AFG3, RSM18, PET117, YER064C, AIM10, DOT6, PRS2, RAD24, BMH1, DMC1, GUP1, RMD9, COQ8, RSM23, ITC1, ARO2, PMR1…
GO:0008152	metabolic process	264 of 394 (67%)	2561 of 4761 (53.8%)	1.545e-05	CYC3, GCV3, MRPL16, COR1, MRP21, ATP1, COQ1, GAL7, GAL10, GAL1, ETR1, TRM7, SLM4, SIF2, CBP6, VMA2, ADH5, ARA1, ROT2, SWC5, ARO4, MRPS5, MRPL37, MRPL27, MAL33, GRX1, MRPL32, IMG1, IMG2, PAT1, MSH3, OSH2, MTF2, MRP10, COX9, CBS1, BDF2, PHO2, IWR1, DHH1, UFD2, GAL3, REG1, LYS14, TPS2, TFB5, PET100, RUB1, MTQ2, KGD2, COQ4, EBS1, HTA1, COX20, MRPL7, MSW1, RTT103, MHR1, ATP5, MRPL35, MRP1, TRP4, BCS1,…
GO:0006412	translation	75 of 394 (19%)	485 of 4761 (10.2%)	1.705e-05	CYC3, GCV3, MRPL16, MRP21, TRM7, CBP6, ADH5, MRPS5, MRPL37, MRPL27, MRPL32, IMG1, IMG2, PAT1, MTF2, MRP10, CBS1, DHH1, MRPL7, MSW1, MRPL35, MRP1, MRP20, RSM18, PET117, AIM10, DOT6, RMD9, RSM23, COX18, MRPS35, CBP4, MRPL9, MTM1, RPL27A, DIA4, MTG2, PTH1, MGA2, MRPL8, MRPL49, RPL39, RSM26, RSM7, MET14, TEF4, CTK1, MRPL38, MST1, MRPL20, SLS1, MRPL15, NAM2, MRPL4, MTG1, MRPS8, HER2, MRP7, SWS2, MRPL2…
GO:0071822	protein complex subunit organization	34 of 394 (9%)	158 of 4761 (3.3%)	9.632e-05	CYC3, ATP1, SCO1, MRP10, PET100, COX20, ATP22, BCS1, EMI1, QCR7, AFG3, PET117, OXA1, VMA21, SHY1, CBP4, YAP1801, FMC1, COA3, ATP12, ATP7, MDM35, CYT2, CBT1, COX19, COX12, COA4, YTA12, ATP25, ATP11, ATP23, MRPL23, COX11, POC4
GO:0034645	cellular macromolecule biosynthetic process	122 of 394 (31%)	976 of 4761 (20.5%)	1.601e-04	CYC3, GCV3, MRPL16, MRP21, TRM7, CBP6, ADH5, SWC5, MRPS5, MRPL37, MRPL27, MAL33, MRPL32, IMG1, IMG2, PAT1, MTF2, MRP10, CBS1, BDF2, PHO2, IWR1, DHH1, LYS14, TFB5, MRPL7, MSW1, RTT103, MHR1, MRPL35, MRP1, MRP20, SSN2, YHP1, ANP1, RSM18, PET117, YER064C, AIM10, DOT6, RAD24, BMH1, GUP1, RMD9, RSM23, ITC1, HUR1, GSC2, COX18, SPT4, MRPS35, CBP4, MRPL9, MTM1, RPL27A, DIA4, SRB2, IRE1, MTG2, PTH1, MGA2,…
GO:0009059	macromolecule biosynthetic process	122 of 394 (31%)	980 of 4761 (20.6%)	2.036e-04	CYC3, GCV3, MRPL16, MRP21, TRM7, CBP6, ADH5, SWC5, MRPS5, MRPL37, MRPL27, MAL33, MRPL32, IMG1, IMG2, PAT1, MTF2, MRP10, CBS1, BDF2, PHO2, IWR1, DHH1, LYS14, TFB5, MRPL7, MSW1, RTT103, MHR1, MRPL35, MRP1, MRP20, SSN2, YHP1, ANP1, RSM18, PET117, YER064C, AIM10, DOT6, RAD24, BMH1, GUP1, RMD9, RSM23, ITC1, HUR1, GSC2, COX18, SPT4, MRPS35, CBP4, MRPL9, MTM1, RPL27A, DIA4, SRB2, IRE1, MTG2, PTH1, MGA2,…
GO:0006012	galactose metabolic process	8 of 394 (2%)	11 of 4761 (0.2%)	2.240e-04	GAL7, GAL10, GAL1, GAL3, GRE3, GAL2, PGM2, GAL4
GO:0044238	primary metabolic process	238 of 394 (60%)	2297 of 4761 (48.2%)	2.365e-04	CYC3, GCV3, MRPL16, COR1, MRP21, ATP1, COQ1, GAL7, GAL10, GAL1, ETR1, TRM7, SIF2, CBP6, VMA2, ADH5, ARA1, ROT2, SWC5, ARO4, MRPS5, MRPL37, MRPL27, MAL33, GRX1, MRPL32, IMG1, IMG2, PAT1, MSH3, OSH2, MTF2, MRP10, COX9, CBS1, BDF2, PHO2, IWR1, DHH1, UFD2, GAL3, REG1, LYS14, TPS2, TFB5, RUB1, MTQ2, EBS1, HTA1, COX20, MRPL7, MSW1, RTT103, MHR1, ATP5, MRPL35, MRP1, TRP4, ATP17, MRP20, SSN2, YHP1, TSA2,…
GO:0016070	RNA metabolic process	60 of 394 (15%)	384 of 4761 (8.1%)	3.994e-04	TRM7, CBP6, PAT1, MTF2, IWR1, DHH1, TFB5, EBS1, MSW1, RTT103, SSN2, AIM10, DEG1, DBP3, RMD9, SPT4, CCM1, CBP4, PET54, ZUO1, CBP2, DIA4, SRB2, IRE1, IGO2, CBP1, CTK1, MST1, CBT1, BAS1, PET309, SWI6, MSS51, QRI5, MRPL15, RSC2, NAM2, DUS3, CDC73, CTK3, SUB1, ATP25, MTF1, TMA23, HER2, NCS2, CSE2, POP2, MSE1, THP1, CTR9, MRM1, AEP3, SUV3, SSN3, MFM1, RPS6A, CBC2, GAL4, MSS18
GO:0008535	respiratory chain complex IV assembly	9 of 394 (2%)	15 of 4761 (0.3%)	4.389e-04	SCO1, PET100, COX20, PET117, SHY1, COA3, COX19, COX12, COA4
GO:0043933	macromolecular complex subunit organization	47 of 394 (12%)	275 of 4761 (5.8%)	6.061e-04	CYC3, ATP1, SCO1, SWC5, RVS161, PAT1, MRP10, DHH1, PET100, HTA1, COX20, ATP22, BCS1, EMI1, QCR7, AFG3, PET117, OXA1, DBP3, VMA21, SHY1, CBP4, YAP1801, FMC1, TPM2, COA3, ATP12, ATP7, MDM35, NUP120, CYT2, CBT1, VPS1, COX19, COX12, COA4, RSC2, VPS71, SUB1, YTA12, ATP25, ATP11, ATP23, MRPL23, SNF2, COX11, POC4
GO:0010821	regulation of mitochondrion organization	8 of 394 (2%)	12 of 4761 (0.3%)	6.236e-04	MHR1, ATP22, PET54, COA3, PET309, MSS51, PET111, PET494
GO:0065003	macromolecular complex assembly	40 of 394 (10%)	218 of 4761 (4.6%)	6.715e-04	CYC3, ATP1, SCO1, RVS161, PAT1, MRP10, DHH1, PET100, HTA1, COX20, ATP22, BCS1, EMI1, QCR7, AFG3, PET117, OXA1, DBP3, VMA21, SHY1, CBP4, YAP1801, FMC1, COA3, ATP12, ATP7, MDM35, CYT2, CBT1, VPS1, COX19, COX12, COA4, SUB1, YTA12, ATP25, ATP11, ATP23, COX11, POC4
GO:0051186	cofactor metabolic process	29 of 394 (7%)	137 of 4761 (2.9%)	1.227e-03	COR1, COQ1, ADH5, COX9, KGD2, COQ4, ATP5, ATP17, QCR7, COQ8, QCR9, PDX1, COQ6, RPE1, QCR8, BNA2, ATP7, COQ9, NMA1, COQ5, NDI1, NDE1, LAT1, COQ2, COQ3, CAT5, ALD4, FUM1, QCR2
GO:0006733	oxidoreduction coenzyme metabolic process	16 of 394 (4%)	51 of 4761 (1.1%)	1.418e-03	COQ1, ADH5, COQ4, COQ8, COQ6, RPE1, BNA2, COQ9, NMA1, COQ5, NDI1, NDE1, COQ2, COQ3, CAT5, ALD4
GO:0033617	mitochondrial respiratory chain complex IV assembly	8 of 394 (2%)	13 of 4761 (0.3%)	1.505e-03	PET100, COX20, PET117, SHY1, COA3, COX19, COX12, COA4
GO:0070129	regulation of mitochondrial translation	7 of 394 (2%)	10 of 4761 (0.2%)	2.008e-03	ATP22, PET54, COA3, PET309, MSS51, PET111, PET494
GO:0043170	macromolecule metabolic process	196 of 394 (50%)	1849 of 4761 (38.8%)	2.364e-03	CYC3, GCV3, MRPL16, COR1, MRP21, TRM7, SIF2, CBP6, ADH5, ARA1, SWC5, ARO4, MRPS5, MRPL37, MRPL27, MAL33, GRX1, MRPL32, IMG1, IMG2, PAT1, MSH3, MTF2, MRP10, CBS1, BDF2, PHO2, IWR1, DHH1, UFD2, REG1, LYS14, TPS2, TFB5, RUB1, MTQ2, EBS1, HTA1, COX20, MRPL7, MSW1, RTT103, MHR1, MRPL35, MRP1, MRP20, SSN2, YHP1, TSA2, ANP1, AFG3, RSM18, PET117, YER064C, AIM10, DOT6, RAD24, BMH1, DMC1, DEG1, CKB1, DBP3,…
GO:0034622	cellular macromolecular complex assembly	34 of 394 (9%)	181 of 4761 (3.8%)	2.736e-03	CYC3, SCO1, RVS161, PAT1, MRP10, DHH1, PET100, HTA1, COX20, BCS1, EMI1, QCR7, PET117, OXA1, DBP3, VMA21, SHY1, CBP4, YAP1801, FMC1, COA3, ATP12, MDM35, CYT2, CBT1, VPS1, COX19, COX12, COA4, SUB1, ATP25, ATP11, ATP23, POC4
GO:0000372	Group I intron splicing	5 of 394 (1%)	5 of 4761 (0.1%)	3.128e-03	PET54, CBP2, NAM2, SUV3, MSS18
GO:0000376	RNA splicing, via transesterification reactions with guanosine as nucleophile	5 of 394 (1%)	5 of 4761 (0.1%)	3.128e-03	PET54, CBP2, NAM2, SUV3, MSS18
GO:0034621	cellular macromolecular complex subunit organization	41 of 394 (10%)	240 of 4761 (5.0%)	3.326e-03	CYC3, SCO1, SWC5, RVS161, PAT1, MRP10, DHH1, PET100, HTA1, COX20, BCS1, EMI1, QCR7, PET117, OXA1, DBP3, VMA21, SHY1, CBP4, YAP1801, FMC1, TPM2, COA3, ATP12, MDM35, NUP120, CYT2, CBT1, VPS1, COX19, COX12, COA4, RSC2, VPS71, SUB1, ATP25, ATP11, ATP23, MRPL23, SNF2, POC4
GO:0000002	mitochondrial genome maintenance	12 of 394 (3%)	32 of 4761 (0.7%)	3.534e-03	RRG1, KGD2, MHR1, CCM1, MSH1, MRPL8, ABF2, YHM2, RRG9, MGM1, MIP1, RRG8
GO:0016071	mRNA metabolic process	27 of 394 (7%)	132 of 4761 (2.8%)	5.668e-03	CBP6, PAT1, MTF2, DHH1, EBS1, SSN2, RMD9, SPT4, PET54, CBP2, IRE1, IGO2, CBP1, CTK1, CBT1, SWI6, MSS51, QRI5, CTK3, ATP25, POP2, THP1, AEP3, SSN3, MFM1, CBC2, MSS18
GO:0044260	cellular macromolecule metabolic process	189 of 394 (48%)	1791 of 4761 (37.6%)	6.365e-03	CYC3, GCV3, MRPL16, MRP21, TRM7, SIF2, CBP6, ADH5, ARA1, SWC5, ARO4, MRPS5, MRPL37, MRPL27, MAL33, GRX1, MRPL32, IMG1, IMG2, PAT1, MSH3, MTF2, MRP10, CBS1, BDF2, PHO2, IWR1, DHH1, UFD2, REG1, LYS14, TPS2, TFB5, RUB1, MTQ2, EBS1, HTA1, MRPL7, MSW1, RTT103, MHR1, MRPL35, MRP1, MRP20, SSN2, YHP1, TSA2, ANP1, AFG3, RSM18, PET117, YER064C, AIM10, DOT6, RAD24, BMH1, DMC1, DEG1, CKB1, DBP3, GUP1, RMD9, …
GO:0008219	cell death	13 of 394 (3%)	40 of 4761 (0.8%)	8.782e-03	COR1, ATP1, COX9, ATP5, ATP17, QCR7, RIP1, QCR9, QCR8, ATP7, POR1, CYT1, QCR2
GO:0016265	death	13 of 394 (3%)	40 of 4761 (0.8%)	8.782e-03	COR1, ATP1, COX9, ATP5, ATP17, QCR7, RIP1, QCR9, QCR8, ATP7, POR1, CYT1, QCR2
GO:0006139	nucleobase, nucleoside, nucleotide and nucleic acid metabolic process	116 of 394 (29%)	990 of 4761 (20.8%)	1.127e-02	COR1, ATP1, TRM7, CBP6, VMA2, ADH5, SWC5, MAL33, PAT1, MSH3, MTF2, COX9, BDF2, PHO2, IWR1, DHH1, LYS14, TFB5, EBS1, HTA1, MSW1, RTT103, MHR1, ATP5, ATP17, SSN2, YHP1, QCR7, APA2, RIP1, YER064C, AIM10, DOT6, PRS2, RAD24, DMC1, DEG1, DBP3, RMD9, ITC1, RAD54, PMR1, HUR1, SPT4, CCM1, CBP4, QCR9, PET54, ZUO1, CBP2, DIA4, SRB2, IRE1, MSH1, IGO2, DAL1, RPE1, QCR8, CBP1, BNA2, ATP7, CTK1, MST1, CBT1, BAS…
GO:0022904	respiratory electron transport chain	9 of 394 (2%)	21 of 4761 (0.4%)	1.641e-02	COX9, QCR7, RIP1, QCR9, QCR8, NDI1, COX7, CYT1, QCR2
GO:0042773	ATP synthesis coupled electron transport	9 of 394 (2%)	21 of 4761 (0.4%)	1.641e-02	COX9, QCR7, RIP1, QCR9, QCR8, NDI1, COX7, CYT1, QCR2
GO:0042775	mitochondrial ATP synthesis coupled electron transport	9 of 394 (2%)	21 of 4761 (0.4%)	1.641e-02	COX9, QCR7, RIP1, QCR9, QCR8, NDI1, COX7, CYT1, QCR2
GO:0019388	galactose catabolic process	5 of 394 (1%)	6 of 4761 (0.1%)	1.749e-02	GAL7, GAL10, GAL1, GRE3, PGM2
GO:0006397	mRNA processing	19 of 394 (5%)	81 of 4761 (1.7%)	1.815e-02	CBP6, MTF2, DHH1, SPT4, PET54, CBP2, IRE1, CBP1, CTK1, CBT1, SWI6, MSS51, QRI5, CTK3, POP2, THP1, MFM1, CBC2, MSS18
GO:0006119	oxidative phosphorylation	9 of 394 (2%)	22 of 4761 (0.5%)	2.576e-02	COX9, QCR7, RIP1, QCR9, QCR8, NDI1, COX7, CYT1, QCR2
GO:0006811	ion transport	32 of 394 (8%)	184 of 4761 (3.9%)	2.788e-02	COR1, ATP1, SCO1, SLM4, VMA2, COX9, YDL206W, ATP5, ATP17, QCR7, RIP1, FTR1, PMR1, QCR9, MTM1, QCR8, ATP7, COX19, COX12, YHM2, COX7, POR1, BOR1, CYT1, FRE3, FIT2, FIT3, FRE5, MFM1, ATP4, CTR1, QCR2
GO:0032270	positive regulation of cellular protein metabolic process	10 of 394 (3%)	28 of 4761 (0.6%)	3.738e-02	ATP22, PET54, ELM1, CTK1, PET309, MSS51, BUR2, CTK3, PET111, PET494
GO:0006122	mitochondrial electron transport, ubiquinol to cytochrome c	6 of 394 (2%)	10 of 4761 (0.2%)	4.023e-02	QCR7, RIP1, QCR9, QCR8, CYT1, QCR2
GO:0033615	mitochondrial proton-transporting ATP synthase complex assembly	6 of 394 (2%)	10 of 4761 (0.2%)	4.023e-02	OXA1, FMC1, ATP12, ATP25, ATP11, ATP23
GO:0043461	proton-transporting ATP synthase complex assembly	6 of 394 (2%)	10 of 4761 (0.2%)	4.023e-02	OXA1, FMC1, ATP12, ATP25, ATP11, ATP23
GO:0070272	proton-transporting ATP synthase complex biogenesis	6 of 394 (2%)	10 of 4761 (0.2%)	4.023e-02	OXA1, FMC1, ATP12, ATP25, ATP11, ATP23
GO:0070071	proton-transporting two-sector ATPase complex assembly	7 of 394 (2%)	14 of 4761 (0.3%)	4.279e-02	OXA1, VMA21, FMC1, ATP12, ATP25, ATP11, ATP23
GO:0022900	electron transport chain	13 of 394 (3%)	46 of 4761 (1.0%)	4.686e-02	COR1, GRX1, COX9, QCR7, RIP1, QCR9, QCR8, NDI1, COX7, CYT1, FRE3, FRE5, QCR2
ribose
GO:0007005	mitochondrion organization	58 of 189 (31%)	222 of 4761 (4.7%)	0.000e+00	MRPL16, MRP21, TCM62, FZO1, RIM1, IMG1, MRP10, QRI7, KGD2, COX20, MRPL7, MRPL35, BCS1, MRP20, EMI1, QCR7, SOM1, AFG3, RSM18, PET117, OXA1, MRPS35, CBP4, RSM27, DIA4, COX23, MSH1, PTH1, COA3, MRPL49, ATP12, YJR120W, MST1, MRPL20, COX12, FMP25, MRPL15, ATP10, ATP18, SAM37, MTG1, IMP1, MRPL33, MRP7, MRPL22, RRG9, MRPL17, ATP23, RSM19, MDM12, IFM1, MGM1, MIP1, MRPL40, RTC6, COA2, MSF1, MRPL51
GO:0032543	mitochondrial translation	27 of 189 (14%)	82 of 4761 (1.7%)	0.000e+00	MRPL16, MRP21, IMG1, MRP10, MRPL7, MRPL35, MRP20, RSM18, MRPS35, RSM27, DIA4, PTH1, MRPL49, MST1, MRPL20, MRPL15, MTG1, MRPL33, MRP7, MRPL22, MRPL17, RSM19, IFM1, MRPL40, RTC6, MSF1, MRPL51
GO:0045333	cellular respiration	26 of 189 (14%)	83 of 4761 (1.7%)	0.000e+00	KGD2, SDH4, COX20, BCS1, QCR7, RIP1, ICL1, COQ8, COX13, QCR9, QCR8, CBP1, YJR120W, MDH1, SDH2, COQ9, NDI1, COX7, COX5A, MLS1, EMI5, MDH2, CYT1, FUM1, MRPL51, QCR2
GO:0015980	energy derivation by oxidation of organic compounds	28 of 189 (15%)	133 of 4761 (2.8%)	5.092e-11	KGD2, SDH4, COX20, BCS1, SNF1, QCR7, RIP1, ICL1, SNF4, COQ8, COX13, QCR9, QCR8, CBP1, YJR120W, MDH1, SDH2, COQ9, NDI1, COX7, COX5A, MLS1, EMI5, MDH2, CYT1, FUM1, MRPL51, QCR2
GO:0009060	aerobic respiration	21 of 189 (11%)	71 of 4761 (1.5%)	6.071e-11	KGD2, SDH4, COX20, BCS1, QCR7, RIP1, ICL1, COQ8, COX13, QCR9, QCR8, CBP1, MDH1, SDH2, COQ9, MLS1, EMI5, MDH2, FUM1, MRPL51, QCR2
GO:0044237	cellular metabolic process	143 of 189 (76%)	2405 of 4761 (50.5%)	2.278e-10	ACH1, HAP3, MRPL16, MRP21, COQ1, TCM62, MIS1, CBP6, KTR4, PDB1, PAF1, RIM1, IMG1, MTF2, MRP10, CBS1, VAM6, DHH1, PPH22, MAF1, EHD3, PPH3, DNF2, INO2, KGD2, SDH4, ADK1, COX20, MRPL7, ATP5, PRO1, MRPL35, BCS1, MRP20, RPS17B, SNF1, ACN9, QCR7, RIP1, AFG3, RSM18, PET117, ICL1, ILV1, PRS2, PET122, PDA1, DEG1, SNF4, COQ8, PMR1, HUR1, COX13, HAP2, CLD1, MRPS35, CBP4, RNR4, QCR9, RSM27, MRPL9, COQ6, MTM1…
GO:0033108	mitochondrial respiratory chain complex assembly	13 of 189 (7%)	24 of 4761 (0.5%)	3.468e-10	TCM62, MRP10, COX20, EMI1, QCR7, SOM1, PET117, CBP4, COX23, COA3, COX12, FMP25, COA2
GO:0006996	organelle organization	73 of 189 (39%)	820 of 4761 (17.2%)	3.669e-10	MRPL16, MRP21, TCM62, FZO1, PAF1, RIM1, IMG1, MRP10, VAM6, QRI7, PPH22, KGD2, COX20, MRPL7, MRPL35, BCS1, NKP1, MRP20, RPS17B, EMI1, QCR7, SOM1, AFG3, RSM18, PET117, OXA1, SNF4, MRPS35, CBP4, RSM27, BUD32, DIA4, ARD1, COX23, MSH1, PTH1, POG1, COA3, MRPL49, ATP12, YJR120W, DID4, MST1, MRPL20, COX12, FMP25, PEP3, MRPL15, ATP10, ATP18, SAM37, MTG1, IMP1, MRPL33, HER2, MRP7, EAF7, MRPL22, RRG9, MRPL1…
GO:0051186	cofactor metabolic process	27 of 189 (14%)	137 of 4761 (2.9%)	7.929e-10	ACH1, COQ1, MIS1, PDB1, KGD2, SDH4, ATP5, QCR7, ICL1, PDA1, COQ8, RNR4, QCR9, COQ6, QCR8, MDH1, SDH2, COQ9, LIP2, NDI1, MLS1, EMI5, COQ3, MDH2, ALD4, FUM1, QCR2
GO:0006091	generation of precursor metabolites and energy	30 of 189 (16%)	170 of 4761 (3.6%)	8.373e-10	PDB1, KGD2, SDH4, COX20, BCS1, SNF1, QCR7, RIP1, ICL1, PDA1, SNF4, COQ8, COX13, QCR9, QCR8, CBP1, YJR120W, MDH1, SDH2, COQ9, NDI1, COX7, COX5A, MLS1, EMI5, MDH2, CYT1, FUM1, MRPL51, QCR2
GO:0055114	oxidation-reduction process	46 of 189 (24%)	381 of 4761 (8.0%)	9.214e-10	ACH1, COQ1, MIS1, PDB1, EHD3, KGD2, SDH4, COX20, ATP5, BCS1, SNF1, ACN9, QCR7, RIP1, ICL1, PDA1, SNF4, COQ8, COX13, CBP4, RNR4, QCR9, COQ6, HTD2, PKP1, QCR8, CBP1, YJR120W, MDH1, PCK1, SDH2, COX12, COQ9, ATP18, NDI1, COX7, COX5A, MLS1, EMI5, MDH2, CYT1, ALD4, ATP4, FUM1, MRPL51, QCR2
GO:0022904	respiratory electron transport chain	12 of 189 (6%)	21 of 4761 (0.4%)	1.175e-09	SDH4, QCR7, RIP1, QCR9, QCR8, SDH2, NDI1, COX7, COX5A, EMI5, CYT1, QCR2
GO:0042773	ATP synthesis coupled electron transport	12 of 189 (6%)	21 of 4761 (0.4%)	1.175e-09	SDH4, QCR7, RIP1, QCR9, QCR8, SDH2, NDI1, COX7, COX5A, EMI5, CYT1, QCR2
GO:0042775	mitochondrial ATP synthesis coupled electron transport	12 of 189 (6%)	21 of 4761 (0.4%)	1.175e-09	SDH4, QCR7, RIP1, QCR9, QCR8, SDH2, NDI1, COX7, COX5A, EMI5, CYT1, QCR2
GO:0043623	cellular protein complex assembly	23 of 189 (12%)	100 of 4761 (2.1%)	1.376e-09	TCM62, MRP10, COX20, BCS1, EMI1, QCR7, SOM1, PET117, OXA1, VMA21, CBP4, VMA22, COX23, COA3, ATP12, CBT1, COX12, FMP25, ATP10, ATP18, SAM37, ATP23, COA2
GO:0006119	oxidative phosphorylation	12 of 189 (6%)	22 of 4761 (0.5%)	2.497e-09	SDH4, QCR7, RIP1, QCR9, QCR8, SDH2, NDI1, COX7, COX5A, EMI5, CYT1, QCR2
GO:0008152	metabolic process	146 of 189 (77%)	2561 of 4761 (53.8%)	4.242e-09	ACH1, HAP3, MRPL16, MRP21, COQ1, TCM62, MIS1, CBP6, KTR4, PDB1, PAF1, RIM1, IMG1, MTF2, MRP10, CBS1, VAM6, QRI7, DHH1, PPH22, MAF1, EHD3, PPH3, DNF2, INO2, KGD2, SDH4, ADK1, COX20, MRPL7, ATP5, PRO1, MRPL35, BCS1, MRP20, RPS17B, SNF1, ACN9, QCR7, RIP1, SOM1, AFG3, RSM18, PET117, ICL1, ILV1, PRS2, PET122, PDA1, DEG1, SNF4, COQ8, PMR1, HUR1, COX13, HAP2, CLD1, MRPS35, CBP4, RNR4, QCR9, RSM27, MRPL9…
GO:0044249	cellular biosynthetic process	94 of 189 (50%)	1285 of 4761 (27.0%)	4.618e-09	HAP3, MRPL16, MRP21, COQ1, MIS1, CBP6, KTR4, PDB1, PAF1, RIM1, IMG1, MTF2, MRP10, CBS1, DHH1, MAF1, DNF2, INO2, ADK1, MRPL7, ATP5, PRO1, MRPL35, MRP20, RPS17B, ACN9, AFG3, RSM18, PET117, ILV1, PRS2, PET122, PDA1, SNF4, COQ8, PMR1, HUR1, HAP2, MRPS35, CBP4, RNR4, QCR9, RSM27, MRPL9, COQ6, MTM1, BUD32, DIA4, HTD2, GEP4, COX23, MTG2, PTH1, POG1, RPL40A, MRPL49, OPI3, MRP49, MST1, MRPL20, PCK1, ALT1,…
GO:0071842	cellular component organization at cellular level	77 of 189 (41%)	942 of 4761 (19.8%)	5.805e-09	MRPL16, MRP21, TCM62, FZO1, PAF1, RIM1, IMG1, MRP10, VAM6, QRI7, DHH1, PPH22, KGD2, COX20, MRPL7, MRPL35, BCS1, NKP1, MRP20, RPS17B, EMI1, QCR7, SOM1, AFG3, RSM18, PET117, OXA1, SNF4, VMA21, MRPS35, CBP4, RSM27, BUD32, DIA4, ARD1, VMA22, COX23, MSH1, PTH1, POG1, COA3, MRPL49, ATP12, YJR120W, DID4, MST1, CBT1, MRPL20, COX12, FMP25, PEP3, MRPL15, ATP10, ATP18, SAM37, MTG1, IMP1, MRPL33, HER2, MRP7,…
GO:0009058	biosynthetic process	94 of 189 (50%)	1308 of 4761 (27.5%)	1.394e-08	HAP3, MRPL16, MRP21, COQ1, MIS1, CBP6, KTR4, PDB1, PAF1, RIM1, IMG1, MTF2, MRP10, CBS1, DHH1, MAF1, DNF2, INO2, ADK1, MRPL7, ATP5, PRO1, MRPL35, MRP20, RPS17B, ACN9, AFG3, RSM18, PET117, ILV1, PRS2, PET122, PDA1, SNF4, COQ8, PMR1, HUR1, HAP2, MRPS35, CBP4, RNR4, QCR9, RSM27, MRPL9, COQ6, MTM1, BUD32, DIA4, HTD2, GEP4, COX23, MTG2, PTH1, POG1, RPL40A, MRPL49, OPI3, MRP49, MST1, MRPL20, PCK1, ALT1,…
GO:0009987	cellular process	168 of 189 (89%)	3275 of 4761 (68.8%)	1.583e-08	ACH1, HAP3, MRPL16, MRP21, COQ1, TCM62, MIS1, CBP6, FZO1, KTR4, PDB1, PAF1, RIM1, IMG1, MTF2, MRP10, CBS1, VAM6, QRI7, DHH1, PPH22, MAF1, EHD3, PPH3, DNF2, INO2, KGD2, SDH4, ADK1, COX20, MRPL7, ATP5, PRO1, MRPL35, BCS1, NKP1, MRP20, RPS17B, SNF1, MZM1, ACN9, EMI1, QCR7, RIP1, SOM1, AFG3, RSM18, PET117, ICL1, ILV1, PRS2, PET122, OXA1, PDA1, DEG1, MRH4, SNF4, COQ8, PMR1, HUR1, COX13, HAP2, VMA21, C…
GO:0044238	primary metabolic process	134 of 189 (71%)	2297 of 4761 (48.2%)	5.148e-08	HAP3, MRPL16, MRP21, COQ1, TCM62, MIS1, CBP6, KTR4, PDB1, PAF1, RIM1, IMG1, MTF2, MRP10, CBS1, QRI7, DHH1, PPH22, MAF1, EHD3, PPH3, DNF2, INO2, SDH4, ADK1, COX20, MRPL7, ATP5, PRO1, MRPL35, MRP20, RPS17B, SNF1, ACN9, QCR7, RIP1, SOM1, AFG3, RSM18, PET117, ICL1, ILV1, PRS2, PET122, PDA1, DEG1, SNF4, PMR1, HUR1, COX13, HAP2, CLD1, MRPS35, CBP4, RNR4, QCR9, RSM27, MRPL9, COQ6, MTM1, BUD32, CBP2, DIA…
GO:0006461	protein complex assembly	24 of 189 (13%)	138 of 4761 (2.9%)	2.399e-07	TCM62, MRP10, COX20, BCS1, EMI1, QCR7, SOM1, AFG3, PET117, OXA1, VMA21, CBP4, VMA22, COX23, COA3, ATP12, CBT1, COX12, FMP25, ATP10, ATP18, SAM37, ATP23, COA2
GO:0070271	protein complex biogenesis	24 of 189 (13%)	138 of 4761 (2.9%)	2.399e-07	TCM62, MRP10, COX20, BCS1, EMI1, QCR7, SOM1, AFG3, PET117, OXA1, VMA21, CBP4, VMA22, COX23, COA3, ATP12, CBT1, COX12, FMP25, ATP10, ATP18, SAM37, ATP23, COA2
GO:0006412	translation	48 of 189 (25%)	485 of 4761 (10.2%)	3.832e-07	MRPL16, MRP21, CBP6, IMG1, MTF2, MRP10, CBS1, DHH1, MRPL7, MRPL35, MRP20, RPS17B, RSM18, PET117, PET122, MRPS35, CBP4, RNR4, RSM27, MRPL9, MTM1, DIA4, COX23, MTG2, PTH1, RPL40A, MRPL49, MRP49, MST1, MRPL20, MRPL15, MRPL4, MTG1, MRPL33, HER2, MRP7, COX5A, RPL42A, MRPL22, MRPL17, RSM19, IFM1, RPP2A, MRS2, MRPL40, RTC6, MSF1, MRPL51
GO:0006732	coenzyme metabolic process	21 of 189 (11%)	112 of 4761 (2.4%)	7.638e-07	ACH1, COQ1, MIS1, PDB1, KGD2, SDH4, ICL1, PDA1, COQ8, COQ6, MDH1, SDH2, COQ9, LIP2, NDI1, MLS1, EMI5, COQ3, MDH2, ALD4, FUM1
GO:0006753	nucleoside phosphate metabolic process	24 of 189 (13%)	149 of 4761 (3.1%)	1.220e-06	MIS1, DNF2, SDH4, ADK1, ATP5, QCR7, RIP1, PRS2, PMR1, COX13, RNR4, QCR9, QCR8, MDH1, SDH2, COX12, ATP18, NDI1, COX7, COX5A, CYT1, ALD4, ATP4, QCR2
GO:0009117	nucleotide metabolic process	24 of 189 (13%)	149 of 4761 (3.1%)	1.220e-06	MIS1, DNF2, SDH4, ADK1, ATP5, QCR7, RIP1, PRS2, PMR1, COX13, RNR4, QCR9, QCR8, MDH1, SDH2, COX12, ATP18, NDI1, COX7, COX5A, CYT1, ALD4, ATP4, QCR2
GO:0006084	acetyl-CoA metabolic process	12 of 189 (6%)	34 of 4761 (0.7%)	1.391e-06	ACH1, PDB1, KGD2, SDH4, ICL1, PDA1, MDH1, SDH2, MLS1, EMI5, MDH2, FUM1
GO:0071841	cellular component organization or biogenesis at cellular level	83 of 189 (44%)	1180 of 4761 (24.8%)	1.797e-06	MRPL16, MRP21, TCM62, FZO1, PAF1, RIM1, IMG1, MRP10, VAM6, QRI7, DHH1, PPH22, KGD2, COX20, MRPL7, MRPL35, BCS1, NKP1, MRP20, RPS17B, EMI1, QCR7, SOM1, AFG3, RSM18, PET117, PRS2, OXA1, MRH4, SNF4, VMA21, MRPS35, CBP4, RSM27, BUD32, CBP2, DIA4, ARD1, VMA22, COX23, MSH1, PTH1, POG1, RPL40A, COA3, MRPL49, ATP12, OPI3, YJR120W, DID4, MST1, CBT1, MRPL20, COX12, FMP25, PEP3, MRPL15, ATP10, ATP18, SAM37,…
GO:0071822	protein complex subunit organization	24 of 189 (13%)	158 of 4761 (3.3%)	4.105e-06	TCM62, MRP10, COX20, BCS1, EMI1, QCR7, SOM1, AFG3, PET117, OXA1, VMA21, CBP4, VMA22, COX23, COA3, ATP12, CBT1, COX12, FMP25, ATP10, ATP18, SAM37, ATP23, COA2
GO:0034622	cellular macromolecular complex assembly	25 of 189 (13%)	181 of 4761 (3.8%)	1.425e-05	TCM62, MRP10, DHH1, COX20, BCS1, RPS17B, EMI1, QCR7, SOM1, PET117, OXA1, VMA21, CBP4, VMA22, COX23, COA3, ATP12, CBT1, COX12, FMP25, ATP10, ATP18, SAM37, ATP23, COA2
GO:0016043	cellular component organization	81 of 189 (43%)	1208 of 4761 (25.4%)	3.372e-05	MRPL16, MRP21, TCM62, FZO1, PAF1, RIM1, IMG1, MRP10, VAM6, QRI7, DHH1, PPH22, DNF2, KGD2, COX20, MRPL7, MRPL35, BCS1, NKP1, MRP20, RPS17B, SNF1, EMI1, QCR7, SOM1, AFG3, RSM18, PET117, PRS2, OXA1, SNF4, VMA21, MRPS35, CBP4, RSM27, BUD32, DIA4, ARD1, VMA22, COX23, MSH1, PTH1, POG1, COA3, MRPL49, ATP12, OPI3, YJR120W, DID4, MST1, CBT1, MRPL20, COX12, FMP25, PEP3, MRPL15, ATP10, ATP18, SAM37, MTG1, I…
GO:0010467	gene expression	71 of 189 (38%)	998 of 4761 (21.0%)	3.423e-05	HAP3, MRPL16, MRP21, CBP6, PAF1, IMG1, MTF2, MRP10, CBS1, DHH1, MAF1, INO2, COX20, MRPL7, MRPL35, MRP20, RPS17B, AFG3, RSM18, PET117, PET122, DEG1, SNF4, HAP2, MRPS35, CBP4, RNR4, RSM27, MRPL9, MTM1, BUD32, CBP2, DIA4, COX23, MTG2, PTH1, POG1, RPL40A, MRPL49, CBP1, MRP49, MST1, CBT1, MRPL20, MRPL15, MRPL4, MTG1, IMP1, CAT8, MRPL33, HER2, MRP7, COX5A, EAF7, RPL42A, MRPL22, MRPL17, ATP23, RSM19, IF…
GO:0055086	nucleobase, nucleoside and nucleotide metabolic process	24 of 189 (13%)	179 of 4761 (3.8%)	4.966e-05	MIS1, DNF2, SDH4, ADK1, ATP5, QCR7, RIP1, PRS2, PMR1, COX13, RNR4, QCR9, QCR8, MDH1, SDH2, COX12, ATP18, NDI1, COX7, COX5A, CYT1, ALD4, ATP4, QCR2
GO:0071840	cellular component organization or biogenesis	85 of 189 (45%)	1306 of 4761 (27.4%)	5.143e-05	MRPL16, MRP21, TCM62, FZO1, PAF1, RIM1, IMG1, MRP10, VAM6, QRI7, DHH1, PPH22, DNF2, KGD2, COX20, MRPL7, MRPL35, BCS1, NKP1, MRP20, RPS17B, SNF1, EMI1, QCR7, SOM1, AFG3, RSM18, PET117, PRS2, OXA1, MRH4, SNF4, VMA21, MRPS35, CBP4, RSM27, BUD32, CBP2, DIA4, ARD1, VMA22, COX23, MSH1, PTH1, POG1, RPL40A, COA3, MRPL49, ATP12, OPI3, YJR120W, DID4, MST1, CBT1, MRPL20, COX12, FMP25, PEP3, MRPL15, ATP10, A…
GO:0022900	electron transport chain	12 of 189 (6%)	46 of 4761 (1.0%)	6.489e-05	SDH4, QCR7, RIP1, QCR9, QCR8, SDH2, NDI1, COX7, COX5A, EMI5, CYT1, QCR2
GO:0044281	small molecule metabolic process	54 of 189 (29%)	681 of 4761 (14.3%)	7.983e-05	ACH1, COQ1, MIS1, PDB1, PAF1, EHD3, DNF2, KGD2, SDH4, ADK1, ATP5, PRO1, ACN9, QCR7, RIP1, ICL1, ILV1, PRS2, PDA1, COQ8, PMR1, COX13, RNR4, QCR9, COQ6, DIA4, HTD2, PKP1, QCR8, OPI3, MDH1, MST1, PCK1, SDH2, COX12, ALT1, COQ9, LIP2, FBP1, ATP18, NDI1, COX7, HER2, COX5A, MLS1, GSH2, COQ3, MDH2, CYT1, ALD4, ATP4, FUM1, MSF1, QCR2
GO:0065003	macromolecular complex assembly	26 of 189 (14%)	218 of 4761 (4.6%)	1.532e-04	TCM62, MRP10, DHH1, COX20, BCS1, RPS17B, EMI1, QCR7, SOM1, AFG3, PET117, OXA1, VMA21, CBP4, VMA22, COX23, COA3, ATP12, CBT1, COX12, FMP25, ATP10, ATP18, SAM37, ATP23, COA2
GO:0070071	proton-transporting two-sector ATPase complex assembly	7 of 189 (4%)	14 of 4761 (0.3%)	1.901e-04	OXA1, VMA21, VMA22, ATP12, ATP10, ATP18, ATP23
GO:0006099	tricarboxylic acid cycle	9 of 189 (5%)	27 of 4761 (0.6%)	2.575e-04	KGD2, SDH4, ICL1, MDH1, SDH2, MLS1, EMI5, MDH2, FUM1
GO:0009109	coenzyme catabolic process	9 of 189 (5%)	27 of 4761 (0.6%)	2.575e-04	KGD2, SDH4, ICL1, MDH1, SDH2, MLS1, EMI5, MDH2, FUM1
GO:0046356	acetyl-CoA catabolic process	9 of 189 (5%)	27 of 4761 (0.6%)	2.575e-04	KGD2, SDH4, ICL1, MDH1, SDH2, MLS1, EMI5, MDH2, FUM1
GO:0006122	mitochondrial electron transport, ubiquinol to cytochrome c	6 of 189 (3%)	10 of 4761 (0.2%)	3.354e-04	QCR7, RIP1, QCR9, QCR8, CYT1, QCR2
GO:0051187	cofactor catabolic process	9 of 189 (5%)	28 of 4761 (0.6%)	3.666e-04	KGD2, SDH4, ICL1, MDH1, SDH2, MLS1, EMI5, MDH2, FUM1
GO:0006793	phosphorus metabolic process	25 of 189 (13%)	221 of 4761 (4.6%)	7.258e-04	PPH22, PPH3, SDH4, ATP5, SNF1, QCR7, RIP1, SNF4, COX13, QCR9, BUD32, GEP4, PKP1, QCR8, MDH1, PTK1, SDH2, COX12, NDI1, COX7, COX5A, EMI5, CYT1, ATP4, QCR2
GO:0008219	cell death	10 of 189 (5%)	40 of 4761 (0.8%)	1.159e-03	SDH4, ATP5, QCR7, RIP1, QCR9, QCR8, SDH2, COX5A, CYT1, QCR2
GO:0016265	death	10 of 189 (5%)	40 of 4761 (0.8%)	1.159e-03	SDH4, ATP5, QCR7, RIP1, QCR9, QCR8, SDH2, COX5A, CYT1, QCR2
GO:0006811	ion transport	22 of 189 (12%)	184 of 4761 (3.9%)	1.302e-03	SDH4, ATP5, QCR7, RIP1, PMR1, COX13, QCR9, MTM1, SYG1, QCR8, SFC1, MDH1, SDH2, COX12, ATP18, COX7, COX5A, CYT1, MRS2, MFM1, ATP4, QCR2
GO:0042180	cellular ketone metabolic process	30 of 189 (16%)	308 of 4761 (6.5%)	1.458e-03	ACH1, COQ1, MIS1, PDB1, EHD3, KGD2, PRO1, ACN9, ICL1, ILV1, PDA1, COQ8, COQ6, DIA4, HTD2, MDH1, MST1, PCK1, ALT1, COQ9, LIP2, FBP1, HER2, MLS1, GSH2, COQ3, MDH2, ALD4, FUM1, MSF1
GO:0034621	cellular macromolecular complex subunit organization	25 of 189 (13%)	240 of 4761 (5.0%)	3.306e-03	TCM62, MRP10, DHH1, COX20, BCS1, RPS17B, EMI1, QCR7, SOM1, PET117, OXA1, VMA21, CBP4, VMA22, COX23, COA3, ATP12, CBT1, COX12, FMP25, ATP10, ATP18, SAM37, ATP23, COA2
GO:0034645	cellular macromolecule biosynthetic process	64 of 189 (34%)	976 of 4761 (20.5%)	4.273e-03	HAP3, MRPL16, MRP21, CBP6, KTR4, PAF1, RIM1, IMG1, MTF2, MRP10, CBS1, DHH1, MAF1, INO2, MRPL7, MRPL35, MRP20, RPS17B, RSM18, PET117, PET122, SNF4, HUR1, HAP2, MRPS35, CBP4, RNR4, RSM27, MRPL9, MTM1, BUD32, DIA4, COX23, MTG2, PTH1, POG1, RPL40A, MRPL49, MRP49, MST1, MRPL20, ERF2, MRPL15, MRPL4, MTG1, CAT8, MRPL33, HER2, MRP7, COX5A, EAF7, RPL42A, MRPL22, MRPL17, RSM19, IFM1, RPP2A, MIP1, MRS2, HAP…
GO:0009059	macromolecule biosynthetic process	64 of 189 (34%)	980 of 4761 (20.6%)	4.919e-03	HAP3, MRPL16, MRP21, CBP6, KTR4, PAF1, RIM1, IMG1, MTF2, MRP10, CBS1, DHH1, MAF1, INO2, MRPL7, MRPL35, MRP20, RPS17B, RSM18, PET117, PET122, SNF4, HUR1, HAP2, MRPS35, CBP4, RNR4, RSM27, MRPL9, MTM1, BUD32, DIA4, COX23, MTG2, PTH1, POG1, RPL40A, MRPL49, MRP49, MST1, MRPL20, ERF2, MRPL15, MRPL4, MTG1, CAT8, MRPL33, HER2, MRP7, COX5A, EAF7, RPL42A, MRPL22, MRPL17, RSM19, IFM1, RPP2A, MIP1, MRS2, HAP…
GO:0019538	protein metabolic process	76 of 189 (40%)	1240 of 4761 (26.0%)	5.028e-03	MRPL16, MRP21, TCM62, CBP6, KTR4, PAF1, IMG1, MTF2, MRP10, CBS1, QRI7, DHH1, PPH22, PPH3, COX20, MRPL7, PRO1, MRPL35, MRP20, RPS17B, SNF1, SOM1, AFG3, RSM18, PET117, PET122, SNF4, MRPS35, CBP4, RNR4, RSM27, MRPL9, COQ6, MTM1, BUD32, DIA4, ARD1, COX23, MTG2, PTH1, RPN10, PKP1, RPL40A, MRPL49, OPI3, DID4, MRP49, MST1, PTK1, MRPL20, DCN1, LIP2, ERF2, MRPL15, VPS36, MRPL4, MTG1, IMP1, MRPL33, HER2, M…
GO:0006743	ubiquinone metabolic process	5 of 189 (3%)	9 of 4761 (0.2%)	5.218e-03	COQ1, COQ8, COQ6, COQ9, COQ3
GO:0006744	ubiquinone biosynthetic process	5 of 189 (3%)	9 of 4761 (0.2%)	5.218e-03	COQ1, COQ8, COQ6, COQ9, COQ3
GO:0042375	quinone cofactor metabolic process	5 of 189 (3%)	9 of 4761 (0.2%)	5.218e-03	COQ1, COQ8, COQ6, COQ9, COQ3
GO:0045426	quinone cofactor biosynthetic process	5 of 189 (3%)	9 of 4761 (0.2%)	5.218e-03	COQ1, COQ8, COQ6, COQ9, COQ3
GO:0006090	pyruvate metabolic process	7 of 189 (4%)	22 of 4761 (0.5%)	7.200e-03	PDB1, ACN9, PDA1, PCK1, FBP1, MDH2, ALD4
GO:0033615	mitochondrial proton-transporting ATP synthase complex assembly	5 of 189 (3%)	10 of 4761 (0.2%)	1.010e-02	OXA1, ATP12, ATP10, ATP18, ATP23
GO:0043461	proton-transporting ATP synthase complex assembly	5 of 189 (3%)	10 of 4761 (0.2%)	1.010e-02	OXA1, ATP12, ATP10, ATP18, ATP23
GO:0070272	proton-transporting ATP synthase complex biogenesis	5 of 189 (3%)	10 of 4761 (0.2%)	1.010e-02	OXA1, ATP12, ATP10, ATP18, ATP23
GO:0051188	cofactor biosynthetic process	11 of 189 (6%)	61 of 4761 (1.3%)	1.069e-02	COQ1, MIS1, PDB1, PDA1, COQ8, RNR4, QCR9, COQ6, COQ9, LIP2, COQ3
GO:0043933	macromolecular complex subunit organization	26 of 189 (14%)	275 of 4761 (5.8%)	1.235e-02	TCM62, MRP10, DHH1, COX20, BCS1, RPS17B, EMI1, QCR7, SOM1, AFG3, PET117, OXA1, VMA21, CBP4, VMA22, COX23, COA3, ATP12, CBT1, COX12, FMP25, ATP10, ATP18, SAM37, ATP23, COA2
GO:0016310	phosphorylation	17 of 189 (9%)	144 of 4761 (3.0%)	2.270e-02	SDH4, SNF1, QCR7, RIP1, SNF4, QCR9, BUD32, PKP1, QCR8, PTK1, SDH2, NDI1, COX7, COX5A, EMI5, CYT1, QCR2
GO:0044267	cellular protein metabolic process	71 of 189 (38%)	1184 of 4761 (24.9%)	2.671e-02	MRPL16, MRP21, TCM62, CBP6, KTR4, PAF1, IMG1, MTF2, MRP10, CBS1, DHH1, PPH22, PPH3, MRPL7, PRO1, MRPL35, MRP20, RPS17B, SNF1, AFG3, RSM18, PET117, PET122, SNF4, MRPS35, CBP4, RNR4, RSM27, MRPL9, COQ6, MTM1, BUD32, DIA4, ARD1, COX23, MTG2, PTH1, RPN10, PKP1, RPL40A, MRPL49, OPI3, DID4, MRP49, MST1, PTK1, MRPL20, DCN1, LIP2, ERF2, MRPL15, VPS36, MRPL4, MTG1, IMP1, MRPL33, HER2, MRP7, COX5A, EAF7, R…
GO:0033617	mitochondrial respiratory chain complex IV assembly	5 of 189 (3%)	13 of 4761 (0.3%)	4.678e-02	COX20, PET117, COA3, COX12, COA2
GO:0071844	cellular component assembly at cellular level	25 of 189 (13%)	281 of 4761 (5.9%)	4.947e-02	TCM62, MRP10, DHH1, COX20, BCS1, RPS17B, EMI1, QCR7, SOM1, PET117, OXA1, VMA21, CBP4, VMA22, COX23, COA3, ATP12, CBT1, COX12, FMP25, ATP10, ATP18, SAM37, ATP23, COA2
ammonium
GO:0007005	mitochondrion organization	34 of 121 (28%)	222 of 4761 (4.7%)	0.000e+00	PET112, FZO1, MRPL37, IMG1, IMG2, MRP10, MRPL11, MRPL1, KGD2, MRPL35, BCS1, PET117, OXA1, PCP1, MRPS35, CBP4, PTH1, MRPL8, RSM7, MST1, MRPL20, COX12, COA4, NAM2, MRPL39, ABF2, MTG1, MTF1, POR1, SWS2, RSM19, IFM1, MGM1, MIP1
GO:0032543	mitochondrial translation	20 of 121 (17%)	82 of 4761 (1.7%)	1.892e-12	PET112, MRPL37, IMG1, IMG2, MRP10, MRPL11, MRPL1, MRPL35, MRPS35, PTH1, MRPL8, RSM7, MST1, MRPL20, NAM2, MRPL39, MTG1, SWS2, RSM19, IFM1
GO:0006743	ubiquinone metabolic process	6 of 121 (5%)	9 of 4761 (0.2%)	8.217e-06	COQ1, COQ6, COQ5, COQ2, COQ3, CAT5
GO:0006744	ubiquinone biosynthetic process	6 of 121 (5%)	9 of 4761 (0.2%)	8.217e-06	COQ1, COQ6, COQ5, COQ2, COQ3, CAT5
GO:0042375	quinone cofactor metabolic process	6 of 121 (5%)	9 of 4761 (0.2%)	8.217e-06	COQ1, COQ6, COQ5, COQ2, COQ3, CAT5
GO:0045426	quinone cofactor biosynthetic process	6 of 121 (5%)	9 of 4761 (0.2%)	8.217e-06	COQ1, COQ6, COQ5, COQ2, COQ3, CAT5
GO:0044237	cellular metabolic process	89 of 121 (74%)	2405 of 4761 (50.5%)	6.067e-05	FMT1, COR1, KTI11, PET112, COQ1, ETR1, HMT1, TEC1, PHO5, VMA2, MRPL37, GLK1, IMG1, IMG2, MTF2, MRP10, SIT4, DHH1, MRPL11, DOA4, MRPL1, TRM1, INO2, KGD2, ASP1, MRPL35, BCS1, SSN2, ACN9, GIM4, PET117, UBP3, DEG1, SNF4, POX1, VAM7, CUL3, VMA7, PCP1, RPL24B, MRPS35, CBP4, HSV2, COQ6, OPI1, SRB2, HTD2, GEP4, YCK1, STB5, PTH1, DCG1, AIM22, MRPL8, RPE1, CYC1, RSM7, SDH1, MRP49, MST1, MRPL20, SNF7, COX12…
GO:0044249	cellular biosynthetic process	58 of 121 (48%)	1285 of 4761 (27.0%)	2.205e-04	FMT1, KTI11, PET112, COQ1, ETR1, HMT1, TEC1, VMA2, MRPL37, IMG1, IMG2, MTF2, MRP10, DHH1, MRPL11, MRPL1, INO2, MRPL35, SSN2, ACN9, PET117, SNF4, VMA7, RPL24B, MRPS35, CBP4, COQ6, OPI1, SRB2, HTD2, GEP4, YCK1, STB5, PTH1, MRPL8, RPE1, RSM7, MRP49, MST1, MRPL20, FKS1, NAM2, MRPL39, COQ5, MTG1, MTF1, ADH2, SWS2, RSM19, COQ2, IFM1, GSH2, COQ3, CAT5, MCT1, MIP1, CTR1, MET16
GO:0009058	biosynthetic process	58 of 121 (48%)	1308 of 4761 (27.5%)	4.205e-04	FMT1, KTI11, PET112, COQ1, ETR1, HMT1, TEC1, VMA2, MRPL37, IMG1, IMG2, MTF2, MRP10, DHH1, MRPL11, MRPL1, INO2, MRPL35, SSN2, ACN9, PET117, SNF4, VMA7, RPL24B, MRPS35, CBP4, COQ6, OPI1, SRB2, HTD2, GEP4, YCK1, STB5, PTH1, MRPL8, RPE1, RSM7, MRP49, MST1, MRPL20, FKS1, NAM2, MRPL39, COQ5, MTG1, MTF1, ADH2, SWS2, RSM19, COQ2, IFM1, GSH2, COQ3, CAT5, MCT1, MIP1, CTR1, MET16
GO:0006996	organelle organization	42 of 121 (35%)	820 of 4761 (17.2%)	8.686e-04	PET112, FZO1, MRPL37, IMG1, IMG2, MRP10, SIT4, MRPL11, MRPL1, KGD2, MRPL35, BCS1, PET117, OXA1, SNF4, VAM7, RTG2, PCP1, MRPS35, CBP4, NEM1, PTH1, MRPL8, RSM7, MST1, VPS1, MRPL20, SNF7, COX12, COA4, NAM2, MRPL39, ABF2, MTG1, MTF1, POR1, SWS2, BNI1, RSM19, IFM1, MGM1, MIP1
GO:0006412	translation	30 of 121 (25%)	485 of 4761 (10.2%)	1.008e-03	FMT1, PET112, MRPL37, IMG1, IMG2, MTF2, MRP10, DHH1, MRPL11, MRPL1, MRPL35, PET117, RPL24B, MRPS35, CBP4, PTH1, MRPL8, RSM7, MRP49, MST1, MRPL20, NAM2, MRPL39, MTG1, ADH2, SWS2, RSM19, COQ2, IFM1, CTR1
GO:0006733	oxidoreduction coenzyme metabolic process	9 of 121 (7%)	51 of 4761 (1.1%)	1.777e-03	COQ1, COQ6, RPE1, COQ5, NDI1, ADH2, COQ2, COQ3, CAT5
GO:0008152	metabolic process	89 of 121 (74%)	2561 of 4761 (53.8%)	2.142e-03	FMT1, COR1, KTI11, PET112, COQ1, ETR1, HMT1, TEC1, PHO5, VMA2, MRPL37, GLK1, IMG1, IMG2, MTF2, MRP10, SIT4, DHH1, MRPL11, DOA4, MRPL1, TRM1, INO2, KGD2, ASP1, MRPL35, BCS1, SSN2, ACN9, GIM4, PET117, UBP3, DEG1, SNF4, POX1, VAM7, CUL3, VMA7, PCP1, RPL24B, MRPS35, CBP4, HSV2, COQ6, OPI1, SRB2, HTD2, GEP4, YCK1, STB5, PTH1, DCG1, AIM22, MRPL8, RPE1, CYC1, RSM7, SDH1, MRP49, MST1, MRPL20, SNF7, COX12…
GO:0071842	cellular component organization at cellular level	45 of 121 (37%)	942 of 4761 (19.8%)	2.214e-03	PET112, FZO1, MRPL37, IMG1, IMG2, MRP10, SIT4, DHH1, MRPL11, DOA4, MRPL1, KGD2, MRPL35, BCS1, GIM4, PET117, OXA1, SNF4, VAM7, RTG2, PCP1, MRPS35, CBP4, NEM1, PTH1, MRPL8, RSM7, MST1, VPS1, MRPL20, SNF7, COX12, COA4, NAM2, MRPL39, ABF2, MTG1, MTF1, POR1, SWS2, BNI1, RSM19, IFM1, MGM1, MIP1
GO:0010467	gene expression	46 of 121 (38%)	998 of 4761 (21.0%)	4.456e-03	FMT1, KTI11, PET112, TEC1, MRPL37, IMG1, IMG2, MTF2, MRP10, SIT4, DHH1, MRPL11, MRPL1, TRM1, INO2, MRPL35, SSN2, PET117, DEG1, SNF4, PCP1, RPL24B, MRPS35, CBP4, OPI1, SRB2, STB5, PTH1, MRPL8, RSM7, MRP49, MST1, MRPL20, QRI5, NAM2, MRPL39, MTG1, MTF1, ADH2, SWS2, RSM19, COQ2, IFM1, MRM1, MFM1, CTR1
GO:0016043	cellular component organization	52 of 121 (43%)	1208 of 4761 (25.4%)	6.300e-03	PET112, TEC1, PHO5, FZO1, MRPL37, IMG1, IMG2, MRP10, SIT4, DHH1, MRPL11, DOA4, MRPL1, KGD2, MRPL35, ATP22, BCS1, GIM4, PET117, OXA1, SNF4, VAM7, RTG2, PCP1, MRPS35, CBP4, HSV2, NEM1, YCK1, PTH1, MRPL8, RSM7, MST1, VPS1, MRPL20, SNF7, COX12, COA4, FKS1, NAM2, TUS1, MRPL39, ABF2, MTG1, MTF1, POR1, SWS2, BNI1, RSM19, IFM1, MGM1, MIP1
GO:0006732	coenzyme metabolic process	12 of 121 (10%)	112 of 4761 (2.4%)	9.451e-03	COQ1, KGD2, COQ6, RPE1, SDH1, COQ5, NDI1, ADH2, COQ2, EMI5, COQ3, CAT5
GO:0055114	oxidation-reduction process	24 of 121 (20%)	381 of 4761 (8.0%)	9.618e-03	COR1, COQ1, ETR1, KGD2, BCS1, ACN9, SNF4, POX1, PCP1, CBP4, COQ6, HTD2, RPE1, CYC1, SDH1, COX12, COQ5, NDI1, ADH2, POR1, EMI5, CAT5, MCT1, MET16
GO:0051186	cofactor metabolic process	13 of 121 (11%)	137 of 4761 (2.9%)	1.574e-02	COR1, COQ1, KGD2, COQ6, RPE1, SDH1, COQ5, NDI1, ADH2, COQ2, EMI5, COQ3, CAT5
GO:0045333	cellular respiration	10 of 121 (8%)	83 of 4761 (1.7%)	1.718e-02	COR1, ETR1, KGD2, BCS1, CYC1, SDH1, COQ5, NDI1, EMI5, MCT1
GO:0071840	cellular component organization or biogenesis	53 of 121 (44%)	1306 of 4761 (27.4%)	2.877e-02	PET112, TEC1, PHO5, FZO1, MRPL37, IMG1, IMG2, MRP10, SIT4, DHH1, MRPL11, DOA4, MRPL1, KGD2, MRPL35, ATP22, BCS1, GIM4, PET117, OXA1, SNF4, VAM7, RTG2, PCP1, MRPS35, CBP4, HSV2, NEM1, YCK1, PTH1, MRPL8, RSM7, MST1, VPS1, MRPL20, SNF7, COX12, COA4, FKS1, NAM2, TUS1, MRPL39, ABF2, MTG1, MTF1, POR1, SWS2, BNI1, RSM19, IFM1, MRM1, MGM1, MIP1
GO:0042180	cellular ketone metabolic process	20 of 121 (17%)	308 of 4761 (6.5%)	3.396e-02	FMT1, PET112, COQ1, ETR1, KGD2, ASP1, ACN9, POX1, COQ6, HTD2, MST1, NAM2, COQ5, ADH2, COQ2, GSH2, COQ3, CAT5, MCT1, MET16
GO:0044238	primary metabolic process	79 of 121 (65%)	2297 of 4761 (48.2%)	4.238e-02	FMT1, COR1, KTI11, PET112, COQ1, ETR1, HMT1, TEC1, VMA2, MRPL37, GLK1, IMG1, IMG2, MTF2, MRP10, SIT4, DHH1, MRPL11, DOA4, MRPL1, TRM1, INO2, ASP1, MRPL35, SSN2, ACN9, GIM4, PET117, UBP3, DEG1, SNF4, POX1, CUL3, VMA7, PCP1, RPL24B, MRPS35, CBP4, COQ6, OPI1, SRB2, HTD2, GEP4, YCK1, STB5, PTH1, AIM22, MRPL8, RPE1, RSM7, SDH1, MRP49, MST1, MRPL20, SNF7, COX12, QRI5, FKS1, NAM2, MRPL39, NDI1, MTG1, MT…
proline
GO:0006996	organelle organization	137 of 390 (35%)	820 of 4761 (17.2%)	0.000e+00	DEP1, ATS1, MRPL16, MRP21, RXT2, SIF2, FZO1, MRPS5, MRPL37, MRPL27, MRPL32, IMG1, IMG2, TUP1, MRP10, SIT4, RRG1, PET100, VPS41, YDR115W, MRPL1, KGD2, COX20, MRPL7, MHR1, MRPL35, MRP1, BCS1, SPT3, MRP20, EMI1, QCR7, AFG3, RSM18, PET117, OXA1, RPO41, CDC26, MAD1, VPS45, RSM23, RAD54, VAM7, RTG2, COX18, SPT4, PCP1, SHY1, CCM1, MRPS35, CBP4, RSM27, BUD32, DIA4, RRF1, MSH1, TPM2, LOH1, COA3, MRPL8, AT…
GO:0007005	mitochondrion organization	94 of 390 (24%)	222 of 4761 (4.7%)	0.000e+00	MRPL16, MRP21, FZO1, MRPS5, MRPL37, MRPL27, MRPL32, IMG1, IMG2, MRP10, RRG1, PET100, YDR115W, MRPL1, KGD2, COX20, MRPL7, MHR1, MRPL35, MRP1, BCS1, MRP20, EMI1, QCR7, AFG3, RSM18, PET117, OXA1, RPO41, RSM23, COX18, PCP1, SHY1, CCM1, MRPS35, CBP4, RSM27, DIA4, RRF1, MSH1, TPM2, COA3, MRPL8, ATP12, RSM26, RSM7, YJR120W, MGM101, MRP17, MDM35, OCT1, MRPL38, MST1, MRPL20, COX19, COX12, FMP25, SLS1, COA…
GO:0010467	gene expression	152 of 390 (39%)	998 of 4761 (21.0%)	0.000e+00	DEP1, ATS1, CYC3, HAP3, MRPL16, PTH2, MRP21, RXT2, CBP6, MRPS5, MRPL37, MRPL27, MRPL32, IMG1, TAH1, ATG15, IMG2, TUP1, MTF2, MRP10, SIT4, CBS1, DHH1, LYS14, TFB5, VPS41, YDR115W, MRPL1, INO2, COX20, MRPL7, BTT1, RTT103, MHR1, MRPL35, MRP1, SPT3, MRP20, YEA6, AFG3, GLN3, RSM18, PET117, AIM10, PET122, DEG1, WWM1, RPO41, RMD9, RSM23, COX18, SPT4, PCP1, CAF130, CCM1, MRPS35, CBP4, RSM27, MRPL9, PET54…
GO:0032543	mitochondrial translation	46 of 390 (12%)	82 of 4761 (1.7%)	0.000e+00	MRPL16, MRP21, MRPS5, MRPL37, MRPL27, MRPL32, IMG1, IMG2, MRP10, YDR115W, MRPL1, MRPL7, MRPL35, MRP1, MRP20, RSM18, RSM23, MRPS35, RSM27, DIA4, RRF1, MRPL8, RSM26, RSM7, MRP17, MRPL38, MST1, MRPL20, SLS1, MRPL15, NAM2, MTG1, MRPS8, MRP7, SWS2, MRPL22, MRPL17, MRPL10, MRPS12, IFM1, MSE1, MRPL23, MSY1, MRPL40, RTC6, MRPL51
GO:0045333	cellular respiration	36 of 390 (9%)	83 of 4761 (1.7%)	0.000e+00	COR1, ETR1, COX9, PET100, KGD2, COX20, BCS1, QCR7, RIP1, RPO41, QCR6, RMD9, COQ8, COX13, SHY1, QCR9, CBP1, CYC1, YJR120W, PET309, SLS1, COQ9, COQ5, NDI1, COX7, PPA2, IDH1, COX5A, MLS1, COQ10, CYT1, MCT1, COX11, FUM1, MRPL51, QCR2
GO:0071842	cellular component organization at cellular level	146 of 390 (37%)	942 of 4761 (19.8%)	0.000e+00	DEP1, ATS1, CYC3, MRPL16, MRP21, RXT2, SIF2, FZO1, MRPS5, MRPL37, MRPL27, MRPL32, IMG1, ATG15, IMG2, TUP1, MRP10, SIT4, DHH1, RRG1, DOA4, PET100, VPS41, YDR115W, MRPL1, KGD2, COX20, MRPL7, MHR1, MRPL35, MRP1, BCS1, SPT3, MRP20, PPM1, EMI1, QCR7, EDC3, AFG3, RSM18, PET117, OXA1, RPO41, CDC26, MAD1, VPS45, RSM23, RAD54, VAM7, RTG2, COX18, SPT4, PCP1, SHY1, CCM1, MRPS35, CBP4, RSM27, BUD32, DIA4, RR…
GO:0071841	cellular component organization or biogenesis at cellular level	160 of 390 (41%)	1180 of 4761 (24.8%)	9.580e-11	DEP1, ATS1, CYC3, MRPL16, MRP21, RXT2, SIF2, FZO1, MRPS5, MRPL37, MRPL27, MRPL32, IMG1, ATG15, IMG2, TUP1, MRP10, SIT4, DHH1, RRG1, DOA4, PET100, VPS41, YDR115W, MRPL1, KGD2, COX20, MRPL7, MHR1, MRPL35, MRP1, BCS1, SPT3, MRP20, PPM1, EMI1, QCR7, EDC3, AFG3, RSM18, PET117, PRS2, OXA1, RPO41, CDC26, MRH4, MAD1, VPS45, RSM23, RAD54, VAM7, RTG2, COX18, SPT4, PCP1, SHY1, CCM1, MRPS35, CBP4, RSM27, BUD…
GO:0009060	aerobic respiration	28 of 390 (7%)	71 of 4761 (1.5%)	2.028e-10	COR1, ETR1, PET100, KGD2, COX20, BCS1, QCR7, RIP1, RPO41, QCR6, RMD9, COQ8, COX13, SHY1, QCR9, CBP1, PET309, SLS1, COQ9, COQ5, PPA2, IDH1, MLS1, MCT1, COX11, FUM1, MRPL51, QCR2
GO:0044237	cellular metabolic process	265 of 390 (68%)	2405 of 4761 (50.5%)	2.238e-10	VPS8, DEP1, ATS1, CYC3, HAP3, MRPL16, COR1, PTH2, MRP21, ATP1, COQ1, ETR1, RXT2, SIF2, CBP6, VMA2, MRPS5, MRPL37, MRPL27, MAL32, STP22, MRPL32, IMG1, TAH1, ATG15, IMG2, TUP1, MTF2, MRP10, SIT4, COX9, CBS1, DHH1, GDH2, RRI1, LYS14, DOA4, TFB5, PET100, VPS41, YDR115W, MRPL1, INO2, KGD2, COQ4, COX20, MRPL7, BTT1, RTT103, MHR1, CPR5, MRPL35, MRP1, BCS1, ATP17, SPT3, MRP20, PPM1, TSA2, QCR7, YDR541C, …
GO:0015980	energy derivation by oxidation of organic compounds	39 of 390 (10%)	133 of 4761 (2.8%)	2.943e-10	COR1, ETR1, COX9, PET100, KGD2, COX20, BCS1, QCR7, RIP1, RPO41, QCR6, RMD9, COQ8, COX13, SHY1, QCR9, PCL7, TPK1, CBP1, CYC1, YJR120W, PET309, SLS1, COQ9, COQ5, NDI1, COX7, PPA2, IDH1, COX5A, MLS1, COQ10, CYT1, MCT1, PHO85, COX11, FUM1, MRPL51, QCR2
GO:0006412	translation	84 of 390 (22%)	485 of 4761 (10.2%)	2.344e-09	ATS1, CYC3, MRPL16, PTH2, MRP21, CBP6, MRPS5, MRPL37, MRPL27, MRPL32, IMG1, TAH1, IMG2, MTF2, MRP10, CBS1, DHH1, YDR115W, MRPL1, MRPL7, BTT1, MRPL35, MRP1, MRP20, YEA6, RSM18, PET117, AIM10, PET122, WWM1, RMD9, RSM23, COX18, MRPS35, CBP4, RSM27, MRPL9, MTM1, DIA4, RRF1, MTG2, RPL40A, MRPL8, PRY3, MIR1, RSM26, RSM7, MRP17, TEF4, CTK1, MRP49, MRPL38, MST1, MRPL20, SLS1, MRPL15, NAM2, RPL31B, MRPL4,…
GO:0016043	cellular component organization	158 of 390 (41%)	1208 of 4761 (25.4%)	4.143e-09	DEP1, ATS1, CYC3, MRPL16, MRP21, ATP1, RXT2, SIF2, FZO1, MRPS5, MRPL37, MRPL27, MRPL32, IMG1, ATG15, IMG2, TUP1, MRP10, SIT4, DHH1, RRG1, DOA4, PET100, VPS41, YDR115W, MRPL1, KGD2, COX20, MRPL7, MHR1, MRPL35, MRP1, ATP22, BCS1, SPT3, MRP20, PPM1, EMI1, QCR7, EDC3, AFG3, RSM18, PET117, PRS2, OXA1, RPO41, CDC26, MAD1, VPS45, RSM23, RAD54, VAM7, RTG2, COX18, SPT4, PCP1, SHY1, CCM1, MRPS35, CBP4, RSM…
GO:0009987	cellular process	325 of 390 (83%)	3275 of 4761 (68.8%)	5.934e-09	VPS8, DEP1, ATS1, CYC3, SEO1, HAP3, MRPL16, COR1, PTH2, MRP21, ATP1, COQ1, ETR1, RXT2, SIF2, CBP6, VMA2, FZO1, YBR241C, MRPS5, MRPL37, MRPL27, MAL32, STP22, MRPL32, IMG1, TAH1, ATG15, IMG2, TUP1, MTF2, MRP10, SIT4, COX9, CBS1, DHH1, ASF2, GDH2, RRI1, SOK1, LYS14, RRG1, DOA4, TFB5, PET100, VPS41, YDR115W, MRPL1, VBA4, INO2, KGD2, NBP2, COQ4, COX20, MRPL7, BTT1, RTT103, MHR1, CPR5, GIC2, MRPL35, MR…
GO:0033108	mitochondrial respiratory chain complex assembly	15 of 390 (4%)	24 of 4761 (0.5%)	2.034e-08	MRP10, PET100, COX20, EMI1, QCR7, PET117, SHY1, CBP4, COA3, MDM35, COX19, COX12, FMP25, COA4, COA2
GO:0071840	cellular component organization or biogenesis	165 of 390 (42%)	1306 of 4761 (27.4%)	2.169e-08	DEP1, ATS1, CYC3, MRPL16, MRP21, ATP1, RXT2, SIF2, FZO1, MRPS5, MRPL37, MRPL27, MRPL32, IMG1, ATG15, IMG2, TUP1, MRP10, SIT4, DHH1, RRG1, DOA4, PET100, VPS41, YDR115W, MRPL1, KGD2, COX20, MRPL7, MHR1, MRPL35, MRP1, ATP22, BCS1, SPT3, MRP20, PPM1, EMI1, QCR7, EDC3, AFG3, RSM18, PET117, PRS2, OXA1, RPO41, CDC26, MRH4, MAD1, VPS45, RSM23, RAD54, VAM7, RTG2, COX18, SPT4, PCP1, SHY1, CCM1, MRPS35, CBP…
GO:0008152	metabolic process	269 of 390 (69%)	2561 of 4761 (53.8%)	1.089e-07	VPS8, DEP1, ATS1, CYC3, HAP3, MRPL16, COR1, PTH2, MRP21, ATP1, COQ1, ETR1, RXT2, SIF2, CBP6, VMA2, MRPS5, MRPL37, MRPL27, MAL32, STP22, MRPL32, IMG1, TAH1, ATG15, IMG2, TUP1, MTF2, MRP10, SIT4, COX9, CBS1, DHH1, GDH2, RRI1, LYS14, DOA4, TFB5, PET100, VPS41, YDR115W, MRPL1, INO2, KGD2, COQ4, COX20, MRPL7, BTT1, RTT103, MHR1, CPR5, MRPL35, MRP1, BCS1, ATP17, SPT3, MRP20, PPM1, TSA2, QCR7, YDR541C, …
GO:0006743	ubiquinone metabolic process	9 of 390 (2%)	9 of 4761 (0.2%)	1.214e-07	COQ1, COQ4, COQ8, COQ6, COQ9, COQ5, COQ2, COQ3, CAT5
GO:0006744	ubiquinone biosynthetic process	9 of 390 (2%)	9 of 4761 (0.2%)	1.214e-07	COQ1, COQ4, COQ8, COQ6, COQ9, COQ5, COQ2, COQ3, CAT5
GO:0042375	quinone cofactor metabolic process	9 of 390 (2%)	9 of 4761 (0.2%)	1.214e-07	COQ1, COQ4, COQ8, COQ6, COQ9, COQ5, COQ2, COQ3, CAT5
GO:0045426	quinone cofactor biosynthetic process	9 of 390 (2%)	9 of 4761 (0.2%)	1.214e-07	COQ1, COQ4, COQ8, COQ6, COQ9, COQ5, COQ2, COQ3, CAT5
GO:0006091	generation of precursor metabolites and energy	40 of 390 (10%)	170 of 4761 (3.6%)	2.910e-07	COR1, ETR1, COX9, PET100, KGD2, COX20, BCS1, QCR7, RIP1, RPO41, QCR6, RMD9, COQ8, COX13, SHY1, QCR9, PCL7, TPK1, CBP1, CYC1, YJR120W, PET309, SLS1, COQ9, YLR446W, COQ5, NDI1, COX7, PPA2, IDH1, COX5A, MLS1, COQ10, CYT1, MCT1, PHO85, COX11, FUM1, MRPL51, QCR2
GO:0055114	oxidation-reduction process	67 of 390 (17%)	381 of 4761 (8.0%)	3.049e-07	COR1, ATP1, COQ1, ETR1, COX9, GDH2, PET100, KGD2, COQ4, COX20, MRP1, BCS1, ATP17, TSA2, QCR7, YDR541C, RIP1, RPO41, QCR6, RMD9, COQ8, COX13, PCP1, SHY1, CBP4, QCR9, COQ6, HTD2, CBR1, PCL7, TPK1, CBP1, CYC1, MIR1, RSM26, YJR120W, ATP7, FOX2, COX12, ERG3, PET309, SLS1, PUT1, COQ9, MSS51, COQ5, NDI1, COX7, PPA2, IDH1, COX5A, POR1, MLS1, COQ10, GPD2, CYC2, CYT1, CAT5, MRPL23, MCT1, PHO85, COX11, FUM1…
GO:0044249	cellular biosynthetic process	159 of 390 (41%)	1285 of 4761 (27.0%)	4.006e-07	DEP1, ATS1, CYC3, HAP3, MRPL16, PTH2, MRP21, ATP1, COQ1, ETR1, RXT2, CBP6, VMA2, MRPS5, MRPL37, MRPL27, MRPL32, IMG1, TAH1, IMG2, TUP1, MTF2, MRP10, CBS1, DHH1, LYS14, TFB5, YDR115W, MRPL1, INO2, COQ4, MRPL7, BTT1, RTT103, MHR1, MRPL35, MRP1, ATP17, SPT3, MRP20, YEA6, VMA8, AFG3, GLN3, RSM18, PET117, AIM10, PRS2, PET122, WWM1, RPO41, RMD9, COQ8, RSM23, PMR1, HUR1, VMA7, COX18, SPT4, CAF130, MRPS3…
GO:0034645	cellular macromolecule biosynthetic process	128 of 390 (33%)	976 of 4761 (20.5%)	1.358e-06	DEP1, ATS1, CYC3, HAP3, MRPL16, PTH2, MRP21, RXT2, CBP6, MRPS5, MRPL37, MRPL27, MRPL32, IMG1, TAH1, IMG2, TUP1, MTF2, MRP10, CBS1, DHH1, LYS14, TFB5, YDR115W, MRPL1, INO2, MRPL7, BTT1, RTT103, MHR1, MRPL35, MRP1, SPT3, MRP20, YEA6, GLN3, RSM18, PET117, AIM10, PET122, WWM1, RPO41, RMD9, RSM23, HUR1, COX18, SPT4, CAF130, MRPS35, CBP4, RSM27, MRPL9, MTM1, BUD32, OPI1, DIA4, RRF1, SRB2, REC104, MTG2,…
GO:0009058	biosynthetic process	159 of 390 (41%)	1308 of 4761 (27.5%)	1.705e-06	DEP1, ATS1, CYC3, HAP3, MRPL16, PTH2, MRP21, ATP1, COQ1, ETR1, RXT2, CBP6, VMA2, MRPS5, MRPL37, MRPL27, MRPL32, IMG1, TAH1, IMG2, TUP1, MTF2, MRP10, CBS1, DHH1, LYS14, TFB5, YDR115W, MRPL1, INO2, COQ4, MRPL7, BTT1, RTT103, MHR1, MRPL35, MRP1, ATP17, SPT3, MRP20, YEA6, VMA8, AFG3, GLN3, RSM18, PET117, AIM10, PRS2, PET122, WWM1, RPO41, RMD9, COQ8, RSM23, PMR1, HUR1, VMA7, COX18, SPT4, CAF130, MRPS3…
GO:0009059	macromolecule biosynthetic process	128 of 390 (33%)	980 of 4761 (20.6%)	1.795e-06	DEP1, ATS1, CYC3, HAP3, MRPL16, PTH2, MRP21, RXT2, CBP6, MRPS5, MRPL37, MRPL27, MRPL32, IMG1, TAH1, IMG2, TUP1, MTF2, MRP10, CBS1, DHH1, LYS14, TFB5, YDR115W, MRPL1, INO2, MRPL7, BTT1, RTT103, MHR1, MRPL35, MRP1, SPT3, MRP20, YEA6, GLN3, RSM18, PET117, AIM10, PET122, WWM1, RPO41, RMD9, RSM23, HUR1, COX18, SPT4, CAF130, MRPS35, CBP4, RSM27, MRPL9, MTM1, BUD32, OPI1, DIA4, RRF1, SRB2, REC104, MTG2,…
GO:0006461	protein complex assembly	34 of 390 (9%)	138 of 4761 (2.9%)	1.841e-06	CYC3, ATP1, MRP10, PET100, COX20, ATP22, BCS1, PPM1, EMI1, QCR7, AFG3, PET117, OXA1, MAD1, SHY1, CBP4, COA3, ATP12, ATP7, MDM35, CYT2, VPH2, CBT1, COX19, COX12, FMP25, COA4, SAM37, YTA12, ATP25, ATP23, CYC2, COX11, COA2
GO:0070271	protein complex biogenesis	34 of 390 (9%)	138 of 4761 (2.9%)	1.841e-06	CYC3, ATP1, MRP10, PET100, COX20, ATP22, BCS1, PPM1, EMI1, QCR7, AFG3, PET117, OXA1, MAD1, SHY1, CBP4, COA3, ATP12, ATP7, MDM35, CYT2, VPH2, CBT1, COX19, COX12, FMP25, COA4, SAM37, YTA12, ATP25, ATP23, CYC2, COX11, COA2
GO:0071822	protein complex subunit organization	36 of 390 (9%)	158 of 4761 (3.3%)	5.941e-06	CYC3, ATP1, MRP10, DOA4, PET100, COX20, ATP22, BCS1, PPM1, EMI1, QCR7, AFG3, PET117, OXA1, MAD1, SHY1, CBP4, COA3, ATP12, ATP7, MDM35, CYT2, VPH2, CBT1, COX19, COX12, FMP25, COA4, SAM37, YTA12, ATP25, ATP23, CYC2, MRPL23, COX11, COA2
GO:0044238	primary metabolic process	242 of 390 (62%)	2297 of 4761 (48.2%)	6.130e-06	DEP1, ATS1, CYC3, HAP3, MRPL16, COR1, PTH2, MRP21, ATP1, COQ1, ETR1, RXT2, SIF2, CBP6, VMA2, MRPS5, MRPL37, MRPL27, MAL32, STP22, MRPL32, IMG1, TAH1, ATG15, IMG2, TUP1, MTF2, MRP10, SIT4, COX9, CBS1, DHH1, GDH2, RRI1, LYS14, DOA4, TFB5, VPS41, YDR115W, MRPL1, INO2, COX20, MRPL7, BTT1, RTT103, MHR1, CPR5, MRPL35, MRP1, ATP17, SPT3, MRP20, PPM1, TSA2, QCR7, YEA6, EDC3, RIP1, VMA8, AFG3, GLN3, RSM18…
GO:0043623	cellular protein complex assembly	27 of 390 (7%)	100 of 4761 (2.1%)	1.080e-05	CYC3, MRP10, PET100, COX20, BCS1, PPM1, EMI1, QCR7, PET117, OXA1, SHY1, CBP4, COA3, ATP12, MDM35, CYT2, VPH2, CBT1, COX19, COX12, FMP25, COA4, SAM37, ATP25, ATP23, CYC2, COA2
GO:0010821	regulation of mitochondrion organization	9 of 390 (2%)	12 of 4761 (0.3%)	2.133e-05	MHR1, ATP22, PET122, PET54, COA3, PET309, MSS51, PET111, PET494
GO:0043170	macromolecule metabolic process	202 of 390 (52%)	1849 of 4761 (38.8%)	3.317e-05	DEP1, ATS1, CYC3, HAP3, MRPL16, COR1, PTH2, MRP21, RXT2, SIF2, CBP6, MRPS5, MRPL37, MRPL27, STP22, MRPL32, IMG1, TAH1, ATG15, IMG2, TUP1, MTF2, MRP10, SIT4, CBS1, DHH1, RRI1, LYS14, DOA4, TFB5, VPS41, YDR115W, MRPL1, INO2, COX20, MRPL7, BTT1, RTT103, MHR1, CPR5, MRPL35, MRP1, SPT3, MRP20, PPM1, TSA2, YEA6, EDC3, AFG3, GLN3, RSM18, PET117, AIM10, UBP3, PET122, DEG1, WWM1, RPO41, CDC26, RMD9, RSM23…
GO:0044260	cellular macromolecule metabolic process	197 of 390 (51%)	1791 of 4761 (37.6%)	3.402e-05	DEP1, ATS1, CYC3, HAP3, MRPL16, PTH2, MRP21, RXT2, SIF2, CBP6, MRPS5, MRPL37, MRPL27, STP22, MRPL32, IMG1, TAH1, ATG15, IMG2, TUP1, MTF2, MRP10, SIT4, CBS1, DHH1, RRI1, LYS14, DOA4, TFB5, VPS41, YDR115W, MRPL1, INO2, MRPL7, BTT1, RTT103, MHR1, CPR5, MRPL35, MRP1, SPT3, MRP20, PPM1, TSA2, YEA6, EDC3, AFG3, GLN3, RSM18, PET117, AIM10, UBP3, PET122, DEG1, WWM1, RPO41, CDC26, RMD9, RSM23, RAD54, HUR1…
GO:0070129	regulation of mitochondrial translation	8 of 390 (2%)	10 of 4761 (0.2%)	5.860e-05	ATP22, PET122, PET54, COA3, PET309, MSS51, PET111, PET494
GO:0033617	mitochondrial respiratory chain complex IV assembly	9 of 390 (2%)	13 of 4761 (0.3%)	6.433e-05	PET100, COX20, PET117, SHY1, COA3, COX19, COX12, COA4, COA2
GO:0044267	cellular protein metabolic process	141 of 390 (36%)	1184 of 4761 (24.9%)	1.138e-04	DEP1, ATS1, CYC3, MRPL16, PTH2, MRP21, RXT2, SIF2, CBP6, MRPS5, MRPL37, MRPL27, STP22, MRPL32, IMG1, TAH1, ATG15, IMG2, MTF2, MRP10, CBS1, DHH1, RRI1, DOA4, TFB5, VPS41, YDR115W, MRPL1, MRPL7, BTT1, CPR5, MRPL35, MRP1, SPT3, MRP20, PPM1, TSA2, YEA6, AFG3, RSM18, PET117, AIM10, UBP3, PET122, WWM1, CDC26, RMD9, RSM23, UGA1, COX18, PCP1, MRPS35, CBP4, RSM27, MRPL9, COQ6, MTM1, BUD32, DIA4, RRF1, MTG…
GO:0019538	protein metabolic process	146 of 390 (37%)	1240 of 4761 (26.0%)	1.246e-04	DEP1, ATS1, CYC3, MRPL16, COR1, PTH2, MRP21, RXT2, SIF2, CBP6, MRPS5, MRPL37, MRPL27, STP22, MRPL32, IMG1, TAH1, ATG15, IMG2, MTF2, MRP10, CBS1, DHH1, RRI1, DOA4, TFB5, VPS41, YDR115W, MRPL1, COX20, MRPL7, BTT1, CPR5, MRPL35, MRP1, SPT3, MRP20, PPM1, TSA2, YEA6, AFG3, RSM18, PET117, AIM10, UBP3, PET122, WWM1, CDC26, RMD9, RSM23, UGA1, COX18, PCP1, MRPS35, CBP4, RSM27, MRPL9, COQ6, MTM1, BUD32, DI…
GO:0022904	respiratory electron transport chain	11 of 390 (3%)	21 of 4761 (0.4%)	1.286e-04	COX9, QCR7, RIP1, QCR6, QCR9, CYC1, NDI1, COX7, COX5A, CYT1, QCR2
GO:0042773	ATP synthesis coupled electron transport	11 of 390 (3%)	21 of 4761 (0.4%)	1.286e-04	COX9, QCR7, RIP1, QCR6, QCR9, CYC1, NDI1, COX7, COX5A, CYT1, QCR2
GO:0042775	mitochondrial ATP synthesis coupled electron transport	11 of 390 (3%)	21 of 4761 (0.4%)	1.286e-04	COX9, QCR7, RIP1, QCR6, QCR9, CYC1, NDI1, COX7, COX5A, CYT1, QCR2
GO:0017004	cytochrome complex assembly	7 of 390 (2%)	8 of 4761 (0.2%)	1.394e-04	CYC3, QCR7, CBP4, CYT2, CBT1, FMP25, CYC2
GO:0006119	oxidative phosphorylation	11 of 390 (3%)	22 of 4761 (0.5%)	2.385e-04	COX9, QCR7, RIP1, QCR6, QCR9, CYC1, NDI1, COX7, COX5A, CYT1, QCR2
GO:0008535	respiratory chain complex IV assembly	9 of 390 (2%)	15 of 4761 (0.3%)	3.879e-04	PET100, COX20, PET117, SHY1, COA3, COX19, COX12, COA4, COA2
GO:0000002	mitochondrial genome maintenance	13 of 390 (3%)	32 of 4761 (0.7%)	4.020e-04	RRG1, KGD2, MHR1, RPO41, CCM1, MSH1, MRPL8, MGM101, ABF2, RRG9, MGM1, MIP1, RRG8
GO:0008219	cell death	14 of 390 (4%)	40 of 4761 (0.8%)	1.243e-03	COR1, ATP1, COX9, ATP17, QCR7, RIP1, QCR6, QCR9, MIR1, ATP7, COX5A, POR1, CYT1, QCR2
GO:0016265	death	14 of 390 (4%)	40 of 4761 (0.8%)	1.243e-03	COR1, ATP1, COX9, ATP17, QCR7, RIP1, QCR6, QCR9, MIR1, ATP7, COX5A, POR1, CYT1, QCR2
GO:0010822	positive regulation of mitochondrion organization	6 of 390 (2%)	7 of 4761 (0.1%)	1.512e-03	ATP22, PET122, PET54, MSS51, PET111, PET494
GO:0070131	positive regulation of mitochondrial translation	6 of 390 (2%)	7 of 4761 (0.1%)	1.512e-03	ATP22, PET122, PET54, MSS51, PET111, PET494
GO:0006122	mitochondrial electron transport, ubiquinol to cytochrome c	7 of 390 (2%)	10 of 4761 (0.2%)	1.807e-03	QCR7, RIP1, QCR6, QCR9, CYC1, CYT1, QCR2
GO:0000372	Group I intron splicing	5 of 390 (1%)	5 of 4761 (0.1%)	2.867e-03	PET54, CBP2, NAM2, SUV3, MSS18
GO:0000376	RNA splicing, via transesterification reactions with guanosine as nucleophile	5 of 390 (1%)	5 of 4761 (0.1%)	2.867e-03	PET54, CBP2, NAM2, SUV3, MSS18
GO:0006139	nucleobase, nucleoside, nucleotide and nucleic acid metabolic process	116 of 390 (30%)	990 of 4761 (20.8%)	6.402e-03	DEP1, ATS1, HAP3, COR1, ATP1, RXT2, CBP6, VMA2, TUP1, MTF2, SIT4, COX9, DHH1, LYS14, TFB5, MRPL1, INO2, BTT1, RTT103, MHR1, ATP17, SPT3, QCR7, EDC3, RIP1, VMA8, GLN3, AIM10, PRS2, DEG1, RPO41, QCR6, RMD9, RAD54, PMR1, HUR1, COX13, VMA7, SPT4, CAF130, CCM1, CBP4, QCR9, PET54, BUD32, OPI1, CBP2, DIA4, SRB2, MSH1, REC104, EGD2, URM1, MET18, RPL40A, MET28, RTT101, YJL070C, GON7, CBP1, MIR1, URA8, RSF…
GO:0065003	macromolecular complex assembly	37 of 390 (9%)	218 of 4761 (4.6%)	9.003e-03	CYC3, ATP1, MRP10, DHH1, PET100, COX20, ATP22, BCS1, PPM1, EMI1, QCR7, EDC3, AFG3, PET117, OXA1, MAD1, SHY1, CBP4, COA3, ATP12, ATP7, MDM35, CYT2, VPH2, CBT1, VPS1, COX19, COX12, FMP25, COA4, SAM37, YTA12, ATP25, ATP23, CYC2, COX11, COA2
GO:0016485	protein processing	11 of 390 (3%)	31 of 4761 (0.7%)	1.451e-02	ATG15, VPS41, COX20, AFG3, PCP1, OCT1, MAP1, IMP2, YTA12, IMP1, ATP23
GO:0043933	macromolecular complex subunit organization	43 of 390 (11%)	275 of 4761 (5.8%)	1.461e-02	CYC3, ATP1, TUP1, MRP10, DHH1, DOA4, PET100, COX20, ATP22, BCS1, PPM1, EMI1, QCR7, EDC3, AFG3, PET117, OXA1, MAD1, SHY1, CBP4, TPM2, COA3, ATP12, ATP7, MDM35, NUP120, CYT2, VPH2, CBT1, VPS1, COX19, COX12, FMP25, COA4, RSC2, SAM37, YTA12, ATP25, ATP23, CYC2, MRPL23, COX11, COA2
GO:0006811	ion transport	32 of 390 (8%)	184 of 4761 (3.9%)	2.189e-02	COR1, ATP1, VMA2, YBR241C, COX9, VPS41, ATP17, NHX1, QCR7, RIP1, VMA8, FTR1, QCR6, PMR1, COX13, VMA7, QCR9, MTM1, MIR1, ATP7, COX19, COX12, COX7, COX5A, POR1, MDM38, CYT1, ATX2, MFM1, VMA11, CTR1, QCR2
GO:0016070	RNA metabolic process	54 of 390 (14%)	384 of 4761 (8.1%)	2.788e-02	ATS1, CBP6, MTF2, SIT4, DHH1, TFB5, MRPL1, RTT103, SPT3, EDC3, AIM10, DEG1, RPO41, RMD9, SPT4, CCM1, CBP4, PET54, CBP2, DIA4, SRB2, URM1, MET18, RTT101, CBP1, CTK1, MST1, CBT1, PET309, PUS5, MSS51, QRI5, DCS1, MRPL15, RSC2, NAM2, CDC73, RCO1, ATP25, MTF1, HER2, ELP6, SQS1, CSE2, MSE1, MRM1, ISU2, PUS7, AEP3, SUV3, MFM1, MSY1, ELP4, MSS18
GO:0006753	nucleoside phosphate metabolic process	27 of 390 (7%)	149 of 4761 (3.1%)	4.517e-02	COR1, ATP1, VMA2, COX9, ATP17, QCR7, RIP1, VMA8, PRS2, QCR6, PMR1, COX13, VMA7, QCR9, YJL070C, MIR1, URA8, ATP7, COX12, NDI1, COX7, COX5A, GPD2, CYT1, VMA11, TKL1, QCR2
GO:0009117	nucleotide metabolic process	27 of 390 (7%)	149 of 4761 (3.1%)	4.517e-02	COR1, ATP1, VMA2, COX9, ATP17, QCR7, RIP1, VMA8, PRS2, QCR6, PMR1, COX13, VMA7, QCR9, YJL070C, MIR1, URA8, ATP7, COX12, NDI1, COX7, COX5A, GPD2, CYT1, VMA11, TKL1, QCR2
glutamate
GO:0007005	mitochondrion organization	52 of 393 (13%)	222 of 4761 (4.7%)	8.653e-10	MRP21, TCM62, MRPL37, MRPL32, IMG1, MRP10, CRD1, RRG1, KGD2, TIM11, MRP1, BCS1, MRP20, EMI1, ECM10, SHY1, CCM1, CBP4, DIA4, PTH1, COA3, MRPL8, ATP12, MDM35, MRPL38, MST1, FCJ1, MRPL20, COX12, MRPL15, ATP10, PIF1, ATP18, MRPL3, IMP2, MTG1, ATP25, MRPS8, MTF1, TOM7, MSK1, SWS2, RRG9, MRPL10, ATP11, IFM1, MGM1, MIP1, MSY1, RTC6, MSF1, TOM5
GO:0016043	cellular component organization	159 of 393 (40%)	1208 of 4761 (25.4%)	4.236e-09	SPO7, DEP1, TPD3, ATS1, DRS2, SLA1, MRP21, ATP1, TCM62, SLM4, CCZ1, BEM1, ISW1, MRPL37, SNF5, VAC17, MRPL32, FEN2, BPH1, IMG1, CDC50, OSH2, MRP10, IWR1, CRD1, DHH1, ACK1, GCS1, VPS54, RRG1, DOA4, SWF1, MKC7, KGD2, NGG1, SSD1, TIM11, MRP1, YPS7, ATP22, BCS1, SAC7, MRP20, SDC1, SNF1, EMI1, ECM10, FCY2, GET2, SWI4, SPT2, VPS45, SNF4, KEM1, EMP24, VAM7, RTG2, PRP18, SHY1, CCM1, KRE11, CBP4, SMI1, GCN…
GO:0006996	organelle organization	120 of 393 (31%)	820 of 4761 (17.2%)	6.471e-09	SPO7, DEP1, TPD3, ATS1, DRS2, SLA1, MRP21, TCM62, CCZ1, ISW1, MRPL37, SNF5, VAC17, MRPL32, IMG1, MRP10, IWR1, CRD1, GCS1, RRG1, SWF1, KGD2, NGG1, SSD1, TIM11, MRP1, BCS1, SAC7, MRP20, SDC1, EMI1, ECM10, FCY2, GET2, SPT2, VPS45, SNF4, KEM1, EMP24, VAM7, RTG2, SHY1, CCM1, CBP4, GCN5, BUD32, DIA4, RPS27B, SLT2, OSH3, YNG2, PTH1, RRD1, BBC1, COA3, MRPL8, BCK1, SET2, ATP12, DID4, VPS24, MDM35, DEF1, M…
GO:0009987	cellular process	327 of 393 (83%)	3275 of 4761 (68.8%)	8.020e-09	VPS8, SPO7, DEP1, TPD3, ATS1, DRS2, SLA1, RPL19B, MRP21, ATP1, COQ1, CSG2, TCM62, SLM4, CCZ1, ADH5, ARA1, IFA38, ARL1, BEM1, ISW1, HIS7, MRPL37, SNF5, MAL33, EMC1, FYV5, VAC17, MRPL32, YCR023C, FEN2, BPH1, IMG1, CDC50, OSH2, MTF2, MRP10, IWR1, CRD1, DHH1, ACK1, GDH2, GCS1, MAF1, KCS1, VPS54, EHD3, RRG1, RTR2, DOA4, PPH3, TFB5, SWF1, MKC7, KGD2, NBP2, CWC15, NGG1, SDH4, RTT103, SSD1, PRO1, CPR5, T…
GO:0016192	vesicle-mediated transport	56 of 393 (14%)	275 of 4761 (5.8%)	4.633e-08	VPS8, DRS2, SLA1, CCZ1, ARL1, FEN2, CDC50, OSH2, GCS1, VPS54, DOA4, SWF1, VPS52, VPS60, YPT31, GET2, YCK3, COG7, VPS45, MON1, PMR1, EMP24, VAM7, COG1, LST7, KRE11, VPS29, OSH3, CHS7, VPS53, SNX4, PEP8, VPS35, DID4, VPS24, VPS1, VPS51, TVP38, SNF7, RIC1, PEP3, VTA1, YPT6, SEC22, SUR4, YPT7, SSO2, PEP5, COG6, COG5, VPS68, AKR2, VPS5, RUD3, VPS30, YOP1
GO:0071840	cellular component organization or biogenesis	165 of 393 (42%)	1306 of 4761 (27.4%)	4.832e-08	SPO7, DEP1, TPD3, ATS1, DRS2, SLA1, MRP21, ATP1, TCM62, SLM4, CCZ1, BEM1, ISW1, MRPL37, SNF5, VAC17, MRPL32, FEN2, BPH1, IMG1, CDC50, OSH2, MRP10, IWR1, CRD1, DHH1, ACK1, GCS1, VPS54, RRG1, DOA4, SWF1, MKC7, KGD2, NGG1, SSD1, TIM11, MRP1, YPS7, ATP22, BCS1, SAC7, MRP20, RPS18A, SDC1, SNF1, EMI1, ECM10, FCY2, GET2, SWI4, SPT2, MRH4, VPS45, SNF4, KEM1, EMP24, VAM7, RTG2, PRP18, SHY1, CCM1, KRE11, C…
GO:0071842	cellular component organization at cellular level	129 of 393 (33%)	942 of 4761 (19.8%)	9.930e-08	SPO7, DEP1, TPD3, ATS1, DRS2, SLA1, MRP21, TCM62, CCZ1, ISW1, MRPL37, SNF5, VAC17, MRPL32, IMG1, MRP10, IWR1, CRD1, DHH1, GCS1, VPS54, RRG1, DOA4, SWF1, KGD2, NGG1, SSD1, TIM11, MRP1, BCS1, SAC7, MRP20, SDC1, EMI1, ECM10, FCY2, GET2, SPT2, VPS45, SNF4, KEM1, EMP24, VAM7, RTG2, PRP18, SHY1, CCM1, CBP4, GCN5, BUD32, DIA4, RPS27B, SLT2, OSH3, YNG2, PFS1, PTH1, RRD1, BBC1, COA3, MRPL8, BCK1, RPB4, SE…
GO:0016197	endosome transport	23 of 393 (6%)	61 of 4761 (1.3%)	1.090e-07	VPS8, VPS54, VPS52, VPS60, YPT31, VPS45, VPS29, VPS53, SNX4, PEP8, VPS35, DID4, VPS24, VPS51, SNF7, RIC1, PEP3, VTA1, YPT6, PEP5, VPS68, VPS5, VPS30
GO:0071841	cellular component organization or biogenesis at cellular level	151 of 393 (38%)	1180 of 4761 (24.8%)	2.277e-07	SPO7, DEP1, TPD3, ATS1, DRS2, SLA1, MRP21, TCM62, CCZ1, BEM1, ISW1, MRPL37, SNF5, VAC17, MRPL32, BPH1, IMG1, MRP10, IWR1, CRD1, DHH1, ACK1, GCS1, VPS54, RRG1, DOA4, SWF1, MKC7, KGD2, NGG1, SSD1, TIM11, MRP1, YPS7, BCS1, SAC7, MRP20, RPS18A, SDC1, EMI1, ECM10, FCY2, GET2, SWI4, SPT2, MRH4, VPS45, SNF4, KEM1, EMP24, VAM7, RTG2, PRP18, SHY1, CCM1, KRE11, CBP4, SMI1, GCN5, BUD32, ZUO1, DIA4, RPS27B, …
GO:0007034	vacuolar transport	31 of 393 (8%)	109 of 4761 (2.3%)	2.674e-07	VPS8, CCZ1, ARL1, VPS54, VPS52, VPS60, VPS45, MON1, VAM7, VPS53, SNX4, PEP8, VPS25, DID4, VPS24, VPS1, VPS51, SNF7, SRN2, PEP3, VTA1, YPT7, VPS71, VPS9, MVP1, PEP5, ATG2, BOR1, VPS68, SNF8, VPS30
GO:0042147	retrograde transport, endosome to Golgi	13 of 393 (3%)	25 of 4761 (0.5%)	1.194e-05	VPS54, VPS52, YPT31, VPS29, VPS53, SNX4, PEP8, VPS35, VPS51, RIC1, YPT6, VPS5, VPS30
GO:0032543	mitochondrial translation	24 of 393 (6%)	82 of 4761 (1.7%)	1.558e-05	MRP21, MRPL37, MRPL32, IMG1, MRP10, MRP1, MRP20, DIA4, PTH1, MRPL8, MRPL38, MST1, MRPL20, MRPL15, MRPL3, MTG1, MRPS8, MSK1, SWS2, MRPL10, IFM1, MSY1, RTC6, MSF1
GO:0051649	establishment of localization in cell	70 of 393 (18%)	444 of 4761 (9.3%)	2.290e-05	VPS8, DRS2, CCZ1, ARL1, BPH1, CDC50, OSH2, GCS1, VPS54, SWF1, RPS18A, VPS52, VPS60, ECM10, YPT31, GET2, COG7, VPS45, MON1, PMR1, EMP24, VAM7, COG1, LST7, KRE11, ZUO1, VPS29, OSH3, CHS7, VPS53, SNX4, GYP6, PEP8, RPB4, VPS35, VPS25, DID4, VPS24, VPS1, VPS51, SNF7, RIC1, SRN2, PEP3, VTA1, YPT6, SEC22, SUR4, YPT7, VPS71, VPS9, MVP1, IMP2, SSO2, PEP5, COG6, COG5, TOM7, MSK1, ATG2, BOR1, SHR5, VPS68, V…
GO:0046907	intracellular transport	66 of 393 (17%)	409 of 4761 (8.6%)	2.427e-05	VPS8, DRS2, CCZ1, ARL1, BPH1, CDC50, GCS1, VPS54, RPS18A, VPS52, VPS60, ECM10, YPT31, GET2, COG7, VPS45, MON1, EMP24, VAM7, COG1, LST7, KRE11, ZUO1, VPS29, CHS7, VPS53, SNX4, GYP6, PEP8, RPB4, VPS35, VPS25, DID4, VPS24, VPS1, VPS51, SNF7, RIC1, SRN2, PEP3, VTA1, YPT6, SEC22, SUR4, YPT7, VPS71, VPS9, MVP1, IMP2, SSO2, PEP5, COG6, COG5, TOM7, MSK1, ATG2, BOR1, SHR5, VPS68, VPS5, RUD3, SNF8, MFM1, V…
GO:0015031	protein transport	57 of 393 (15%)	335 of 4761 (7.0%)	3.741e-05	VPS8, DRS2, SLM4, CCZ1, ARL1, BPH1, CDC50, GCS1, VPS54, VPS52, VPS60, ECM10, YPT31, COG7, VPS45, MON1, EMP24, COG1, LST7, VPS29, CHS7, VPS53, SNX4, GYP6, PEP8, VPS35, VPS25, DID4, VPS24, VPS1, VPS51, SNF7, RIC1, SRN2, PEP3, VTA1, YPT6, SEC22, YPT7, VPS71, VPS9, MVP1, IMP2, SSO2, PEP5, COG6, COG5, TOM7, ATG2, BOR1, SHR5, VPS68, VPS5, SNF8, BTS1, VPS30, TOM5
GO:0045184	establishment of protein localization	60 of 393 (15%)	364 of 4761 (7.6%)	5.239e-05	VPS8, DRS2, SLM4, CCZ1, ARL1, BPH1, CDC50, GCS1, VPS54, DOA4, VPS52, VPS60, ECM10, YPT31, COG7, VPS45, MON1, EMP24, COG1, LST7, OPI1, VPS29, CHS7, VPS53, SNX4, GYP6, PEP8, VPS35, VPS25, DID4, VPS24, VPS1, VPS51, TVP38, SNF7, RIC1, SRN2, PEP3, VTA1, YPT6, SEC22, YPT7, VPS71, VPS9, MVP1, IMP2, SSO2, PEP5, COG6, COG5, TOM7, ATG2, BOR1, SHR5, VPS68, VPS5, SNF8, BTS1, VPS30, TOM5
GO:0044249	cellular biosynthetic process	150 of 393 (38%)	1285 of 4761 (27.0%)	2.467e-04	DEP1, ATS1, DRS2, RPL19B, MRP21, ATP1, COQ1, CSG2, ADH5, IFA38, ISW1, HIS7, MRPL37, SNF5, MAL33, MRPL32, IMG1, MTF2, MRP10, IWR1, CRD1, DHH1, MAF1, KCS1, RTR2, TFB5, SWF1, NGG1, RTT103, PRO1, TIM11, MRP1, MRP20, RPS18A, ACN9, NPP2, ECM10, GDA1, ILV1, SWI4, PET122, SPT2, PDA1, LPD1, SNF4, ARO2, PMR1, HUR1, ADE6, SRB5, CYS4, CHO2, CBP4, RNR4, QCR9, PDX1, SMI1, GCN5, COQ6, BUD32, OPI1, DIA4, RPS27B,…
GO:0009058	biosynthetic process	151 of 393 (38%)	1308 of 4761 (27.5%)	4.629e-04	DEP1, ATS1, DRS2, RPL19B, MRP21, ATP1, COQ1, CSG2, ADH5, IFA38, ISW1, HIS7, MRPL37, SNF5, MAL33, MRPL32, IMG1, MTF2, MRP10, IWR1, CRD1, DHH1, MAF1, KCS1, RTR2, TFB5, SWF1, NGG1, RTT103, PRO1, TIM11, MRP1, ARO10, MRP20, RPS18A, ACN9, NPP2, ECM10, GDA1, ILV1, SWI4, PET122, SPT2, PDA1, LPD1, SNF4, ARO2, PMR1, HUR1, ADE6, SRB5, CYS4, CHO2, CBP4, RNR4, QCR9, PDX1, SMI1, GCN5, COQ6, BUD32, OPI1, DIA4, …
GO:0033036	macromolecule localization	71 of 393 (18%)	498 of 4761 (10.5%)	1.087e-03	VPS8, DRS2, SLM4, CCZ1, ARL1, BPH1, CDC50, OSH2, DHH1, GCS1, VPS54, DOA4, RPS18A, VPS52, VPS60, ECM10, YPT31, GET2, COG7, VPS45, MON1, EMP24, COG1, PRP18, LST7, OPI1, VPS29, OSH3, CHS7, VPS53, SNX4, GYP6, PEP8, RPB4, VPS35, VPS25, DID4, VPS24, VPS1, VPS51, TVP38, SNF7, RIC1, SRN2, PEP3, VTA1, YPT6, SEC22, YPT7, VPS71, VPS9, MVP1, IMP2, SSO2, PEP5, COG6, COG5, TOM7, MSK1, ATG2, PDR17, BOR1, SHR5, …
GO:0051641	cellular localization	72 of 393 (18%)	511 of 4761 (10.7%)	1.422e-03	VPS8, DRS2, CCZ1, ARL1, BPH1, CDC50, OSH2, GCS1, VPS54, SWF1, RPS18A, VPS52, VPS60, ECM10, YPT31, GET2, COG7, VPS45, MON1, PMR1, EMP24, VAM7, COG1, PRP18, LST7, KRE11, ZUO1, VPS29, OSH3, CHS7, VPS53, SNX4, GYP6, PEP8, RPB4, VPS35, VPS25, DID4, VPS24, VPS1, VPS51, SNF7, RIC1, SRN2, PEP3, VTA1, YPT6, SEC22, SUR4, YPT7, VPS71, VPS9, MVP1, IMP2, SSO2, PEP5, COG6, COG5, TOM7, MSK1, ATG2, BOR1, SHR5, V…
GO:0048193	Golgi vesicle transport	26 of 393 (7%)	117 of 4761 (2.5%)	1.619e-03	DRS2, ARL1, GCS1, VPS54, VPS52, YPT31, GET2, COG7, VPS45, EMP24, VAM7, COG1, LST7, KRE11, CHS7, VPS53, SNX4, PEP3, SEC22, SUR4, YPT7, SSO2, PEP5, COG6, COG5, RUD3
GO:0044237	cellular metabolic process	242 of 393 (62%)	2405 of 4761 (50.5%)	2.304e-03	VPS8, DEP1, TPD3, ATS1, DRS2, RPL19B, MRP21, ATP1, COQ1, CSG2, TCM62, SLM4, CCZ1, ADH5, ARA1, IFA38, ISW1, HIS7, MRPL37, SNF5, MAL33, EMC1, MRPL32, IMG1, MTF2, MRP10, IWR1, CRD1, DHH1, GDH2, MAF1, KCS1, EHD3, RTR2, DOA4, PPH3, TFB5, SWF1, KGD2, CWC15, NGG1, SDH4, RTT103, PRO1, CPR5, TIM11, MRP1, BCS1, ARO10, MRP20, DFM1, RPS18A, TSA2, SDC1, SNF1, ACN9, NPP2, ECM10, GDA1, CAJ1, ICL1, ILV1, SWI4, Y…
GO:0008104	protein localization	61 of 393 (16%)	414 of 4761 (8.7%)	2.323e-03	VPS8, DRS2, SLM4, CCZ1, ARL1, BPH1, CDC50, GCS1, VPS54, DOA4, VPS52, VPS60, ECM10, YPT31, GET2, COG7, VPS45, MON1, EMP24, COG1, LST7, OPI1, VPS29, CHS7, VPS53, SNX4, GYP6, PEP8, VPS35, VPS25, DID4, VPS24, VPS1, VPS51, TVP38, SNF7, RIC1, SRN2, PEP3, VTA1, YPT6, SEC22, YPT7, VPS71, VPS9, MVP1, IMP2, SSO2, PEP5, COG6, COG5, TOM7, ATG2, BOR1, SHR5, VPS68, VPS5, SNF8, BTS1, VPS30, TOM5
GO:0045333	cellular respiration	20 of 393 (5%)	83 of 4761 (1.7%)	7.022e-03	KGD2, SDH4, BCS1, ICL1, COX13, SHY1, QCR9, CYC1, MDH1, SDH2, COQ9, NDI1, COX5A, CIT1, EMI5, IDH2, LSC1, MCT1, FUM1, QCR2
GO:0006084	acetyl-CoA metabolic process	12 of 393 (3%)	34 of 4761 (0.7%)	7.328e-03	KGD2, SDH4, ICL1, PDA1, PDX1, MDH1, SDH2, CIT1, EMI5, IDH2, LSC1, FUM1
GO:0006623	protein targeting to vacuole	17 of 393 (4%)	65 of 4761 (1.4%)	1.053e-02	CCZ1, ARL1, VPS45, MON1, SNX4, VPS25, VPS1, VPS51, SRN2, VPS71, VPS9, MVP1, ATG2, BOR1, VPS68, SNF8, VPS30
GO:0051186	cofactor metabolic process	27 of 393 (7%)	137 of 4761 (2.9%)	1.141e-02	COQ1, ADH5, KGD2, SDH4, ICL1, PDA1, RNR4, QCR9, PDX1, COQ6, MDH1, RMA1, ISA1, SDH2, COQ9, NMA1, NDI1, NDE1, CIT1, COQ2, EMI5, COQ3, CAT5, IDH2, LSC1, FUM1, QCR2
GO:0016044	cellular membrane organization	35 of 393 (9%)	204 of 4761 (4.3%)	1.546e-02	SPO7, DRS2, SLA1, SLM4, CCZ1, FEN2, CDC50, OSH2, CRD1, DOA4, SWF1, TIM11, GET2, VPS45, VAM7, OSH3, KEL1, SNX4, DID4, VPS24, VPS1, FCJ1, SNF7, PEP3, SEC22, YPT7, SSO2, PEP5, TOM7, ATG2, AKR2, VAM10, MGM1, VPS30, PEP4
GO:0061024	membrane organization	35 of 393 (9%)	204 of 4761 (4.3%)	1.546e-02	SPO7, DRS2, SLA1, SLM4, CCZ1, FEN2, CDC50, OSH2, CRD1, DOA4, SWF1, TIM11, GET2, VPS45, VAM7, OSH3, KEL1, SNX4, DID4, VPS24, VPS1, FCJ1, SNF7, PEP3, SEC22, YPT7, SSO2, PEP5, TOM7, ATG2, AKR2, VAM10, MGM1, VPS30, PEP4
GO:0006743	ubiquinone metabolic process	6 of 393 (2%)	9 of 4761 (0.2%)	1.741e-02	COQ1, COQ6, COQ9, COQ2, COQ3, CAT5
GO:0006744	ubiquinone biosynthetic process	6 of 393 (2%)	9 of 4761 (0.2%)	1.741e-02	COQ1, COQ6, COQ9, COQ2, COQ3, CAT5
GO:0042375	quinone cofactor metabolic process	6 of 393 (2%)	9 of 4761 (0.2%)	1.741e-02	COQ1, COQ6, COQ9, COQ2, COQ3, CAT5
GO:0045426	quinone cofactor biosynthetic process	6 of 393 (2%)	9 of 4761 (0.2%)	1.741e-02	COQ1, COQ6, COQ9, COQ2, COQ3, CAT5
GO:0008152	metabolic process	250 of 393 (64%)	2561 of 4761 (53.8%)	2.129e-02	VPS8, DEP1, TPD3, ATS1, DRS2, RPL19B, MRP21, ATP1, COQ1, CSG2, TCM62, YBR056W, SLM4, CCZ1, ADH5, ARA1, IFA38, ISW1, HIS7, MRPL37, SNF5, MAL33, EMC1, MRPL32, IMG1, OSH2, MTF2, MRP10, IWR1, CRD1, DHH1, GDH2, MAF1, KCS1, EHD3, RTR2, DOA4, PPH3, TFB5, SWF1, MKC7, KGD2, CWC15, NGG1, SDH4, RTT103, PRO1, CPR5, TIM11, MRP1, YPS7, BCS1, ARO10, MRP20, DFM1, RPS18A, TSA2, SDC1, SNF1, ACN9, NPP2, ECM10, GDA1…
GO:0006732	coenzyme metabolic process	23 of 393 (6%)	112 of 4761 (2.4%)	2.527e-02	COQ1, ADH5, KGD2, SDH4, ICL1, PDA1, PDX1, COQ6, MDH1, RMA1, SDH2, COQ9, NMA1, NDI1, NDE1, CIT1, COQ2, EMI5, COQ3, CAT5, IDH2, LSC1, FUM1
GO:0006099	tricarboxylic acid cycle	10 of 393 (3%)	27 of 4761 (0.6%)	2.590e-02	KGD2, SDH4, ICL1, MDH1, SDH2, CIT1, EMI5, IDH2, LSC1, FUM1
GO:0009109	coenzyme catabolic process	10 of 393 (3%)	27 of 4761 (0.6%)	2.590e-02	KGD2, SDH4, ICL1, MDH1, SDH2, CIT1, EMI5, IDH2, LSC1, FUM1
GO:0046356	acetyl-CoA catabolic process	10 of 393 (3%)	27 of 4761 (0.6%)	2.590e-02	KGD2, SDH4, ICL1, MDH1, SDH2, CIT1, EMI5, IDH2, LSC1, FUM1
GO:0009060	aerobic respiration	17 of 393 (4%)	71 of 4761 (1.5%)	3.673e-02	KGD2, SDH4, BCS1, ICL1, COX13, SHY1, QCR9, MDH1, SDH2, COQ9, CIT1, EMI5, IDH2, LSC1, MCT1, FUM1, QCR2
GO:0051187	cofactor catabolic process	10 of 393 (3%)	28 of 4761 (0.6%)	3.737e-02	KGD2, SDH4, ICL1, MDH1, SDH2, CIT1, EMI5, IDH2, LSC1, FUM1
glutamine
GO:0006996	organelle organization	75 of 257 (29%)	820 of 4761 (17.2%)	5.123e-04	TPD3, MRP21, IML3, GRS1, PEX32, RPS14A, IMG1, MRP10, MRPL11, RAD57, RPS11A, MRPL1, KGD2, HMO1, NGG1, UME6, MRP20, RPL12B, EMI1, RAD6, SEH1, SNF4, ITC1, KEM1, RTG2, GCN5, PTH1, YAP5, MAD2, COA3, JEM1, SET2, ATP12, EAF6, RSM26, MGM101, DID4, MDM35, RSM22, RPS27A, MST1, VPS51, SET3, SIR1, COX12, TOP3, NKP2, CDC73, IMP2, VPS20, MTG1, POM152, SGS1, INP1, PEP5, MRPL33, HHF2, YDJ1, RRG9, MSB3, ATP11, CS…
GO:0032543	mitochondrial translation	17 of 257 (7%)	82 of 4761 (1.7%)	7.879e-04	MRP21, GRS1, IMG1, MRP10, MRPL11, MRPL1, MRP20, PTH1, RSM26, RSM22, MST1, MTG1, MRPL33, RSM19, IFM1, RTC6, MSF1
GO:0007005	mitochondrion organization	30 of 257 (12%)	222 of 4761 (4.7%)	1.387e-03	MRP21, GRS1, IMG1, MRP10, MRPL11, MRPL1, KGD2, MRP20, EMI1, PTH1, COA3, ATP12, RSM26, MGM101, MDM35, RSM22, MST1, COX12, IMP2, MTG1, MRPL33, YDJ1, RRG9, ATP11, RSM19, IFM1, MGM1, MIP1, RTC6, MSF1
GO:0071842	cellular component organization at cellular level	81 of 257 (32%)	942 of 4761 (19.8%)	2.087e-03	TPD3, CYC3, MRP21, IML3, GRS1, PEX32, RPS14A, IMG1, MRP10, DHH1, MRPL11, RAD57, RPS11A, DOA4, MRPL1, KGD2, HMO1, NGG1, UME6, SEM1, MRP20, RPL12B, EMI1, RAD6, SEH1, SNF4, ITC1, KEM1, RTG2, GCN5, PTH1, YAP5, MAD2, COA3, JEM1, SET2, ATP12, EAF6, RSM26, MGM101, DID4, MDM35, RSM22, RPS27A, MST1, VPS51, SET3, SIR1, COX12, TOP3, NKP2, CDC73, IMP2, VPS20, MTG1, PKR1, POM152, SGS1, INP1, PEP5, MRPL33, PUB…
GO:0071841	cellular component organization or biogenesis at cellular level	92 of 257 (36%)	1180 of 4761 (24.8%)	2.353e-02	TPD3, CYC3, MRP21, IML3, GRS1, PEX32, RPS14A, IMG1, MRP10, DHH1, MRPL11, RAD57, RPS11A, DOA4, MRPL1, KGD2, HMO1, NGG1, UME6, SEM1, MRP20, RPL12B, EMI1, NOP16, SCW11, RAD6, SEH1, SNF4, ITC1, KEM1, RTG2, GCN5, EFG1, PRS3, WSC4, PTH1, YAP5, MAD2, COA3, JEM1, SET2, ATP12, EAF6, RSM26, MGM101, DID4, MDM35, RSM22, RPS27A, MST1, VPS51, SET3, SIR1, COX12, CCW12, HCR1, TOP3, NKP2, SFP1, CDC73, IMP2, VPS20…
GO:0016043	cellular component organization	93 of 257 (36%)	1208 of 4761 (25.4%)	3.509e-02	TPD3, CYC3, MRP21, SLM4, IML3, GRS1, PEX32, RPS14A, IMG1, KIN82, MRP10, DHH1, MRPL11, WHI4, RAD57, RPS11A, DOA4, MRPL1, KGD2, HMO1, NGG1, UME6, SEM1, MRP20, RPL12B, EMI1, SCW11, RAD6, SEH1, SNF4, ITC1, KEM1, RTG2, GCN5, PRS3, WSC4, PTH1, YAP5, MAD2, COA3, JEM1, SET2, ATP12, EAF6, RSM26, MGM101, DID4, MDM35, RSM22, RPS27A, MST1, VPS51, SET3, SIR1, COX12, CCW12, TOP3, NKP2, SFP1, CDC73, IMP2, VPS20…
arginine
urea
allantoin
GO:0007005	mitochondrion organization	50 of 270 (19%)	222 of 4761 (4.7%)	0.000e+00	MDM10, MRP21, FZO1, MRPS5, IMG1, MRP10, QRI7, MRPL11, RRG1, PET100, KGD2, MRPL35, MRP20, EMI1, PET117, OXA1, MDJ1, SHY1, CCM1, MRPS35, CBP4, PTH1, TPM2, COX16, COA3, MRPL8, RSM7, MGM101, MDM35, MRPL38, MST1, MRPL20, COX12, MRPL15, ATP10, SAM37, YTA12, MTG1, MRPS8, MTF1, SWS2, RRG9, ATP11, RSM19, IFM1, MDM20, MGM1, MIP1, MRPL40, YME1
GO:0071842	cellular component organization at cellular level	99 of 270 (37%)	942 of 4761 (19.8%)	1.468e-08	MDM10, MRP21, PEX32, FZO1, MRPS5, BIK1, IMG1, MRP10, QRI7, PHO2, IWR1, DHH1, MRPL11, RRG1, DOA4, PET100, VPS41, KGD2, HMO1, MNN10, DON1, MRPL35, MRP20, DYN2, SDC1, EMI1, PET117, OXA1, BEM2, MDJ1, RAD6, SNF4, PRP18, GSC2, SPT4, DBF2, SHY1, CCM1, MRPS35, CBP4, RTT102, NAM8, SFB3, PTH1, TPM2, YAP5, COX16, COA3, MRPL8, RSM7, MGM101, DID4, MDM35, MRPL38, MST1, VPS1, DYN1, NUP133, MRPL20, SIR1, BRE2, C…
GO:0071841	cellular component organization or biogenesis at cellular level	112 of 270 (41%)	1180 of 4761 (24.8%)	2.770e-07	MDM10, MRP21, PEX32, FZO1, MRPS5, BIK1, IMG1, MRP10, QRI7, PHO2, IWR1, DHH1, RPL35A, MRPL11, RRG1, DOA4, PET100, VPS41, KGD2, HMO1, MNN10, DON1, MRPL35, MRP20, DYN2, SDC1, EMI1, PET117, OXA1, BEM2, MDJ1, LOC1, RAD6, SNF4, RAI1, PRP18, GSC2, SPT4, DBF2, SHY1, CCM1, MRPS35, CBP4, CRH1, RTT102, ZUO1, NAM8, SFB3, PTH1, TMA108, TPM2, YAP5, COX16, COA3, MRPL8, RPS21B, RSM7, MGM101, DID4, MDM35, MRPL38,…
GO:0006996	organelle organization	87 of 270 (32%)	820 of 4761 (17.2%)	2.896e-07	MDM10, MRP21, PEX32, FZO1, MRPS5, BIK1, IMG1, MRP10, QRI7, PHO2, IWR1, MRPL11, RRG1, PET100, VPS41, KGD2, HMO1, MRPL35, MRP20, DYN2, SDC1, EMI1, PET117, OXA1, BEM2, MDJ1, RAD6, SNF4, SPT4, DBF2, SHY1, CCM1, MRPS35, CBP4, RTT102, SFB3, PTH1, TPM2, YAP5, COX16, COA3, MRPL8, RSM7, MGM101, DID4, MDM35, MRPL38, MST1, VPS1, DYN1, NUP133, MRPL20, SIR1, BRE2, COX12, SEC22, MRPL15, RSC2, ATP10, BDF1, SAM3…
GO:0071840	cellular component organization or biogenesis	119 of 270 (44%)	1306 of 4761 (27.4%)	7.796e-07	MDM10, MRP21, ATP1, TEC1, PEX32, FZO1, MRPS5, BIK1, IMG1, OSH2, MRP10, QRI7, PHO2, IWR1, DHH1, RPL35A, MRPL11, RRG1, DOA4, PET100, VPS41, KGD2, HMO1, MNN10, DON1, MRPL35, ATP22, MRP20, DYN2, SDC1, EMI1, PET117, OXA1, BEM2, MDJ1, LOC1, RAD6, SNF4, RAI1, PRP18, GSC2, SPT4, DBF2, VOA1, SHY1, CCM1, MRPS35, CBP4, CRH1, RTT102, ZUO1, NAM8, SFB3, PTH1, INP51, TMA108, TPM2, YAP5, COX16, COA3, MRPL8, RPS2…
GO:0032543	mitochondrial translation	21 of 270 (8%)	82 of 4761 (1.7%)	1.746e-06	MRP21, MRPS5, IMG1, MRP10, MRPL11, MRPL35, MRP20, MRPS35, PTH1, MRPL8, RSM7, MRPL38, MST1, MRPL20, MRPL15, MTG1, MRPS8, SWS2, RSM19, IFM1, MRPL40
GO:0016043	cellular component organization	111 of 270 (41%)	1208 of 4761 (25.4%)	2.782e-06	MDM10, MRP21, ATP1, TEC1, PEX32, FZO1, MRPS5, BIK1, IMG1, OSH2, MRP10, QRI7, PHO2, IWR1, DHH1, MRPL11, RRG1, DOA4, PET100, VPS41, KGD2, HMO1, MNN10, DON1, MRPL35, ATP22, MRP20, DYN2, SDC1, EMI1, PET117, OXA1, BEM2, MDJ1, RAD6, SNF4, PRP18, GSC2, SPT4, DBF2, VOA1, SHY1, CCM1, MRPS35, CBP4, CRH1, RTT102, NAM8, SFB3, PTH1, INP51, TPM2, YAP5, COX16, COA3, MRPL8, RSM7, MGM101, DID4, MDM35, MRPL38, MST…
GO:0044249	cellular biosynthetic process	114 of 270 (42%)	1285 of 4761 (27.0%)	1.294e-05	CNE1, MRP21, ATP1, COQ1, ETR1, TEC1, ADH5, IFA38, SLX1, MRPS5, DPB3, MAL33, AGP1, IMG1, MTF2, MRP10, BDF2, DUN1, PHO2, IWR1, HNT1, DHH1, RPL35A, MRPL11, LYS14, INO2, HMO1, MNN10, MRPL35, TRP4, MRP20, PET117, RAD6, SNF4, PMR1, HUR1, RAI1, VMA7, GSC2, SPT4, MRPS35, CBP4, QCR9, PDX1, COQ6, RTT102, VMA16, SRB2, HTD2, NAM8, PTH1, MET28, YAP5, MGA2, RTT101, MRPL8, GSM1, RPE1, RPS21B, RPL39, MIR1, ADO1,…
GO:0009058	biosynthetic process	114 of 270 (42%)	1308 of 4761 (27.5%)	3.811e-05	CNE1, MRP21, ATP1, COQ1, ETR1, TEC1, ADH5, IFA38, SLX1, MRPS5, DPB3, MAL33, AGP1, IMG1, MTF2, MRP10, BDF2, DUN1, PHO2, IWR1, HNT1, DHH1, RPL35A, MRPL11, LYS14, INO2, HMO1, MNN10, MRPL35, TRP4, MRP20, PET117, RAD6, SNF4, PMR1, HUR1, RAI1, VMA7, GSC2, SPT4, MRPS35, CBP4, QCR9, PDX1, COQ6, RTT102, VMA16, SRB2, HTD2, NAM8, PTH1, MET28, YAP5, MGA2, RTT101, MRPL8, GSM1, RPE1, RPS21B, RPL39, MIR1, ADO1,…
GO:0006461	protein complex assembly	25 of 270 (9%)	138 of 4761 (2.9%)	9.947e-05	MDM10, ATP1, BIK1, MRP10, PET100, ATP22, DYN2, EMI1, PET117, OXA1, VOA1, SHY1, CBP4, SFB3, COX16, COA3, MDM35, COX12, ATP10, GIM5, SAM37, YTA12, ATP11, BUB3, KAR3
GO:0070271	protein complex biogenesis	25 of 270 (9%)	138 of 4761 (2.9%)	9.947e-05	MDM10, ATP1, BIK1, MRP10, PET100, ATP22, DYN2, EMI1, PET117, OXA1, VOA1, SHY1, CBP4, SFB3, COX16, COA3, MDM35, COX12, ATP10, GIM5, SAM37, YTA12, ATP11, BUB3, KAR3
GO:0033108	mitochondrial respiratory chain complex assembly	10 of 270 (4%)	24 of 4761 (0.5%)	1.977e-04	MRP10, PET100, EMI1, PET117, SHY1, CBP4, COX16, COA3, MDM35, COX12
GO:0071822	protein complex subunit organization	26 of 270 (10%)	158 of 4761 (3.3%)	4.015e-04	MDM10, ATP1, BIK1, MRP10, DOA4, PET100, ATP22, DYN2, EMI1, PET117, OXA1, VOA1, SHY1, CBP4, SFB3, COX16, COA3, MDM35, COX12, ATP10, GIM5, SAM37, YTA12, ATP11, BUB3, KAR3
GO:0000002	mitochondrial genome maintenance	11 of 270 (4%)	32 of 4761 (0.7%)	4.959e-04	MDM10, QRI7, RRG1, KGD2, MDJ1, CCM1, MRPL8, MGM101, RRG9, MGM1, MIP1
GO:0010467	gene expression	90 of 270 (33%)	998 of 4761 (21.0%)	5.233e-04	CNE1, MRP21, TEC1, ADH5, MRPS5, MAL33, AGP1, IMG1, MTF2, MRP10, BDF2, PHO2, IWR1, HNT1, DHH1, RPL35A, MRPL11, LYS14, VPS41, INO2, HMO1, MRPL35, MRP20, STP1, PET117, DEG1, LOC1, RAD6, SNF4, RAI1, PRP18, SPT4, CCM1, MRPS35, CBP4, RTT102, ZUO1, SRB2, NAM8, PTH1, URM1, MET28, YAP5, MGA2, MRPL8, GSM1, RPS21B, RPL39, MIR1, RSM7, TMA19, CTK1, MRPL38, MST1, MRPL20, SIR1, BRE2, MSS51, MRPL15, RSC2, BDF1, …
GO:0043933	macromolecular complex subunit organization	36 of 270 (13%)	275 of 4761 (5.8%)	8.962e-04	MDM10, ATP1, BIK1, MRP10, DHH1, DOA4, PET100, ATP22, DYN2, EMI1, PET117, OXA1, PRP18, VOA1, SHY1, CBP4, RTT102, NAM8, SFB3, TPM2, COX16, COA3, MDM35, VPS1, NUP133, COX12, RSC2, ATP10, GIM5, SAM37, YTA12, YAF9, ATP11, BUB3, SCD6, KAR3
GO:0044085	cellular component biogenesis	50 of 270 (19%)	454 of 4761 (9.5%)	1.395e-03	MDM10, ATP1, BIK1, MRP10, DHH1, RPL35A, MRPL11, PET100, MNN10, DON1, ATP22, DYN2, EMI1, PET117, OXA1, LOC1, RAI1, PRP18, GSC2, VOA1, SHY1, CBP4, ZUO1, NAM8, SFB3, TMA108, TPM2, COX16, COA3, RPS21B, MDM35, VPS1, NUP133, COX12, ATP10, SFP1, GIM5, SAM37, YTA12, MTF1, MSG5, YGP1, BNI1, ATP11, SPO21, BUB3, MRM1, SPO19, SCD6, KAR3
GO:0034645	cellular macromolecule biosynthetic process	87 of 270 (32%)	976 of 4761 (20.5%)	1.497e-03	CNE1, MRP21, TEC1, ADH5, SLX1, MRPS5, DPB3, MAL33, AGP1, IMG1, MTF2, MRP10, BDF2, DUN1, PHO2, IWR1, HNT1, DHH1, RPL35A, MRPL11, LYS14, INO2, HMO1, MNN10, MRPL35, MRP20, PET117, RAD6, SNF4, HUR1, RAI1, GSC2, SPT4, MRPS35, CBP4, RTT102, SRB2, NAM8, PTH1, MET28, YAP5, MGA2, RTT101, MRPL8, GSM1, RPS21B, RPL39, MIR1, RSM7, TMA19, CTK1, MRPL38, MST1, MRPL20, SIR1, BRE2, MRPL15, RSC2, BDF1, SFP1, MAC1, …
GO:0006743	ubiquinone metabolic process	6 of 270 (2%)	9 of 4761 (0.2%)	1.605e-03	COQ1, COQ6, COQ9, COQ2, COQ3, CAT5
GO:0006744	ubiquinone biosynthetic process	6 of 270 (2%)	9 of 4761 (0.2%)	1.605e-03	COQ1, COQ6, COQ9, COQ2, COQ3, CAT5
GO:0042375	quinone cofactor metabolic process	6 of 270 (2%)	9 of 4761 (0.2%)	1.605e-03	COQ1, COQ6, COQ9, COQ2, COQ3, CAT5
GO:0045426	quinone cofactor biosynthetic process	6 of 270 (2%)	9 of 4761 (0.2%)	1.605e-03	COQ1, COQ6, COQ9, COQ2, COQ3, CAT5
GO:0009059	macromolecule biosynthetic process	87 of 270 (32%)	980 of 4761 (20.6%)	1.792e-03	CNE1, MRP21, TEC1, ADH5, SLX1, MRPS5, DPB3, MAL33, AGP1, IMG1, MTF2, MRP10, BDF2, DUN1, PHO2, IWR1, HNT1, DHH1, RPL35A, MRPL11, LYS14, INO2, HMO1, MNN10, MRPL35, MRP20, PET117, RAD6, SNF4, HUR1, RAI1, GSC2, SPT4, MRPS35, CBP4, RTT102, SRB2, NAM8, PTH1, MET28, YAP5, MGA2, RTT101, MRPL8, GSM1, RPS21B, RPL39, MIR1, RSM7, TMA19, CTK1, MRPL38, MST1, MRPL20, SIR1, BRE2, MRPL15, RSC2, BDF1, SFP1, MAC1, …
GO:0065003	macromolecular complex assembly	30 of 270 (11%)	218 of 4761 (4.6%)	2.667e-03	MDM10, ATP1, BIK1, MRP10, DHH1, PET100, ATP22, DYN2, EMI1, PET117, OXA1, PRP18, VOA1, SHY1, CBP4, NAM8, SFB3, COX16, COA3, MDM35, VPS1, COX12, ATP10, GIM5, SAM37, YTA12, ATP11, BUB3, SCD6, KAR3
GO:0009987	cellular process	218 of 270 (81%)	3275 of 4761 (68.8%)	2.766e-03	MDM10, CNE1, COR1, MRP21, ATP1, COQ1, GAL10, ETR1, TEC1, ADH5, ARA1, IFA38, PEX32, FZO1, SLX1, YBR235W, MRPS5, DPB3, MAL33, AGP1, BIK1, FYV5, IMG1, OSH2, MTF2, MRP10, BDF2, DUN1, QRI7, PHO2, IWR1, HNT1, DHH1, RPL35A, MRPL11, GCV1, REG1, LYS14, RRG1, DOA4, PET100, VPS41, INO2, KGD2, HMO1, PLP1, MNN10, DON1, CPR5, MRPL35, TRP4, MRP20, DYN2, PPN1, TSA2, STP1, SDC1, EMI1, PET117, FCY21, ICL1, FTR1, U…
GO:0022607	cellular component assembly	38 of 270 (14%)	316 of 4761 (6.6%)	3.666e-03	MDM10, ATP1, BIK1, MRP10, DHH1, PET100, MNN10, DON1, ATP22, DYN2, EMI1, PET117, OXA1, PRP18, GSC2, VOA1, SHY1, CBP4, NAM8, SFB3, TPM2, COX16, COA3, MDM35, VPS1, COX12, ATP10, GIM5, SAM37, YTA12, YGP1, BNI1, ATP11, SPO21, BUB3, SPO19, SCD6, KAR3
GO:0009060	aerobic respiration	14 of 270 (5%)	71 of 4761 (1.5%)	2.302e-02	COR1, ETR1, PET100, KGD2, ICL1, SHY1, QCR9, ADE16, COQ9, MIC17, IDH1, MDH2, MCT1, QCR2
GO:0043623	cellular protein complex assembly	17 of 270 (6%)	100 of 4761 (2.1%)	2.551e-02	MRP10, PET100, DYN2, EMI1, PET117, OXA1, SHY1, CBP4, SFB3, COX16, COA3, MDM35, COX12, ATP10, GIM5, SAM37, ATP11
GO:0033617	mitochondrial respiratory chain complex IV assembly	6 of 270 (2%)	13 of 4761 (0.3%)	2.701e-02	PET100, PET117, SHY1, COX16, COA3, COX12
GO:0044238	primary metabolic process	162 of 270 (60%)	2297 of 4761 (48.2%)	3.064e-02	CNE1, COR1, MRP21, ATP1, COQ1, GAL10, ETR1, TEC1, ADH5, ARA1, IFA38, SLX1, MRPS5, DPB3, MAL33, AGP1, IMG1, OSH2, MTF2, MRP10, BDF2, DUN1, QRI7, PHO2, IWR1, HNT1, DHH1, RPL35A, MRPL11, GCV1, REG1, LYS14, DOA4, VPS41, INO2, HMO1, PLP1, MNN10, CPR5, MRPL35, TRP4, MRP20, TSA2, STP1, SDC1, PET117, ICL1, UBP3, DEG1, MDJ1, DAK2, LOC1, RAD6, SNF4, PMR1, HUR1, RAI1, PRP18, VMA7, GSC2, SPT4, DBF2, CCM1, MR…
GO:0010556	regulation of macromolecule biosynthetic process	57 of 270 (21%)	614 of 4761 (12.9%)	4.970e-02	RBG1, TEC1, DPB3, MAL33, BDF2, DUN1, PHO2, IWR1, DHH1, REG1, LYS14, DOA4, INO2, HMO1, PLP1, ATP22, STP1, SDC1, EMI1, RAD6, SNF4, RAI1, ORM1, SPT4, RTT102, ZUO1, SRB2, MET28, YAP5, MGA2, COA3, GSM1, CTK1, VPS1, SIR1, BRE2, RFX1, MSS51, RSC2, BDF1, MAC1, ASC1, MTF1, PET111, SSN8, MKS1, YAF9, THO2, RPL18B, CSE2, CTR9, SSN3, LGE1, RPL1A, TKL1, SCD6, HDA3

## Sheet: KEGG
glucose
galactose
190	Oxidative phosphorylation	20 of 396 (5%)	53 of 4761 (1.1%)	8.512e-08	COR1, ATP1, VMA2, COX9, ATP5, ATP17, QCR7, RIP1, QCR9, QCR8, ATP7, COX12, NDI1, NDE1, COX7, PPA2, CYT1, ATP4, COX11, QCR2
130	Ubiquinone and other terpenoid-quinone biosynthesis	5 of 396 (1%)	6 of 4761 (0.1%)	7.608e-04	COQ6, COQ5, COQ2, COQ3, CAT5
970	Aminoacyl-tRNA biosynthesis	7 of 396 (2%)	17 of 4761 (0.4%)	8.525e-03	MSW1, AIM10, DIA4, MST1, NAM2, HER2, MSE1
1100	Metabolic pathways	52 of 396 (13%)	392 of 4761 (8.2%)	1.200e-02	COR1, ATP1, GAL7, GAL10, GAL1, ETR1, VMA2, ADH5, ROT2, ARO4, COX9, GAL3, KGD2, ATP5, TRP4, ATP17, QCR7, RIP1, ANP1, PRS2, ARO2, QCR9, COQ6, GRE3, DAL1, AIM22, RPE1, QCR8, BNA2, MET14, ATP7, COX12, NMA1, ERG6, COQ5, PGM2, COX7, HER2, LAT1, COQ2, MSE1, GSH2, COQ3, CYT1, CAT5, MIP1, ALD4, IRC15, ATP4, COX11, FUM1, QCR2
ribose
190	Oxidative phosphorylation	16 of 187 (9%)	53 of 4761 (1.1%)	1.406e-09	SDH4, ATP5, QCR7, RIP1, COX13, QCR9, QCR8, SDH2, COX12, ATP18, NDI1, COX7, COX5A, CYT1, ATP4, QCR2
1100	Metabolic pathways	38 of 187 (20%)	392 of 4761 (8.2%)	1.774e-06	MIS1, PDB1, KGD2, SDH4, ADK1, ATP5, PRO1, QCR7, RIP1, ICL1, ILV1, PRS2, PDA1, COX13, RNR4, QCR9, COQ6, QCR8, MDH1, PCK1, SDH2, COX12, LIP2, FBP1, ATP18, COX7, HER2, COX5A, MLS1, GSH2, COQ3, MDH2, CYT1, MIP1, ALD4, ATP4, FUM1, QCR2
20	Citrate cycle (TCA cycle)	9 of 187 (5%)	30 of 4761 (0.6%)	2.571e-05	PDB1, KGD2, SDH4, PDA1, MDH1, PCK1, SDH2, MDH2, FUM1
620	Pyruvate metabolism	8 of 187 (4%)	29 of 4761 (0.6%)	2.060e-04	ACH1, PDB1, PDA1, MDH1, PCK1, MLS1, MDH2, ALD4
1110	Biosynthesis of secondary metabolites	17 of 187 (9%)	151 of 4761 (3.2%)	1.447e-03	COQ1, PDB1, KGD2, SDH4, ADK1, ILV1, PRS2, PDA1, COQ6, MDH1, PCK1, SDH2, FBP1, COQ3, MDH2, ALD4, FUM1
630	Glyoxylate and dicarboxylate metabolism	5 of 187 (3%)	14 of 4761 (0.3%)	2.657e-03	MIS1, ICL1, MDH1, MLS1, MDH2
ammonium
130	Ubiquinone and other terpenoid-quinone biosynthesis	4 of 132 (3%)	6 of 4761 (0.1%)	8.927e-05	COQ6, COQ5, COQ2, CAT5
970	Aminoacyl-tRNA biosynthesis	4 of 132 (3%)	17 of 4761 (0.4%)	1.116e-02	FMT1, DIA4, MST1, NAM2
190	Oxidative phosphorylation	6 of 132 (5%)	53 of 4761 (1.1%)	3.513e-02	COR1, VMA2, VMA7, COX12, NDI1, STV1
proline
190	Oxidative phosphorylation	22 of 392 (6%)	53 of 4761 (1.1%)	1.033e-09	COR1, ATP1, VMA2, COX9, ATP17, QCR7, RIP1, VMA8, QCR6, COX13, VMA7, QCR9, ATP7, COX12, NDI1, COX7, PPA2, COX5A, CYT1, COX11, VMA11, QCR2
130	Ubiquinone and other terpenoid-quinone biosynthesis	6 of 392 (2%)	6 of 4761 (0.1%)	9.323e-06	ARO8, COQ6, COQ5, COQ2, COQ3, CAT5
970	Aminoacyl-tRNA biosynthesis	7 of 392 (2%)	17 of 4761 (0.4%)	7.084e-03	AIM10, DIA4, MST1, NAM2, HER2, MSE1, MSY1
1100	Metabolic pathways	50 of 392 (13%)	392 of 4761 (8.2%)	2.757e-02	COR1, ATP1, ETR1, VMA2, MAL32, COX9, GDH2, DPB4, KGD2, ATP17, QCR7, RIP1, VMA8, PRS2, FAU1, QCR6, RPB9, COX13, ARO8, UGA1, VMA7, QCR9, COQ6, AIM22, MNN5, URA8, ATP7, AAT1, FOX2, COX12, ERG3, PUT1, DAK1, COQ5, COX7, HER2, IDH1, COX5A, MLS1, COQ2, MSE1, COQ3, CYT1, CAT5, COX11, VMA11, FUM1, TKL1, MET16, QCR2
glutamate
4144	Endocytosis	10 of 386 (3%)	31 of 4761 (0.7%)	3.594e-03	GCS1, DOA4, VPS60, VPS25, DID4, VPS24, SNF7, VTA1, YPT7, SNF8
glutamine
970	Aminoacyl-tRNA biosynthesis	5 of 265 (2%)	17 of 4761 (0.4%)	4.026e-02	GRS1, AIM10, DIA4, MST1, MSF1
arginine
4011	MAPK signaling pathway - yeast	9 of 347 (3%)	38 of 4761 (0.8%)	3.202e-02	BEM1, BCK1, FAR1, STE3, SSK1, RAS2, BNI1, SLG1, MKK2
urea
allantoin

## Sheet: SignatureLists_slow
glucose	galactose	ribose	ammonium	proline	glutamate	glutamine	arginine	urea	allantoin
YAL016W	YAL039C	YBL015W	YBL013W	YAL002W	YAL002W	YAL016W	YAL013W	YAL051W	YAL010C
YAL044C	YAL044C	YBL021C	YBL045C	YAL013W	YAL009W	YAL022C	YAL020C	YAL054C	YAL036C
YBR037C	YBL038W	YBL038W	YBL071W-A	YAL020C	YAL013W	YAL039C	YAL034C	YBL044W	YAL058W
YBR077C	YBL045C	YBL090W	YBL080C	YAL039C	YAL016W	YBL021C	YAL054C	YBL045C	YBL045C
YBR083W	YBL089W	YBR003W	YBL086C	YAL067C	YAL020C	YBL045C	YAL066W	YBL083C	YBL090W
YBR095C	YBL090W	YBR044C	YBR003W	YBL021C	YAL026C	YBL071W-A	YBL005W	YBR023C	YBL099W
YBR104W	YBL099W	YBR084W	YBR026C	YBL038W	YBL007C	YBL090W	YBL028C	YBR026C	YBL100C
YBR127C	YBL100C	YBR120C	YBR034C	YBL044W	YBL027W	YBL100C	YBL044W	YBR036C	YBR003W
YBR145W	YBR003W	YBR179C	YBR083W	YBL045C	YBL089W	YBL106C	YBL045C	YBR095C	YBR019C
YBR149W	YBR018C	YBR197C	YBR093C	YBL057C	YBL090W	YBR025C	YBL046W	YBR149W	YBR026C
YBR159W	YBR019C	YBR199W	YBR127C	YBL090W	YBL099W	YBR026C	YBL062W	YBR158W	YBR083W
YBR297W	YBR020W	YBR221C	YBR179C	YBL099W	YBL104C	YBR077C	YBL067C	YBR169C	YBR145W
YDL047W	YBR026C	YBR259W	YBR268W	YBR003W	YBR003W	YBR107C	YBL078C	YBR200W	YBR147W
YDL202W	YBR037C	YBR279W	YCL040W	YBR026C	YBR036C	YBR113W	YBL107C	YBR251W	YBR149W
YDR028C	YBR061C	YCR028C-A	YCR046C	YBR095C	YBR044C	YBR121C	YBR009C	YBR261C	YBR151W
YDR079C-A	YBR077C	YCR046C	YCR071C	YBR103W	YBR056W	YBR127C	YBR036C	YCR068W	YBR159W
YDR225W	YBR103W	YDL044C	YDL044C	YBR120C	YBR077C	YBR147W	YBR040W	YCR082W	YBR168W
YDR291W	YBR104W	YDL045W-A	YDL045W-A	YBR127C	YBR131W	YBR149W	YBR041W	YDL019C	YBR179C
YDR443C	YBR120C	YDL069C	YDL047W	YBR144C	YBR145W	YBR168W	YBR103W	YDL039C	YBR184W
YDR453C	YBR127C	YDL077C	YDL160C	YBR179C	YBR149W	YBR169C	YBR127C	YDL115C	YBR228W
YDR470C	YBR144C	YDL104C	YDL172C	YBR194W	YBR159W	YBR184W	YBR134W	YDL191W	YBR235W
YEL007W	YBR145W	YDL160C	YDL202W	YBR241C	YBR164C	YBR219C	YBR159W	YDL231C	YBR251W
YEL036C	YBR147W	YDL188C	YDR069C	YBR251W	YBR187W	YBR224W	YBR168W	YDR003W	YBR277C
YEL051W	YBR149W	YDR005C	YDR116C	YBR268W	YBR194W	YBR294W	YBR169C	YDR003W-A	YBR278W
YER046W	YBR168W	YDR036C	YDR120C	YBR282W	YBR200W	YCL026C-A	YBR187W	YDR011W	YBR297W
YER145C	YBR179C	YDR042C	YDR123C	YBR299W	YBR245C	YCR024C-A	YBR200W	YDR034W-B	YCL025C
YER149C	YBR196C-A	YDR049W	YDR148C	YCL008C	YBR248C	YCR031C	YBR215W	YDR048C	YCL029C
YER151C	YBR229C	YDR075W	YDR199W	YCR003W	YBR268W	YCR046C	YBR230W-A	YDR079W	YCL058C
YER170W	YBR231C	YDR093W	YDR291W	YCR046C	YBR289W	YCR063W	YBR231C	YDR115W	YCR022C
YGL095C	YBR249C	YDR123C	YDR321W	YCR060W	YBR297W	YCR091W	YBR282W	YDR193W	YCR046C
YGL148W	YBR251W	YDR148C	YDR322W	YCR068W	YCL045C	YDL044C	YBR296C	YDR225W	YDL019C
YGL252C	YBR268W	YDR178W	YDR350C	YCR071C	YCL058C	YDL045W-A	YBR297W	YDR372C	YDL044C
YGR032W	YBR282W	YDR226W	YDR375C	YCR084C	YCL062W	YDL160C	YBR298C	YDR453C	YDL045W-A
YGR285C	YBR297W	YDR231C	YDR443C	YDL026W	YCL063W	YDL173W	YCL047C	YDR470C	YDL050C
YHR041C	YCL005W	YDR237W	YDR511W	YDL044C	YCR003W	YDL202W	YCL058C	YDR493W	YDL070W
YIL128W	YCL022C	YDR298C	YEL003W	YDL045W-A	YCR015C	YDL224C	YCR025C	YER020W	YDL101C
YIR017C	YCL035C	YDR300C	YER058W	YDL047W	YCR023C	YDR004W	YCR044C	YER088C	YDL104C
YIR025W	YCR003W	YDR322W	YER145C	YDL067C	YCR028C	YDR025W	YCR046C	YER142C	YDL106C
YJL046W	YCR009C	YDR375C	YER151C	YDL069C	YCR032W	YDR069C	YCR050C	YER153C	YDL115C
YJL047C	YCR046C	YDR383C	YER154W	YDL160C	YCR046C	YDR116C	YCR071C	YER181C	YDL123W
YJL048C	YCR062W	YDR405W	YFL001W	YDL172C	YCR094W	YDR148C	YCR077C	YFL052W	YDL125C
YJL060W	YCR071C	YDR447C	YGL115W	YDL197C	YDL019C	YDR174W	YCR102W-A	YGL240W	YDL160C
YJL120W	YCR077C	YDR477W	YGL205W	YDL215C	YDL044C	YDR176W	YDL019C	YGL255W	YDL172C
YJL200C	YCR092C	YDR493W	YGL212W	YDL216C	YDL045W-A	YDR186C	YDL067C	YGR011W	YDL173W
YJR090C	YDL019C	YDR511W	YGL252C	YDR006C	YDL115C	YDR206W	YDL078C	YGR035C	YDL191W
YJR116W	YDL044C	YDR512C	YGR003W	YDR034C	YDL142C	YDR207C	YDL106C	YGR036C	YDL202W
YJR150C	YDL045W-A	YDR529C	YGR020C	YDR065W	YDL160C	YDR246W-A	YDL110C	YGR101W	YDL242W
YKL001C	YDL050C	YEL024W	YGR101W	YDR069C	YDL203C	YDR352W	YDL115C	YGR177C	YDR019C
YKL053C-A	YDL067C	YEL059C-A	YGR148C	YDR079C-A	YDL215C	YDR363W-A	YDL116W	YGR178C	YDR024W
YKL119C	YDL069C	YER017C	YGR165W	YDR079W	YDL226C	YDR387C	YDL130W-A	YGR215W	YDR028C
YKR032W	YDL070W	YER050C	YGR174C	YDR080W	YDR005C	YDR405W	YDL135C	YHR079C-B	YDR034C
YKR051W	YDL106C	YER058W	YGR223C	YDR114C	YDR017C	YDR418W	YDL137W	YHR104W	YDR065W
YKR099W	YDL115C	YER065C	YGR226C	YDR115W	YDR027C	YDR456W	YDL149W	YHR105W	YDR069C
YLR226W	YDL160C	YER086W	YGR255C	YDR116C	YDR036C	YDR493W	YDL155W	YHR129C	YDR079W
YLR268W	YDL190C	YER093C-A	YHL020C	YDR119W	YDR042C	YDR511W	YDL173W	YHR139C-A	YDR080W
YLR296W	YDL206W	YER099C	YHR004C	YDR123C	YDR065W	YDR512C	YDL174C	YHR175W-A	YDR123C
YLR393W	YDR009W	YER153C	YHR009C	YDR148C	YDR066C	YEL051W	YDL191W	YHR200W	YDR148C
YLR398C	YDR024W	YER154W	YHR041C	YDR162C	YDR069C	YER002W	YDR006C	YIL148W	YDR174W
YLR403W	YDR027C	YER178W	YHR067W	YDR204W	YDR075W	YER065C	YDR024W	YJL158C	YDR183W
YLR412W	YDR028C	YFL001W	YHR100C	YDR231C	YDR079C-A	YER086W	YDR028C	YJR092W	YDR186C
YLR418C	YDR034C	YGL064C	YHR135C	YDR237W	YDR126W	YER087W	YDR036C	YJR101W	YDR241W
YML036W	YDR048C	YGL115W	YHR178W	YDR252W	YDR128W	YER145C	YDR065W	YJR128W	YDR245W
YML106W	YDR049W	YGL119W	YHR189W	YDR289C	YDR144C	YER151C	YDR094W	YKL023W	YDR273W
YMR231W	YDR065W	YGL167C	YHR192W	YDR290W	YDR148C	YER153C	YDR097C	YKL064W	YDR291W
YMR275C	YDR074W	YGL168W	YIR030C	YDR296W	YDR162C	YER162C	YDR107C	YKL138C	YDR304C
YNL064C	YDR079C-A	YGL191W	YJL023C	YDR304C	YDR163W	YFL001W	YDR119W	YKR001C	YDR322W
YNL091W	YDR079W	YGL237C	YJL046W	YDR309C	YDR176W	YFL042C	YDR120C	YKR018C	YDR350C
YNL107W	YDR114C	YGR105W	YJL063C	YDR322W	YDR178W	YFL051C	YDR123C	YLL043W	YDR354W
YNL315C	YDR139C	YGR110W	YJL120W	YDR347W	YDR186C	YFR032C	YDR129C	YLR070C	YDR405W
YNR010W	YDR140W	YGR165W	YJL121C	YDR350C	YDR246W-A	YFR040W	YDR137W	YLR093C	YDR424C
YNR051C	YDR148C	YGR174C	YJR037W	YDR375C	YDR289C	YGL028C	YDR206W	YLR201C	YDR452W
YOL131W	YDR162C	YGR180C	YJR048W	YDR377W	YDR293C	YGL058W	YDR219C	YLR203C	YDR453C
YOR158W	YDR204W	YGR183C	YJR113C	YDR392W	YDR300C	YGL100W	YDR220C	YLR204W	YDR463W
YOR209C	YDR206W	YGR215W	YKL148C	YDR405W	YDR304C	YGL115W	YDR229W	YLR234W	YDR469W
YOR221C	YDR225W	YGR220C	YKL167C	YDR426C	YDR322C-A	YGL124C	YDR246W-A	YLR267W	YDR512C
YOR290C	YDR231C	YGR255C	YKL194C	YDR435C	YDR347W	YGL133W	YDR262W	YLR296W	YEL005C
YOR321W	YDR237W	YGR257C	YKR001C	YDR453C	YDR349C	YGL149W	YDR273W	YLR352W	YEL007W
YPL013C	YDR268W	YGR262C	YKR085C	YDR456W	YDR350C	YGL167C	YDR284C	YLR356W	YER037W
YPL061W	YDR289C	YGR281W	YLR025W	YDR493W	YDR360W	YGL168W	YDR290W	YLR393W	YER058W
YPL170W	YDR290W	YHL038C	YLR038C	YDR512C	YDR375C	YGL173C	YDR297W	YLR429W	YER060W
YPR159W	YDR296W	YHR011W	YLR124W	YDR529C	YDR380W	YGL235W	YDR309C	YML001W	YER065C
YDR442W	YDR298C	YHR013C	YLR138W	YDR541C	YDR389W	YGL252C	YDR322W	YML011C	YER145C
YJR114W	YDR322W	YHR060W	YLR204W	YEL006W	YDR405W	YGR012W	YDR334W	YML028W	YER151C
	YDR347W	YHR067W	YLR218C	YEL015W	YDR411C	YGR035C	YDR346C	YML051W	YER154W
	YDR350C	YHR100C	YLR342W	YEL024W	YDR431W	YGR036C	YDR359C	YML053C	YER155C
	YDR354W	YHR116W	YLR382C	YEL051W	YDR450W	YGR053C	YDR375C	YML083C	YFL001W
	YDR375C	YHR120W	YLR422W	YER017C	YDR453C	YGR192C	YDR469W	YML088W	YFL013W-A
	YDR377W	YHR168W	YLR425W	YER039C	YDR456W	YGR252W	YDR497C	YML110C	YFL016C
	YDR405W	YHR189W	YML009C	YER040W	YDR469W	YGR255C	YDR508C	YML113W	YFL053W
	YDR431W	YHR200W	YML110C	YER050C	YDR477W	YGR271C-A	YDR513W	YMR035W	YFR001W
	YDR443C	YIL015C-A	YML120C	YER058W	YDR484W	YHL011C	YDR519W	YMR066W	YFR024C
	YDR451C	YIL042C	YMR072W	YER060W-A	YDR486C	YHL028W	YEL007W	YMR074C	YGL058W
	YDR453C	YIL047C	YMR097C	YER087W	YDR493W	YHL036W	YEL015W	YMR088C	YGL080W
	YDR497C	YIL122W	YMR228W	YER091C-A	YDR497C	YHR041C	YEL017C-A	YMR158W-A	YGL115W
	YDR512C	YIL148W	YMR257C	YER099C	YDR511W	YHR086W-A	YEL022W	YMR251W	YGL167C
	YDR529C	YIR024C	YMR303C	YER145C	YDR512C	YHR100C	YEL023C	YMR267W	YGL168W
	YDR530C	YJL023C	YNL043C	YER151C	YDR532C	YHR132W-A	YEL050C	YMR286W	YGL188C-A
	YEL007W	YJL062W-A	YNL055C	YER153C	YEL007W	YHR137W	YER033C	YNL071W	YGL246C
	YEL024W	YJL096W	YNL057W	YER154W	YEL016C	YHR189W	YER072W	YNL089C	YGR006W
	YEL036C	YJL166W	YNL081C	YER163C	YEL030W	YIL006W	YER083C	YNL274C	YGR020C
	YER017C	YJL180C	YNL108C	YFL001W	YEL042W	YIL077C	YER084W	YNL299W	YGR032W
	YER037W	YJL209W	YNL271C	YFL010C	YER031C	YIL110W	YER095W	YNL304W	YGR038W
	YER050C	YJR073C	YNR037C	YFL036W	YER048C	YIL128W	YER141W	YNR037C	YGR053C
	YER058W	YJR095W	YNR041C	YFL046W	YER056C	YIL152W	YER151C	YOL008W	YGR063C
	YER064C	YJR120W	YOL023W	YFL054C	YER065C	YIR017C	YER153C	YOL014W	YGR092W
	YER083C	YKL002W	YOL049W	YFR033C	YER083C	YIR018W	YER177W	YOL047C	YGR093W
	YER087W	YKL085W	YOL071W	YFR035C	YER086W	YJL023C	YER181C	YOL049W	YGR106C
	YER088C	YKL167C	YOL096C	YFR036W	YER091C-A	YJL030W	YFL046W	YOL138C	YGR112W
	YER091C-A	YKL194C	YOR125C	YFR040W	YER111C	YJL046W	YFR016C	YOR035C	YGR150C
	YER099C	YKL198C	YOR201C	YFR045W	YER123W	YJL047C	YFR034C	YOR101W	YGR165W
	YER145C	YKL208W	YOR211C	YGL024W	YER153C	YJL062W-A	YGL036W	YOR269W	YGR174C
	YER154W	YKR085C	YOR221C	YGL064C	YER161C	YJL066C	YGL041C	YOR277C	YGR183C
	YER173W	YKR097W	YOR330C	YGL086W	YER178W	YJL067W	YGL041C-B	YOR323C	YGR189C
	YER177W	YLL041C	YPL060W	YGL095C	YER181C	YJL073W	YGL056C	YOR330C	YGR193C
	YER179W	YLR038C	YPL065W	YGL107C	YER182W	YJL103C	YGL084C	YPL077C	YGR203W
	YFL001W	YLR077W	YPR073C	YGL119W	YFL018C	YJL120W	YGL090W	YPL118W	YGR255C
	YFL032W	YLR089C	YPR090W	YGL129C	YFL047W	YJL121C	YGL129C	YPL199C	YGR275W
	YGL019W	YLR128W	YPR124W	YGL152C	YFR012W	YJL135W	YGL148W	YPL271W	YGR285C
	YGL064C	YLR148W	YPR167C	YGL163C	YFR026C	YJL168C	YGL163C	YPR012W	YHR026W
	YGL078C	YLR201C	YHL005C	YGL167C	YFR048W	YJL169W	YGL195W	YPR116W	YHR041C
	YGL084C	YLR239C	YMR151W	YGL168W	YGL005C	YJL180C	YGL197W	YPR134W	YHR067W
	YGL095C	YLR246W		YGL191W	YGL024W	YJR039W	YGL212W	YPR195C	YHR086W
	YGL107C	YLR312W-A		YGL212W	YGL064C	YJR048W	YGL215W		YHR098C
	YGL119W	YLR377C		YGL252C	YGL095C	YJR058C	YGL231C		YHR146W
	YGL124C	YLR393W		YGR019W	YGL115W	YJR082C	YGL252C		YHR189W
	YGL129C	YLR417W		YGR020C	YGL124C	YJR094C	YGR042W		YIL002C
	YGL133W	YLR439W		YGR035C	YGL148W	YJR095W	YGR063C		YIL008W
	YGL140C	YML081C-A		YGR062C	YGL167C	YJR101W	YGR068C		YIL011W
	YGL141W	YML120C		YGR063C	YGL168W	YJR144W	YGR096W		YIL023C
	YGL148W	YMR060C		YGR101W	YGL173C	YJR151C	YGR123C		YIL086C
	YGL149W	YMR063W		YGR112W	YGL191W	YKL002W	YGR132C		YIL134W
	YGL163C	YMR097C		YGR134W	YGL200C	YKL005C	YGR152C		YIL137C
	YGL167C	YMR150C		YGR150C	YGL212W	YKL053C-A	YGR165W		YIL138C
	YGL168W	YMR245W		YGR165W	YGL223C	YKL155C	YGR197C		YIR017C
	YGL229C	YMR256C		YGR174C	YGL252C	YKL156W	YGR199W		YIR018W
	YGL252C	YMR280C		YGR183C	YGR006W	YKL171W	YGR209C		YIR020W-B
	YGL258W	YMR286W		YGR215W	YGR017W	YKL194C	YGR215W		YIR033W
	YGR025W	YMR287C		YGR220C	YGR057C	YKL200C	YGR222W		YJL003W
	YGR032W	YMR293C		YGR222W	YGR061C	YKL202W	YGR233C		YJL023C
	YGR038W	YNL005C		YGR255C	YGR104C	YKR015C	YGR262C		YJL046W
	YGR040W	YNL052W		YGR257C	YGR112W	YKR020W	YHL020C		YJL047C
	YGR053C	YNL117W		YGR262C	YGR117C	YKR029C	YHL027W		YJL062W-A
	YGR058W	YNL136W		YHL020C	YGR150C	YKR032W	YHL038C		YJL063C
	YGR062C	YNL162W		YHL038C	YGR155W	YKR101W	YHL042W		YJL103C
	YGR063C	YNL177C		YHR007C-A	YGR157W	YLL012W	YHR004C		YJL120W
	YGR092W	YNL213C		YHR011W	YGR166W	YLL020C	YHR007C-A		YJL121C
	YGR093W	YNL252C		YHR038W	YGR174C	YLL041C	YHR032W		YJL136C
	YGR101W	YNR020C		YHR041C	YGR180C	YLR038C	YHR092C		YJL189W
	YGR105W	YNR037C		YHR067W	YGR183C	YLR089C	YHR108W		YJR004C
	YGR112W	YNR045W		YHR100C	YGR193C	YLR097C	YHR132W-A		YJR032W
	YGR150C	YOL009C		YHR120W	YGR217W	YLR110C	YHR133C		YJR077C
	YGR165W	YOL023W		YHR157W	YGR229C	YLR146C	YHR135C		YJR090C
	YGR174C	YOL039W		YHR168W	YGR252W	YLR152C	YHR142W		YJR105W
	YGR183C	YOL049W		YHR193C	YGR255C	YLR177W	YHR194W		YJR113C
	YGR193C	YOL071W		YHR200W	YGR262C	YLR182W	YHR200W		YJR144W
	YGR220C	YOL096C		YIL008W	YGR285C	YLR183C	YIL010W		YJR151C
	YGR222W	YOL126C		YIL035C	YHL020C	YLR192C	YIL042C		YKL002W
	YGR255C	YOR044W		YIL043C	YHR011W	YLR234W	YIL058W		YKL053C-A
	YGR257C	YOR065W		YIL050W	YHR012W	YLR251W	YIL059C		YKL056C
	YGR285C	YOR201C		YIL128W	YHR021C	YLR253W	YIL067C		YKL100C
	YHL038C	YOR211C		YIL138C	YHR030C	YLR262C	YIL089W		YKL139W
	YHR004C	YOR330C		YIL148W	YHR039C	YLR285W	YIL099W		YKL151C
	YHR010W	YOR333C		YIR017C	YHR041C	YLR315W	YIL132C		YKL170W
	YHR011W	YOR334W		YJL023C	YHR049C-A	YLR354C	YIL148W		YKL194C
	YHR041C	YOR358W		YJL038C	YHR050W	YLR402W	YIR018W		YKR001C
	YHR067W	YOR374W		YJL046W	YHR067W	YLR403W	YJL007C		YKR035W-A
	YHR073W	YPL005W		YJL047C	YHR073W	YLR418C	YJL017W		YKR054C
	YHR078W	YPL029W		YJL053W	YHR079C-B	YLR421C	YJL023C		YKR082W
	YHR079C	YPL060W		YJL062W-A	YHR090C	YLR452C	YJL046W		YKR085C
	YHR097C	YPL078C		YJL063C	YHR096C	YML112W	YJL047C		YKR100C
	YHR103W	YPL173W		YJL070C	YHR100C	YML120C	YJL064W		YKR101W
	YHR104W	YPL183W-A		YJL078C	YHR111W	YMR001C-A	YJL066C		YLL048C
	YHR120W	YPL189C-A		YJL164C	YHR142W	YMR025W	YJL095W		YLR015W
	YHR132W-A	YPL262W		YJL175W	YHR158C	YMR035W	YJL098W		YLR028C
	YHR161C	YPR047W		YJL180C	YHR185C	YMR077C	YJL099W		YLR038C
	YHR168W	YPR049C		YJL184W	YHR187W	YMR097C	YJL105W		YLR058C
	YHR189W	YPR075C		YJL209W	YHR189W	YMR123W	YJL117W		YLR072W
	YIL017C	YPR100W		YJL217W	YHR200W	YMR129W	YJL120W		YLR176C
	YIL098C	YPR123C		YJR048W	YHR209W	YMR174C	YJL136W-A		YLR201C
	YIL135C	YPR134W		YJR077C	YIL010W	YMR190C	YJL157C		YLR203C
	YIL138C	YPR191W		YJR090C	YIL018W	YMR204C	YJL214W		YLR237W
	YIR027C	YDL032W		YJR101W	YIL025C	YMR231W	YJR040W		YLR268W
	YIR033W	YDL068W		YJR102C	YIL148W	YMR269W	YJR049C		YLR296W
	YJL023C	YDR230W		YJR103W	YIL153W	YMR286W	YJR062C		YLR312W-A
	YJL046W	YHL005C		YJR108W	YIL161W	YMR287C	YJR073C		YLR328W
	YJL062W-A	YLL030C		YJR113C	YJL020C	YNL016W	YJR075W		YLR357W
	YJL063C	YLR202C		YJR120W	YJL029C	YNL029C	YJR088C		YLR393W
	YJL096W	YNL184C		YJR127C	YJL036W	YNL030W	YJR095W		YLR399C
	YJL120W	YOR199W		YJR144W	YJL043W	YNL041C	YJR103W		YLR403W
	YJL121C			YJR152W	YJL044C	YNL064C	YJR113C		YML007C-A
	YJL164C			YKL002W	YJL053W	YNL080C	YJR127C		YML047C
	YJL166W			YKL003C	YJL062W-A	YNL119W	YJR128W		YML094W
	YJL169W			YKL015W	YJL063C	YNL120C	YJR151W-A		YML106W
	YJL180C			YKL016C	YJL095W	YNL213C	YKL026C		YMR002W
	YJL189W			YKL027W	YJL101C	YNL255C	YKL037W		YMR021C
	YJL209W			YKL041W	YJL140W	YNL265C	YKL043W		YMR060C
	YJR070C			YKL053C-A	YJL154C	YNL286W	YKL053C-A		YMR063W
	YJR074W			YKL057C	YJL168C	YNL293W	YKL102C		YMR066W
	YJR078W			YKL062W	YJL169W	YNL315C	YKL119C		YMR089C
	YJR090C			YKL073W	YJL180C	YNR010W	YKL208W		YMR097C
	YJR101W			YKL081W	YJL189W	YNR018W	YKL212W		YMR116C
	YJR108W			YKL087C	YJR036C	YNR025C	YLL018C-A		YMR158W
	YJR113C			YKL106W	YJR048W	YNR037C	YLR006C		YMR163C
	YJR120W			YKL109W	YJR073C	YNR051C	YLR012C		YMR189W
	YKL001C			YKL119C	YJR077C	YNR057C	YLR056W		YMR190C
	YKL002W			YKL134C	YJR090C	YNR072W	YLR069C		YMR228W
	YKL016C			YKL139W	YJR102C	YOL023W	YLR093C		YMR257C
	YKL037W			YKL167C	YJR111C	YOL071W	YLR124W		YMR317W
	YKL048C			YKL170W	YJR145C	YOL083W	YLR139C		YNL025C
	YKL053C-A			YKL194C	YJR151C	YOL096C	YLR146C		YNL037C
	YKL057C			YKL208W	YKL001C	YOL110W	YLR154C		YNL041C
	YKL061W			YKR001C	YKL002W	YOL111C	YLR187W		YNL046W
	YKL073W			YKR009C	YKL030W	YOL131W	YLR188W		YNL053W
	YKL076C			YKR030W	YKL037W	YOR014W	YLR204W		YNL071W
	YKL077W			YKR032W	YKL041W	YOR058C	YLR207W		YNL076W
	YKL081W			YKR085C	YKL050C	YOR061W	YLR216C		YNL080C
	YKL087C			YLL018C-A	YKL053C-A	YOR068C	YLR218C		YNL081C
	YKL134C			YLL039C	YKL054C	YOR101W	YLR220W		YNL107W
	YKL139W			YLL047W	YKL085W	YOR138C	YLR250W		YNL139C
	YKL170W			YLR030W	YKL107W	YOR141C	YLR262C		YNL160W
	YKL194C			YLR035C	YKL109W	YOR144C	YLR268W		YNL162W
	YKL208W			YLR038C	YKL123W	YOR152C	YLR282C		YNL213C
	YKR001C			YLR056W	YKL132C	YOR162C	YLR312W-A		YNL229C
	YKR012C			YLR067C	YKL133C	YOR201C	YLR352W		YNL270C
	YKR014C			YLR077W	YKL170W	YOR209C	YLR418C		YNL271C
	YKR027W			YLR110C	YKL194C	YOR211C	YML007C-A		YNL301C
	YKR035W-A			YLR119W	YKL200C	YOR221C	YML008C		YNL315C
	YKR055W			YLR139C	YKL201C	YOR235W	YML013W		YNL327W
	YKR085C			YLR142W	YKR001C	YOR253W	YML017W		YNR010W
	YKR099W			YLR165C	YKR016W	YOR271C	YML036W		YNR037C
	YKR101W			YLR173W	YKR020W	YOR275C	YML041C		YNR041C
	YLL018C-A			YLR179C	YKR035C	YOR311C	YML054C-A		YNR051C
	YLL047W			YLR194C	YKR041W	YOR318C	YML059C		YOL023W
	YLR024C			YLR201C	YKR085C	YOR328W	YML062C		YOL049W
	YLR025W			YLR203C	YKR088C	YOR330C	YML070W		YOL076W
	YLR038C			YLR204W	YLL007C	YOR365C	YML090W		YOL091W
	YLR041W			YLR218C	YLL027W	YOR381W	YML094W		YOL096C
	YLR062C			YLR238W	YLL029W	YPL022W	YML123C		YOL126C
	YLR067C			YLR244C	YLL041C	YPL114W	YMR012W		YOL128C
	YLR081W			YLR262C	YLR013W	YPL147W	YMR018W		YOL145C
	YLR139C			YLR268W	YLR025W	YPL183W-A	YMR021C		YOR026W
	YLR182W			YLR270W	YLR038C	YPL264C	YMR031W-A		YOR050C
	YLR190W			YLR282C	YLR039C	YPR028W	YMR080C		YOR125C
	YLR201C			YLR283W	YLR056W	YPR047W	YMR116C		YOR190W
	YLR203C			YLR312W-A	YLR063W	YPR074C	YMR147W		YOR192C
	YLR204W			YLR345W	YLR089C	YPR134W	YMR158W-A		YOR201C
	YLR218C			YLR357W	YLR119W	YPR155C	YMR159C		YOR211C
	YLR226W			YLR382C	YLR148W	YPR158W	YMR169C		YOR221C
	YLR237W			YLR392C	YLR181C	YPR170C	YMR173W-A		YOR284W
	YLR244C			YLR396C	YLR182W	YPR171W	YMR175W		YOR330C
	YLR268W			YLR406C	YLR201C	YPR191W	YMR180C		YPL017C
	YLR296W			YLR418C	YLR244C	YPR196W	YMR190C		YPL042C
	YLR312W-A			YLR419W	YLR262C	YPR201W	YMR201C		YPL055C
	YLR328W			YLR425W	YLR268W	YDR136C	YMR221C		YPL060W
	YLR338W			YLR431C	YLR296W	YEL014C	YMR238W		YPL130W
	YLR357W			YLR439W	YLR312W-A	YGR272C	YMR247C		YPL173W
	YLR382C			YLR446W	YLR328W	YHR039C-B	YMR257C		YPL220W
	YLR396C			YML001W	YLR332W		YMR258C		YPR024W
	YLR401C			YML007C-A	YLR338W		YMR262W		YPR039W
	YLR418C			YML070W	YLR343W		YMR283C		YPR074C
	YLR425W			YML090W	YLR372W		YMR292W		YPR101W
	YLR439W			YML097C	YLR381W		YMR295C		YPR106W
	YML001W			YML110C	YLR393W		YMR297W		YPR129W
	YML008C			YML120C	YLR418C		YMR306C-A		YPR141C
	YML037C			YMR008C	YLR425W		YMR313C		YPR159W
	YML041C			YMR010W	YLR437C		YMR320W		YPR179C
	YML110C			YMR021C	YML001W		YMR322C		YPR191W
	YML112W			YMR035W	YML014W		YNL020C		YBR209W
	YML120C			YMR060C	YML017W		YNL028W		YDR136C
	YMR021C			YMR063W	YML041C		YNL035C		YKL169C
	YMR035W			YMR066W	YML061C		YNL044W
	YMR039C			YMR072W	YML081C-A		YNL046W
	YMR044W			YMR075W	YML082W		YNL089C
	YMR063W			YMR089C	YML094W		YNL147W
	YMR066W			YMR097C	YML097C		YNL176C
	YMR072W			YMR098C	YML112W		YNL183C
	YMR089C			YMR121C	YML120C		YNL242W
	YMR097C			YMR150C	YMR004W		YNL271C
	YMR098C			YMR158W	YMR024W		YNL275W
	YMR105C			YMR158W-A	YMR029C		YNL298W
	YMR144W			YMR164C	YMR032W		YNL333W
	YMR145C			YMR228W	YMR035W		YNR031C
	YMR150C			YMR231W	YMR044W		YNR055C
	YMR158W			YMR256C	YMR052W		YNR074C
	YMR204C			YMR257C	YMR063W		YOL003C
	YMR207C			YMR267W	YMR097C		YOL015W
	YMR228W			YMR293C	YMR098C		YOL036W
	YMR231W			YMR312W	YMR116C		YOL090W
	YMR238W			YNL005C	YMR145C		YOL096C
	YMR241W			YNL010W	YMR155W		YOL114C
	YMR251W-A			YNL028W	YMR158W		YOL122C
	YMR256C			YNL037C	YMR183C		YOL159C
	YMR257C			YNL052W	YMR222C		YOR003W
	YMR262W			YNL055C	YMR228W		YOR007C
	YMR267W			YNL074C	YMR231W		YOR008C
	YMR269W			YNL081C	YMR251W		YOR011W
	YMR293C			YNL097C	YMR285C		YOR066W
	YMR307W			YNL117W	YMR313C		YOR070C
	YNL005C			YNL136W	YNL023C		YOR092W
	YNL011C			YNL146C-A	YNL025C		YOR115C
	YNL025C			YNL177C	YNL031C		YOR123C
	YNL041C			YNL213C	YNL041C		YOR153W
	YNL055C			YNL224C	YNL051W		YOR170W
	YNL071W			YNL252C	YNL052W		YOR188W
	YNL081C			YNL284C	YNL070W		YOR211C
	YNL091W			YNL298W	YNL073W		YOR239W
	YNL097C			YNL304W	YNL081C		YOR270C
	YNL105W			YNL329C	YNL089C		YOR288C
	YNL119W			YNR010W	YNL097C		YOR307C
	YNL120C			YNR020C	YNL107W		YOR318C
	YNL177C			YNR036C	YNL136W		YOR330C
	YNL213C			YNR041C	YNL213C		YOR343C
	YNL238W			YNR045W	YNL242W		YPL009C
	YNL252C			YOL002C	YNL264C		YPL017C
	YNL275W			YOL008W	YNL275W		YPL018W
	YNL284C			YOL023W	YNL284C		YPL021W
	YNL315C			YOL027C	YNL300W		YPL055C
	YNR010W			YOL033W	YNL315C		YPL100W
	YNR020C			YOL035C	YNL322C		YPL101W
	YNR025C			YOL050C	YNL325C		YPL111W
	YNR036C			YOL059W	YNR001C		YPL132W
	YNR037C			YOL076W	YNR010W		YPL141C
	YNR041C			YOL081W	YNR025C		YPL152W
	YNR045W			YOL096C	YNR041C		YPL165C
	YNR052C			YOL131W	YNR052C		YPL182C
	YOL008W			YOR023C	YOL023W		YPL192C
	YOL023W			YOR027W	YOL050C		YPL214C
	YOL033W			YOR037W	YOL070C		YPL234C
	YOL049W			YOR065W	YOL071W		YPL256C
	YOL072W			YOR079C	YOL081W		YPR017C
	YOL081W			YOR125C	YOL087C		YPR030W
	YOL096C			YOR150W	YOL096C		YPR042C
	YOL131W			YOR186W	YOL110W		YPR050C
	YOL145C			YOR201C	YOL129W		YPR051W
	YOR010C			YOR205C	YOR034C		YPR073C
	YOR065W			YOR211C	YOR035C		YPR078C
	YOR068C			YOR221C	YOR039W		YPR090W
	YOR125C			YOR226C	YOR067C		YPR092W
	YOR150W			YOR243C	YOR068C		YPR127W
	YOR201C			YOR305W	YOR069W		YPR129W
	YOR205C			YOR330C	YOR080W		YPR191W
	YOR211C			YOR337W	YOR085W		YDL068W
	YOR290C			YOR350C	YOR101W		YML009c
	YOR305W			YOR358W	YOR125C		YML010W-A
	YOR330C			YOR366W	YOR136W		YNL235C
	YOR350C			YPL002C	YOR142W
	YOR374W			YPL005W	YOR201C
	YOR381W			YPL029W	YOR205C
	YOR382W			YPL031C	YOR211C
	YOR383C			YPL045W	YOR216C
	YOR384W			YPL060W	YOR221C
	YOR386W			YPL097W	YOR318C
	YPL005W			YPL101W	YOR330C
	YPL013C			YPL106C	YOR337W
	YPL017C			YPL132W	YOR350C
	YPL029W			YPL138C	YPL001W
	YPL031C			YPL139C	YPL002C
	YPL042C			YPL141C	YPL050C
	YPL055C			YPL173W	YPL053C
	YPL060W			YPL180W	YPL055C
	YPL077C			YPL182C	YPL057C
	YPL078C			YPL183W-A	YPL060W
	YPL090C			YPL189C-A	YPL069C
	YPL132W			YPL234C	YPL089C
	YPL144W			YPL253C	YPL097W
	YPL173W			YPL256C	YPL120W
	YPL176C			YPL260W	YPL154C
	YPL178W			YPL262W	YPL178W
	YPL180W			YPL265W	YPL180W
	YPL196W			YPL270W	YPL183W-A
	YPL248C			YPR074C	YPL227C
	YPL262W			YPR100W	YPL262W
	YPL263C			YPR116W	YPL270W
	YPL270W			YPR124W	YPR005C
	YPR012W			YPR134W	YPR012W
	YPR091C			YPR159W	YPR023C
	YPR100W			YPR167C	YPR028W
	YPR116W			YPR191W	YPR047W
	YPR124W			YDL032W	YPR066W
	YPR134W			YDL068W	YPR118W
	YPR159W			YDR230W	YPR133W-A
	YPR191W			YEL045C	YPR134W
	YPR195C			YGR219W	YPR159C-A
	YDR136C			YHL005C	YPR159W
	YDR230W			YJR114W	YPR191W
	YDR442W			YKL169C	YDR136C
	YGL072C			YLR202C	YDR524W-A
	YGR064W			YML010W-A	YGR272C
	YJR114W			YNL184C	YHL005C
	YKL169C			YNL296W	YHR039C-B
	YLR202C				YKR004C-A
	YLR358C				YLR331C
	YML013C-A				YLR358C
	YNL184C
